# Supplementary material for: Dating Pupae of the Blow Fly Calliphora vicina Robineau–Desvoidy 1830 (Diptera: Calliphoridae) for Post Mortem Interval—Estimation: Validation of Molecular Age Markers
Source: Genes (Basel). 2018 Mar 9;9(3):153. doi: 10.3390/genes9030153 (PMC5867874; doi:10.3390/genes9030153)
Supplement: Supplementary file 1 [file genes-09-00153-s001.zip]

Archive with 200 entries (194 files):
- S2/
- S2/Caption S2.docx
- S2/CV17/
- S2/CV17/Additional Samples/
- S2/CV17/Additional Samples/Additional2Samples_PT02-1_CV17G1_1-15_RUNdata.txt
- S2/CV17/Additional Samples/Additional2Samples_PT02-2_CV17G1_1-15_RUNdata.txt
- S2/CV17/Additional Samples/Additional2Samples_PT03-1_CV17G1_1-15_RUNdata.txt
- S2/CV17/Additional Samples/Additional2Samples_PT03-2_CV17G1_1-15_RUNdata.txt
- S2/CV17/Additional Samples/Additional2Samples_PT05-2_CV17G1_1-15_RUNdata.txt
- S2/CV17/Additional Samples/Additional2Samples_PT06-1_CV17G1_1-15_RUNdata.txt
- S2/CV17/Additional Samples/Additional2Samples_PT06-2_CV17G1_1-15_RUNdata.txt
- S2/CV17/Additional Samples/Additional2Samples_PT07-1_CV17G1_1-15_RUNdata.txt
- S2/CV17/Additional Samples/Additional2Samples_PT07-2_CV17G1_1-15_RUNdata.txt
- S2/CV17/Additional Samples/Additional2Samples_PT08-1_CV17G1_1-15_RUNdata.txt
- S2/CV17/Additional Samples/Additional2Samples_PT08-2_CV17G1_1-15_RUNdata.txt
- S2/CV17/Additional Samples/Additional2Samples_PT09-1_CV17G1_1-15_RUNdata.txt
- S2/CV17/Additional Samples/Additional2Samples_PT09-2_CV17G1_1-15_RUNdata.txt
- S2/CV17/Additional Samples/Additional2Samples_PT10-1_CV17G1_1-15_RUNdata.txt
- S2/CV17/Additional Samples/Additional2Samples_PT10-2_CV17G1_1-15_RUNdata.txt
- S2/CV17/Additional Samples/Additional2Samples_PT11-1_CV17G1_1-15_RUNdata.txt
- S2/CV17/Additional Samples/Additional2Samples_PT11-2_CV17G1_1-15_RUNdata.txt
- S2/CV17/Additional Samples/Additional2Samples_PT12-1_CV17G1_1-15_RUNdata.txt
- S2/CV17/Additional Samples/Additional2Samples_PT12-2_CV17G1_1-15_RUNdata.txt
- S2/CV17/Additional Samples/Additional2Samples_PT13-1_CV17G1_1-15_RUNdata.txt
- S2/CV17/Additional Samples/Additional2Samples_PT13-2_CV17G1_1-15_RUNdata.txt
- S2/CV17/Additional Samples/Additional2Samples_PT14-1_CV17G1_1-15_RUNdata.txt
- S2/CV17/Additional Samples/Additional2Samples_PT14-2_CV17G1_1-15_RUNdata.txt
- S2/CV17/Additional Samples/Additional2Samples_PT15-1_CV17G1_1-15_RUNdata.txt
- S2/CV17/Additional Samples/Additional2Samples_PT15-2_CV17G1_1-15_RUNdata.txt
- S2/CV17/Additional Samples/Additional2Samples_R1_CV17G1_1-15_RUNdata.txt
- S2/CV17/Additional Samples/Additional2Samples_R2_CV17G1_1-15_RUNdata.txt
- S2/CV17/PT02-1_CV17G1_1-10_3MACE-Samples_RUNdata.txt
- S2/CV17/PT02-1_CV17G1_11-15_3MACE-Samples_RUNdata.txt
- S2/CV17/PT02-2_CV17G1_1-5_3MACE-Samples_RUNdata.txt
- S2/CV17/PT02-2_CV17G1_6-15_3MACE-Samples_RUNdata.txt
- S2/CV17/PT03-1_CV17G1_1-10_3MACE-Samples_RUNdata.txt
- S2/CV17/PT03-1_CV17G1_11-15_3MACE-Samples_RUNdata.txt
- S2/CV17/PT03-2_CV17G1_1-5_3MACE-Samples_RUNdata.txt
- S2/CV17/PT03-2_CV17G1_6-15_3MACE-Samples_RUNdata.txt
- S2/CV17/PT04-1_CV17G1_1-10_3MACE-Samples_RUNdata.txt
- S2/CV17/PT04-1_CV17G1_11-15_3MACE-Samples_RUNdata.txt
- S2/CV17/PT04-2_CV17G1_1-10_3MACE-Samples_RUNdata.txt
- S2/CV17/PT04-2_CV17G1_11-15_3MACE-Samples_RUNdata.txt
- S2/CV17/PT05-2_CV17G1_1-10_3MACE-Samples_RUNdata.txt
- S2/CV17/PT05-2_CV17G1_11-15_3MACE-Samples_RUNdata.txt
- S2/CV17/PT06-1_CV17G1_1-10_3MACE-Samples_RUNdata.txt
- S2/CV17/PT06-1_CV17G1_11-15_3MACE-Samples_RUNdata.txt
- S2/CV17/PT06-2_CV17G1_1-05_3MACE-Samples_RUNdata.txt
- S2/CV17/PT06-2_CV17G1_6-15_3MACE-Samples_RUNdata.txt
- S2/CV17/PT07-1_CV17G1_1-5_3MACE-Samples_RUNdata.txt
- S2/CV17/PT07-1_CV17G1_6-15_3MACE-Samples_RUNdata.txt
- S2/CV17/PT07-2_CV17G1_1-10_3MACE-Samples_RUNdata.txt
- S2/CV17/PT07-2_CV17G1_11-15_3MACE-Samples_RUNdata.txt
- S2/CV17/PT08-1_CV17G1_1-10_3MACE-Samples_RUNdata.txt
- S2/CV17/PT08-1_CV17G1_11-15_3MACE-Samples_RUNdata.txt
- S2/CV17/PT08-2_CV17G1_1-10_3MACE-Samples_RUNdata.txt
- S2/CV17/PT08-2_CV17G1_11-15_3MACE-Samples_RUNdata.txt
- S2/CV17/PT09-1_CV17G1_1-10_3MACE-Samples_RUNdata.txt
- S2/CV17/PT09-1_CV17G1_11-15_3MACE-Samples_RUNdata.txt
- S2/CV17/PT09-2_CV17G1_1-10_3MACE-Samples_RUNdata.txt
- S2/CV17/PT09-2_CV17G1_11-15_3MACE-Samples_RUNdata.txt
- S2/CV17/PT10-1_CV17G1_1-10_3MACE-Samples_RUNdata.txt
- S2/CV17/PT10-1_CV17G1_11-15_3MACE-Samples_RUNdata.txt
- S2/CV17/PT10-2_CV17G1_1-10_3MACE-Samples_RUNdata.txt
- S2/CV17/PT10-2_CV17G1_11-15_3MACE-Samples_RUNdata.txt
- S2/CV17/PT11-1_CV17G1_1-10_3MACE-Samples_RUNdata.txt
- S2/CV17/PT11-1_CV17G1_11-15_3MACE-Samples_RUNdata.txt
- S2/CV17/PT11-2_CV17G1_1-10_3MACE-Samples_RUNdata.txt
- S2/CV17/PT11-2_CV17G1_11-15_3MACE-Samples_RUNdata.txt
- S2/CV17/PT12-1_CV17G1_1-10_3MACE-Samples_RUNdata.txt
- S2/CV17/PT12-1_CV17G1_11-15_3MACE-Samples_RUNdata.txt
- S2/CV17/PT12-2_CV17G1_1-10_3MACE-Samples_RUNdata.txt
- S2/CV17/PT12-2_CV17G1_11-15_3MACE-Samples_RUNdata.txt
- S2/CV17/PT13-1_CV17G1_1-10_3MACE-Samples_RUNdata.txt
- S2/CV17/PT13-1_CV17G1_11-15_3MACE-Samples_RUNdata.txt
- S2/CV17/PT13-2_CV17G1_1-10_3MACE-Samples_RUNdata.txt
- S2/CV17/PT13-2_CV17G1_11-15_3MACE-Samples_RUNdata.txt
- S2/CV17/PT14-1_CV17G1_1-10_3MACE-Samples_RUNdata.txt
- S2/CV17/PT14-1_CV17G1_11-15_3MACE-Samples_RUNdata.txt
- S2/CV17/PT14-2_CV17G1_1-10_3MACE-Samples_RUNdata.txt
- S2/CV17/PT14-2_CV17G1_11-15_3MACE-Samples_RUNdata.txt
- S2/CV17/PT15-1_CV17G1_1-5_3MACE-Samples_RUNdata.txt
- S2/CV17/PT15-1_CV17G1_6-15_3MACE-Samples_RUNdata.txt
- S2/CV17/PT15-2_CV17G1_1-10_3MACE-Samples_RUNdata.txt
- S2/CV17/PT15-2_CV17G1_11-15_3MACE-Samples_RUNdata.txt
- S2/CV17/R1_CV17G1_1-10_3MACE-Samples_RUNdata.txt
- S2/CV17/R1_CV17G1_11-15_3MACE-Samples_RUNdata.txt
- S2/CV17/R2_CV17G1_1-10_3MACE-Samples_RUNdata.txt
- S2/CV17/R2_CV17G1_11-15_3MACE-Samples_RUNdata.txt
- S2/CV20/
- S2/CV20/PT02-1_CV20G1_1-6_RUNdata.txt
- S2/CV20/PT02-1_CV20G1_7-12_RUNdata.txt
- S2/CV20/PT02-2_CV20G1_1-6_RUNdata.txt
- S2/CV20/PT02-2_CV20G1_7-12_RUNdata.txt
- S2/CV20/PT03-1_CV20G1_1-6_RUN1data.txt
- S2/CV20/PT03-1_CV20G1_1-6_RUNdata.txt
- S2/CV20/PT03-1_CV20G1_7-12_RUNdata.txt
- S2/CV20/PT03-2_CV20G1_1-6_RUNdata.txt
- S2/CV20/PT03-2_CV20G1_7-12_RUNdata.txt
- S2/CV20/PT05-2_CV20G1_1-6_RUNdata.txt
- S2/CV20/PT05-2_CV20G1_7-12_RUNdata.txt
- S2/CV20/PT06-1_CV20G1_1-6_RUNdata.txt
- S2/CV20/PT06-1_CV20G1_7-12_RUNdata.txt
- S2/CV20/PT06-2_CV20G1_1-6_RUNdata.txt
- S2/CV20/PT06-2_CV20G1_7-12_RUNdata.txt
- S2/CV20/PT07-1_CV20G1_1-6_RUNdata.txt
- S2/CV20/PT07-1_CV20G1_7-12_RUNdata.txt
- S2/CV20/PT07-2_CV20G1_1-6_RUNdata.txt
- S2/CV20/PT07-2_CV20G1_7-12_RUNdata.txt
- S2/CV20/PT08-1_CV20G1_1-6_RUNdata.txt
- S2/CV20/PT08-1_CV20G1_7-12_RUNdata.txt
- S2/CV20/PT08-2_CV20G1_1-6_RUNdata.txt
- S2/CV20/PT08-2_CV20G1_7-12_RUNdata.txt
- S2/CV20/PT09-1_CV20G1_1-6_RUNdata.txt
- S2/CV20/PT09-1_CV20G1_7-12_RUNdata.txt
- S2/CV20/PT09-2_CV20G1_1-6_RUNdata.txt
- S2/CV20/PT09-2_CV20G1_7-12_RUNdata.txt
- S2/CV20/PT10-2_CV20G1_1-6_RUNdata.txt
- S2/CV20/PT10-2_CV20G1_7-12_RUNdata.txt
- S2/CV20/PT11-1_CV20G1_1-6_RUNdata.txt
- S2/CV20/PT11-1_CV20G1_7-12_RUNdata.txt
- S2/CV20/PT11-2_CV20G1_1-6_RUNdata.txt
- S2/CV20/PT11-2_CV20G1_7-12_RUNdata.txt
- S2/CV20/PT12-1_CV20G1_1-6_RUNdata.txt
- S2/CV20/PT12-1_CV20G1_7-12_RUNdata.txt
- S2/CV20/PT12-2_CV20G1_1-6_RUNdata.txt
- S2/CV20/PT12-2_CV20G1_7-12_RUNdata.txt
- S2/CV20/PT13-1_CV20G1_1-6_RUNdata.txt
- S2/CV20/PT13-1_CV20G1_7-12_RUNdata.txt
- S2/CV20/PT13-2_CV20G1_1-6_RUNdata.txt
- S2/CV20/PT13-2_CV20G1_7-12_RUNdata.txt
- S2/CV20/PT14-1_CV20G1_1-6_RUNdata.txt
- S2/CV20/PT14-1_CV20G1_7-12_RUNdata.txt
- S2/CV20/PT14-2_CV20G1_1-6_RUNdata.txt
- S2/CV20/PT14-2_CV20G1_7-12_RUNdata.txt
- S2/CV20/PT15-1_CV20G1_1-6_RUNdata.txt
- S2/CV20/PT15-1_CV20G1_7-12_RUNdata.txt
- S2/CV20/PT15-2_CV20G1_1-6_RUNdata.txt
- S2/CV20/PT15-2_CV20G1_7-12_RUNdata.txt
- S2/CV20/R1_CV20G1_1-6_RUNdata.txt
- S2/CV20/R1_CV20G1_7-12_RUNdata.txt
- S2/CV20/R2_CV20G1_1-6_RUNdata.txt
- S2/CV20/R2_CV20G1_7-12_RUNdata.txt
- S2/CV25/
- S2/CV25/PT10-1_CV25G1_1-3_RUNdata.txt
- S2/CV25/PT10-1_CV25G1_4-9_RUNdata.txt
- S2/CV25/PT10-2_CV25G1_1-6_RUNdata.txt
- S2/CV25/PT10-2_CV25G1_7-9_RUNdata.txt
- S2/CV25/PT11-1_CV25G1_1-3_RUNdata.txt
- S2/CV25/PT11-1_CV25G1_4-9_RUNdata.txt
- S2/CV25/PT11-2_CV25G1_1-6_RUNdata.txt
- S2/CV25/PT11-2_CV25G1_7-9_RUNdata.txt
- S2/CV25/PT12-1_CV25G1_1-3_RUNdata.txt
- S2/CV25/PT12-1_CV25G1_4-9_RUNdata.txt
- S2/CV25/PT12-2_CV25G1_1-6_RUNdata.txt
- S2/CV25/PT12-2_CV25G1_7-9_RUNdata.txt
- S2/CV25/PT13-1_CV25G1_1-3_RUNdata.txt
- S2/CV25/PT13-1_CV25G1_4-9_RUNdata.txt
- S2/CV25/PT13-2_CV25G1_1-6_RUNdata.txt
- S2/CV25/PT13-2_CV25G1_7-9_RUNdata.txt
- S2/CV25/PT14-1_CV25G1_1-3_RUNdata.txt
- S2/CV25/PT14-1_CV25G1_4-9_RUNdata.txt
- S2/CV25/PT14-2_CV25G1_1-6_RUNdata.txt
- S2/CV25/PT14-2_CV25G1_7-9_RUNdata.txt
- S2/CV25/PT15-1_CV25G1_1-3_RUNdata.txt
- S2/CV25/PT15-1_CV25G1_4-9_RUNdata.txt
- S2/CV25/PT15-2_CV25G1_1-6_RUNdata.txt
- S2/CV25/PT15-2_CV25G1_7-9_RUNdata.txt
- S2/CV25/PT2-1_CV25G1_1-6_RUNdata.txt
- S2/CV25/PT2-1_CV25G1_7-9_RUNdata.txt
- S2/CV25/PT2-2_CV25G1_1-3_RUNdata.txt
- S2/CV25/PT2-2_CV25G1_4-9_RUNdata.txt
- S2/CV25/PT3-1_CV25G1_1-6_RUNdata.txt
- S2/CV25/PT3-1_CV25G1_7-9_RUNdata.txt
- S2/CV25/PT3-2_CV25G1_1-3_RUNdata.txt
- S2/CV25/PT3-2_CV25G1_4-9_RUNdata.txt
- S2/CV25/PT5-2_CV25G1_1-6_RUNdata.txt
- S2/CV25/PT5-2_CV25G1_7-9_RUNdata.txt
- S2/CV25/PT6-1_CV25G1_1-3_RUNdata.txt
- S2/CV25/PT6-1_CV25G1_4-9_RUNdata.txt
- S2/CV25/PT6-2_CV25G1_1-6_RUNdata.txt
- S2/CV25/PT6-2_CV25G1_7-9_RUNdata.txt
- S2/CV25/PT7-1_CV25G1_1-3_RUNdata.txt
- S2/CV25/PT7-1_CV25G1_4-9_RUNdata.txt
- S2/CV25/PT7-2_CV25G1_1-6_RUNdata.txt
- S2/CV25/PT7-2_CV25G1_7-9_RUNdata.txt
- S2/CV25/PT8-1_CV25G1_1-3_RUNdata.txt
- S2/CV25/PT8-1_CV25G1_4-9_RUNdata.txt
- S2/CV25/PT8-2_CV25G1_1-6_RUNdata.txt
- S2/CV25/PT8-2_CV25G1_7-9_RUNdata.txt
- S2/CV25/PT9-1_CV25G1_1-3_RUNdata.txt
- S2/CV25/PT9-1_CV25G1_4-9_RUNdata.txt
- S2/CV25/PT9-2_CV25G1_1-6_RUNdata.txt
- S2/CV25/PT9-2_CV25G1_7-9_RUNdata.txt
- S2/CV25/R1_CV25G1_1-6_RUNdata.txt
- S2/CV25/R1_CV25G1_7-9_RUNdata.txt
- S2/CV25/R2_CV25G1_1-3_RUNdata.txt
- S2/CV25/R2_CV25G1_4-9_RUNdata.txt
- S1/
- S1/Variance_MC_R1.xlsx
