# Supplementary material for: Dating Pupae of the Blow Fly Calliphora vicina Robineau–Desvoidy 1830 (Diptera: Calliphoridae) for Post Mortem Interval—Estimation: Validation of Molecular Age Markers
Source: Genes (Basel). 2018 Mar 9;9(3):153. doi: 10.3390/genes9030153 (PMC5867874; doi:10.3390/genes9030153)
Supplement: Supplementary file 1 [file genes-09-00153-s001.zip › S2/CV17/Additional Samples/Additional2Samples_PT02-1_CV17G1_1-15_RUNdata.txt]

* Block Type = 96well
* Chemistry = SYBR_GREEN
* Experiment File Name = D:\RMIF_Doktorarbeit_BZ\Ergebnisse\MACE\OneStepRTqPCR\CV17G1-2-3_MACEMarker\CV17G1-2_Repl2-to full fill to 5 Repl_Experiments\CV17_G1-2_01-30_Primer T02-1_MACE_RUN.eds
* Experiment Run End Time = Not Started
* Instrument Type = steponeplus
* Passive Reference = ROX

[Results]
Well	Sample Name	Target Name	Task	Reporter	Quencher	RQ	RQ Min	RQ Max	Cт	Cт Mean	Cт SD	ΔCт	ΔCт Mean	ΔCт SE	HK Control ΔCт Mean	HK Control ΔCт SE	ΔΔCт	Automatic Ct Threshold	Ct Threshold	Automatic Baseline	Baseline Start	Baseline End	Efficiency	Tm1	Tm2	Tm3	Comments	NOISE	MTP
A1	CV17_G1_01-2	Primer T02-1	UNKNOWN	SYBR	None				18.1277	18.2435	0.1013							false	0.5512	true	3	11	1	83.7785				N	N
A2	CV17_G1_01-2	Primer T02-1	UNKNOWN	SYBR	None				18.2873	18.2435	0.1013							false	0.5512	true	3	12	1	83.7785				N	N
A3	CV17_G1_01-2	Primer T02-1	UNKNOWN	SYBR	None				18.3155	18.2435	0.1013							false	0.5512	true	3	12	1	83.7737				N	N
A4	CV17_G2_01-2	Primer T02-1	UNKNOWN	SYBR	None				22.812	22.5957	0.2271							false	0.5512	true	3	16	1	83.6246				N	N
A5	CV17_G2_01-2	Primer T02-1	UNKNOWN	SYBR	None				22.6158	22.5957	0.2271							false	0.5512	true	3	16	1	83.3303				N	N
A6	CV17_G2_01-2	Primer T02-1	UNKNOWN	SYBR	None				22.3592	22.5957	0.2271							false	0.5512	true	3	16	1	83.3303				N	N
A7	CV17_G1_02-2	Primer T02-1	UNKNOWN	SYBR	None				14.6934	15.062	0.3286							false	0.5512	true	3	8	1	83.7744				N	N
A8	CV17_G1_02-2	Primer T02-1	UNKNOWN	SYBR	None				15.1685	15.062	0.3286							false	0.5512	true	3	8	1	83.9235				Y	N
A9	CV17_G1_02-2	Primer T02-1	UNKNOWN	SYBR	None				15.3242	15.062	0.3286							false	0.5512	true	3	9	1	83.9258				Y	N
A10	CV17_G2_02-2	Primer T02-1	UNKNOWN	SYBR	None				15.4856	15.5672	0.1493							false	0.5512	true	3	7	1	83.7768				N	N
A11	CV17_G2_02-2	Primer T02-1	UNKNOWN	SYBR	None				15.7395	15.5672	0.1493							false	0.5512	true	3	6	1	83.7753				N	N
A12	CV17_G2_02-2	Primer T02-1	UNKNOWN	SYBR	None				15.4764	15.5672	0.1493							false	0.5512	true	3	8	1	83.9243				N	N
B1	CV17_G1_03-2	Primer T02-1	UNKNOWN	SYBR	None				24.9655	25.2268	0.2298							false	0.5512	true	3	19	1	83.4804				N	N
B2	CV17_G1_03-2	Primer T02-1	UNKNOWN	SYBR	None				25.3179	25.2268	0.2298							false	0.5512	true	3	18	1	83.4804				N	N
B3	CV17_G1_03-2	Primer T02-1	UNKNOWN	SYBR	None				25.3971	25.2268	0.2298							false	0.5512	true	3	19	1	83.6246				N	N
B4	CV17_G2_03-2	Primer T02-1	UNKNOWN	SYBR	None				26.5138	26.6105	0.2377							false	0.5512	true	3	20	1	83.9227				N	N
B5	CV17_G2_03-2	Primer T02-1	UNKNOWN	SYBR	None				26.8813	26.6105	0.2377							false	0.5512	true	3	21	1	83.6284				N	N
B6	CV17_G2_03-2	Primer T02-1	UNKNOWN	SYBR	None				26.4365	26.6105	0.2377							false	0.5512	true	3	20	1	83.6284				N	N
B7	CV17_G1_04-2	Primer T02-1	UNKNOWN	SYBR	None				25.704	25.8776	0.1546							false	0.5512	true	3	19	1	83.7744				N	N
B8	CV17_G1_04-2	Primer T02-1	UNKNOWN	SYBR	None				26.0005	25.8776	0.1546							false	0.5512	true	3	20	1	83.7744				N	N
B9	CV17_G1_04-2	Primer T02-1	UNKNOWN	SYBR	None				25.9283	25.8776	0.1546							false	0.5512	true	3	20	1	83.7768				N	N
B10	CV17_G2_04-2	Primer T02-1	UNKNOWN	SYBR	None				26.1726	26.5001	0.3461							false	0.5512	true	3	19	1	83.3296				N	N
B11	CV17_G2_04-2	Primer T02-1	UNKNOWN	SYBR	None				26.8621	26.5001	0.3461							false	0.5512	true	3	21	1	83.3282				N	N
B12	CV17_G2_04-2	Primer T02-1	UNKNOWN	SYBR	None				26.4654	26.5001	0.3461							false	0.5512	true	3	20	1	83.3282				N	N
C1	CV17_G1_05-2	Primer T02-1	UNKNOWN	SYBR	None				28.2132	28.3803	0.2119							false	0.5512	true	3	21	1	83.4804				N	N
C2	CV17_G1_05-2	Primer T02-1	UNKNOWN	SYBR	None				28.6187	28.3803	0.2119							false	0.5512	true	3	22	1	83.4804				N	N
C3	CV17_G1_05-2	Primer T02-1	UNKNOWN	SYBR	None				28.309	28.3803	0.2119							false	0.5512	true	3	22	1	83.6246				N	N
C4	CV17_G2_05-2	Primer T02-1	UNKNOWN	SYBR	None				27.4115	27.1722	0.3136							false	0.5512	true	3	20	1	83.1775				N	N
C5	CV17_G2_05-2	Primer T02-1	UNKNOWN	SYBR	None				27.288	27.1722	0.3136							false	0.5512	true	3	21	1	82.8832				N	N
C6	CV17_G2_05-2	Primer T02-1	UNKNOWN	SYBR	None				26.8172	27.1722	0.3136							false	0.5512	true	3	20	1	82.8832				N	N
C7	CV17_G1_06-2	Primer T02-1	UNKNOWN	SYBR	None				28.3932	28.5469	0.1348							false	0.5512	true	3	22	1	83.7744				N	N
C8	CV17_G1_06-2	Primer T02-1	UNKNOWN	SYBR	None				28.6453	28.5469	0.1348							false	0.5512	true	3	22	1	83.7744				N	N
C9	CV17_G1_06-2	Primer T02-1	UNKNOWN	SYBR	None				28.6022	28.5469	0.1348							false	0.5512	true	3	22	1	83.7768				N	N
C10	CV17_G2_06-2	Primer T02-1	UNKNOWN	SYBR	None				27.8046	27.8546	0.1166							false	0.5512	true	3	21	1	83.6277				N	N
C11	CV17_G2_06-2	Primer T02-1	UNKNOWN	SYBR	None				27.9878	27.8546	0.1166							false	0.5512	true	3	21	1	83.7753				N	N
C12	CV17_G2_06-2	Primer T02-1	UNKNOWN	SYBR	None				27.7714	27.8546	0.1166							false	0.5512	true	3	21	1	83.7753				N	N
D1	CV17_G1_07-2	Primer T02-1	UNKNOWN	SYBR	None				28.6207	28.5516	0.1091							false	0.5512	true	3	22	1	83.4804				N	N
D2	CV17_G1_07-2	Primer T02-1	UNKNOWN	SYBR	None				28.4259	28.5516	0.1091							false	0.5512	true	3	22	1	83.4804				N	N
D3	CV17_G1_07-2	Primer T02-1	UNKNOWN	SYBR	None				28.6083	28.5516	0.1091							false	0.5512	true	3	22	1	83.6246				N	N
D4	CV17_G2_07-2	Primer T02-1	UNKNOWN	SYBR	None				28.0065	28.01	0.0049							false	0.5512	true	3	21	1	83.6246				N	N
D5	CV17_G2_07-2	Primer T02-1	UNKNOWN	SYBR	None				28.0135	28.01	0.0049							false	0.5512	true	3	21	1	83.3303				N	N
D7	CV17_G1_08-2	Primer T02-1	UNKNOWN	SYBR	None				27.5365	27.5868	0.0894							false	0.5512	true	3	21	1	83.6254				N	N
D8	CV17_G1_08-2	Primer T02-1	UNKNOWN	SYBR	None				27.6901	27.5868	0.0894							false	0.5512	true	3	21	1	83.6254				N	N
D9	CV17_G1_08-2	Primer T02-1	UNKNOWN	SYBR	None				27.5339	27.5868	0.0894							false	0.5512	true	3	21	1	83.6277				N	N
D10	CV17_G2_08-2	Primer T02-1	UNKNOWN	SYBR	None				25.8574	26.0527	0.1691							false	0.5512	true	3	19	1	83.0315				N	N
D11	CV17_G2_08-2	Primer T02-1	UNKNOWN	SYBR	None				26.1541	26.0527	0.1691							false	0.5512	true	3	20	1	83.0301				N	N
D12	CV17_G2_08-2	Primer T02-1	UNKNOWN	SYBR	None				26.1465	26.0527	0.1691							false	0.5512	true	3	20	1	83.1792				N	N
E1	CV17_G1_09-2	Primer T02-1	UNKNOWN	SYBR	None				28.4421	28.5159	0.0884							false	0.5512	true	3	22	1	83.6295				N	N
E2	CV17_G1_09-2	Primer T02-1	UNKNOWN	SYBR	None				28.4916	28.5159	0.0884							false	0.5512	true	3	22	1	83.6295				N	N
E3	CV17_G1_09-2	Primer T02-1	UNKNOWN	SYBR	None				28.6139	28.5159	0.0884							false	0.5512	true	3	22	1	83.7737				N	N
E4	CV17_G2_09-2	Primer T02-1	UNKNOWN	SYBR	None				27.9467	27.9049	0.0548							false	0.5512	true	3	21	1	83.7737				N	N
E5	CV17_G2_09-2	Primer T02-1	UNKNOWN	SYBR	None				27.9252	27.9049	0.0548							false	0.5512	true	3	21	1	83.6284				N	N
E6	CV17_G2_09-2	Primer T02-1	UNKNOWN	SYBR	None				27.8428	27.9049	0.0548							false	0.5512	true	3	21	1	83.6284				N	N
E7	CV17_G1_10-2	Primer T02-1	UNKNOWN	SYBR	None				28.614	28.7105	0.09							false	0.5512	true	3	22	1	83.6254				N	N
E8	CV17_G1_10-2	Primer T02-1	UNKNOWN	SYBR	None				28.7254	28.7105	0.09							false	0.5512	true	3	22	1	83.6254				N	N
E9	CV17_G1_10-2	Primer T02-1	UNKNOWN	SYBR	None				28.7921	28.7105	0.09							false	0.5512	true	3	22	1	83.6277				N	N
E10	CV17_G2_10-2	Primer T02-1	UNKNOWN	SYBR	None				28.5929	28.6399	0.0808							false	0.5512	true	3	22	1	83.6277				N	N
E11	CV17_G2_10-2	Primer T02-1	UNKNOWN	SYBR	None				28.7331	28.6399	0.0808							false	0.5512	true	3	22	1	83.6263				N	N
E12	CV17_G2_10-2	Primer T02-1	UNKNOWN	SYBR	None				28.5935	28.6399	0.0808							false	0.5512	true	3	22	1	83.6263				N	N
F2	CV17_G1_11-2	Primer T02-1	UNKNOWN	SYBR	None				30.7083	30.7032	0.0072							false	0.5512	true	3	24	1	83.6295				N	N
F3	CV17_G1_11-2	Primer T02-1	UNKNOWN	SYBR	None				30.6981	30.7032	0.0072							false	0.5512	true	3	24	1	83.9227	74.5335			N	Y
F4	CV17_G2_11-2	Primer T02-1	UNKNOWN	SYBR	None				29.4462	29.3822	0.1741							false	0.5512	true	3	23	1	83.6246				N	N
F5	CV17_G2_11-2	Primer T02-1	UNKNOWN	SYBR	None				29.5153	29.3822	0.1741							false	0.5512	true	3	23	1	83.4794				N	N
F6	CV17_G2_11-2	Primer T02-1	UNKNOWN	SYBR	None				29.1852	29.3822	0.1741							false	0.5512	true	3	23	1	83.4794				N	N
F7	CV17_G1_12-2	Primer T02-1	UNKNOWN	SYBR	None				29.7849	29.7849								false	0.5512	true	3	23	1	83.4763				N	N
F10	CV17_G2_12-3	Primer T02-1	UNKNOWN	SYBR	None				29.7638	29.9015	0.1252							false	0.5512	true	3	23	1	83.4787				N	N
F11	CV17_G2_12-3	Primer T02-1	UNKNOWN	SYBR	None				29.9324	29.9015	0.1252							false	0.5512	true	3	24	1	83.4772				N	N
F12	CV17_G2_12-3	Primer T02-1	UNKNOWN	SYBR	None				30.0084	29.9015	0.1252							false	0.5512	true	3	23	1	83.4772				N	N
G1	CV17_G1_13-2	Primer T02-1	UNKNOWN	SYBR	None				31.6524	31.7909	0.3495							false	0.5512	true	3	25	1	83.6295				N	N
G2	CV17_G1_13-2	Primer T02-1	UNKNOWN	SYBR	None				31.5319	31.7909	0.3495							false	0.5512	true	3	25	1	83.6295	78.115			N	Y
G3	CV17_G1_13-2	Primer T02-1	UNKNOWN	SYBR	None				32.1884	31.7909	0.3495							false	0.5512	true	3	26	1	83.9227	79.4516			N	Y
G4	CV17_G2_13-2	Primer T02-1	UNKNOWN	SYBR	None				31.6418	31.7563	0.432							false	0.5512	true	3	25	1	83.7737				N	N
G5	CV17_G2_13-2	Primer T02-1	UNKNOWN	SYBR	None				32.2341	31.7563	0.432							false	0.5512	true	3	26	1	83.7774				N	N
G6	CV17_G2_13-2	Primer T02-1	UNKNOWN	SYBR	None				31.3931	31.7563	0.432							false	0.5512	true	3	25	1	83.7774				N	N
G7	CV17_G1_14-2	Primer T02-1	UNKNOWN	SYBR	None				32.989	33.0159	0.3561							false	0.5512	true	3	26	1	83.6254	79.8991			N	Y
G8	CV17_G1_14-2	Primer T02-1	UNKNOWN	SYBR	None				32.674	33.0159	0.3561							false	0.5512	true	3	26	1	83.6254	79.601			N	Y
G9	CV17_G1_14-2	Primer T02-1	UNKNOWN	SYBR	None				33.3847	33.0159	0.3561							false	0.5512	true	3	27	1	76.3241	83.0315			N	Y
G10	CV17_G2_14-2	Primer T02-1	UNKNOWN	SYBR	None				30.9919	30.7635	0.2149							false	0.5512	true	3	24	1	83.7768	79.1561			N	Y
G11	CV17_G2_14-2	Primer T02-1	UNKNOWN	SYBR	None				30.5652	30.7635	0.2149							false	0.5512	true	3	24	1	83.6263				N	N
G12	CV17_G2_14-2	Primer T02-1	UNKNOWN	SYBR	None				30.7333	30.7635	0.2149							false	0.5512	true	3	24	1	83.6263				N	N
H1	CV17_G1_15-2	Primer T02-1	UNKNOWN	SYBR	None				31.9831	32.0175	0.2217							false	0.5512	true	3	25	1	83.6295	79.4564			N	Y
H2	CV17_G1_15-2	Primer T02-1	UNKNOWN	SYBR	None				32.2544	32.0175	0.2217							false	0.5512	true	3	26	1	83.3314	79.0093			N	Y
H3	CV17_G1_15-2	Primer T02-1	UNKNOWN	SYBR	None				31.815	32.0175	0.2217							false	0.5512	true	3	25	1	83.7737	80.1968			N	Y
H4	CV17_G2_15-2	Primer T02-1	UNKNOWN	SYBR	None				30.6211	30.6854	0.39							false	0.5512	true	3	24	1	83.3266				N	N
H5	CV17_G2_15-2	Primer T02-1	UNKNOWN	SYBR	None				31.1036	30.6854	0.39							false	0.5512	true	3	24	1	83.1813				N	N
H6	CV17_G2_15-2	Primer T02-1	UNKNOWN	SYBR	None				30.3316	30.6854	0.39							false	0.5512	true	3	24	1	83.3303				N	N

Analysis Type = Singleplex
Endogenous Control = Primer T02-1
RQ Min/Max Confidence Level = 95.0
Reference Sample = CV17_G1_01-2
