# Supplementary material for: Dating Pupae of the Blow Fly Calliphora vicina Robineau–Desvoidy 1830 (Diptera: Calliphoridae) for Post Mortem Interval—Estimation: Validation of Molecular Age Markers
Source: Genes (Basel). 2018 Mar 9;9(3):153. doi: 10.3390/genes9030153 (PMC5867874; doi:10.3390/genes9030153)
Supplement: Supplementary file 1 [file genes-09-00153-s001.zip › S2/CV17/Additional Samples/Additional2Samples_PT02-2_CV17G1_1-15_RUNdata.txt]

* Block Type = 96well
* Chemistry = SYBR_GREEN
* Experiment File Name = D:\RMIF_Doktorarbeit_BZ\Ergebnisse\MACE\OneStepRTqPCR\CV17G1-2-3_MACEMarker\CV17G1-2_Repl2-to full fill to 5 Repl_Experiments\CV17_G1-2_01-30_Primer T02-2_MACE_RUN.eds
* Experiment Run End Time = Not Started
* Instrument Type = steponeplus
* Passive Reference = ROX

[Results]
Well	Sample Name	Target Name	Task	Reporter	Quencher	RQ	RQ Min	RQ Max	Cт	Cт Mean	Cт SD	ΔCт	ΔCт Mean	ΔCт SE	HK Control ΔCт Mean	HK Control ΔCт SE	ΔΔCт	Automatic Ct Threshold	Ct Threshold	Automatic Baseline	Baseline Start	Baseline End	Efficiency	Comments	NOISE
A1	CV17_G1_01-2	Primer T02-2	UNKNOWN	SYBR	None				18.3077	18.2395	0.0895							false	0.1804	true	3	13	1		N
A2	CV17_G1_01-2	Primer T02-2	UNKNOWN	SYBR	None				18.2725	18.2395	0.0895							false	0.1804	true	3	13	1		N
A3	CV17_G1_01-2	Primer T02-2	UNKNOWN	SYBR	None				18.1381	18.2395	0.0895							false	0.1804	true	3	13	1		N
A4	CV17_G2_01-2	Primer T02-2	UNKNOWN	SYBR	None				20.7903	20.8379	0.0414							false	0.1804	true	3	16	1		N
A5	CV17_G2_01-2	Primer T02-2	UNKNOWN	SYBR	None				20.8652	20.8379	0.0414							false	0.1804	true	3	16	1		N
A6	CV17_G2_01-2	Primer T02-2	UNKNOWN	SYBR	None				20.8581	20.8379	0.0414							false	0.1804	true	3	16	1		N
A7	CV17_G1_02-2	Primer T02-2	UNKNOWN	SYBR	None				13.7453	13.803	0.0529							false	0.1804	true	3	9	1		N
A8	CV17_G1_02-2	Primer T02-2	UNKNOWN	SYBR	None				13.8144	13.803	0.0529							false	0.1804	true	3	9	1		Y
A9	CV17_G1_02-2	Primer T02-2	UNKNOWN	SYBR	None				13.8493	13.803	0.0529							false	0.1804	true	3	9	1		N
A10	CV17_G2_02-2	Primer T02-2	UNKNOWN	SYBR	None				12.5921	12.4845	0.1189							false	0.1804	true	3	6	1		N
A11	CV17_G2_02-2	Primer T02-2	UNKNOWN	SYBR	None				12.5046	12.4845	0.1189							false	0.1804	true	3	6	1		N
A12	CV17_G2_02-2	Primer T02-2	UNKNOWN	SYBR	None				12.3569	12.4845	0.1189							false	0.1804	true	3	7	1		N
B1	CV17_G1_03-2	Primer T02-2	UNKNOWN	SYBR	None				19.9701	19.9659	0.0089							false	0.1804	true	3	15	1		N
B2	CV17_G1_03-2	Primer T02-2	UNKNOWN	SYBR	None				19.972	19.9659	0.0089							false	0.1804	true	3	14	1		N
B3	CV17_G1_03-2	Primer T02-2	UNKNOWN	SYBR	None				19.9557	19.9659	0.0089							false	0.1804	true	3	15	1		N
B4	CV17_G2_03-2	Primer T02-2	UNKNOWN	SYBR	None				20.571	20.5216	0.0463							false	0.1804	true	3	15	1		N
B5	CV17_G2_03-2	Primer T02-2	UNKNOWN	SYBR	None				20.5143	20.5216	0.0463							false	0.1804	true	3	16	1		N
B6	CV17_G2_03-2	Primer T02-2	UNKNOWN	SYBR	None				20.4794	20.5216	0.0463							false	0.1804	true	3	16	1		N
B7	CV17_G1_04-2	Primer T02-2	UNKNOWN	SYBR	None				23.907	23.9149	0.0164							false	0.1804	true	3	19	1		N
B8	CV17_G1_04-2	Primer T02-2	UNKNOWN	SYBR	None				23.9039	23.9149	0.0164							false	0.1804	true	3	19	1		N
B9	CV17_G1_04-2	Primer T02-2	UNKNOWN	SYBR	None				23.9337	23.9149	0.0164							false	0.1804	true	3	19	1		N
B10	CV17_G2_04-2	Primer T02-2	UNKNOWN	SYBR	None				22.9651	23.0087	0.0963							false	0.1804	true	3	18	1		N
B11	CV17_G2_04-2	Primer T02-2	UNKNOWN	SYBR	None				23.1191	23.0087	0.0963							false	0.1804	true	3	18	1		N
B12	CV17_G2_04-2	Primer T02-2	UNKNOWN	SYBR	None				22.942	23.0087	0.0963							false	0.1804	true	3	18	1		N
C1	CV17_G1_05-2	Primer T02-2	UNKNOWN	SYBR	None				23.4303	23.3873	0.0473							false	0.1804	true	3	18	1		N
C2	CV17_G1_05-2	Primer T02-2	UNKNOWN	SYBR	None				23.395	23.3873	0.0473							false	0.1804	true	3	19	1		N
C3	CV17_G1_05-2	Primer T02-2	UNKNOWN	SYBR	None				23.3366	23.3873	0.0473							false	0.1804	true	3	18	1		N
C4	CV17_G2_05-2	Primer T02-2	UNKNOWN	SYBR	None				23.982	24.0457	0.0749							false	0.1804	true	3	19	1		N
C5	CV17_G2_05-2	Primer T02-2	UNKNOWN	SYBR	None				24.0269	24.0457	0.0749							false	0.1804	true	3	19	1		N
C6	CV17_G2_05-2	Primer T02-2	UNKNOWN	SYBR	None				24.1283	24.0457	0.0749							false	0.1804	true	3	19	1		N
C7	CV17_G1_06-2	Primer T02-2	UNKNOWN	SYBR	None				24.391	24.4407	0.0444							false	0.1804	true	3	19	1		N
C8	CV17_G1_06-2	Primer T02-2	UNKNOWN	SYBR	None				24.4548	24.4407	0.0444							false	0.1804	true	3	20	1		N
C9	CV17_G1_06-2	Primer T02-2	UNKNOWN	SYBR	None				24.4764	24.4407	0.0444							false	0.1804	true	3	20	1		N
C10	CV17_G2_06-2	Primer T02-2	UNKNOWN	SYBR	None				25.3621	25.3733	0.0458							false	0.1804	true	3	21	1		N
C11	CV17_G2_06-2	Primer T02-2	UNKNOWN	SYBR	None				25.3341	25.3733	0.0458							false	0.1804	true	3	21	1		N
C12	CV17_G2_06-2	Primer T02-2	UNKNOWN	SYBR	None				25.4236	25.3733	0.0458							false	0.1804	true	3	21	1		N
D1	CV17_G1_07-2	Primer T02-2	UNKNOWN	SYBR	None				25.4664	25.5383	0.0963							false	0.1804	true	3	20	1		N
D2	CV17_G1_07-2	Primer T02-2	UNKNOWN	SYBR	None				25.6477	25.5383	0.0963							false	0.1804	true	3	21	1		N
D3	CV17_G1_07-2	Primer T02-2	UNKNOWN	SYBR	None				25.5009	25.5383	0.0963							false	0.1804	true	3	21	1		N
D4	CV17_G2_07-2	Primer T02-2	UNKNOWN	SYBR	None				24.8244	24.8637	0.0541							false	0.1804	true	3	20	1		N
D5	CV17_G2_07-2	Primer T02-2	UNKNOWN	SYBR	None				24.8413	24.8637	0.0541							false	0.1804	true	3	20	1		N
D6	CV17_G2_07-2	Primer T02-2	UNKNOWN	SYBR	None				24.9254	24.8637	0.0541							false	0.1804	true	3	20	1		N
D7	CV17_G1_08-2	Primer T02-2	UNKNOWN	SYBR	None				24.1704	24.2591	0.101							false	0.1804	true	3	19	1		N
D8	CV17_G1_08-2	Primer T02-2	UNKNOWN	SYBR	None				24.2379	24.2591	0.101							false	0.1804	true	3	19	1		N
D9	CV17_G1_08-2	Primer T02-2	UNKNOWN	SYBR	None				24.369	24.2591	0.101							false	0.1804	true	3	20	1		N
D10	CV17_G2_08-2	Primer T02-2	UNKNOWN	SYBR	None				24.9122	24.7161	0.2367							false	0.1804	true	3	20	1		N
D11	CV17_G2_08-2	Primer T02-2	UNKNOWN	SYBR	None				24.7829	24.7161	0.2367							false	0.1804	true	3	20	1		N
D12	CV17_G2_08-2	Primer T02-2	UNKNOWN	SYBR	None				24.4531	24.7161	0.2367							false	0.1804	true	3	20	1		N
E1	CV17_G1_09-2	Primer T02-2	UNKNOWN	SYBR	None				22.865	22.8711	0.0509							false	0.1804	true	3	18	1		N
E2	CV17_G1_09-2	Primer T02-2	UNKNOWN	SYBR	None				22.9247	22.8711	0.0509							false	0.1804	true	3	18	1		N
E3	CV17_G1_09-2	Primer T02-2	UNKNOWN	SYBR	None				22.8235	22.8711	0.0509							false	0.1804	true	3	18	1		N
E4	CV17_G2_09-2	Primer T02-2	UNKNOWN	SYBR	None				24.8967	24.9472	0.0615							false	0.1804	true	3	20	1		N
E5	CV17_G2_09-2	Primer T02-2	UNKNOWN	SYBR	None				24.9293	24.9472	0.0615							false	0.1804	true	3	20	1		N
E6	CV17_G2_09-2	Primer T02-2	UNKNOWN	SYBR	None				25.0158	24.9472	0.0615							false	0.1804	true	3	20	1		N
E7	CV17_G1_10-2	Primer T02-2	UNKNOWN	SYBR	None				25.1533	25.3005	0.1523							false	0.1804	true	3	20	1		N
E8	CV17_G1_10-2	Primer T02-2	UNKNOWN	SYBR	None				25.4575	25.3005	0.1523							false	0.1804	true	3	21	1		N
E9	CV17_G1_10-2	Primer T02-2	UNKNOWN	SYBR	None				25.2906	25.3005	0.1523							false	0.1804	true	3	21	1		N
E10	CV17_G2_10-2	Primer T02-2	UNKNOWN	SYBR	None				25.3547	25.325	0.0642							false	0.1804	true	3	21	1		N
E11	CV17_G2_10-2	Primer T02-2	UNKNOWN	SYBR	None				25.369	25.325	0.0642							false	0.1804	true	3	21	1		N
E12	CV17_G2_10-2	Primer T02-2	UNKNOWN	SYBR	None				25.2514	25.325	0.0642							false	0.1804	true	3	21	1		N
F1	CV17_G1_11-2	Primer T02-2	UNKNOWN	SYBR	None				26.2239	26.2275	0.0236							false	0.1804	true	3	22	1		N
F2	CV17_G1_11-2	Primer T02-2	UNKNOWN	SYBR	None				26.2059	26.2275	0.0236							false	0.1804	true	3	21	1		N
F3	CV17_G1_11-2	Primer T02-2	UNKNOWN	SYBR	None				26.2527	26.2275	0.0236							false	0.1804	true	3	21	1		N
F4	CV17_G2_11-2	Primer T02-2	UNKNOWN	SYBR	None				26.2572	26.1384	0.1029							false	0.1804	true	3	21	1		N
F5	CV17_G2_11-2	Primer T02-2	UNKNOWN	SYBR	None				26.0763	26.1384	0.1029							false	0.1804	true	3	21	1		N
F6	CV17_G2_11-2	Primer T02-2	UNKNOWN	SYBR	None				26.0817	26.1384	0.1029							false	0.1804	true	3	21	1		N
F7	CV17_G1_12-2	Primer T02-2	UNKNOWN	SYBR	None				25.4633	25.527	0.0729							false	0.1804	true	3	21	1		N
F8	CV17_G1_12-2	Primer T02-2	UNKNOWN	SYBR	None				25.6064	25.527	0.0729							false	0.1804	true	3	21	1		N
F9	CV17_G1_12-2	Primer T02-2	UNKNOWN	SYBR	None				25.5112	25.527	0.0729							false	0.1804	true	3	21	1		N
F10	CV17_G2_12-3	Primer T02-2	UNKNOWN	SYBR	None				26.9863	26.8888	0.1521							false	0.1804	true	3	22	1		N
F11	CV17_G2_12-3	Primer T02-2	UNKNOWN	SYBR	None				26.9664	26.8888	0.1521							false	0.1804	true	3	22	1		N
F12	CV17_G2_12-3	Primer T02-2	UNKNOWN	SYBR	None				26.7135	26.8888	0.1521							false	0.1804	true	3	22	1		N
G1	CV17_G1_13-2	Primer T02-2	UNKNOWN	SYBR	None				27.249	27.1475	0.1411							false	0.1804	true	3	22	1		N
G2	CV17_G1_13-2	Primer T02-2	UNKNOWN	SYBR	None				27.2071	27.1475	0.1411							false	0.1804	true	3	22	1		N
G3	CV17_G1_13-2	Primer T02-2	UNKNOWN	SYBR	None				26.9864	27.1475	0.1411							false	0.1804	true	3	22	1		N
G4	CV17_G2_13-2	Primer T02-2	UNKNOWN	SYBR	None				27.3029	27.4093	0.153							false	0.1804	true	3	22	1		N
G5	CV17_G2_13-2	Primer T02-2	UNKNOWN	SYBR	None				27.3404	27.4093	0.153							false	0.1804	true	3	22	1		N
G6	CV17_G2_13-2	Primer T02-2	UNKNOWN	SYBR	None				27.5846	27.4093	0.153							false	0.1804	true	3	23	1		N
G7	CV17_G1_14-2	Primer T02-2	UNKNOWN	SYBR	None				27.2387	27.3001	0.1753							false	0.1804	true	3	22	1		N
G8	CV17_G1_14-2	Primer T02-2	UNKNOWN	SYBR	None				27.1638	27.3001	0.1753							false	0.1804	true	3	22	1		N
G9	CV17_G1_14-2	Primer T02-2	UNKNOWN	SYBR	None				27.4978	27.3001	0.1753							false	0.1804	true	3	23	1		N
G10	CV17_G2_14-2	Primer T02-2	UNKNOWN	SYBR	None				26.8241	26.7983	0.0671							false	0.1804	true	3	22	1		N
G11	CV17_G2_14-2	Primer T02-2	UNKNOWN	SYBR	None				26.8487	26.7983	0.0671							false	0.1804	true	3	22	1		N
G12	CV17_G2_14-2	Primer T02-2	UNKNOWN	SYBR	None				26.722	26.7983	0.0671							false	0.1804	true	3	22	1		N
H1	CV17_G1_15-2	Primer T02-2	UNKNOWN	SYBR	None				27.597	27.4165	0.2685							false	0.1804	true	3	23	1		N
H2	CV17_G1_15-2	Primer T02-2	UNKNOWN	SYBR	None				27.5446	27.4165	0.2685							false	0.1804	true	3	23	1		N
H3	CV17_G1_15-2	Primer T02-2	UNKNOWN	SYBR	None				27.108	27.4165	0.2685							false	0.1804	true	3	22	1		N
H4	CV17_G2_15-2	Primer T02-2	UNKNOWN	SYBR	None				27.178	27.2293	0.0449							false	0.1804	true	3	22	1		N
H5	CV17_G2_15-2	Primer T02-2	UNKNOWN	SYBR	None				27.2484	27.2293	0.0449							false	0.1804	true	3	22	1		N
H6	CV17_G2_15-2	Primer T02-2	UNKNOWN	SYBR	None				27.2614	27.2293	0.0449							false	0.1804	true	3	22	1		N

Analysis Type = Singleplex
Endogenous Control = Primer T02-2
RQ Min/Max Confidence Level = 95.0
Reference Sample = CV17_G1_01-2
