# Supplementary material for: Dating Pupae of the Blow Fly Calliphora vicina Robineau–Desvoidy 1830 (Diptera: Calliphoridae) for Post Mortem Interval—Estimation: Validation of Molecular Age Markers
Source: Genes (Basel). 2018 Mar 9;9(3):153. doi: 10.3390/genes9030153 (PMC5867874; doi:10.3390/genes9030153)
Supplement: Supplementary file 1 [file genes-09-00153-s001.zip › S2/CV17/Additional Samples/Additional2Samples_PT03-1_CV17G1_1-15_RUNdata.txt]

* Block Type = 96well
* Chemistry = SYBR_GREEN
* Experiment File Name = D:\RMIF_Doktorarbeit_BZ\Ergebnisse\MACE\OneStepRTqPCR\CV17G1-2-3_MACEMarker\CV17G1-2_Repl2-to full fill to 5 Repl_Experiments\CV17_G1-2_01-30_Primer T03-1_MACE_RUN.eds
* Experiment Run End Time = Not Started
* Instrument Type = steponeplus
* Passive Reference = ROX

[Results]
Well	Sample Name	Target Name	Task	Reporter	Quencher	RQ	RQ Min	RQ Max	Cт	Cт Mean	Cт SD	ΔCт	ΔCт Mean	ΔCт SE	HK Control ΔCт Mean	HK Control ΔCт SE	ΔΔCт	Automatic Ct Threshold	Ct Threshold	Automatic Baseline	Baseline Start	Baseline End	Efficiency	Comments	NOISE
A1	CV17_G1_01-2	Primer T03-1	UNKNOWN	SYBR	None				27.3475	27.4169	0.0659							false	1.3774	true	3	19	1		N
A2	CV17_G1_01-2	Primer T03-1	UNKNOWN	SYBR	None				27.4248	27.4169	0.0659							false	1.3774	true	3	19	1		N
A3	CV17_G1_01-2	Primer T03-1	UNKNOWN	SYBR	None				27.4785	27.4169	0.0659							false	1.3774	true	3	19	1		N
A4	CV17_G2_01-2	Primer T03-1	UNKNOWN	SYBR	None				28.2743	28.2617	0.1365							false	1.3774	true	3	20	1		N
A5	CV17_G2_01-2	Primer T03-1	UNKNOWN	SYBR	None				28.1193	28.2617	0.1365							false	1.3774	true	3	20	1		N
A6	CV17_G2_01-2	Primer T03-1	UNKNOWN	SYBR	None				28.3914	28.2617	0.1365							false	1.3774	true	3	21	1		N
A7	CV17_G1_02-2	Primer T03-1	UNKNOWN	SYBR	None				28.6189	28.6971	0.1033							false	1.3774	true	3	21	1		N
A8	CV17_G1_02-2	Primer T03-1	UNKNOWN	SYBR	None				28.6582	28.6971	0.1033							false	1.3774	true	3	21	1		N
A9	CV17_G1_02-2	Primer T03-1	UNKNOWN	SYBR	None				28.8142	28.6971	0.1033							false	1.3774	true	3	21	1		N
A10	CV17_G2_02-2	Primer T03-1	UNKNOWN	SYBR	None				29.2828	28.8722	0.3851							false	1.3774	true	3	21	1		N
A11	CV17_G2_02-2	Primer T03-1	UNKNOWN	SYBR	None				28.8148	28.8722	0.3851							false	1.3774	true	3	21	1		N
A12	CV17_G2_02-2	Primer T03-1	UNKNOWN	SYBR	None				28.519	28.8722	0.3851							false	1.3774	true	3	20	1		N
B1	CV17_G1_03-2	Primer T03-1	UNKNOWN	SYBR	None				17.6929	17.7123	0.0189							false	1.3774	true	3	10	1		Y
B2	CV17_G1_03-2	Primer T03-1	UNKNOWN	SYBR	None				17.7136	17.7123	0.0189							false	1.3774	true	3	10	1		N
B3	CV17_G1_03-2	Primer T03-1	UNKNOWN	SYBR	None				17.7306	17.7123	0.0189							false	1.3774	true	3	10	1		Y
B4	CV17_G2_03-2	Primer T03-1	UNKNOWN	SYBR	None				17.6224	17.6366	0.0447							false	1.3774	true	3	9	1		N
B5	CV17_G2_03-2	Primer T03-1	UNKNOWN	SYBR	None				17.6008	17.6366	0.0447							false	1.3774	true	3	9	1		N
B6	CV17_G2_03-2	Primer T03-1	UNKNOWN	SYBR	None				17.6868	17.6366	0.0447							false	1.3774	true	3	10	1		N
B7	CV17_G1_04-2	Primer T03-1	UNKNOWN	SYBR	None				21.1776	21.2498	0.0748							false	1.3774	true	3	13	1		N
B8	CV17_G1_04-2	Primer T03-1	UNKNOWN	SYBR	None				21.2449	21.2498	0.0748							false	1.3774	true	3	13	1		N
B9	CV17_G1_04-2	Primer T03-1	UNKNOWN	SYBR	None				21.3269	21.2498	0.0748							false	1.3774	true	3	14	1		N
B10	CV17_G2_04-2	Primer T03-1	UNKNOWN	SYBR	None				23.7703	23.8701	0.1115							false	1.3774	true	3	16	1		N
B11	CV17_G2_04-2	Primer T03-1	UNKNOWN	SYBR	None				23.9904	23.8701	0.1115							false	1.3774	true	3	16	1		N
B12	CV17_G2_04-2	Primer T03-1	UNKNOWN	SYBR	None				23.8495	23.8701	0.1115							false	1.3774	true	3	16	1		N
C1	CV17_G1_05-2	Primer T03-1	UNKNOWN	SYBR	None				26.2326	26.1682	0.0885							false	1.3774	true	3	18	1		N
C2	CV17_G1_05-2	Primer T03-1	UNKNOWN	SYBR	None				26.2046	26.1682	0.0885							false	1.3774	true	3	18	1		N
C3	CV17_G1_05-2	Primer T03-1	UNKNOWN	SYBR	None				26.0673	26.1682	0.0885							false	1.3774	true	3	18	1		N
C4	CV17_G2_05-2	Primer T03-1	UNKNOWN	SYBR	None				25.8029	25.871	0.0664							false	1.3774	true	3	18	1		N
C5	CV17_G2_05-2	Primer T03-1	UNKNOWN	SYBR	None				25.9356	25.871	0.0664							false	1.3774	true	3	18	1		N
C6	CV17_G2_05-2	Primer T03-1	UNKNOWN	SYBR	None				25.8744	25.871	0.0664							false	1.3774	true	3	18	1		N
C7	CV17_G1_06-2	Primer T03-1	UNKNOWN	SYBR	None				26.4234	26.5185	0.0999							false	1.3774	true	3	18	1		N
C8	CV17_G1_06-2	Primer T03-1	UNKNOWN	SYBR	None				26.5097	26.5185	0.0999							false	1.3774	true	3	18	1		N
C9	CV17_G1_06-2	Primer T03-1	UNKNOWN	SYBR	None				26.6225	26.5185	0.0999							false	1.3774	true	3	19	1		N
C10	CV17_G2_06-2	Primer T03-1	UNKNOWN	SYBR	None				26.0361	26.0781	0.1043							false	1.3774	true	3	18	1		N
C11	CV17_G2_06-2	Primer T03-1	UNKNOWN	SYBR	None				26.0015	26.0781	0.1043							false	1.3774	true	3	18	1		N
C12	CV17_G2_06-2	Primer T03-1	UNKNOWN	SYBR	None				26.1969	26.0781	0.1043							false	1.3774	true	3	18	1		N
D1	CV17_G1_07-2	Primer T03-1	UNKNOWN	SYBR	None				26.6438	26.7255	0.0776							false	1.3774	true	3	19	1		N
D2	CV17_G1_07-2	Primer T03-1	UNKNOWN	SYBR	None				26.7345	26.7255	0.0776							false	1.3774	true	3	19	1		N
D3	CV17_G1_07-2	Primer T03-1	UNKNOWN	SYBR	None				26.7982	26.7255	0.0776							false	1.3774	true	3	19	1		N
D4	CV17_G2_07-2	Primer T03-1	UNKNOWN	SYBR	None				25.7801	25.8859	0.098							false	1.3774	true	3	18	1		N
D5	CV17_G2_07-2	Primer T03-1	UNKNOWN	SYBR	None				25.9041	25.8859	0.098							false	1.3774	true	3	18	1		N
D6	CV17_G2_07-2	Primer T03-1	UNKNOWN	SYBR	None				25.9735	25.8859	0.098							false	1.3774	true	3	18	1		N
D7	CV17_G1_08-2	Primer T03-1	UNKNOWN	SYBR	None				27.7126	27.8049	0.0824							false	1.3774	true	3	20	1		N
D8	CV17_G1_08-2	Primer T03-1	UNKNOWN	SYBR	None				27.871	27.8049	0.0824							false	1.3774	true	3	20	1		N
D9	CV17_G1_08-2	Primer T03-1	UNKNOWN	SYBR	None				27.8311	27.8049	0.0824							false	1.3774	true	3	20	1		N
D10	CV17_G2_08-2	Primer T03-1	UNKNOWN	SYBR	None				27.8025	27.69	0.11							false	1.3774	true	3	20	1		N
D11	CV17_G2_08-2	Primer T03-1	UNKNOWN	SYBR	None				27.5826	27.69	0.11							false	1.3774	true	3	19	1		N
D12	CV17_G2_08-2	Primer T03-1	UNKNOWN	SYBR	None				27.6849	27.69	0.11							false	1.3774	true	3	20	1		N
E1	CV17_G1_09-2	Primer T03-1	UNKNOWN	SYBR	None				27.3326	27.4664	0.1182							false	1.3774	true	3	20	1		N
E2	CV17_G1_09-2	Primer T03-1	UNKNOWN	SYBR	None				27.5102	27.4664	0.1182							false	1.3774	true	3	19	1		N
E3	CV17_G1_09-2	Primer T03-1	UNKNOWN	SYBR	None				27.5564	27.4664	0.1182							false	1.3774	true	3	19	1		N
E4	CV17_G2_09-2	Primer T03-1	UNKNOWN	SYBR	None				27.593	27.5333	0.055							false	1.3774	true	3	19	1		N
E5	CV17_G2_09-2	Primer T03-1	UNKNOWN	SYBR	None				27.5221	27.5333	0.055							false	1.3774	true	3	20	1		N
E6	CV17_G2_09-2	Primer T03-1	UNKNOWN	SYBR	None				27.4848	27.5333	0.055							false	1.3774	true	3	20	1		N
E7	CV17_G1_10-2	Primer T03-1	UNKNOWN	SYBR	None				28.3277	28.3844	0.1254							false	1.3774	true	3	20	1		N
E8	CV17_G1_10-2	Primer T03-1	UNKNOWN	SYBR	None				28.2973	28.3844	0.1254							false	1.3774	true	3	20	1		N
E9	CV17_G1_10-2	Primer T03-1	UNKNOWN	SYBR	None				28.5281	28.3844	0.1254							false	1.3774	true	3	21	1		N
E10	CV17_G2_10-2	Primer T03-1	UNKNOWN	SYBR	None				28.7329	28.6836	0.0689							false	1.3774	true	3	21	1		N
E11	CV17_G2_10-2	Primer T03-1	UNKNOWN	SYBR	None				28.6049	28.6836	0.0689							false	1.3774	true	3	21	1		N
E12	CV17_G2_10-2	Primer T03-1	UNKNOWN	SYBR	None				28.7131	28.6836	0.0689							false	1.3774	true	3	21	1		N
F1	CV17_G1_11-2	Primer T03-1	UNKNOWN	SYBR	None				26.5767	26.6938	0.1015							false	1.3774	true	3	19	1		N
F2	CV17_G1_11-2	Primer T03-1	UNKNOWN	SYBR	None				26.7499	26.6938	0.1015							false	1.3774	true	3	19	1		N
F3	CV17_G1_11-2	Primer T03-1	UNKNOWN	SYBR	None				26.7548	26.6938	0.1015							false	1.3774	true	3	19	1		N
F4	CV17_G2_11-2	Primer T03-1	UNKNOWN	SYBR	None				27.3211	27.3265	0.0243							false	1.3774	true	3	19	1		N
F5	CV17_G2_11-2	Primer T03-1	UNKNOWN	SYBR	None				27.3054	27.3265	0.0243							false	1.3774	true	3	19	1		N
F6	CV17_G2_11-2	Primer T03-1	UNKNOWN	SYBR	None				27.3531	27.3265	0.0243							false	1.3774	true	3	20	1		N
F7	CV17_G1_12-2	Primer T03-1	UNKNOWN	SYBR	None				27.4735	27.5027	0.0603							false	1.3774	true	3	20	1		N
F8	CV17_G1_12-2	Primer T03-1	UNKNOWN	SYBR	None				27.4625	27.5027	0.0603							false	1.3774	true	3	19	1		N
F9	CV17_G1_12-2	Primer T03-1	UNKNOWN	SYBR	None				27.572	27.5027	0.0603							false	1.3774	true	3	19	1		N
F10	CV17_G2_12-3	Primer T03-1	UNKNOWN	SYBR	None				26.9196	26.9451	0.024							false	1.3774	true	3	19	1		N
F11	CV17_G2_12-3	Primer T03-1	UNKNOWN	SYBR	None				26.9486	26.9451	0.024							false	1.3774	true	3	19	1		N
F12	CV17_G2_12-3	Primer T03-1	UNKNOWN	SYBR	None				26.9672	26.9451	0.024							false	1.3774	true	3	19	1		N
G1	CV17_G1_13-2	Primer T03-1	UNKNOWN	SYBR	None				29.2957	29.262	0.0444							false	1.3774	true	3	21	1		N
G2	CV17_G1_13-2	Primer T03-1	UNKNOWN	SYBR	None				29.2785	29.262	0.0444							false	1.3774	true	3	21	1		N
G3	CV17_G1_13-2	Primer T03-1	UNKNOWN	SYBR	None				29.2117	29.262	0.0444							false	1.3774	true	3	21	1		N
G4	CV17_G2_13-2	Primer T03-1	UNKNOWN	SYBR	None				29.5152	29.6632	0.1285							false	1.3774	true	3	22	1		N
G5	CV17_G2_13-2	Primer T03-1	UNKNOWN	SYBR	None				29.7458	29.6632	0.1285							false	1.3774	true	3	22	1		N
G6	CV17_G2_13-2	Primer T03-1	UNKNOWN	SYBR	None				29.7285	29.6632	0.1285							false	1.3774	true	3	22	1		N
G7	CV17_G1_14-2	Primer T03-1	UNKNOWN	SYBR	None				29.9725	30.0019	0.1017							false	1.3774	true	3	22	1		N
G8	CV17_G1_14-2	Primer T03-1	UNKNOWN	SYBR	None				29.9181	30.0019	0.1017							false	1.3774	true	3	22	1		N
G9	CV17_G1_14-2	Primer T03-1	UNKNOWN	SYBR	None				30.115	30.0019	0.1017							false	1.3774	true	3	22	1		N
G10	CV17_G2_14-2	Primer T03-1	UNKNOWN	SYBR	None				29.9664	29.9717	0.0181							false	1.3774	true	3	22	1		N
G11	CV17_G2_14-2	Primer T03-1	UNKNOWN	SYBR	None				29.9918	29.9717	0.0181							false	1.3774	true	3	22	1		N
G12	CV17_G2_14-2	Primer T03-1	UNKNOWN	SYBR	None				29.9569	29.9717	0.0181							false	1.3774	true	3	22	1		N
H1	CV17_G1_15-2	Primer T03-1	UNKNOWN	SYBR	None				25.0678	25.018	0.0443							false	1.3774	true	3	17	1		N
H2	CV17_G1_15-2	Primer T03-1	UNKNOWN	SYBR	None				24.983	25.018	0.0443							false	1.3774	true	3	17	1		N
H3	CV17_G1_15-2	Primer T03-1	UNKNOWN	SYBR	None				25.0033	25.018	0.0443							false	1.3774	true	3	17	1		N
H4	CV17_G2_15-2	Primer T03-1	UNKNOWN	SYBR	None				23.0031	23.0388	0.0551							false	1.3774	true	3	15	1		N
H5	CV17_G2_15-2	Primer T03-1	UNKNOWN	SYBR	None				23.1023	23.0388	0.0551							false	1.3774	true	3	15	1		N
H6	CV17_G2_15-2	Primer T03-1	UNKNOWN	SYBR	None				23.0109	23.0388	0.0551							false	1.3774	true	3	15	1		N

Analysis Type = Singleplex
Endogenous Control = Primer T03-1
RQ Min/Max Confidence Level = 95.0
Reference Sample = CV17_G1_01-2
