# Supplementary material for: Dating Pupae of the Blow Fly Calliphora vicina Robineau–Desvoidy 1830 (Diptera: Calliphoridae) for Post Mortem Interval—Estimation: Validation of Molecular Age Markers
Source: Genes (Basel). 2018 Mar 9;9(3):153. doi: 10.3390/genes9030153 (PMC5867874; doi:10.3390/genes9030153)
Supplement: Supplementary file 1 [file genes-09-00153-s001.zip › S2/CV17/Additional Samples/Additional2Samples_PT03-2_CV17G1_1-15_RUNdata.txt]

* Block Type = 96well
* Chemistry = SYBR_GREEN
* Experiment File Name = D:\RMIF_Doktorarbeit_BZ\Ergebnisse\MACE\OneStepRTqPCR\CV17G1-2-3_MACEMarker\CV17G1-2_Repl2-to full fill to 5 Repl_Experiments\CV17_G1-2_01-30_Primer T03-2_MACE_RUN.eds
* Experiment Run End Time = Not Started
* Instrument Type = steponeplus
* Passive Reference = ROX

[Results]
Well	Sample Name	Target Name	Task	Reporter	Quencher	RQ	RQ Min	RQ Max	Cт	Cт Mean	Cт SD	ΔCт	ΔCт Mean	ΔCт SE	HK Control ΔCт Mean	HK Control ΔCт SE	ΔΔCт	Automatic Ct Threshold	Ct Threshold	Automatic Baseline	Baseline Start	Baseline End	Efficiency	Comments	NOISE	SPIKE
A1	CV17_G1_01-2	Primer T03-2	UNKNOWN	SYBR	None				25.8139	25.7427	0.0648							false	1.1394	false	3	15	1		N	N
A2	CV17_G1_01-2	Primer T03-2	UNKNOWN	SYBR	None				25.7271	25.7427	0.0648							false	1.1394	false	3	15	1		N	N
A3	CV17_G1_01-2	Primer T03-2	UNKNOWN	SYBR	None				25.6871	25.7427	0.0648							false	1.1394	false	3	15	1		N	N
A4	CV17_G2_01-2	Primer T03-2	UNKNOWN	SYBR	None				25.8883	25.8154	0.1043							false	1.1394	false	3	15	1		N	N
A5	CV17_G2_01-2	Primer T03-2	UNKNOWN	SYBR	None				25.862	25.8154	0.1043							false	1.1394	false	3	15	1		N	N
A6	CV17_G2_01-2	Primer T03-2	UNKNOWN	SYBR	None				25.6959	25.8154	0.1043							false	1.1394	false	3	15	1		N	N
A7	CV17_G1_02-2	Primer T03-2	UNKNOWN	SYBR	None				25.9222	25.8052	0.1171							false	1.1394	false	3	15	1		N	N
A8	CV17_G1_02-2	Primer T03-2	UNKNOWN	SYBR	None				25.8052	25.8052	0.1171							false	1.1394	false	3	15	1		N	N
A9	CV17_G1_02-2	Primer T03-2	UNKNOWN	SYBR	None				25.6881	25.8052	0.1171							false	1.1394	false	3	15	1		N	N
A11	CV17_G2_02-2	Primer T03-2	UNKNOWN	SYBR	None				25.8635	25.904	0.0573							false	1.1394	false	3	15	1		N	N
A12	CV17_G2_02-2	Primer T03-2	UNKNOWN	SYBR	None				25.9446	25.904	0.0573							false	1.1394	false	3	15	1		N	N
B1	CV17_G1_03-2	Primer T03-2	UNKNOWN	SYBR	None				18.5861	18.6099	0.0279							false	1.1394	false	3	15	1		Y	Y
B2	CV17_G1_03-2	Primer T03-2	UNKNOWN	SYBR	None				18.6031	18.6099	0.0279							false	1.1394	false	3	15	1		N	N
B3	CV17_G1_03-2	Primer T03-2	UNKNOWN	SYBR	None				18.6406	18.6099	0.0279							false	1.1394	false	3	15	1		Y	N
B4	CV17_G2_03-2	Primer T03-2	UNKNOWN	SYBR	None				18.8595	18.8405	0.0603							false	1.1394	false	3	15	1		N	N
B5	CV17_G2_03-2	Primer T03-2	UNKNOWN	SYBR	None				18.889	18.8405	0.0603							false	1.1394	false	3	15	1		N	N
B6	CV17_G2_03-2	Primer T03-2	UNKNOWN	SYBR	None				18.773	18.8405	0.0603							false	1.1394	false	3	15	1		N	N
B7	CV17_G1_04-2	Primer T03-2	UNKNOWN	SYBR	None				21.7037	21.7843	0.0728							false	1.1394	false	3	15	1		N	Y
B8	CV17_G1_04-2	Primer T03-2	UNKNOWN	SYBR	None				21.8038	21.7843	0.0728							false	1.1394	false	3	15	1		N	N
B9	CV17_G1_04-2	Primer T03-2	UNKNOWN	SYBR	None				21.8454	21.7843	0.0728							false	1.1394	false	3	15	1		N	Y
B10	CV17_G2_04-2	Primer T03-2	UNKNOWN	SYBR	None				24.8318	24.846	0.0301							false	1.1394	false	3	15	1		N	N
B11	CV17_G2_04-2	Primer T03-2	UNKNOWN	SYBR	None				24.8806	24.846	0.0301							false	1.1394	false	3	15	1		N	N
B12	CV17_G2_04-2	Primer T03-2	UNKNOWN	SYBR	None				24.8256	24.846	0.0301							false	1.1394	false	3	15	1		N	N
C1	CV17_G1_05-2	Primer T03-2	UNKNOWN	SYBR	None				26.1494	26.0518	0.1896							false	1.1394	false	3	15	1		N	N
C2	CV17_G1_05-2	Primer T03-2	UNKNOWN	SYBR	None				26.1727	26.0518	0.1896							false	1.1394	false	3	15	1		N	N
C3	CV17_G1_05-2	Primer T03-2	UNKNOWN	SYBR	None				25.8333	26.0518	0.1896							false	1.1394	false	3	15	1		N	N
C4	CV17_G2_05-2	Primer T03-2	UNKNOWN	SYBR	None				25.8946	25.7277	0.1872							false	1.1394	false	3	15	1		N	N
C5	CV17_G2_05-2	Primer T03-2	UNKNOWN	SYBR	None				25.7632	25.7277	0.1872							false	1.1394	false	3	15	1		N	N
C6	CV17_G2_05-2	Primer T03-2	UNKNOWN	SYBR	None				25.5253	25.7277	0.1872							false	1.1394	false	3	15	1		N	N
C7	CV17_G1_06-2	Primer T03-2	UNKNOWN	SYBR	None				25.8807	25.781	0.1749							false	1.1394	false	3	15	1		N	N
C8	CV17_G1_06-2	Primer T03-2	UNKNOWN	SYBR	None				25.8832	25.781	0.1749							false	1.1394	false	3	15	1		N	N
C9	CV17_G1_06-2	Primer T03-2	UNKNOWN	SYBR	None				25.579	25.781	0.1749							false	1.1394	false	3	15	1		N	N
C10	CV17_G2_06-2	Primer T03-2	UNKNOWN	SYBR	None				25.8069	25.708	0.0962							false	1.1394	false	3	15	1		N	N
C11	CV17_G2_06-2	Primer T03-2	UNKNOWN	SYBR	None				25.6148	25.708	0.0962							false	1.1394	false	3	15	1		N	N
C12	CV17_G2_06-2	Primer T03-2	UNKNOWN	SYBR	None				25.7023	25.708	0.0962							false	1.1394	false	3	15	1		N	N
D1	CV17_G1_07-2	Primer T03-2	UNKNOWN	SYBR	None				25.9215	25.807	0.1087							false	1.1394	false	3	15	1		N	N
D2	CV17_G1_07-2	Primer T03-2	UNKNOWN	SYBR	None				25.7941	25.807	0.1087							false	1.1394	false	3	15	1		N	N
D3	CV17_G1_07-2	Primer T03-2	UNKNOWN	SYBR	None				25.7054	25.807	0.1087							false	1.1394	false	3	15	1		N	N
D4	CV17_G2_07-2	Primer T03-2	UNKNOWN	SYBR	None				25.4327	25.2801	0.139							false	1.1394	false	3	15	1		N	N
D5	CV17_G2_07-2	Primer T03-2	UNKNOWN	SYBR	None				25.2469	25.2801	0.139							false	1.1394	false	3	15	1		N	N
D6	CV17_G2_07-2	Primer T03-2	UNKNOWN	SYBR	None				25.1607	25.2801	0.139							false	1.1394	false	3	15	1		N	N
D7	CV17_G1_08-2	Primer T03-2	UNKNOWN	SYBR	None				25.6927	25.6492	0.0787							false	1.1394	false	3	15	1		N	N
D8	CV17_G1_08-2	Primer T03-2	UNKNOWN	SYBR	None				25.6966	25.6492	0.0787							false	1.1394	false	3	15	1		N	N
D9	CV17_G1_08-2	Primer T03-2	UNKNOWN	SYBR	None				25.5584	25.6492	0.0787							false	1.1394	false	3	15	1		N	N
D10	CV17_G2_08-2	Primer T03-2	UNKNOWN	SYBR	None				25.8071	25.652	0.1349							false	1.1394	false	3	15	1		N	N
D11	CV17_G2_08-2	Primer T03-2	UNKNOWN	SYBR	None				25.5868	25.652	0.1349							false	1.1394	false	3	15	1		N	N
D12	CV17_G2_08-2	Primer T03-2	UNKNOWN	SYBR	None				25.562	25.652	0.1349							false	1.1394	false	3	15	1		N	N
E1	CV17_G1_09-2	Primer T03-2	UNKNOWN	SYBR	None				25.997	25.7845	0.2681							false	1.1394	false	3	15	1		N	N
E2	CV17_G1_09-2	Primer T03-2	UNKNOWN	SYBR	None				25.8733	25.7845	0.2681							false	1.1394	false	3	15	1		N	N
E3	CV17_G1_09-2	Primer T03-2	UNKNOWN	SYBR	None				25.4834	25.7845	0.2681							false	1.1394	false	3	15	1		N	N
E4	CV17_G2_09-2	Primer T03-2	UNKNOWN	SYBR	None				25.9989	25.8616	0.1612							false	1.1394	false	3	15	1		N	N
E5	CV17_G2_09-2	Primer T03-2	UNKNOWN	SYBR	None				25.9016	25.8616	0.1612							false	1.1394	false	3	15	1		N	N
E6	CV17_G2_09-2	Primer T03-2	UNKNOWN	SYBR	None				25.6842	25.8616	0.1612							false	1.1394	false	3	15	1		N	N
E7	CV17_G1_10-2	Primer T03-2	UNKNOWN	SYBR	None				25.9915	25.8343	0.1367							false	1.1394	false	3	15	1		N	N
E8	CV17_G1_10-2	Primer T03-2	UNKNOWN	SYBR	None				25.767	25.8343	0.1367							false	1.1394	false	3	15	1		N	N
E9	CV17_G1_10-2	Primer T03-2	UNKNOWN	SYBR	None				25.7442	25.8343	0.1367							false	1.1394	false	3	15	1		N	N
E10	CV17_G2_10-2	Primer T03-2	UNKNOWN	SYBR	None				25.941	25.7444	0.1721							false	1.1394	false	3	15	1		N	N
E11	CV17_G2_10-2	Primer T03-2	UNKNOWN	SYBR	None				25.6212	25.7444	0.1721							false	1.1394	false	3	15	1		N	N
E12	CV17_G2_10-2	Primer T03-2	UNKNOWN	SYBR	None				25.671	25.7444	0.1721							false	1.1394	false	3	15	1		N	N
F1	CV17_G1_11-2	Primer T03-2	UNKNOWN	SYBR	None				26.2934	26.0175	0.2402							false	1.1394	false	3	15	1		N	N
F2	CV17_G1_11-2	Primer T03-2	UNKNOWN	SYBR	None				25.8554	26.0175	0.2402							false	1.1394	false	3	15	1		N	N
F3	CV17_G1_11-2	Primer T03-2	UNKNOWN	SYBR	None				25.9038	26.0175	0.2402							false	1.1394	false	3	15	1		N	N
F4	CV17_G2_11-2	Primer T03-2	UNKNOWN	SYBR	None				26.0145	25.8048	0.1821							false	1.1394	false	3	15	1		N	N
F5	CV17_G2_11-2	Primer T03-2	UNKNOWN	SYBR	None				25.7126	25.8048	0.1821							false	1.1394	false	3	15	1		N	N
F6	CV17_G2_11-2	Primer T03-2	UNKNOWN	SYBR	None				25.6872	25.8048	0.1821							false	1.1394	false	3	15	1		N	N
F7	CV17_G1_12-2	Primer T03-2	UNKNOWN	SYBR	None				26.0165	25.7991	0.1984							false	1.1394	false	3	15	1		N	N
F8	CV17_G1_12-2	Primer T03-2	UNKNOWN	SYBR	None				25.7527	25.7991	0.1984							false	1.1394	false	3	15	1		N	N
F9	CV17_G1_12-2	Primer T03-2	UNKNOWN	SYBR	None				25.628	25.7991	0.1984							false	1.1394	false	3	15	1		N	N
F10	CV17_G2_12-3	Primer T03-2	UNKNOWN	SYBR	None				25.9474	25.8594	0.0828							false	1.1394	false	3	15	1		N	N
F11	CV17_G2_12-3	Primer T03-2	UNKNOWN	SYBR	None				25.8479	25.8594	0.0828							false	1.1394	false	3	15	1		N	N
F12	CV17_G2_12-3	Primer T03-2	UNKNOWN	SYBR	None				25.783	25.8594	0.0828							false	1.1394	false	3	15	1		N	N
G1	CV17_G1_13-2	Primer T03-2	UNKNOWN	SYBR	None				26.3373	26.1488	0.1641							false	1.1394	false	3	15	1		N	N
G2	CV17_G1_13-2	Primer T03-2	UNKNOWN	SYBR	None				26.0721	26.1488	0.1641							false	1.1394	false	3	15	1		N	N
G3	CV17_G1_13-2	Primer T03-2	UNKNOWN	SYBR	None				26.0371	26.1488	0.1641							false	1.1394	false	3	15	1		N	N
G4	CV17_G2_13-2	Primer T03-2	UNKNOWN	SYBR	None				26.1577	25.9642	0.1734							false	1.1394	false	3	15	1		N	N
G5	CV17_G2_13-2	Primer T03-2	UNKNOWN	SYBR	None				25.9117	25.9642	0.1734							false	1.1394	false	3	15	1		N	N
G6	CV17_G2_13-2	Primer T03-2	UNKNOWN	SYBR	None				25.8231	25.9642	0.1734							false	1.1394	false	3	15	1		N	N
G8	CV17_G1_14-2	Primer T03-2	UNKNOWN	SYBR	None				25.8598	25.9046	0.0633							false	1.1394	false	3	15	1		N	N
G9	CV17_G1_14-2	Primer T03-2	UNKNOWN	SYBR	None				25.9494	25.9046	0.0633							false	1.1394	false	3	15	1		N	N
G10	CV17_G2_14-2	Primer T03-2	UNKNOWN	SYBR	None				26.1516	26.0198	0.1176							false	1.1394	false	3	15	1		N	N
G11	CV17_G2_14-2	Primer T03-2	UNKNOWN	SYBR	None				25.9824	26.0198	0.1176							false	1.1394	false	3	15	1		N	N
G12	CV17_G2_14-2	Primer T03-2	UNKNOWN	SYBR	None				25.9255	26.0198	0.1176							false	1.1394	false	3	15	1		N	N
H1	CV17_G1_15-2	Primer T03-2	UNKNOWN	SYBR	None				25.8258	25.8228	0.0571							false	1.1394	false	3	15	1		N	N
H2	CV17_G1_15-2	Primer T03-2	UNKNOWN	SYBR	None				25.8783	25.8228	0.0571							false	1.1394	false	3	15	1		N	N
H3	CV17_G1_15-2	Primer T03-2	UNKNOWN	SYBR	None				25.7642	25.8228	0.0571							false	1.1394	false	3	15	1		N	N
H4	CV17_G2_15-2	Primer T03-2	UNKNOWN	SYBR	None				25.1291	25.0238	0.2104							false	1.1394	false	3	15	1		N	N
H5	CV17_G2_15-2	Primer T03-2	UNKNOWN	SYBR	None				25.1609	25.0238	0.2104							false	1.1394	false	3	15	1		N	N
H6	CV17_G2_15-2	Primer T03-2	UNKNOWN	SYBR	None				24.7815	25.0238	0.2104							false	1.1394	false	3	15	1		N	N

Analysis Type = Singleplex
Endogenous Control = Primer T03-2
RQ Min/Max Confidence Level = 95.0
Reference Sample = CV17_G1_01-2
