# Supplementary material for: Dating Pupae of the Blow Fly Calliphora vicina Robineau–Desvoidy 1830 (Diptera: Calliphoridae) for Post Mortem Interval—Estimation: Validation of Molecular Age Markers
Source: Genes (Basel). 2018 Mar 9;9(3):153. doi: 10.3390/genes9030153 (PMC5867874; doi:10.3390/genes9030153)
Supplement: Supplementary file 1 [file genes-09-00153-s001.zip › S2/CV17/Additional Samples/Additional2Samples_PT05-2_CV17G1_1-15_RUNdata.txt]

* Block Type = 96well
* Chemistry = SYBR_GREEN
* Experiment File Name = D:\RMIF_Doktorarbeit_BZ\Ergebnisse\MACE\OneStepRTqPCR\CV17G1-2-3_MACEMarker\CV17G1-2_Repl2-to full fill to 5 Repl_Experiments\CV17_G1-2_01-30_Primer T05-2_MACE_RUN.eds
* Experiment Run End Time = Not Started
* Instrument Type = steponeplus
* Passive Reference = ROX

[Results]
Well	Sample Name	Target Name	Task	Reporter	Quencher	RQ	RQ Min	RQ Max	Cт	Cт Mean	Cт SD	ΔCт	ΔCт Mean	ΔCт SE	HK Control ΔCт Mean	HK Control ΔCт SE	ΔΔCт	Automatic Ct Threshold	Ct Threshold	Automatic Baseline	Baseline Start	Baseline End	Efficiency	Comments
A1	CV17_G1_01-2	Primer T05-2	UNKNOWN	SYBR	None				24.4794	24.526	0.0505							false	1.0172	true	3	17	1	
A2	CV17_G1_01-2	Primer T05-2	UNKNOWN	SYBR	None				24.5797	24.526	0.0505							false	1.0172	true	3	17	1	
A3	CV17_G1_01-2	Primer T05-2	UNKNOWN	SYBR	None				24.5189	24.526	0.0505							false	1.0172	true	3	17	1	
A4	CV17_G2_01-2	Primer T05-2	UNKNOWN	SYBR	None				24.0467	23.9123	0.1501							false	1.0172	true	3	15	1	
A5	CV17_G2_01-2	Primer T05-2	UNKNOWN	SYBR	None				23.7503	23.9123	0.1501							false	1.0172	true	3	16	1	
A6	CV17_G2_01-2	Primer T05-2	UNKNOWN	SYBR	None				23.9399	23.9123	0.1501							false	1.0172	true	3	17	1	
A7	CV17_G1_02-2	Primer T05-2	UNKNOWN	SYBR	None				22.7205	22.7179	0.0109							false	1.0172	true	3	15	1	
A8	CV17_G1_02-2	Primer T05-2	UNKNOWN	SYBR	None				22.706	22.7179	0.0109							false	1.0172	true	3	15	1	
A9	CV17_G1_02-2	Primer T05-2	UNKNOWN	SYBR	None				22.7272	22.7179	0.0109							false	1.0172	true	3	15	1	
A10	CV17_G2_02-2	Primer T05-2	UNKNOWN	SYBR	None				22.934	23.1577	0.197							false	1.0172	true	3	15	1	
A11	CV17_G2_02-2	Primer T05-2	UNKNOWN	SYBR	None				23.2339	23.1577	0.197							false	1.0172	true	3	15	1	
A12	CV17_G2_02-2	Primer T05-2	UNKNOWN	SYBR	None				23.3051	23.1577	0.197							false	1.0172	true	3	16	1	
B1	CV17_G1_03-2	Primer T05-2	UNKNOWN	SYBR	None				23.3504	23.5286	0.1559							false	1.0172	true	3	16	1	
B2	CV17_G1_03-2	Primer T05-2	UNKNOWN	SYBR	None				23.6403	23.5286	0.1559							false	1.0172	true	3	16	1	
B3	CV17_G1_03-2	Primer T05-2	UNKNOWN	SYBR	None				23.5949	23.5286	0.1559							false	1.0172	true	3	16	1	
B4	CV17_G2_03-2	Primer T05-2	UNKNOWN	SYBR	None				23.1129	23.066	0.1382							false	1.0172	true	3	16	1	
B5	CV17_G2_03-2	Primer T05-2	UNKNOWN	SYBR	None				22.9104	23.066	0.1382							false	1.0172	true	3	16	1	
B6	CV17_G2_03-2	Primer T05-2	UNKNOWN	SYBR	None				23.1746	23.066	0.1382							false	1.0172	true	3	15	1	
B7	CV17_G1_04-2	Primer T05-2	UNKNOWN	SYBR	None				21.4075	21.5444	0.1214							false	1.0172	true	3	14	1	
B8	CV17_G1_04-2	Primer T05-2	UNKNOWN	SYBR	None				21.5869	21.5444	0.1214							false	1.0172	true	3	14	1	
B9	CV17_G1_04-2	Primer T05-2	UNKNOWN	SYBR	None				21.6388	21.5444	0.1214							false	1.0172	true	3	14	1	
B10	CV17_G2_04-2	Primer T05-2	UNKNOWN	SYBR	None				21.0759	21.2709	0.1723							false	1.0172	true	3	14	1	
B11	CV17_G2_04-2	Primer T05-2	UNKNOWN	SYBR	None				21.4026	21.2709	0.1723							false	1.0172	true	3	14	1	
B12	CV17_G2_04-2	Primer T05-2	UNKNOWN	SYBR	None				21.3342	21.2709	0.1723							false	1.0172	true	3	14	1	
C1	CV17_G1_05-2	Primer T05-2	UNKNOWN	SYBR	None				20.616	20.7603	0.1877							false	1.0172	true	3	13	1	
C2	CV17_G1_05-2	Primer T05-2	UNKNOWN	SYBR	None				20.9724	20.7603	0.1877							false	1.0172	true	3	13	1	
C3	CV17_G1_05-2	Primer T05-2	UNKNOWN	SYBR	None				20.6924	20.7603	0.1877							false	1.0172	true	3	13	1	
C4	CV17_G2_05-2	Primer T05-2	UNKNOWN	SYBR	None				19.7901	19.861	0.0761							false	1.0172	true	3	12	1	
C5	CV17_G2_05-2	Primer T05-2	UNKNOWN	SYBR	None				19.8514	19.861	0.0761							false	1.0172	true	3	13	1	
C6	CV17_G2_05-2	Primer T05-2	UNKNOWN	SYBR	None				19.9414	19.861	0.0761							false	1.0172	true	3	12	1	
C7	CV17_G1_06-2	Primer T05-2	UNKNOWN	SYBR	None				20.4041	20.5879	0.1809							false	1.0172	true	3	13	1	
C8	CV17_G1_06-2	Primer T05-2	UNKNOWN	SYBR	None				20.5937	20.5879	0.1809							false	1.0172	true	3	13	1	
C9	CV17_G1_06-2	Primer T05-2	UNKNOWN	SYBR	None				20.7659	20.5879	0.1809							false	1.0172	true	3	13	1	
C10	CV17_G2_06-2	Primer T05-2	UNKNOWN	SYBR	None				21.4814	21.7156	0.2078							false	1.0172	true	3	14	1	
C11	CV17_G2_06-2	Primer T05-2	UNKNOWN	SYBR	None				21.8783	21.7156	0.2078							false	1.0172	true	3	14	1	
C12	CV17_G2_06-2	Primer T05-2	UNKNOWN	SYBR	None				21.787	21.7156	0.2078							false	1.0172	true	3	14	1	
D1	CV17_G1_07-2	Primer T05-2	UNKNOWN	SYBR	None				21.9722	22.0818	0.0957							false	1.0172	true	3	14	1	
D2	CV17_G1_07-2	Primer T05-2	UNKNOWN	SYBR	None				22.1486	22.0818	0.0957							false	1.0172	true	3	15	1	
D3	CV17_G1_07-2	Primer T05-2	UNKNOWN	SYBR	None				22.1246	22.0818	0.0957							false	1.0172	true	3	15	1	
D4	CV17_G2_07-2	Primer T05-2	UNKNOWN	SYBR	None				23.2969	23.3925	0.086							false	1.0172	true	3	16	1	
D5	CV17_G2_07-2	Primer T05-2	UNKNOWN	SYBR	None				23.4169	23.3925	0.086							false	1.0172	true	3	16	1	
D6	CV17_G2_07-2	Primer T05-2	UNKNOWN	SYBR	None				23.4637	23.3925	0.086							false	1.0172	true	3	16	1	
D7	CV17_G1_08-2	Primer T05-2	UNKNOWN	SYBR	None				23.6466	23.8163	0.1495							false	1.0172	true	3	17	1	
D8	CV17_G1_08-2	Primer T05-2	UNKNOWN	SYBR	None				23.8737	23.8163	0.1495							false	1.0172	true	3	16	1	
D9	CV17_G1_08-2	Primer T05-2	UNKNOWN	SYBR	None				23.9285	23.8163	0.1495							false	1.0172	true	3	17	1	
D10	CV17_G2_08-2	Primer T05-2	UNKNOWN	SYBR	None				24.1076	24.1525	0.0642							false	1.0172	true	3	17	1	
D11	CV17_G2_08-2	Primer T05-2	UNKNOWN	SYBR	None				24.226	24.1525	0.0642							false	1.0172	true	3	17	1	
D12	CV17_G2_08-2	Primer T05-2	UNKNOWN	SYBR	None				24.1237	24.1525	0.0642							false	1.0172	true	3	17	1	
E1	CV17_G1_09-2	Primer T05-2	UNKNOWN	SYBR	None				24.0955	24.1999	0.0906							false	1.0172	true	3	16	1	
E2	CV17_G1_09-2	Primer T05-2	UNKNOWN	SYBR	None				24.2574	24.1999	0.0906							false	1.0172	true	3	17	1	
E3	CV17_G1_09-2	Primer T05-2	UNKNOWN	SYBR	None				24.2469	24.1999	0.0906							false	1.0172	true	3	17	1	
E4	CV17_G2_09-2	Primer T05-2	UNKNOWN	SYBR	None				24.3972	24.5741	0.1557							false	1.0172	true	3	17	1	
E5	CV17_G2_09-2	Primer T05-2	UNKNOWN	SYBR	None				24.635	24.5741	0.1557							false	1.0172	true	3	17	1	
E6	CV17_G2_09-2	Primer T05-2	UNKNOWN	SYBR	None				24.6902	24.5741	0.1557							false	1.0172	true	3	17	1	
E7	CV17_G1_10-2	Primer T05-2	UNKNOWN	SYBR	None				23.2115	23.2425	0.0777							false	1.0172	true	3	16	1	
E8	CV17_G1_10-2	Primer T05-2	UNKNOWN	SYBR	None				23.3309	23.2425	0.0777							false	1.0172	true	3	16	1	
E9	CV17_G1_10-2	Primer T05-2	UNKNOWN	SYBR	None				23.185	23.2425	0.0777							false	1.0172	true	3	16	1	
E10	CV17_G2_10-2	Primer T05-2	UNKNOWN	SYBR	None				24.1413	24.2437	0.089							false	1.0172	true	3	16	1	
E11	CV17_G2_10-2	Primer T05-2	UNKNOWN	SYBR	None				24.303	24.2437	0.089							false	1.0172	true	3	17	1	
E12	CV17_G2_10-2	Primer T05-2	UNKNOWN	SYBR	None				24.2868	24.2437	0.089							false	1.0172	true	3	17	1	
F1	CV17_G1_11-2	Primer T05-2	UNKNOWN	SYBR	None				24.0326	24.1095	0.0672							false	1.0172	true	3	16	1	
F2	CV17_G1_11-2	Primer T05-2	UNKNOWN	SYBR	None				24.1386	24.1095	0.0672							false	1.0172	true	3	16	1	
F3	CV17_G1_11-2	Primer T05-2	UNKNOWN	SYBR	None				24.1572	24.1095	0.0672							false	1.0172	true	3	17	1	
F4	CV17_G2_11-2	Primer T05-2	UNKNOWN	SYBR	None				23.7835	23.8182	0.0553							false	1.0172	true	3	17	1	
F5	CV17_G2_11-2	Primer T05-2	UNKNOWN	SYBR	None				23.7892	23.8182	0.0553							false	1.0172	true	3	16	1	
F6	CV17_G2_11-2	Primer T05-2	UNKNOWN	SYBR	None				23.882	23.8182	0.0553							false	1.0172	true	3	16	1	
F8	CV17_G1_12-2	Primer T05-2	UNKNOWN	SYBR	None				24.1329	24.1527	0.028							false	1.0172	true	3	17	1	
F9	CV17_G1_12-2	Primer T05-2	UNKNOWN	SYBR	None				24.1726	24.1527	0.028							false	1.0172	true	3	17	1	
F10	CV17_G2_12-3	Primer T05-2	UNKNOWN	SYBR	None				23.8536	23.8868	0.0506							false	1.0172	true	3	16	1	
F11	CV17_G2_12-3	Primer T05-2	UNKNOWN	SYBR	None				23.8618	23.8868	0.0506							false	1.0172	true	3	17	1	
F12	CV17_G2_12-3	Primer T05-2	UNKNOWN	SYBR	None				23.945	23.8868	0.0506							false	1.0172	true	3	16	1	
G1	CV17_G1_13-2	Primer T05-2	UNKNOWN	SYBR	None				25.0267	25.0038	0.0283							false	1.0172	true	3	18	1	
G2	CV17_G1_13-2	Primer T05-2	UNKNOWN	SYBR	None				24.9721	25.0038	0.0283							false	1.0172	true	3	18	1	
G3	CV17_G1_13-2	Primer T05-2	UNKNOWN	SYBR	None				25.0125	25.0038	0.0283							false	1.0172	true	3	18	1	
G4	CV17_G2_13-2	Primer T05-2	UNKNOWN	SYBR	None				24.748	24.8213	0.0636							false	1.0172	true	3	17	1	
G5	CV17_G2_13-2	Primer T05-2	UNKNOWN	SYBR	None				24.8615	24.8213	0.0636							false	1.0172	true	3	17	1	
G6	CV17_G2_13-2	Primer T05-2	UNKNOWN	SYBR	None				24.8545	24.8213	0.0636							false	1.0172	true	3	17	1	
G7	CV17_G1_14-2	Primer T05-2	UNKNOWN	SYBR	None				24.6915	24.7991	0.0967							false	1.0172	true	3	17	1	
G8	CV17_G1_14-2	Primer T05-2	UNKNOWN	SYBR	None				24.8271	24.7991	0.0967							false	1.0172	true	3	17	1	
G9	CV17_G1_14-2	Primer T05-2	UNKNOWN	SYBR	None				24.8787	24.7991	0.0967							false	1.0172	true	3	17	1	
G10	CV17_G2_14-2	Primer T05-2	UNKNOWN	SYBR	None				24.9252	25.0376	0.1016							false	1.0172	true	3	18	1	
G11	CV17_G2_14-2	Primer T05-2	UNKNOWN	SYBR	None				25.0646	25.0376	0.1016							false	1.0172	true	3	18	1	
G12	CV17_G2_14-2	Primer T05-2	UNKNOWN	SYBR	None				25.123	25.0376	0.1016							false	1.0172	true	3	18	1	
H1	CV17_G1_15-2	Primer T05-2	UNKNOWN	SYBR	None				26.0356	26.1443	0.1188							false	1.0172	true	3	19	1	
H2	CV17_G1_15-2	Primer T05-2	UNKNOWN	SYBR	None				26.2711	26.1443	0.1188							false	1.0172	true	3	19	1	
H3	CV17_G1_15-2	Primer T05-2	UNKNOWN	SYBR	None				26.1261	26.1443	0.1188							false	1.0172	true	3	19	1	
H4	CV17_G2_15-2	Primer T05-2	UNKNOWN	SYBR	None				26.5601	26.57	0.1573							false	1.0172	true	3	19	1	
H5	CV17_G2_15-2	Primer T05-2	UNKNOWN	SYBR	None				26.4178	26.57	0.1573							false	1.0172	true	3	19	1	
H6	CV17_G2_15-2	Primer T05-2	UNKNOWN	SYBR	None				26.732	26.57	0.1573							false	1.0172	true	3	19	1	

Analysis Type = Singleplex
Endogenous Control = Primer T05-2
RQ Min/Max Confidence Level = 95.0
Reference Sample = CV17_G1_01-2
