# Supplementary material for: Dating Pupae of the Blow Fly Calliphora vicina Robineau–Desvoidy 1830 (Diptera: Calliphoridae) for Post Mortem Interval—Estimation: Validation of Molecular Age Markers
Source: Genes (Basel). 2018 Mar 9;9(3):153. doi: 10.3390/genes9030153 (PMC5867874; doi:10.3390/genes9030153)
Supplement: Supplementary file 1 [file genes-09-00153-s001.zip › S2/CV17/Additional Samples/Additional2Samples_PT06-1_CV17G1_1-15_RUNdata.txt]

* Block Type = 96well
* Chemistry = SYBR_GREEN
* Experiment File Name = D:\RMIF_Doktorarbeit_BZ\Ergebnisse\MACE\OneStepRTqPCR\CV17G1-2-3_MACEMarker\CV17G1-2_Repl2-to full fill to 5 Repl_Experiments\CV17_G1-2_01-30_Primer T06-1_MACE_RUN.eds
* Experiment Run End Time = Not Started
* Instrument Type = steponeplus
* Passive Reference = ROX

[Results]
Well	Sample Name	Target Name	Task	Reporter	Quencher	RQ	RQ Min	RQ Max	Cт	Cт Mean	Cт SD	ΔCт	ΔCт Mean	ΔCт SE	HK Control ΔCт Mean	HK Control ΔCт SE	ΔΔCт	Automatic Ct Threshold	Ct Threshold	Automatic Baseline	Baseline Start	Baseline End	Efficiency	Comments
A1	CV17_G1_01-2	Primer T06-1	UNKNOWN	SYBR	None				28.0855	28.2457	0.1611							false	0.9791	true	3	20	1	
A2	CV17_G1_01-2	Primer T06-1	UNKNOWN	SYBR	None				28.4076	28.2457	0.1611							false	0.9791	true	3	21	1	
A3	CV17_G1_01-2	Primer T06-1	UNKNOWN	SYBR	None				28.2439	28.2457	0.1611							false	0.9791	true	3	21	1	
A4	CV17_G2_01-2	Primer T06-1	UNKNOWN	SYBR	None				28.2629	28.2677	0.0594							false	0.9791	true	3	21	1	
A5	CV17_G2_01-2	Primer T06-1	UNKNOWN	SYBR	None				28.3293	28.2677	0.0594							false	0.9791	true	3	21	1	
A6	CV17_G2_01-2	Primer T06-1	UNKNOWN	SYBR	None				28.2109	28.2677	0.0594							false	0.9791	true	3	21	1	
A7	CV17_G1_02-2	Primer T06-1	UNKNOWN	SYBR	None				26.3153	26.2359	0.0704							false	0.9791	true	3	19	1	
A8	CV17_G1_02-2	Primer T06-1	UNKNOWN	SYBR	None				26.1808	26.2359	0.0704							false	0.9791	true	3	19	1	
A9	CV17_G1_02-2	Primer T06-1	UNKNOWN	SYBR	None				26.2116	26.2359	0.0704							false	0.9791	true	3	19	1	
A10	CV17_G2_02-2	Primer T06-1	UNKNOWN	SYBR	None				27.4342	27.4128	0.0803							false	0.9791	true	3	18	1	
A11	CV17_G2_02-2	Primer T06-1	UNKNOWN	SYBR	None				27.4802	27.4128	0.0803							false	0.9791	true	3	19	1	
A12	CV17_G2_02-2	Primer T06-1	UNKNOWN	SYBR	None				27.324	27.4128	0.0803							false	0.9791	true	3	19	1	
B1	CV17_G1_03-2	Primer T06-1	UNKNOWN	SYBR	None				22.5472	22.6073	0.0521							false	0.9791	true	3	15	1	
B2	CV17_G1_03-2	Primer T06-1	UNKNOWN	SYBR	None				22.6342	22.6073	0.0521							false	0.9791	true	3	15	1	
B3	CV17_G1_03-2	Primer T06-1	UNKNOWN	SYBR	None				22.6404	22.6073	0.0521							false	0.9791	true	3	15	1	
B4	CV17_G2_03-2	Primer T06-1	UNKNOWN	SYBR	None				21.9527	21.8854	0.0988							false	0.9791	true	3	14	1	
B5	CV17_G2_03-2	Primer T06-1	UNKNOWN	SYBR	None				21.7719	21.8854	0.0988							false	0.9791	true	3	14	1	
B6	CV17_G2_03-2	Primer T06-1	UNKNOWN	SYBR	None				21.9314	21.8854	0.0988							false	0.9791	true	3	14	1	
B7	CV17_G1_04-2	Primer T06-1	UNKNOWN	SYBR	None				17.7765	17.874	0.1156							false	0.9791	true	3	10	1	
B8	CV17_G1_04-2	Primer T06-1	UNKNOWN	SYBR	None				17.8438	17.874	0.1156							false	0.9791	true	3	10	1	
B9	CV17_G1_04-2	Primer T06-1	UNKNOWN	SYBR	None				18.0016	17.874	0.1156							false	0.9791	true	3	10	1	
B10	CV17_G2_04-2	Primer T06-1	UNKNOWN	SYBR	None				16.9733	17.0142	0.036							false	0.9791	true	3	10	1	
B11	CV17_G2_04-2	Primer T06-1	UNKNOWN	SYBR	None				17.0277	17.0142	0.036							false	0.9791	true	3	10	1	
B12	CV17_G2_04-2	Primer T06-1	UNKNOWN	SYBR	None				17.0414	17.0142	0.036							false	0.9791	true	3	9	1	
C1	CV17_G1_05-2	Primer T06-1	UNKNOWN	SYBR	None				16.366	16.3145	0.0752							false	0.9791	true	3	8	1	
C2	CV17_G1_05-2	Primer T06-1	UNKNOWN	SYBR	None				16.3494	16.3145	0.0752							false	0.9791	true	3	8	1	
C3	CV17_G1_05-2	Primer T06-1	UNKNOWN	SYBR	None				16.2282	16.3145	0.0752							false	0.9791	true	3	8	1	
C4	CV17_G2_05-2	Primer T06-1	UNKNOWN	SYBR	None				15.502	15.519	0.0162							false	0.9791	true	3	8	1	
C5	CV17_G2_05-2	Primer T06-1	UNKNOWN	SYBR	None				15.5343	15.519	0.0162							false	0.9791	true	3	8	1	
C6	CV17_G2_05-2	Primer T06-1	UNKNOWN	SYBR	None				15.5206	15.519	0.0162							false	0.9791	true	3	8	1	
C7	CV17_G1_06-2	Primer T06-1	UNKNOWN	SYBR	None				15.3324	15.3692	0.0333							false	0.9791	true	3	8	1	
C8	CV17_G1_06-2	Primer T06-1	UNKNOWN	SYBR	None				15.3972	15.3692	0.0333							false	0.9791	true	3	8	1	
C9	CV17_G1_06-2	Primer T06-1	UNKNOWN	SYBR	None				15.3781	15.3692	0.0333							false	0.9791	true	3	8	1	
C10	CV17_G2_06-2	Primer T06-1	UNKNOWN	SYBR	None				15.424	15.4621	0.0439							false	0.9791	true	3	8	1	
C11	CV17_G2_06-2	Primer T06-1	UNKNOWN	SYBR	None				15.452	15.4621	0.0439							false	0.9791	true	3	8	1	
C12	CV17_G2_06-2	Primer T06-1	UNKNOWN	SYBR	None				15.5102	15.4621	0.0439							false	0.9791	true	3	8	1	
D1	CV17_G1_07-2	Primer T06-1	UNKNOWN	SYBR	None				15.9485	16.0068	0.0566							false	0.9791	true	3	8	1	
D2	CV17_G1_07-2	Primer T06-1	UNKNOWN	SYBR	None				16.0105	16.0068	0.0566							false	0.9791	true	3	8	1	
D3	CV17_G1_07-2	Primer T06-1	UNKNOWN	SYBR	None				16.0615	16.0068	0.0566							false	0.9791	true	3	8	1	
D4	CV17_G2_07-2	Primer T06-1	UNKNOWN	SYBR	None				18.5248	18.5681	0.041							false	0.9791	true	3	11	1	
D5	CV17_G2_07-2	Primer T06-1	UNKNOWN	SYBR	None				18.6065	18.5681	0.041							false	0.9791	true	3	11	1	
D6	CV17_G2_07-2	Primer T06-1	UNKNOWN	SYBR	None				18.573	18.5681	0.041							false	0.9791	true	3	11	1	
D7	CV17_G1_08-2	Primer T06-1	UNKNOWN	SYBR	None				20.6546	20.7065	0.0471							false	0.9791	true	3	13	1	
D8	CV17_G1_08-2	Primer T06-1	UNKNOWN	SYBR	None				20.7466	20.7065	0.0471							false	0.9791	true	3	13	1	
D9	CV17_G1_08-2	Primer T06-1	UNKNOWN	SYBR	None				20.7182	20.7065	0.0471							false	0.9791	true	3	13	1	
D10	CV17_G2_08-2	Primer T06-1	UNKNOWN	SYBR	None				21.1429	20.8559	0.2497							false	0.9791	true	3	14	1	
D11	CV17_G2_08-2	Primer T06-1	UNKNOWN	SYBR	None				20.7361	20.8559	0.2497							false	0.9791	true	3	13	1	
D12	CV17_G2_08-2	Primer T06-1	UNKNOWN	SYBR	None				20.6887	20.8559	0.2497							false	0.9791	true	3	13	1	
E1	CV17_G1_09-2	Primer T06-1	UNKNOWN	SYBR	None				23.6282	23.6866	0.0507							false	0.9791	true	3	16	1	
E2	CV17_G1_09-2	Primer T06-1	UNKNOWN	SYBR	None				23.7146	23.6866	0.0507							false	0.9791	true	3	17	1	
E3	CV17_G1_09-2	Primer T06-1	UNKNOWN	SYBR	None				23.7172	23.6866	0.0507							false	0.9791	true	3	16	1	
E4	CV17_G2_09-2	Primer T06-1	UNKNOWN	SYBR	None				24.1437	24.1516	0.0382							false	0.9791	true	3	17	1	
E5	CV17_G2_09-2	Primer T06-1	UNKNOWN	SYBR	None				24.118	24.1516	0.0382							false	0.9791	true	3	17	1	
E6	CV17_G2_09-2	Primer T06-1	UNKNOWN	SYBR	None				24.1931	24.1516	0.0382							false	0.9791	true	3	17	1	
E7	CV17_G1_10-2	Primer T06-1	UNKNOWN	SYBR	None				24.78	24.8438	0.0698							false	0.9791	true	3	17	1	
E8	CV17_G1_10-2	Primer T06-1	UNKNOWN	SYBR	None				24.9183	24.8438	0.0698							false	0.9791	true	3	17	1	
E9	CV17_G1_10-2	Primer T06-1	UNKNOWN	SYBR	None				24.8332	24.8438	0.0698							false	0.9791	true	3	17	1	
E10	CV17_G2_10-2	Primer T06-1	UNKNOWN	SYBR	None				25.0724	24.9915	0.07							false	0.9791	true	3	18	1	
E11	CV17_G2_10-2	Primer T06-1	UNKNOWN	SYBR	None				24.9527	24.9915	0.07							false	0.9791	true	3	17	1	
E12	CV17_G2_10-2	Primer T06-1	UNKNOWN	SYBR	None				24.9496	24.9915	0.07							false	0.9791	true	3	17	1	
F1	CV17_G1_11-2	Primer T06-1	UNKNOWN	SYBR	None				24.0278	24.0817	0.054							false	0.9791	true	3	17	1	
F2	CV17_G1_11-2	Primer T06-1	UNKNOWN	SYBR	None				24.0815	24.0817	0.054							false	0.9791	true	3	17	1	
F3	CV17_G1_11-2	Primer T06-1	UNKNOWN	SYBR	None				24.1358	24.0817	0.054							false	0.9791	true	3	17	1	
F4	CV17_G2_11-2	Primer T06-1	UNKNOWN	SYBR	None				24.2638	24.3316	0.0587							false	0.9791	true	3	17	1	
F5	CV17_G2_11-2	Primer T06-1	UNKNOWN	SYBR	None				24.3646	24.3316	0.0587							false	0.9791	true	3	17	1	
F6	CV17_G2_11-2	Primer T06-1	UNKNOWN	SYBR	None				24.3662	24.3316	0.0587							false	0.9791	true	3	17	1	
F7	CV17_G1_12-2	Primer T06-1	UNKNOWN	SYBR	None				26.1741	25.9588	0.2024							false	0.9791	true	3	19	1	
F8	CV17_G1_12-2	Primer T06-1	UNKNOWN	SYBR	None				25.93	25.9588	0.2024							false	0.9791	true	3	18	1	
F9	CV17_G1_12-2	Primer T06-1	UNKNOWN	SYBR	None				25.7724	25.9588	0.2024							false	0.9791	true	3	18	1	
F10	CV17_G2_12-3	Primer T06-1	UNKNOWN	SYBR	None				23.5748	23.6124	0.0544							false	0.9791	true	3	16	1	
F11	CV17_G2_12-3	Primer T06-1	UNKNOWN	SYBR	None				23.5877	23.6124	0.0544							false	0.9791	true	3	16	1	
F12	CV17_G2_12-3	Primer T06-1	UNKNOWN	SYBR	None				23.6748	23.6124	0.0544							false	0.9791	true	3	16	1	
G1	CV17_G1_13-2	Primer T06-1	UNKNOWN	SYBR	None				24.4123	24.4616	0.0429							false	0.9791	true	3	17	1	
G2	CV17_G1_13-2	Primer T06-1	UNKNOWN	SYBR	None				24.482	24.4616	0.0429							false	0.9791	true	3	17	1	
G3	CV17_G1_13-2	Primer T06-1	UNKNOWN	SYBR	None				24.4905	24.4616	0.0429							false	0.9791	true	3	17	1	
G4	CV17_G2_13-2	Primer T06-1	UNKNOWN	SYBR	None				26.2802	26.4359	0.1409							false	0.9791	true	3	19	1	
G5	CV17_G2_13-2	Primer T06-1	UNKNOWN	SYBR	None				26.5548	26.4359	0.1409							false	0.9791	true	3	19	1	
G6	CV17_G2_13-2	Primer T06-1	UNKNOWN	SYBR	None				26.4727	26.4359	0.1409							false	0.9791	true	3	20	1	
G7	CV17_G1_14-2	Primer T06-1	UNKNOWN	SYBR	None				26.9111	27.0571	0.4393							false	0.9791	true	3	20	1	
G8	CV17_G1_14-2	Primer T06-1	UNKNOWN	SYBR	None				27.5509	27.0571	0.4393							false	0.9791	true	3	19	1	
G9	CV17_G1_14-2	Primer T06-1	UNKNOWN	SYBR	None				26.7095	27.0571	0.4393							false	0.9791	true	3	19	1	
G10	CV17_G2_14-2	Primer T06-1	UNKNOWN	SYBR	None				25.5184	25.5353	0.0395							false	0.9791	true	3	18	1	
G11	CV17_G2_14-2	Primer T06-1	UNKNOWN	SYBR	None				25.5804	25.5353	0.0395							false	0.9791	true	3	18	1	
G12	CV17_G2_14-2	Primer T06-1	UNKNOWN	SYBR	None				25.5071	25.5353	0.0395							false	0.9791	true	3	18	1	
H1	CV17_G1_15-2	Primer T06-1	UNKNOWN	SYBR	None				27.3852	27.3613	0.0233							false	0.9791	true	3	20	1	
H2	CV17_G1_15-2	Primer T06-1	UNKNOWN	SYBR	None				27.3601	27.3613	0.0233							false	0.9791	true	3	20	1	
H3	CV17_G1_15-2	Primer T06-1	UNKNOWN	SYBR	None				27.3386	27.3613	0.0233							false	0.9791	true	3	20	1	
H4	CV17_G2_15-2	Primer T06-1	UNKNOWN	SYBR	None				27.3633	27.4299	0.0578							false	0.9791	true	3	20	1	
H5	CV17_G2_15-2	Primer T06-1	UNKNOWN	SYBR	None				27.4679	27.4299	0.0578							false	0.9791	true	3	20	1	
H6	CV17_G2_15-2	Primer T06-1	UNKNOWN	SYBR	None				27.4584	27.4299	0.0578							false	0.9791	true	3	20	1	

Analysis Type = Singleplex
Endogenous Control = Primer T06-1
RQ Min/Max Confidence Level = 95.0
Reference Sample = CV17_G1_01-2
