# Supplementary material for: Dating Pupae of the Blow Fly Calliphora vicina Robineau–Desvoidy 1830 (Diptera: Calliphoridae) for Post Mortem Interval—Estimation: Validation of Molecular Age Markers
Source: Genes (Basel). 2018 Mar 9;9(3):153. doi: 10.3390/genes9030153 (PMC5867874; doi:10.3390/genes9030153)
Supplement: Supplementary file 1 [file genes-09-00153-s001.zip › S2/CV17/Additional Samples/Additional2Samples_PT06-2_CV17G1_1-15_RUNdata.txt]

* Block Type = 96well
* Chemistry = SYBR_GREEN
* Experiment File Name = D:\RMIF_Doktorarbeit_BZ\Ergebnisse\MACE\OneStepRTqPCR\CV17G1-2-3_MACEMarker\CV17G1-2_Repl2-to full fill to 5 Repl_Experiments\CV17_G1-2_01-30_Primer T06-2_MACE_RUN.eds
* Experiment Run End Time = Not Started
* Instrument Type = steponeplus
* Passive Reference = ROX

[Results]
Well	Sample Name	Target Name	Task	Reporter	Quencher	RQ	RQ Min	RQ Max	Cт	Cт Mean	Cт SD	ΔCт	ΔCт Mean	ΔCт SE	HK Control ΔCт Mean	HK Control ΔCт SE	ΔΔCт	Automatic Ct Threshold	Ct Threshold	Automatic Baseline	Baseline Start	Baseline End	Efficiency	Comments
A1	CV17_G1_01-2	Primer T06-2	UNKNOWN	SYBR	None				25.9138	25.9024	0.1473							false	0.5184	true	3	18	1	
A2	CV17_G1_01-2	Primer T06-2	UNKNOWN	SYBR	None				26.0437	25.9024	0.1473							false	0.5184	true	3	19	1	
A3	CV17_G1_01-2	Primer T06-2	UNKNOWN	SYBR	None				25.7497	25.9024	0.1473							false	0.5184	true	3	19	1	
A4	CV17_G2_01-2	Primer T06-2	UNKNOWN	SYBR	None				26.6591	26.6409	0.0168							false	0.5184	true	3	20	1	
A5	CV17_G2_01-2	Primer T06-2	UNKNOWN	SYBR	None				26.6261	26.6409	0.0168							false	0.5184	true	3	19	1	
A6	CV17_G2_01-2	Primer T06-2	UNKNOWN	SYBR	None				26.6374	26.6409	0.0168							false	0.5184	true	3	20	1	
A7	CV17_G1_02-2	Primer T06-2	UNKNOWN	SYBR	None				32.5051	32.8405	0.2941							false	0.5184	true	3	26	1	
A8	CV17_G1_02-2	Primer T06-2	UNKNOWN	SYBR	None				32.9618	32.8405	0.2941							false	0.5184	true	3	26	1	
A9	CV17_G1_02-2	Primer T06-2	UNKNOWN	SYBR	None				33.0545	32.8405	0.2941							false	0.5184	true	3	26	1	
A10	CV17_G2_02-2	Primer T06-2	UNKNOWN	SYBR	None				32.8168	32.8669	0.0434							false	0.5184	true	3	26	1	
A11	CV17_G2_02-2	Primer T06-2	UNKNOWN	SYBR	None				32.8919	32.8669	0.0434							false	0.5184	true	3	26	1	
A12	CV17_G2_02-2	Primer T06-2	UNKNOWN	SYBR	None				32.892	32.8669	0.0434							false	0.5184	true	3	26	1	
B1	CV17_G1_03-2	Primer T06-2	UNKNOWN	SYBR	None				32.3405	32.4925	0.23							false	0.5184	true	3	25	1	
B2	CV17_G1_03-2	Primer T06-2	UNKNOWN	SYBR	None				32.3798	32.4925	0.23							false	0.5184	true	3	26	1	
B3	CV17_G1_03-2	Primer T06-2	UNKNOWN	SYBR	None				32.7571	32.4925	0.23							false	0.5184	true	3	25	1	
B4	CV17_G2_03-2	Primer T06-2	UNKNOWN	SYBR	None				32.5112	32.3232	0.1934							false	0.5184	true	3	25	1	
B5	CV17_G2_03-2	Primer T06-2	UNKNOWN	SYBR	None				32.1248	32.3232	0.1934							false	0.5184	true	3	26	1	
B6	CV17_G2_03-2	Primer T06-2	UNKNOWN	SYBR	None				32.3336	32.3232	0.1934							false	0.5184	true	3	26	1	
B7	CV17_G1_04-2	Primer T06-2	UNKNOWN	SYBR	None				33.9185	33.5531	0.3185							false	0.5184	true	3	27	1	
B8	CV17_G1_04-2	Primer T06-2	UNKNOWN	SYBR	None				33.4071	33.5531	0.3185							false	0.5184	true	3	27	1	
B9	CV17_G1_04-2	Primer T06-2	UNKNOWN	SYBR	None				33.3338	33.5531	0.3185							false	0.5184	true	3	27	1	
B10	CV17_G2_04-2	Primer T06-2	UNKNOWN	SYBR	None				31.4846	31.4152	0.1615							false	0.5184	true	3	25	1	
B11	CV17_G2_04-2	Primer T06-2	UNKNOWN	SYBR	None				31.2307	31.4152	0.1615							false	0.5184	true	3	24	1	
B12	CV17_G2_04-2	Primer T06-2	UNKNOWN	SYBR	None				31.5305	31.4152	0.1615							false	0.5184	true	3	25	1	
C1	CV17_G1_05-2	Primer T06-2	UNKNOWN	SYBR	None				26.5294	26.5651	0.0619							false	0.5184	true	3	19	1	
C2	CV17_G1_05-2	Primer T06-2	UNKNOWN	SYBR	None				26.6366	26.5651	0.0619							false	0.5184	true	3	20	1	
C3	CV17_G1_05-2	Primer T06-2	UNKNOWN	SYBR	None				26.5295	26.5651	0.0619							false	0.5184	true	3	20	1	
C4	CV17_G2_05-2	Primer T06-2	UNKNOWN	SYBR	None				21.995	22.0858	0.0813							false	0.5184	true	3	14	1	
C5	CV17_G2_05-2	Primer T06-2	UNKNOWN	SYBR	None				22.1521	22.0858	0.0813							false	0.5184	true	3	15	1	
C6	CV17_G2_05-2	Primer T06-2	UNKNOWN	SYBR	None				22.1102	22.0858	0.0813							false	0.5184	true	3	15	1	
C7	CV17_G1_06-2	Primer T06-2	UNKNOWN	SYBR	None				22.1372	22.1724	0.0665							false	0.5184	true	3	15	1	
C8	CV17_G1_06-2	Primer T06-2	UNKNOWN	SYBR	None				22.131	22.1724	0.0665							false	0.5184	true	3	15	1	
C9	CV17_G1_06-2	Primer T06-2	UNKNOWN	SYBR	None				22.2491	22.1724	0.0665							false	0.5184	true	3	16	1	
C10	CV17_G2_06-2	Primer T06-2	UNKNOWN	SYBR	None				22.621	22.582	0.0386							false	0.5184	true	3	15	1	
C11	CV17_G2_06-2	Primer T06-2	UNKNOWN	SYBR	None				22.5811	22.582	0.0386							false	0.5184	true	3	15	1	
C12	CV17_G2_06-2	Primer T06-2	UNKNOWN	SYBR	None				22.5438	22.582	0.0386							false	0.5184	true	3	16	1	
D1	CV17_G1_07-2	Primer T06-2	UNKNOWN	SYBR	None				24.4177	24.4667	0.0425							false	0.5184	true	3	17	1	
D2	CV17_G1_07-2	Primer T06-2	UNKNOWN	SYBR	None				24.4926	24.4667	0.0425							false	0.5184	true	3	18	1	
D3	CV17_G1_07-2	Primer T06-2	UNKNOWN	SYBR	None				24.4898	24.4667	0.0425							false	0.5184	true	3	18	1	
D4	CV17_G2_07-2	Primer T06-2	UNKNOWN	SYBR	None				27.2243	27.2179	0.0209							false	0.5184	true	3	20	1	
D5	CV17_G2_07-2	Primer T06-2	UNKNOWN	SYBR	None				27.1946	27.2179	0.0209							false	0.5184	true	3	20	1	
D6	CV17_G2_07-2	Primer T06-2	UNKNOWN	SYBR	None				27.2348	27.2179	0.0209							false	0.5184	true	3	20	1	
D7	CV17_G1_08-2	Primer T06-2	UNKNOWN	SYBR	None				29.8361	29.9547	0.1709							false	0.5184	true	3	22	1	
D8	CV17_G1_08-2	Primer T06-2	UNKNOWN	SYBR	None				29.8773	29.9547	0.1709							false	0.5184	true	3	23	1	
D9	CV17_G1_08-2	Primer T06-2	UNKNOWN	SYBR	None				30.1505	29.9547	0.1709							false	0.5184	true	3	23	1	
D10	CV17_G2_08-2	Primer T06-2	UNKNOWN	SYBR	None				30.5548	30.8165	0.2268							false	0.5184	true	3	23	1	
D11	CV17_G2_08-2	Primer T06-2	UNKNOWN	SYBR	None				30.9375	30.8165	0.2268							false	0.5184	true	3	24	1	
D12	CV17_G2_08-2	Primer T06-2	UNKNOWN	SYBR	None				30.957	30.8165	0.2268							false	0.5184	true	3	24	1	
E1	CV17_G1_09-2	Primer T06-2	UNKNOWN	SYBR	None				30.4358	30.4904	0.0885							false	0.5184	true	3	23	1	
E2	CV17_G1_09-2	Primer T06-2	UNKNOWN	SYBR	None				30.5925	30.4904	0.0885							false	0.5184	true	3	24	1	
E3	CV17_G1_09-2	Primer T06-2	UNKNOWN	SYBR	None				30.443	30.4904	0.0885							false	0.5184	true	3	23	1	
E4	CV17_G2_09-2	Primer T06-2	UNKNOWN	SYBR	None				30.1443	30.3478	0.1792							false	0.5184	true	3	23	1	
E5	CV17_G2_09-2	Primer T06-2	UNKNOWN	SYBR	None				30.4822	30.3478	0.1792							false	0.5184	true	3	23	1	
E6	CV17_G2_09-2	Primer T06-2	UNKNOWN	SYBR	None				30.4168	30.3478	0.1792							false	0.5184	true	3	23	1	
E7	CV17_G1_10-2	Primer T06-2	UNKNOWN	SYBR	None				28.9208	28.9677	0.0736							false	0.5184	true	3	22	1	
E8	CV17_G1_10-2	Primer T06-2	UNKNOWN	SYBR	None				28.9299	28.9677	0.0736							false	0.5184	true	3	22	1	
E9	CV17_G1_10-2	Primer T06-2	UNKNOWN	SYBR	None				29.0525	28.9677	0.0736							false	0.5184	true	3	22	1	
E10	CV17_G2_10-2	Primer T06-2	UNKNOWN	SYBR	None				30.2336	30.1671	0.1369							false	0.5184	true	3	23	1	
E11	CV17_G2_10-2	Primer T06-2	UNKNOWN	SYBR	None				30.2581	30.1671	0.1369							false	0.5184	true	3	23	1	
E12	CV17_G2_10-2	Primer T06-2	UNKNOWN	SYBR	None				30.0097	30.1671	0.1369							false	0.5184	true	3	23	1	
F1	CV17_G1_11-2	Primer T06-2	UNKNOWN	SYBR	None				33.5073	33.7037	0.173							false	0.5184	true	3	26	1	
F2	CV17_G1_11-2	Primer T06-2	UNKNOWN	SYBR	None				33.7701	33.7037	0.173							false	0.5184	true	3	27	1	
F3	CV17_G1_11-2	Primer T06-2	UNKNOWN	SYBR	None				33.8338	33.7037	0.173							false	0.5184	true	3	27	1	
F5	CV17_G2_11-2	Primer T06-2	UNKNOWN	SYBR	None				34.5052	34.3404	0.2332							false	0.5184	true	3	27	1	
F6	CV17_G2_11-2	Primer T06-2	UNKNOWN	SYBR	None				34.1755	34.3404	0.2332							false	0.5184	true	3	28	1	
F7	CV17_G1_12-2	Primer T06-2	UNKNOWN	SYBR	None				34.0076	34.2778	0.381							false	0.5184	true	3	27	1	
F8	CV17_G1_12-2	Primer T06-2	UNKNOWN	SYBR	None				34.1123	34.2778	0.381							false	0.5184	true	3	27	1	
F9	CV17_G1_12-2	Primer T06-2	UNKNOWN	SYBR	None				34.7135	34.2778	0.381							false	0.5184	true	3	28	1	
F10	CV17_G2_12-3	Primer T06-2	UNKNOWN	SYBR	None				33.9361	33.6792	0.2236							false	0.5184	true	3	27	1	
F11	CV17_G2_12-3	Primer T06-2	UNKNOWN	SYBR	None				33.5276	33.6792	0.2236							false	0.5184	true	3	27	1	
F12	CV17_G2_12-3	Primer T06-2	UNKNOWN	SYBR	None				33.5741	33.6792	0.2236							false	0.5184	true	3	26	1	
G1	CV17_G1_13-2	Primer T06-2	UNKNOWN	SYBR	None				35.0006	34.6479	0.3829							false	0.5184	true	3	29	1	
G2	CV17_G1_13-2	Primer T06-2	UNKNOWN	SYBR	None				34.7026	34.6479	0.3829							false	0.5184	true	3	28	1	
G3	CV17_G1_13-2	Primer T06-2	UNKNOWN	SYBR	None				34.2407	34.6479	0.3829							false	0.5184	true	3	27	1	
G4	CV17_G2_13-2	Primer T06-2	UNKNOWN	SYBR	None				34.8085	34.8952	0.1226							false	0.5184	true	3	28	1	
G5	CV17_G2_13-2	Primer T06-2	UNKNOWN	SYBR	None				34.9819	34.8952	0.1226							false	0.5184	true	3	29	1	
G7	CV17_G1_14-2	Primer T06-2	UNKNOWN	SYBR	None				34.599	34.5708	0.3403							false	0.5184	true	3	28	1	
G8	CV17_G1_14-2	Primer T06-2	UNKNOWN	SYBR	None				34.2173	34.5708	0.3403							false	0.5184	true	3	28	1	
G9	CV17_G1_14-2	Primer T06-2	UNKNOWN	SYBR	None				34.8962	34.5708	0.3403							false	0.5184	true	3	28	1	
G10	CV17_G2_14-2	Primer T06-2	UNKNOWN	SYBR	None				35.572	35.3853	0.2639							false	0.5184	true	3	29	1	
G11	CV17_G2_14-2	Primer T06-2	UNKNOWN	SYBR	None				35.1987	35.3853	0.2639							false	0.5184	true	3	29	1	
H3	CV17_G1_15-2	Primer T06-2	UNKNOWN	SYBR	None				34.7418	34.7418								false	0.5184	true	3	28	1	
H4	CV17_G2_15-2	Primer T06-2	UNKNOWN	SYBR	None				34.9294	34.7171	0.1999							false	0.5184	true	3	28	1	
H5	CV17_G2_15-2	Primer T06-2	UNKNOWN	SYBR	None				34.5325	34.7171	0.1999							false	0.5184	true	3	28	1	
H6	CV17_G2_15-2	Primer T06-2	UNKNOWN	SYBR	None				34.6895	34.7171	0.1999							false	0.5184	true	3	28	1	

Analysis Type = Singleplex
Endogenous Control = Primer T06-2
RQ Min/Max Confidence Level = 95.0
Reference Sample = CV17_G1_01-2
