# Supplementary material for: Dating Pupae of the Blow Fly Calliphora vicina Robineau–Desvoidy 1830 (Diptera: Calliphoridae) for Post Mortem Interval—Estimation: Validation of Molecular Age Markers
Source: Genes (Basel). 2018 Mar 9;9(3):153. doi: 10.3390/genes9030153 (PMC5867874; doi:10.3390/genes9030153)
Supplement: Supplementary file 1 [file genes-09-00153-s001.zip › S2/CV17/Additional Samples/Additional2Samples_PT07-1_CV17G1_1-15_RUNdata.txt]

* Block Type = 96well
* Chemistry = SYBR_GREEN
* Experiment File Name = D:\RMIF_Doktorarbeit_BZ\Ergebnisse\MACE\OneStepRTqPCR\CV17G1-2-3_MACEMarker\CV17G1-2_Repl2-to full fill to 5 Repl_Experiments\CV17_G1-2_01-30_Primer T07-1_MACE_RUN.eds
* Experiment Run End Time = Not Started
* Instrument Type = steponeplus
* Passive Reference = ROX

[Results]
Well	Sample Name	Target Name	Task	Reporter	Quencher	RQ	RQ Min	RQ Max	Cт	Cт Mean	Cт SD	ΔCт	ΔCт Mean	ΔCт SE	HK Control ΔCт Mean	HK Control ΔCт SE	ΔΔCт	Automatic Ct Threshold	Ct Threshold	Automatic Baseline	Baseline Start	Baseline End	Efficiency	Comments	HIGHSD
A1	CV17_G1_01-2	Primer T07-1	UNKNOWN	SYBR	None				32.3374	32.2995	0.082							false	0.6963	false	3	15	1		N
A2	CV17_G1_01-2	Primer T07-1	UNKNOWN	SYBR	None				32.3557	32.2995	0.082							false	0.6963	false	3	15	1		N
A3	CV17_G1_01-2	Primer T07-1	UNKNOWN	SYBR	None				32.2053	32.2995	0.082							false	0.6963	false	3	15	1		N
A4	CV17_G2_01-2	Primer T07-1	UNKNOWN	SYBR	None				31.7933	31.8587	0.163							false	0.6963	false	3	15	1		N
A5	CV17_G2_01-2	Primer T07-1	UNKNOWN	SYBR	None				31.7386	31.8587	0.163							false	0.6963	false	3	15	1		N
A6	CV17_G2_01-2	Primer T07-1	UNKNOWN	SYBR	None				32.0443	31.8587	0.163							false	0.6963	false	3	15	1		N
A7	CV17_G1_02-2	Primer T07-1	UNKNOWN	SYBR	None				33.2023	33.2023								false	0.6963	false	3	15	1		N
A10	CV17_G2_02-2	Primer T07-1	UNKNOWN	SYBR	None				32.8284	32.8595	0.0327							false	0.6963	false	3	15	1		N
A11	CV17_G2_02-2	Primer T07-1	UNKNOWN	SYBR	None				32.8936	32.8595	0.0327							false	0.6963	false	3	15	1		N
A12	CV17_G2_02-2	Primer T07-1	UNKNOWN	SYBR	None				32.8565	32.8595	0.0327							false	0.6963	false	3	15	1		N
B1	CV17_G1_03-2	Primer T07-1	UNKNOWN	SYBR	None				33.7133	33.8633	0.2872							false	0.6963	false	3	15	1		N
B2	CV17_G1_03-2	Primer T07-1	UNKNOWN	SYBR	None				34.1944	33.8633	0.2872							false	0.6963	false	3	15	1		N
B3	CV17_G1_03-2	Primer T07-1	UNKNOWN	SYBR	None				33.6821	33.8633	0.2872							false	0.6963	false	3	15	1		N
B4	CV17_G2_03-2	Primer T07-1	UNKNOWN	SYBR	None				35.2567	34.9303	0.3562							false	0.6963	false	3	15	1		N
B5	CV17_G2_03-2	Primer T07-1	UNKNOWN	SYBR	None				34.5504	34.9303	0.3562							false	0.6963	false	3	15	1		N
B6	CV17_G2_03-2	Primer T07-1	UNKNOWN	SYBR	None				34.9838	34.9303	0.3562							false	0.6963	false	3	15	1		N
B7	CV17_G1_04-2	Primer T07-1	UNKNOWN	SYBR	None				36.0018	36.3474	0.2995							false	0.6963	false	3	15	1		N
B8	CV17_G1_04-2	Primer T07-1	UNKNOWN	SYBR	None				36.5326	36.3474	0.2995							false	0.6963	false	3	15	1		N
B9	CV17_G1_04-2	Primer T07-1	UNKNOWN	SYBR	None				36.5078	36.3474	0.2995							false	0.6963	false	3	15	1		N
B12	CV17_G2_04-2	Primer T07-1	UNKNOWN	SYBR	None				36.8193	36.8193								false	0.6963	false	3	15	1		N
C1	CV17_G1_05-2	Primer T07-1	UNKNOWN	SYBR	None				28.0509	28.0276	0.0874							false	0.6963	false	3	15	1		N
C2	CV17_G1_05-2	Primer T07-1	UNKNOWN	SYBR	None				28.101	28.0276	0.0874							false	0.6963	false	3	15	1		N
C3	CV17_G1_05-2	Primer T07-1	UNKNOWN	SYBR	None				27.9309	28.0276	0.0874							false	0.6963	false	3	15	1		N
C4	CV17_G2_05-2	Primer T07-1	UNKNOWN	SYBR	None				35.5792	35.6626	0.1179							false	0.6963	false	3	15	1		N
C5	CV17_G2_05-2	Primer T07-1	UNKNOWN	SYBR	None				35.746	35.6626	0.1179							false	0.6963	false	3	15	1		N
C7	CV17_G1_06-2	Primer T07-1	UNKNOWN	SYBR	None				33.5327	33.4139	0.1193							false	0.6963	false	3	15	1		N
C8	CV17_G1_06-2	Primer T07-1	UNKNOWN	SYBR	None				33.2942	33.4139	0.1193							false	0.6963	false	3	15	1		N
C9	CV17_G1_06-2	Primer T07-1	UNKNOWN	SYBR	None				33.4148	33.4139	0.1193							false	0.6963	false	3	15	1		N
C10	CV17_G2_06-2	Primer T07-1	UNKNOWN	SYBR	None				32.5116	32.6071	0.378							false	0.6963	false	3	15	1		N
C11	CV17_G2_06-2	Primer T07-1	UNKNOWN	SYBR	None				32.2861	32.6071	0.378							false	0.6963	false	3	15	1		N
C12	CV17_G2_06-2	Primer T07-1	UNKNOWN	SYBR	None				33.0237	32.6071	0.378							false	0.6963	false	3	15	1		N
D1	CV17_G1_07-2	Primer T07-1	UNKNOWN	SYBR	None				24.9788	24.9694	0.026							false	0.6963	false	3	15	1		N
D2	CV17_G1_07-2	Primer T07-1	UNKNOWN	SYBR	None				24.9893	24.9694	0.026							false	0.6963	false	3	15	1		N
D3	CV17_G1_07-2	Primer T07-1	UNKNOWN	SYBR	None				24.94	24.9694	0.026							false	0.6963	false	3	15	1		N
D4	CV17_G2_07-2	Primer T07-1	UNKNOWN	SYBR	None				25.6742	25.7791	0.0916							false	0.6963	false	3	15	1		N
D5	CV17_G2_07-2	Primer T07-1	UNKNOWN	SYBR	None				25.8428	25.7791	0.0916							false	0.6963	false	3	15	1		N
D6	CV17_G2_07-2	Primer T07-1	UNKNOWN	SYBR	None				25.8203	25.7791	0.0916							false	0.6963	false	3	15	1		N
D7	CV17_G1_08-2	Primer T07-1	UNKNOWN	SYBR	None				27.2424	27.2963	0.05							false	0.6963	false	3	15	1		N
D8	CV17_G1_08-2	Primer T07-1	UNKNOWN	SYBR	None				27.3412	27.2963	0.05							false	0.6963	false	3	15	1		N
D9	CV17_G1_08-2	Primer T07-1	UNKNOWN	SYBR	None				27.3054	27.2963	0.05							false	0.6963	false	3	15	1		N
D10	CV17_G2_08-2	Primer T07-1	UNKNOWN	SYBR	None				27.9348	27.9126	0.0194							false	0.6963	false	3	15	1		N
D11	CV17_G2_08-2	Primer T07-1	UNKNOWN	SYBR	None				27.8986	27.9126	0.0194							false	0.6963	false	3	15	1		N
D12	CV17_G2_08-2	Primer T07-1	UNKNOWN	SYBR	None				27.9045	27.9126	0.0194							false	0.6963	false	3	15	1		N
E1	CV17_G1_09-2	Primer T07-1	UNKNOWN	SYBR	None				34.0136	34.2485	0.4849							false	0.6963	false	3	15	1		N
E2	CV17_G1_09-2	Primer T07-1	UNKNOWN	SYBR	None				34.8061	34.2485	0.4849							false	0.6963	false	3	15	1		N
E3	CV17_G1_09-2	Primer T07-1	UNKNOWN	SYBR	None				33.9259	34.2485	0.4849							false	0.6963	false	3	15	1		N
E4	CV17_G2_09-2	Primer T07-1	UNKNOWN	SYBR	None				34.3321	34.7411	0.3796							false	0.6963	false	3	15	1		N
E5	CV17_G2_09-2	Primer T07-1	UNKNOWN	SYBR	None				34.8091	34.7411	0.3796							false	0.6963	false	3	15	1		N
E6	CV17_G2_09-2	Primer T07-1	UNKNOWN	SYBR	None				35.0822	34.7411	0.3796							false	0.6963	false	3	15	1		N
E7	CV17_G1_10-2	Primer T07-1	UNKNOWN	SYBR	None				35.0673	34.7649	0.424							false	0.6963	false	3	15	1		N
E8	CV17_G1_10-2	Primer T07-1	UNKNOWN	SYBR	None				34.9472	34.7649	0.424							false	0.6963	false	3	15	1		N
E9	CV17_G1_10-2	Primer T07-1	UNKNOWN	SYBR	None				34.2802	34.7649	0.424							false	0.6963	false	3	15	1		N
E11	CV17_G2_10-2	Primer T07-1	UNKNOWN	SYBR	None				35.2594	35.2594								false	0.6963	false	3	15	1		N
F3	CV17_G1_11-2	Primer T07-1	UNKNOWN	SYBR	None				35.2399	35.2399								false	0.6963	false	3	15	1		N
F5	CV17_G2_11-2	Primer T07-1	UNKNOWN	SYBR	None				35.5765	35.3193	0.3637							false	0.6963	false	3	15	1		N
F6	CV17_G2_11-2	Primer T07-1	UNKNOWN	SYBR	None				35.0621	35.3193	0.3637							false	0.6963	false	3	15	1		N
F9	CV17_G1_12-2	Primer T07-1	UNKNOWN	SYBR	None				35.1104	35.1104								false	0.6963	false	3	15	1		N
F10	CV17_G2_12-3	Primer T07-1	UNKNOWN	SYBR	None				34.9746	34.9597	0.0209							false	0.6963	false	3	15	1		N
F11	CV17_G2_12-3	Primer T07-1	UNKNOWN	SYBR	None				34.9449	34.9597	0.0209							false	0.6963	false	3	15	1		N
G1	CV17_G1_13-2	Primer T07-1	UNKNOWN	SYBR	None				35.5579	35.1954	0.5127							false	0.6963	false	3	15	1		Y
G3	CV17_G1_13-2	Primer T07-1	UNKNOWN	SYBR	None				34.8328	35.1954	0.5127							false	0.6963	false	3	15	1		Y
G5	CV17_G2_13-2	Primer T07-1	UNKNOWN	SYBR	None				34.9466	35.2161	0.3811							false	0.6963	false	3	15	1		N
G6	CV17_G2_13-2	Primer T07-1	UNKNOWN	SYBR	None				35.4856	35.2161	0.3811							false	0.6963	false	3	15	1		N
G7	CV17_G1_14-2	Primer T07-1	UNKNOWN	SYBR	None				34.4473	34.6283	0.256							false	0.6963	false	3	15	1		N
G9	CV17_G1_14-2	Primer T07-1	UNKNOWN	SYBR	None				34.8093	34.6283	0.256							false	0.6963	false	3	15	1		N
G10	CV17_G2_14-2	Primer T07-1	UNKNOWN	SYBR	None				35.297	35.2956	0.0019							false	0.6963	false	3	15	1		N
G12	CV17_G2_14-2	Primer T07-1	UNKNOWN	SYBR	None				35.2943	35.2956	0.0019							false	0.6963	false	3	15	1		N
H1	CV17_G1_15-2	Primer T07-1	UNKNOWN	SYBR	None				35.5829	35.5932	0.0147							false	0.6963	false	3	15	1		N
H2	CV17_G1_15-2	Primer T07-1	UNKNOWN	SYBR	None				35.6036	35.5932	0.0147							false	0.6963	false	3	15	1		N
H4	CV17_G2_15-2	Primer T07-1	UNKNOWN	SYBR	None				33.2342	32.8707	0.3223							false	0.6963	false	3	15	1		N
H5	CV17_G2_15-2	Primer T07-1	UNKNOWN	SYBR	None				32.6198	32.8707	0.3223							false	0.6963	false	3	15	1		N
H6	CV17_G2_15-2	Primer T07-1	UNKNOWN	SYBR	None				32.7583	32.8707	0.3223							false	0.6963	false	3	15	1		N

Analysis Type = Singleplex
Endogenous Control = Primer T07-1
RQ Min/Max Confidence Level = 95.0
Reference Sample = CV17_G1_01-2
