# Supplementary material for: Dating Pupae of the Blow Fly Calliphora vicina Robineau–Desvoidy 1830 (Diptera: Calliphoridae) for Post Mortem Interval—Estimation: Validation of Molecular Age Markers
Source: Genes (Basel). 2018 Mar 9;9(3):153. doi: 10.3390/genes9030153 (PMC5867874; doi:10.3390/genes9030153)
Supplement: Supplementary file 1 [file genes-09-00153-s001.zip › S2/CV17/Additional Samples/Additional2Samples_PT07-2_CV17G1_1-15_RUNdata.txt]

* Block Type = 96well
* Chemistry = SYBR_GREEN
* Experiment File Name = D:\RMIF_Doktorarbeit_BZ\Ergebnisse\MACE\OneStepRTqPCR\CV17G1-2-3_MACEMarker\CV17G1-2_Repl2-to full fill to 5 Repl_Experiments\CV17_G1-2_01-30_Primer T07-2_MACE_RUN.eds
* Experiment Run End Time = Not Started
* Instrument Type = steponeplus
* Passive Reference = ROX

[Results]
Well	Sample Name	Target Name	Task	Reporter	Quencher	RQ	RQ Min	RQ Max	Cт	Cт Mean	Cт SD	ΔCт	ΔCт Mean	ΔCт SE	HK Control ΔCт Mean	HK Control ΔCт SE	ΔΔCт	Automatic Ct Threshold	Ct Threshold	Automatic Baseline	Baseline Start	Baseline End	Efficiency	Comments
A1	CV17_G1_01-2	Primer T07-2	UNKNOWN	SYBR	None				33.7091	33.6763	0.108							false	0.7547	false	3	15	1	
A2	CV17_G1_01-2	Primer T07-2	UNKNOWN	SYBR	None				33.764	33.6763	0.108							false	0.7547	false	3	15	1	
A3	CV17_G1_01-2	Primer T07-2	UNKNOWN	SYBR	None				33.5557	33.6763	0.108							false	0.7547	false	3	15	1	
A4	CV17_G2_01-2	Primer T07-2	UNKNOWN	SYBR	None				33.2039	33.4538	0.2388							false	0.7547	false	3	15	1	
A5	CV17_G2_01-2	Primer T07-2	UNKNOWN	SYBR	None				33.6797	33.4538	0.2388							false	0.7547	false	3	15	1	
A6	CV17_G2_01-2	Primer T07-2	UNKNOWN	SYBR	None				33.4778	33.4538	0.2388							false	0.7547	false	3	15	1	
A7	CV17_G1_02-2	Primer T07-2	UNKNOWN	SYBR	None				31.8756	32.2155	0.4807							false	0.7547	false	3	15	1	
A9	CV17_G1_02-2	Primer T07-2	UNKNOWN	SYBR	None				32.5554	32.2155	0.4807							false	0.7547	false	3	15	1	
A10	CV17_G2_02-2	Primer T07-2	UNKNOWN	SYBR	None				32.317	32.356	0.0551							false	0.7547	false	3	15	1	
A12	CV17_G2_02-2	Primer T07-2	UNKNOWN	SYBR	None				32.395	32.356	0.0551							false	0.7547	false	3	15	1	
B1	CV17_G1_03-2	Primer T07-2	UNKNOWN	SYBR	None				33.5339	33.6965	0.23							false	0.7547	false	3	15	1	
B3	CV17_G1_03-2	Primer T07-2	UNKNOWN	SYBR	None				33.8591	33.6965	0.23							false	0.7547	false	3	15	1	
B5	CV17_G2_03-2	Primer T07-2	UNKNOWN	SYBR	None				33.4493	33.1691	0.3963							false	0.7547	false	3	15	1	
B6	CV17_G2_03-2	Primer T07-2	UNKNOWN	SYBR	None				32.8888	33.1691	0.3963							false	0.7547	false	3	15	1	
B7	CV17_G1_04-2	Primer T07-2	UNKNOWN	SYBR	None				32.2877	32.4238	0.1564							false	0.7547	false	3	15	1	
B8	CV17_G1_04-2	Primer T07-2	UNKNOWN	SYBR	None				32.5947	32.4238	0.1564							false	0.7547	false	3	15	1	
B9	CV17_G1_04-2	Primer T07-2	UNKNOWN	SYBR	None				32.3892	32.4238	0.1564							false	0.7547	false	3	15	1	
B10	CV17_G2_04-2	Primer T07-2	UNKNOWN	SYBR	None				31.9137	32.2613	0.3955							false	0.7547	false	3	15	1	
B11	CV17_G2_04-2	Primer T07-2	UNKNOWN	SYBR	None				32.1785	32.2613	0.3955							false	0.7547	false	3	15	1	
B12	CV17_G2_04-2	Primer T07-2	UNKNOWN	SYBR	None				32.6916	32.2613	0.3955							false	0.7547	false	3	15	1	
C1	CV17_G1_05-2	Primer T07-2	UNKNOWN	SYBR	None				32.1752	32.1355	0.3867							false	0.7547	false	3	15	1	
C2	CV17_G1_05-2	Primer T07-2	UNKNOWN	SYBR	None				32.5008	32.1355	0.3867							false	0.7547	false	3	15	1	
C3	CV17_G1_05-2	Primer T07-2	UNKNOWN	SYBR	None				31.7305	32.1355	0.3867							false	0.7547	false	3	15	1	
C4	CV17_G2_05-2	Primer T07-2	UNKNOWN	SYBR	None				32.4224	32.5131	0.1137							false	0.7547	false	3	15	1	
C5	CV17_G2_05-2	Primer T07-2	UNKNOWN	SYBR	None				32.6407	32.5131	0.1137							false	0.7547	false	3	15	1	
C6	CV17_G2_05-2	Primer T07-2	UNKNOWN	SYBR	None				32.4764	32.5131	0.1137							false	0.7547	false	3	15	1	
C7	CV17_G1_06-2	Primer T07-2	UNKNOWN	SYBR	None				31.924	31.9309	0.2478							false	0.7547	false	3	15	1	
C8	CV17_G1_06-2	Primer T07-2	UNKNOWN	SYBR	None				31.6866	31.9309	0.2478							false	0.7547	false	3	15	1	
C9	CV17_G1_06-2	Primer T07-2	UNKNOWN	SYBR	None				32.1821	31.9309	0.2478							false	0.7547	false	3	15	1	
C10	CV17_G2_06-2	Primer T07-2	UNKNOWN	SYBR	None				26.2679	26.2939	0.0375							false	0.7547	false	3	15	1	
C11	CV17_G2_06-2	Primer T07-2	UNKNOWN	SYBR	None				26.2768	26.2939	0.0375							false	0.7547	false	3	15	1	
C12	CV17_G2_06-2	Primer T07-2	UNKNOWN	SYBR	None				26.337	26.2939	0.0375							false	0.7547	false	3	15	1	
D1	CV17_G1_07-2	Primer T07-2	UNKNOWN	SYBR	None				24.9738	25.0735	0.1109							false	0.7547	false	3	15	1	
D2	CV17_G1_07-2	Primer T07-2	UNKNOWN	SYBR	None				25.1929	25.0735	0.1109							false	0.7547	false	3	15	1	
D3	CV17_G1_07-2	Primer T07-2	UNKNOWN	SYBR	None				25.0538	25.0735	0.1109							false	0.7547	false	3	15	1	
D4	CV17_G2_07-2	Primer T07-2	UNKNOWN	SYBR	None				24.5531	24.6289	0.0753							false	0.7547	false	3	15	1	
D5	CV17_G2_07-2	Primer T07-2	UNKNOWN	SYBR	None				24.6301	24.6289	0.0753							false	0.7547	false	3	15	1	
D6	CV17_G2_07-2	Primer T07-2	UNKNOWN	SYBR	None				24.7036	24.6289	0.0753							false	0.7547	false	3	15	1	
D7	CV17_G1_08-2	Primer T07-2	UNKNOWN	SYBR	None				26.5136	26.5224	0.0126							false	0.7547	false	3	15	1	
D8	CV17_G1_08-2	Primer T07-2	UNKNOWN	SYBR	None				26.5368	26.5224	0.0126							false	0.7547	false	3	15	1	
D9	CV17_G1_08-2	Primer T07-2	UNKNOWN	SYBR	None				26.5169	26.5224	0.0126							false	0.7547	false	3	15	1	
D10	CV17_G2_08-2	Primer T07-2	UNKNOWN	SYBR	None				26.0585	26.237	0.1546							false	0.7547	false	3	15	1	
D11	CV17_G2_08-2	Primer T07-2	UNKNOWN	SYBR	None				26.3228	26.237	0.1546							false	0.7547	false	3	15	1	
D12	CV17_G2_08-2	Primer T07-2	UNKNOWN	SYBR	None				26.3296	26.237	0.1546							false	0.7547	false	3	15	1	
E1	CV17_G1_09-2	Primer T07-2	UNKNOWN	SYBR	None				31.7101	31.7695	0.1371							false	0.7547	false	3	15	1	
E2	CV17_G1_09-2	Primer T07-2	UNKNOWN	SYBR	None				31.9262	31.7695	0.1371							false	0.7547	false	3	15	1	
E3	CV17_G1_09-2	Primer T07-2	UNKNOWN	SYBR	None				31.672	31.7695	0.1371							false	0.7547	false	3	15	1	
E4	CV17_G2_09-2	Primer T07-2	UNKNOWN	SYBR	None				32.214	32.5939	0.3403							false	0.7547	false	3	15	1	
E5	CV17_G2_09-2	Primer T07-2	UNKNOWN	SYBR	None				32.697	32.5939	0.3403							false	0.7547	false	3	15	1	
E6	CV17_G2_09-2	Primer T07-2	UNKNOWN	SYBR	None				32.8708	32.5939	0.3403							false	0.7547	false	3	15	1	
E7	CV17_G1_10-2	Primer T07-2	UNKNOWN	SYBR	None				32.1036	32.1705	0.0666							false	0.7547	false	3	15	1	
E8	CV17_G1_10-2	Primer T07-2	UNKNOWN	SYBR	None				32.1712	32.1705	0.0666							false	0.7547	false	3	15	1	
E9	CV17_G1_10-2	Primer T07-2	UNKNOWN	SYBR	None				32.2368	32.1705	0.0666							false	0.7547	false	3	15	1	
E10	CV17_G2_10-2	Primer T07-2	UNKNOWN	SYBR	None				32.6834	32.8243	0.1993							false	0.7547	false	3	15	1	
E12	CV17_G2_10-2	Primer T07-2	UNKNOWN	SYBR	None				32.9652	32.8243	0.1993							false	0.7547	false	3	15	1	
F1	CV17_G1_11-2	Primer T07-2	UNKNOWN	SYBR	None				32.3957	32.6197	0.2272							false	0.7547	false	3	15	1	
F2	CV17_G1_11-2	Primer T07-2	UNKNOWN	SYBR	None				32.8501	32.6197	0.2272							false	0.7547	false	3	15	1	
F3	CV17_G1_11-2	Primer T07-2	UNKNOWN	SYBR	None				32.6133	32.6197	0.2272							false	0.7547	false	3	15	1	
F4	CV17_G2_11-2	Primer T07-2	UNKNOWN	SYBR	None				32.2553	32.6331	0.3273							false	0.7547	false	3	15	1	
F5	CV17_G2_11-2	Primer T07-2	UNKNOWN	SYBR	None				32.8124	32.6331	0.3273							false	0.7547	false	3	15	1	
F6	CV17_G2_11-2	Primer T07-2	UNKNOWN	SYBR	None				32.8315	32.6331	0.3273							false	0.7547	false	3	15	1	
F7	CV17_G1_12-2	Primer T07-2	UNKNOWN	SYBR	None				32.4757	32.4317	0.3073							false	0.7547	false	3	15	1	
F8	CV17_G1_12-2	Primer T07-2	UNKNOWN	SYBR	None				32.7146	32.4317	0.3073							false	0.7547	false	3	15	1	
F9	CV17_G1_12-2	Primer T07-2	UNKNOWN	SYBR	None				32.1047	32.4317	0.3073							false	0.7547	false	3	15	1	
F10	CV17_G2_12-3	Primer T07-2	UNKNOWN	SYBR	None				28.9658	29.1078	0.1349							false	0.7547	false	3	15	1	
F11	CV17_G2_12-3	Primer T07-2	UNKNOWN	SYBR	None				29.1234	29.1078	0.1349							false	0.7547	false	3	15	1	
F12	CV17_G2_12-3	Primer T07-2	UNKNOWN	SYBR	None				29.2342	29.1078	0.1349							false	0.7547	false	3	15	1	
G1	CV17_G1_13-2	Primer T07-2	UNKNOWN	SYBR	None				29.8998	29.9583	0.0932							false	0.7547	false	3	15	1	
G2	CV17_G1_13-2	Primer T07-2	UNKNOWN	SYBR	None				30.0658	29.9583	0.0932							false	0.7547	false	3	15	1	
G3	CV17_G1_13-2	Primer T07-2	UNKNOWN	SYBR	None				29.9092	29.9583	0.0932							false	0.7547	false	3	15	1	
G4	CV17_G2_13-2	Primer T07-2	UNKNOWN	SYBR	None				31.3322	31.4751	0.1753							false	0.7547	false	3	15	1	
G5	CV17_G2_13-2	Primer T07-2	UNKNOWN	SYBR	None				31.6707	31.4751	0.1753							false	0.7547	false	3	15	1	
G6	CV17_G2_13-2	Primer T07-2	UNKNOWN	SYBR	None				31.4224	31.4751	0.1753							false	0.7547	false	3	15	1	
G7	CV17_G1_14-2	Primer T07-2	UNKNOWN	SYBR	None				30.0029	30.0559	0.0749							false	0.7547	false	3	15	1	
G9	CV17_G1_14-2	Primer T07-2	UNKNOWN	SYBR	None				30.1089	30.0559	0.0749							false	0.7547	false	3	15	1	
G10	CV17_G2_14-2	Primer T07-2	UNKNOWN	SYBR	None				31.7412	31.7403	0.0516							false	0.7547	false	3	15	1	
G11	CV17_G2_14-2	Primer T07-2	UNKNOWN	SYBR	None				31.6883	31.7403	0.0516							false	0.7547	false	3	15	1	
G12	CV17_G2_14-2	Primer T07-2	UNKNOWN	SYBR	None				31.7914	31.7403	0.0516							false	0.7547	false	3	15	1	
H1	CV17_G1_15-2	Primer T07-2	UNKNOWN	SYBR	None				31.1866	31.2005	0.1362							false	0.7547	false	3	15	1	
H2	CV17_G1_15-2	Primer T07-2	UNKNOWN	SYBR	None				31.0719	31.2005	0.1362							false	0.7547	false	3	15	1	
H3	CV17_G1_15-2	Primer T07-2	UNKNOWN	SYBR	None				31.3432	31.2005	0.1362							false	0.7547	false	3	15	1	
H4	CV17_G2_15-2	Primer T07-2	UNKNOWN	SYBR	None				31.1294	31.4599	0.3884							false	0.7547	false	3	15	1	
H5	CV17_G2_15-2	Primer T07-2	UNKNOWN	SYBR	None				31.8877	31.4599	0.3884							false	0.7547	false	3	15	1	
H6	CV17_G2_15-2	Primer T07-2	UNKNOWN	SYBR	None				31.3627	31.4599	0.3884							false	0.7547	false	3	15	1	

Analysis Type = Singleplex
Endogenous Control = Primer T07-2
RQ Min/Max Confidence Level = 95.0
Reference Sample = CV17_G1_01-2
