# Supplementary material for: Dating Pupae of the Blow Fly Calliphora vicina Robineau–Desvoidy 1830 (Diptera: Calliphoridae) for Post Mortem Interval—Estimation: Validation of Molecular Age Markers
Source: Genes (Basel). 2018 Mar 9;9(3):153. doi: 10.3390/genes9030153 (PMC5867874; doi:10.3390/genes9030153)
Supplement: Supplementary file 1 [file genes-09-00153-s001.zip › S2/CV17/Additional Samples/Additional2Samples_PT08-1_CV17G1_1-15_RUNdata.txt]

* Block Type = 96well
* Chemistry = SYBR_GREEN
* Experiment File Name = D:\RMIF_Doktorarbeit_BZ\Ergebnisse\MACE\OneStepRTqPCR\CV17G1-2-3_MACEMarker\CV17G1-2_Repl2-to full fill to 5 Repl_Experiments\CV17_G1-2_01-30_Primer T08-1_MACE_RUN.eds
* Experiment Run End Time = Not Started
* Instrument Type = steponeplus
* Passive Reference = ROX

[Results]
Well	Sample Name	Target Name	Task	Reporter	Quencher	RQ	RQ Min	RQ Max	Cт	Cт Mean	Cт SD	ΔCт	ΔCт Mean	ΔCт SE	HK Control ΔCт Mean	HK Control ΔCт SE	ΔΔCт	Automatic Ct Threshold	Ct Threshold	Automatic Baseline	Baseline Start	Baseline End	Efficiency	Comments
A1	CV17_G1_01-2	Primer T08-1	UNKNOWN	SYBR	None				30.3215	30.1538	0.1661							false	0.6505	false	3	15	1	
A2	CV17_G1_01-2	Primer T08-1	UNKNOWN	SYBR	None				29.9893	30.1538	0.1661							false	0.6505	false	3	15	1	
A3	CV17_G1_01-2	Primer T08-1	UNKNOWN	SYBR	None				30.1506	30.1538	0.1661							false	0.6505	false	3	15	1	
A4	CV17_G2_01-2	Primer T08-1	UNKNOWN	SYBR	None				29.9446	30.1162	0.2402							false	0.6505	false	3	15	1	
A5	CV17_G2_01-2	Primer T08-1	UNKNOWN	SYBR	None				30.0132	30.1162	0.2402							false	0.6505	false	3	15	1	
A6	CV17_G2_01-2	Primer T08-1	UNKNOWN	SYBR	None				30.3906	30.1162	0.2402							false	0.6505	false	3	15	1	
A7	CV17_G1_02-2	Primer T08-1	UNKNOWN	SYBR	None				29.7354	29.7611	0.1501							false	0.6505	false	3	15	1	
A8	CV17_G1_02-2	Primer T08-1	UNKNOWN	SYBR	None				29.6256	29.7611	0.1501							false	0.6505	false	3	15	1	
A9	CV17_G1_02-2	Primer T08-1	UNKNOWN	SYBR	None				29.9224	29.7611	0.1501							false	0.6505	false	3	15	1	
A10	CV17_G2_02-2	Primer T08-1	UNKNOWN	SYBR	None				28.768	28.918	0.1856							false	0.6505	false	3	15	1	
A11	CV17_G2_02-2	Primer T08-1	UNKNOWN	SYBR	None				28.8605	28.918	0.1856							false	0.6505	false	3	15	1	
A12	CV17_G2_02-2	Primer T08-1	UNKNOWN	SYBR	None				29.1256	28.918	0.1856							false	0.6505	false	3	15	1	
B1	CV17_G1_03-2	Primer T08-1	UNKNOWN	SYBR	None				29.7266	29.8566	0.1157							false	0.6505	false	3	15	1	
B2	CV17_G1_03-2	Primer T08-1	UNKNOWN	SYBR	None				29.8946	29.8566	0.1157							false	0.6505	false	3	15	1	
B3	CV17_G1_03-2	Primer T08-1	UNKNOWN	SYBR	None				29.9486	29.8566	0.1157							false	0.6505	false	3	15	1	
B4	CV17_G2_03-2	Primer T08-1	UNKNOWN	SYBR	None				29.7552	29.7609	0.045							false	0.6505	false	3	15	1	
B5	CV17_G2_03-2	Primer T08-1	UNKNOWN	SYBR	None				29.8084	29.7609	0.045							false	0.6505	false	3	15	1	
B6	CV17_G2_03-2	Primer T08-1	UNKNOWN	SYBR	None				29.719	29.7609	0.045							false	0.6505	false	3	15	1	
B7	CV17_G1_04-2	Primer T08-1	UNKNOWN	SYBR	None				29.4983	29.6958	0.1718							false	0.6505	false	3	15	1	
B8	CV17_G1_04-2	Primer T08-1	UNKNOWN	SYBR	None				29.7784	29.6958	0.1718							false	0.6505	false	3	15	1	
B9	CV17_G1_04-2	Primer T08-1	UNKNOWN	SYBR	None				29.8107	29.6958	0.1718							false	0.6505	false	3	15	1	
B10	CV17_G2_04-2	Primer T08-1	UNKNOWN	SYBR	None				29.1967	29.2826	0.0887							false	0.6505	false	3	15	1	
B11	CV17_G2_04-2	Primer T08-1	UNKNOWN	SYBR	None				29.2773	29.2826	0.0887							false	0.6505	false	3	15	1	
B12	CV17_G2_04-2	Primer T08-1	UNKNOWN	SYBR	None				29.3738	29.2826	0.0887							false	0.6505	false	3	15	1	
C1	CV17_G1_05-2	Primer T08-1	UNKNOWN	SYBR	None				28.625	28.5801	0.0668							false	0.6505	false	3	15	1	
C2	CV17_G1_05-2	Primer T08-1	UNKNOWN	SYBR	None				28.5033	28.5801	0.0668							false	0.6505	false	3	15	1	
C3	CV17_G1_05-2	Primer T08-1	UNKNOWN	SYBR	None				28.612	28.5801	0.0668							false	0.6505	false	3	15	1	
C5	CV17_G2_05-2	Primer T08-1	UNKNOWN	SYBR	None				28.9646	28.9591	0.0077							false	0.6505	false	3	15	1	
C6	CV17_G2_05-2	Primer T08-1	UNKNOWN	SYBR	None				28.9537	28.9591	0.0077							false	0.6505	false	3	15	1	
C7	CV17_G1_06-2	Primer T08-1	UNKNOWN	SYBR	None				28.9926	28.9928	0.0947							false	0.6505	false	3	15	1	
C8	CV17_G1_06-2	Primer T08-1	UNKNOWN	SYBR	None				28.8981	28.9928	0.0947							false	0.6505	false	3	15	1	
C9	CV17_G1_06-2	Primer T08-1	UNKNOWN	SYBR	None				29.0876	28.9928	0.0947							false	0.6505	false	3	15	1	
C10	CV17_G2_06-2	Primer T08-1	UNKNOWN	SYBR	None				29.5397	29.641	0.0974							false	0.6505	false	3	15	1	
C11	CV17_G2_06-2	Primer T08-1	UNKNOWN	SYBR	None				29.734	29.641	0.0974							false	0.6505	false	3	15	1	
C12	CV17_G2_06-2	Primer T08-1	UNKNOWN	SYBR	None				29.6495	29.641	0.0974							false	0.6505	false	3	15	1	
D1	CV17_G1_07-2	Primer T08-1	UNKNOWN	SYBR	None				29.9685	29.9857	0.0523							false	0.6505	false	3	15	1	
D2	CV17_G1_07-2	Primer T08-1	UNKNOWN	SYBR	None				30.0445	29.9857	0.0523							false	0.6505	false	3	15	1	
D3	CV17_G1_07-2	Primer T08-1	UNKNOWN	SYBR	None				29.9441	29.9857	0.0523							false	0.6505	false	3	15	1	
D4	CV17_G2_07-2	Primer T08-1	UNKNOWN	SYBR	None				30.2907	30.3824	0.0806							false	0.6505	false	3	15	1	
D5	CV17_G2_07-2	Primer T08-1	UNKNOWN	SYBR	None				30.4419	30.3824	0.0806							false	0.6505	false	3	15	1	
D6	CV17_G2_07-2	Primer T08-1	UNKNOWN	SYBR	None				30.4147	30.3824	0.0806							false	0.6505	false	3	15	1	
D7	CV17_G1_08-2	Primer T08-1	UNKNOWN	SYBR	None				25.6204	25.7095	0.0779							false	0.6505	false	3	15	1	
D8	CV17_G1_08-2	Primer T08-1	UNKNOWN	SYBR	None				25.7431	25.7095	0.0779							false	0.6505	false	3	15	1	
D9	CV17_G1_08-2	Primer T08-1	UNKNOWN	SYBR	None				25.765	25.7095	0.0779							false	0.6505	false	3	15	1	
D10	CV17_G2_08-2	Primer T08-1	UNKNOWN	SYBR	None				25.1096	25.1888	0.0701							false	0.6505	false	3	15	1	
D11	CV17_G2_08-2	Primer T08-1	UNKNOWN	SYBR	None				25.2139	25.1888	0.0701							false	0.6505	false	3	15	1	
D12	CV17_G2_08-2	Primer T08-1	UNKNOWN	SYBR	None				25.243	25.1888	0.0701							false	0.6505	false	3	15	1	
E1	CV17_G1_09-2	Primer T08-1	UNKNOWN	SYBR	None				28.7254	28.6173	0.1846							false	0.6505	false	3	15	1	
E2	CV17_G1_09-2	Primer T08-1	UNKNOWN	SYBR	None				28.7224	28.6173	0.1846							false	0.6505	false	3	15	1	
E3	CV17_G1_09-2	Primer T08-1	UNKNOWN	SYBR	None				28.4041	28.6173	0.1846							false	0.6505	false	3	15	1	
E4	CV17_G2_09-2	Primer T08-1	UNKNOWN	SYBR	None				29.2729	29.4038	0.1244							false	0.6505	false	3	15	1	
E5	CV17_G2_09-2	Primer T08-1	UNKNOWN	SYBR	None				29.5205	29.4038	0.1244							false	0.6505	false	3	15	1	
E6	CV17_G2_09-2	Primer T08-1	UNKNOWN	SYBR	None				29.4179	29.4038	0.1244							false	0.6505	false	3	15	1	
E7	CV17_G1_10-2	Primer T08-1	UNKNOWN	SYBR	None				29.4647	29.5766	0.1139							false	0.6505	false	3	15	1	
E8	CV17_G1_10-2	Primer T08-1	UNKNOWN	SYBR	None				29.6924	29.5766	0.1139							false	0.6505	false	3	15	1	
E9	CV17_G1_10-2	Primer T08-1	UNKNOWN	SYBR	None				29.5728	29.5766	0.1139							false	0.6505	false	3	15	1	
E10	CV17_G2_10-2	Primer T08-1	UNKNOWN	SYBR	None				29.891	29.9286	0.0336							false	0.6505	false	3	15	1	
E11	CV17_G2_10-2	Primer T08-1	UNKNOWN	SYBR	None				29.9557	29.9286	0.0336							false	0.6505	false	3	15	1	
E12	CV17_G2_10-2	Primer T08-1	UNKNOWN	SYBR	None				29.939	29.9286	0.0336							false	0.6505	false	3	15	1	
F1	CV17_G1_11-2	Primer T08-1	UNKNOWN	SYBR	None				30.3159	30.2945	0.1151							false	0.6505	false	3	15	1	
F2	CV17_G1_11-2	Primer T08-1	UNKNOWN	SYBR	None				30.1703	30.2945	0.1151							false	0.6505	false	3	15	1	
F3	CV17_G1_11-2	Primer T08-1	UNKNOWN	SYBR	None				30.3974	30.2945	0.1151							false	0.6505	false	3	15	1	
F4	CV17_G2_11-2	Primer T08-1	UNKNOWN	SYBR	None				30.604	30.8487	0.218							false	0.6505	false	3	15	1	
F5	CV17_G2_11-2	Primer T08-1	UNKNOWN	SYBR	None				31.0222	30.8487	0.218							false	0.6505	false	3	15	1	
F6	CV17_G2_11-2	Primer T08-1	UNKNOWN	SYBR	None				30.9199	30.8487	0.218							false	0.6505	false	3	15	1	
F7	CV17_G1_12-2	Primer T08-1	UNKNOWN	SYBR	None				30.161	30.4238	0.3003							false	0.6505	false	3	15	1	
F8	CV17_G1_12-2	Primer T08-1	UNKNOWN	SYBR	None				30.3592	30.4238	0.3003							false	0.6505	false	3	15	1	
F9	CV17_G1_12-2	Primer T08-1	UNKNOWN	SYBR	None				30.7511	30.4238	0.3003							false	0.6505	false	3	15	1	
F10	CV17_G2_12-3	Primer T08-1	UNKNOWN	SYBR	None				28.5409	28.6285	0.0969							false	0.6505	false	3	15	1	
F11	CV17_G2_12-3	Primer T08-1	UNKNOWN	SYBR	None				28.6121	28.6285	0.0969							false	0.6505	false	3	15	1	
F12	CV17_G2_12-3	Primer T08-1	UNKNOWN	SYBR	None				28.7325	28.6285	0.0969							false	0.6505	false	3	15	1	
G1	CV17_G1_13-2	Primer T08-1	UNKNOWN	SYBR	None				29.8465	29.9877	0.1481							false	0.6505	false	3	15	1	
G2	CV17_G1_13-2	Primer T08-1	UNKNOWN	SYBR	None				30.1419	29.9877	0.1481							false	0.6505	false	3	15	1	
G3	CV17_G1_13-2	Primer T08-1	UNKNOWN	SYBR	None				29.9749	29.9877	0.1481							false	0.6505	false	3	15	1	
G4	CV17_G2_13-2	Primer T08-1	UNKNOWN	SYBR	None				29.5104	29.6235	0.1486							false	0.6505	false	3	15	1	
G5	CV17_G2_13-2	Primer T08-1	UNKNOWN	SYBR	None				29.7919	29.6235	0.1486							false	0.6505	false	3	15	1	
G6	CV17_G2_13-2	Primer T08-1	UNKNOWN	SYBR	None				29.5683	29.6235	0.1486							false	0.6505	false	3	15	1	
G7	CV17_G1_14-2	Primer T08-1	UNKNOWN	SYBR	None				29.952	30.1563	0.1885							false	0.6505	false	3	15	1	
G8	CV17_G1_14-2	Primer T08-1	UNKNOWN	SYBR	None				30.3234	30.1563	0.1885							false	0.6505	false	3	15	1	
G9	CV17_G1_14-2	Primer T08-1	UNKNOWN	SYBR	None				30.1935	30.1563	0.1885							false	0.6505	false	3	15	1	
G10	CV17_G2_14-2	Primer T08-1	UNKNOWN	SYBR	None				29.6217	29.6193	0.0069							false	0.6505	false	3	15	1	
G11	CV17_G2_14-2	Primer T08-1	UNKNOWN	SYBR	None				29.6116	29.6193	0.0069							false	0.6505	false	3	15	1	
G12	CV17_G2_14-2	Primer T08-1	UNKNOWN	SYBR	None				29.6247	29.6193	0.0069							false	0.6505	false	3	15	1	
H1	CV17_G1_15-2	Primer T08-1	UNKNOWN	SYBR	None				28.7107	28.7897	0.1033							false	0.6505	false	3	15	1	
H2	CV17_G1_15-2	Primer T08-1	UNKNOWN	SYBR	None				28.9066	28.7897	0.1033							false	0.6505	false	3	15	1	
H3	CV17_G1_15-2	Primer T08-1	UNKNOWN	SYBR	None				28.7518	28.7897	0.1033							false	0.6505	false	3	15	1	
H4	CV17_G2_15-2	Primer T08-1	UNKNOWN	SYBR	None				28.9432	28.93	0.0121							false	0.6505	false	3	15	1	
H5	CV17_G2_15-2	Primer T08-1	UNKNOWN	SYBR	None				28.9273	28.93	0.0121							false	0.6505	false	3	15	1	
H6	CV17_G2_15-2	Primer T08-1	UNKNOWN	SYBR	None				28.9196	28.93	0.0121							false	0.6505	false	3	15	1	

Analysis Type = Singleplex
Endogenous Control = Primer T08-1
RQ Min/Max Confidence Level = 95.0
Reference Sample = CV17_G1_01-2
