# Supplementary material for: Dating Pupae of the Blow Fly Calliphora vicina Robineau–Desvoidy 1830 (Diptera: Calliphoridae) for Post Mortem Interval—Estimation: Validation of Molecular Age Markers
Source: Genes (Basel). 2018 Mar 9;9(3):153. doi: 10.3390/genes9030153 (PMC5867874; doi:10.3390/genes9030153)
Supplement: Supplementary file 1 [file genes-09-00153-s001.zip › S2/CV17/Additional Samples/Additional2Samples_PT08-2_CV17G1_1-15_RUNdata.txt]

* Block Type = 96well
* Chemistry = SYBR_GREEN
* Experiment File Name = D:\RMIF_Doktorarbeit_BZ\Ergebnisse\MACE\OneStepRTqPCR\CV17G1-2-3_MACEMarker\CV17G1-2_Repl2-to full fill to 5 Repl_Experiments\CV17_G1-2_01-30_Primer T08-2_MACE_RUN.eds
* Experiment Run End Time = Not Started
* Instrument Type = steponeplus
* Passive Reference = ROX

[Results]
Well	Sample Name	Target Name	Task	Reporter	Quencher	RQ	RQ Min	RQ Max	Cт	Cт Mean	Cт SD	ΔCт	ΔCт Mean	ΔCт SE	HK Control ΔCт Mean	HK Control ΔCт SE	ΔΔCт	Automatic Ct Threshold	Ct Threshold	Automatic Baseline	Baseline Start	Baseline End	Efficiency	Comments
A1	CV17_G1_01-2	Primer T08-2	UNKNOWN	SYBR	None				26.9284	26.9859	0.085							false	0.442	false	3	15	1	
A2	CV17_G1_01-2	Primer T08-2	UNKNOWN	SYBR	None				27.0836	26.9859	0.085							false	0.442	false	3	15	1	
A3	CV17_G1_01-2	Primer T08-2	UNKNOWN	SYBR	None				26.9458	26.9859	0.085							false	0.442	false	3	15	1	
A4	CV17_G2_01-2	Primer T08-2	UNKNOWN	SYBR	None				27.169	27.1569	0.0106							false	0.442	false	3	15	1	
A5	CV17_G2_01-2	Primer T08-2	UNKNOWN	SYBR	None				27.1492	27.1569	0.0106							false	0.442	false	3	15	1	
A6	CV17_G2_01-2	Primer T08-2	UNKNOWN	SYBR	None				27.1524	27.1569	0.0106							false	0.442	false	3	15	1	
A7	CV17_G1_02-2	Primer T08-2	UNKNOWN	SYBR	None				26.497	26.5338	0.0491							false	0.442	false	3	15	1	
A8	CV17_G1_02-2	Primer T08-2	UNKNOWN	SYBR	None				26.5148	26.5338	0.0491							false	0.442	false	3	15	1	
A9	CV17_G1_02-2	Primer T08-2	UNKNOWN	SYBR	None				26.5896	26.5338	0.0491							false	0.442	false	3	15	1	
A10	CV17_G2_02-2	Primer T08-2	UNKNOWN	SYBR	None				26.9288	27.0474	0.3445							false	0.442	false	3	15	1	
A11	CV17_G2_02-2	Primer T08-2	UNKNOWN	SYBR	None				26.7779	27.0474	0.3445							false	0.442	false	3	15	1	
A12	CV17_G2_02-2	Primer T08-2	UNKNOWN	SYBR	None				27.4355	27.0474	0.3445							false	0.442	false	3	15	1	
B1	CV17_G1_03-2	Primer T08-2	UNKNOWN	SYBR	None				26.0923	26.0576	0.047							false	0.442	false	3	15	1	
B2	CV17_G1_03-2	Primer T08-2	UNKNOWN	SYBR	None				26.0041	26.0576	0.047							false	0.442	false	3	15	1	
B3	CV17_G1_03-2	Primer T08-2	UNKNOWN	SYBR	None				26.0764	26.0576	0.047							false	0.442	false	3	15	1	
B4	CV17_G2_03-2	Primer T08-2	UNKNOWN	SYBR	None				26.7176	26.779	0.1313							false	0.442	false	3	15	1	
B5	CV17_G2_03-2	Primer T08-2	UNKNOWN	SYBR	None				26.6896	26.779	0.1313							false	0.442	false	3	15	1	
B6	CV17_G2_03-2	Primer T08-2	UNKNOWN	SYBR	None				26.9297	26.779	0.1313							false	0.442	false	3	15	1	
B7	CV17_G1_04-2	Primer T08-2	UNKNOWN	SYBR	None				26.8582	26.9256	0.0593							false	0.442	false	3	15	1	
B8	CV17_G1_04-2	Primer T08-2	UNKNOWN	SYBR	None				26.9699	26.9256	0.0593							false	0.442	false	3	15	1	
B9	CV17_G1_04-2	Primer T08-2	UNKNOWN	SYBR	None				26.9485	26.9256	0.0593							false	0.442	false	3	15	1	
B10	CV17_G2_04-2	Primer T08-2	UNKNOWN	SYBR	None				26.8313	26.8821	0.05							false	0.442	false	3	15	1	
B11	CV17_G2_04-2	Primer T08-2	UNKNOWN	SYBR	None				26.9313	26.8821	0.05							false	0.442	false	3	15	1	
B12	CV17_G2_04-2	Primer T08-2	UNKNOWN	SYBR	None				26.8837	26.8821	0.05							false	0.442	false	3	15	1	
C1	CV17_G1_05-2	Primer T08-2	UNKNOWN	SYBR	None				26.9605	27.0177	0.0497							false	0.442	false	3	15	1	
C2	CV17_G1_05-2	Primer T08-2	UNKNOWN	SYBR	None				27.0505	27.0177	0.0497							false	0.442	false	3	15	1	
C3	CV17_G1_05-2	Primer T08-2	UNKNOWN	SYBR	None				27.0421	27.0177	0.0497							false	0.442	false	3	15	1	
C4	CV17_G2_05-2	Primer T08-2	UNKNOWN	SYBR	None				25.8365	25.843	0.0056							false	0.442	false	3	15	1	
C5	CV17_G2_05-2	Primer T08-2	UNKNOWN	SYBR	None				25.8468	25.843	0.0056							false	0.442	false	3	15	1	
C6	CV17_G2_05-2	Primer T08-2	UNKNOWN	SYBR	None				25.8456	25.843	0.0056							false	0.442	false	3	15	1	
C7	CV17_G1_06-2	Primer T08-2	UNKNOWN	SYBR	None				26.1014	26.1623	0.1126							false	0.442	false	3	15	1	
C8	CV17_G1_06-2	Primer T08-2	UNKNOWN	SYBR	None				26.0933	26.1623	0.1126							false	0.442	false	3	15	1	
C9	CV17_G1_06-2	Primer T08-2	UNKNOWN	SYBR	None				26.2922	26.1623	0.1126							false	0.442	false	3	15	1	
C10	CV17_G2_06-2	Primer T08-2	UNKNOWN	SYBR	None				26.2948	26.4188	0.1118							false	0.442	false	3	15	1	
C11	CV17_G2_06-2	Primer T08-2	UNKNOWN	SYBR	None				26.4498	26.4188	0.1118							false	0.442	false	3	15	1	
C12	CV17_G2_06-2	Primer T08-2	UNKNOWN	SYBR	None				26.5119	26.4188	0.1118							false	0.442	false	3	15	1	
D1	CV17_G1_07-2	Primer T08-2	UNKNOWN	SYBR	None				26.3036	26.2317	0.0788							false	0.442	false	3	15	1	
D2	CV17_G1_07-2	Primer T08-2	UNKNOWN	SYBR	None				26.1474	26.2317	0.0788							false	0.442	false	3	15	1	
D3	CV17_G1_07-2	Primer T08-2	UNKNOWN	SYBR	None				26.2442	26.2317	0.0788							false	0.442	false	3	15	1	
D4	CV17_G2_07-2	Primer T08-2	UNKNOWN	SYBR	None				25.3858	25.5494	0.1447							false	0.442	false	3	15	1	
D5	CV17_G2_07-2	Primer T08-2	UNKNOWN	SYBR	None				25.6019	25.5494	0.1447							false	0.442	false	3	15	1	
D6	CV17_G2_07-2	Primer T08-2	UNKNOWN	SYBR	None				25.6606	25.5494	0.1447							false	0.442	false	3	15	1	
D7	CV17_G1_08-2	Primer T08-2	UNKNOWN	SYBR	None				17.853	17.9165	0.1287							false	0.442	false	3	15	1	
D8	CV17_G1_08-2	Primer T08-2	UNKNOWN	SYBR	None				17.832	17.9165	0.1287							false	0.442	false	3	15	1	
D9	CV17_G1_08-2	Primer T08-2	UNKNOWN	SYBR	None				18.0647	17.9165	0.1287							false	0.442	false	3	15	1	
D10	CV17_G2_08-2	Primer T08-2	UNKNOWN	SYBR	None				18.0305	18.135	0.1036							false	0.442	false	3	15	1	
D11	CV17_G2_08-2	Primer T08-2	UNKNOWN	SYBR	None				18.1368	18.135	0.1036							false	0.442	false	3	15	1	
D12	CV17_G2_08-2	Primer T08-2	UNKNOWN	SYBR	None				18.2377	18.135	0.1036							false	0.442	false	3	15	1	
E1	CV17_G1_09-2	Primer T08-2	UNKNOWN	SYBR	None				21.1453	21.1667	0.0307							false	0.442	false	3	15	1	
E2	CV17_G1_09-2	Primer T08-2	UNKNOWN	SYBR	None				21.2019	21.1667	0.0307							false	0.442	false	3	15	1	
E3	CV17_G1_09-2	Primer T08-2	UNKNOWN	SYBR	None				21.1529	21.1667	0.0307							false	0.442	false	3	15	1	
E4	CV17_G2_09-2	Primer T08-2	UNKNOWN	SYBR	None				21.7785	21.8444	0.1103							false	0.442	false	3	15	1	
E5	CV17_G2_09-2	Primer T08-2	UNKNOWN	SYBR	None				21.7829	21.8444	0.1103							false	0.442	false	3	15	1	
E6	CV17_G2_09-2	Primer T08-2	UNKNOWN	SYBR	None				21.9718	21.8444	0.1103							false	0.442	false	3	15	1	
E7	CV17_G1_10-2	Primer T08-2	UNKNOWN	SYBR	None				24.3841	24.4099	0.0757							false	0.442	false	3	15	1	
E8	CV17_G1_10-2	Primer T08-2	UNKNOWN	SYBR	None				24.3504	24.4099	0.0757							false	0.442	false	3	15	1	
E9	CV17_G1_10-2	Primer T08-2	UNKNOWN	SYBR	None				24.4951	24.4099	0.0757							false	0.442	false	3	15	1	
E10	CV17_G2_10-2	Primer T08-2	UNKNOWN	SYBR	None				23.981	24.0847	0.1153							false	0.442	false	3	15	1	
E11	CV17_G2_10-2	Primer T08-2	UNKNOWN	SYBR	None				24.0643	24.0847	0.1153							false	0.442	false	3	15	1	
E12	CV17_G2_10-2	Primer T08-2	UNKNOWN	SYBR	None				24.2089	24.0847	0.1153							false	0.442	false	3	15	1	
F1	CV17_G1_11-2	Primer T08-2	UNKNOWN	SYBR	None				25.3877	25.4354	0.083							false	0.442	false	3	15	1	
F2	CV17_G1_11-2	Primer T08-2	UNKNOWN	SYBR	None				25.3873	25.4354	0.083							false	0.442	false	3	15	1	
F3	CV17_G1_11-2	Primer T08-2	UNKNOWN	SYBR	None				25.5312	25.4354	0.083							false	0.442	false	3	15	1	
F4	CV17_G2_11-2	Primer T08-2	UNKNOWN	SYBR	None				26.0356	26.0604	0.0803							false	0.442	false	3	15	1	
F5	CV17_G2_11-2	Primer T08-2	UNKNOWN	SYBR	None				25.9954	26.0604	0.0803							false	0.442	false	3	15	1	
F6	CV17_G2_11-2	Primer T08-2	UNKNOWN	SYBR	None				26.1501	26.0604	0.0803							false	0.442	false	3	15	1	
F7	CV17_G1_12-2	Primer T08-2	UNKNOWN	SYBR	None				26.7588	26.8244	0.134							false	0.442	false	3	15	1	
F8	CV17_G1_12-2	Primer T08-2	UNKNOWN	SYBR	None				26.7358	26.8244	0.134							false	0.442	false	3	15	1	
F9	CV17_G1_12-2	Primer T08-2	UNKNOWN	SYBR	None				26.9786	26.8244	0.134							false	0.442	false	3	15	1	
F10	CV17_G2_12-3	Primer T08-2	UNKNOWN	SYBR	None				26.4732	26.5533	0.0693							false	0.442	false	3	15	1	
F11	CV17_G2_12-3	Primer T08-2	UNKNOWN	SYBR	None				26.5948	26.5533	0.0693							false	0.442	false	3	15	1	
F12	CV17_G2_12-3	Primer T08-2	UNKNOWN	SYBR	None				26.5918	26.5533	0.0693							false	0.442	false	3	15	1	
G1	CV17_G1_13-2	Primer T08-2	UNKNOWN	SYBR	None				26.5593	26.522	0.0633							false	0.442	false	3	15	1	
G2	CV17_G1_13-2	Primer T08-2	UNKNOWN	SYBR	None				26.5579	26.522	0.0633							false	0.442	false	3	15	1	
G3	CV17_G1_13-2	Primer T08-2	UNKNOWN	SYBR	None				26.4489	26.522	0.0633							false	0.442	false	3	15	1	
G4	CV17_G2_13-2	Primer T08-2	UNKNOWN	SYBR	None				26.7396	26.7919	0.0524							false	0.442	false	3	15	1	
G5	CV17_G2_13-2	Primer T08-2	UNKNOWN	SYBR	None				26.7915	26.7919	0.0524							false	0.442	false	3	15	1	
G6	CV17_G2_13-2	Primer T08-2	UNKNOWN	SYBR	None				26.8445	26.7919	0.0524							false	0.442	false	3	15	1	
G7	CV17_G1_14-2	Primer T08-2	UNKNOWN	SYBR	None				26.8713	26.8417	0.0279							false	0.442	false	3	15	1	
G8	CV17_G1_14-2	Primer T08-2	UNKNOWN	SYBR	None				26.8159	26.8417	0.0279							false	0.442	false	3	15	1	
G9	CV17_G1_14-2	Primer T08-2	UNKNOWN	SYBR	None				26.838	26.8417	0.0279							false	0.442	false	3	15	1	
G10	CV17_G2_14-2	Primer T08-2	UNKNOWN	SYBR	None				26.9726	26.9629	0.0222							false	0.442	false	3	15	1	
G11	CV17_G2_14-2	Primer T08-2	UNKNOWN	SYBR	None				26.9785	26.9629	0.0222							false	0.442	false	3	15	1	
G12	CV17_G2_14-2	Primer T08-2	UNKNOWN	SYBR	None				26.9375	26.9629	0.0222							false	0.442	false	3	15	1	
H1	CV17_G1_15-2	Primer T08-2	UNKNOWN	SYBR	None				26.878	26.9508	0.086							false	0.442	false	3	15	1	
H2	CV17_G1_15-2	Primer T08-2	UNKNOWN	SYBR	None				27.0457	26.9508	0.086							false	0.442	false	3	15	1	
H3	CV17_G1_15-2	Primer T08-2	UNKNOWN	SYBR	None				26.9287	26.9508	0.086							false	0.442	false	3	15	1	
H4	CV17_G2_15-2	Primer T08-2	UNKNOWN	SYBR	None				26.0514	26.1114	0.1105							false	0.442	false	3	15	1	
H5	CV17_G2_15-2	Primer T08-2	UNKNOWN	SYBR	None				26.0438	26.1114	0.1105							false	0.442	false	3	15	1	
H6	CV17_G2_15-2	Primer T08-2	UNKNOWN	SYBR	None				26.239	26.1114	0.1105							false	0.442	false	3	15	1	

Analysis Type = Singleplex
Endogenous Control = Primer T08-2
RQ Min/Max Confidence Level = 95.0
Reference Sample = CV17_G1_01-2
