# Supplementary material for: Dating Pupae of the Blow Fly Calliphora vicina Robineau–Desvoidy 1830 (Diptera: Calliphoridae) for Post Mortem Interval—Estimation: Validation of Molecular Age Markers
Source: Genes (Basel). 2018 Mar 9;9(3):153. doi: 10.3390/genes9030153 (PMC5867874; doi:10.3390/genes9030153)
Supplement: Supplementary file 1 [file genes-09-00153-s001.zip › S2/CV17/Additional Samples/Additional2Samples_PT09-1_CV17G1_1-15_RUNdata.txt]

* Block Type = 96well
* Chemistry = SYBR_GREEN
* Experiment File Name = D:\RMIF_Doktorarbeit_BZ\Ergebnisse\MACE\OneStepRTqPCR\CV17G1-2-3_MACEMarker\CV17G1-2_Repl2-to full fill to 5 Repl_Experiments\CV17_G1-2_01-30_Primer T09-1_MACE_RUN.eds
* Experiment Run End Time = Not Started
* Instrument Type = steponeplus
* Passive Reference = ROX

[Results]
Well	Sample Name	Target Name	Task	Reporter	Quencher	RQ	RQ Min	RQ Max	Cт	Cт Mean	Cт SD	ΔCт	ΔCт Mean	ΔCт SE	HK Control ΔCт Mean	HK Control ΔCт SE	ΔΔCт	Automatic Ct Threshold	Ct Threshold	Automatic Baseline	Baseline Start	Baseline End	Efficiency	Comments	OUTLIERRG
A1	CV17_G1_01-2	Primer T09-1	UNKNOWN	SYBR	None				27.5425	27.5724	0.049							false	0.7016	true	3	20	1		N
A2	CV17_G1_01-2	Primer T09-1	UNKNOWN	SYBR	None				27.6289	27.5724	0.049							false	0.7016	true	3	20	1		N
A3	CV17_G1_01-2	Primer T09-1	UNKNOWN	SYBR	None				27.5459	27.5724	0.049							false	0.7016	true	3	20	1		N
A4	CV17_G2_01-2	Primer T09-1	UNKNOWN	SYBR	None				27.9229	27.9896	0.0757							false	0.7016	true	3	21	1		N
A5	CV17_G2_01-2	Primer T09-1	UNKNOWN	SYBR	None				27.9742	27.9896	0.0757							false	0.7016	true	3	21	1		N
A6	CV17_G2_01-2	Primer T09-1	UNKNOWN	SYBR	None				28.0718	27.9896	0.0757							false	0.7016	true	3	21	1		N
A7	CV17_G1_02-2	Primer T09-1	UNKNOWN	SYBR	None				28.4621	28.5773	0.1203							false	0.7016	true	3	21	1		N
A8	CV17_G1_02-2	Primer T09-1	UNKNOWN	SYBR	None				28.5677	28.5773	0.1203							false	0.7016	true	3	21	1		N
A9	CV17_G1_02-2	Primer T09-1	UNKNOWN	SYBR	None				28.7021	28.5773	0.1203							false	0.7016	true	3	21	1		N
A10	CV17_G2_02-2	Primer T09-1	UNKNOWN	SYBR	None				29.4951	29.6541	0.1456							false	0.7016	true	3	22	1		N
A11	CV17_G2_02-2	Primer T09-1	UNKNOWN	SYBR	None				29.6864	29.6541	0.1456							false	0.7016	true	3	22	1		N
A12	CV17_G2_02-2	Primer T09-1	UNKNOWN	SYBR	None				29.7808	29.6541	0.1456							false	0.7016	true	3	23	1		N
B1	CV17_G1_03-2	Primer T09-1	UNKNOWN	SYBR	None				29.5037	29.6171	0.274							false	0.7016	true	3	22	1		N
B2	CV17_G1_03-2	Primer T09-1	UNKNOWN	SYBR	None				29.418	29.6171	0.274							false	0.7016	true	3	23	1		N
B3	CV17_G1_03-2	Primer T09-1	UNKNOWN	SYBR	None				29.9296	29.6171	0.274							false	0.7016	true	3	23	1		N
B4	CV17_G2_03-2	Primer T09-1	UNKNOWN	SYBR	None				29.1803	29.425	0.212							false	0.7016	true	3	22	1		N
B5	CV17_G2_03-2	Primer T09-1	UNKNOWN	SYBR	None				29.541	29.425	0.212							false	0.7016	true	3	22	1		N
B6	CV17_G2_03-2	Primer T09-1	UNKNOWN	SYBR	None				29.5537	29.425	0.212							false	0.7016	true	3	23	1		N
B7	CV17_G1_04-2	Primer T09-1	UNKNOWN	SYBR	None				28.6826	28.6939	0.0901							false	0.7016	true	3	21	1		N
B8	CV17_G1_04-2	Primer T09-1	UNKNOWN	SYBR	None				28.61	28.6939	0.0901							false	0.7016	true	3	21	1		N
B9	CV17_G1_04-2	Primer T09-1	UNKNOWN	SYBR	None				28.7891	28.6939	0.0901							false	0.7016	true	3	22	1		N
B10	CV17_G2_04-2	Primer T09-1	UNKNOWN	SYBR	None				29.4081	29.1427	0.2298							false	0.7016	true	3	22	1		Y
B11	CV17_G2_04-2	Primer T09-1	UNKNOWN	SYBR	None				29.009	29.1427	0.2298							false	0.7016	true	3	22	1		N
B12	CV17_G2_04-2	Primer T09-1	UNKNOWN	SYBR	None				29.0111	29.1427	0.2298							false	0.7016	true	3	22	1		N
C1	CV17_G1_05-2	Primer T09-1	UNKNOWN	SYBR	None				29.404	29.6392	0.2093							false	0.7016	true	3	22	1		N
C2	CV17_G1_05-2	Primer T09-1	UNKNOWN	SYBR	None				29.8051	29.6392	0.2093							false	0.7016	true	3	22	1		N
C3	CV17_G1_05-2	Primer T09-1	UNKNOWN	SYBR	None				29.7084	29.6392	0.2093							false	0.7016	true	3	23	1		N
C4	CV17_G2_05-2	Primer T09-1	UNKNOWN	SYBR	None				29.4543	29.7107	0.2222							false	0.7016	true	3	22	1		N
C5	CV17_G2_05-2	Primer T09-1	UNKNOWN	SYBR	None				29.8479	29.7107	0.2222							false	0.7016	true	3	23	1		N
C6	CV17_G2_05-2	Primer T09-1	UNKNOWN	SYBR	None				29.8299	29.7107	0.2222							false	0.7016	true	3	23	1		N
C7	CV17_G1_06-2	Primer T09-1	UNKNOWN	SYBR	None				29.7024	29.6213	0.1843							false	0.7016	true	3	23	1		N
C8	CV17_G1_06-2	Primer T09-1	UNKNOWN	SYBR	None				29.7512	29.6213	0.1843							false	0.7016	true	3	23	1		N
C9	CV17_G1_06-2	Primer T09-1	UNKNOWN	SYBR	None				29.4104	29.6213	0.1843							false	0.7016	true	3	22	1		N
C10	CV17_G2_06-2	Primer T09-1	UNKNOWN	SYBR	None				29.4044	29.4031	0.1708							false	0.7016	true	3	22	1		N
C11	CV17_G2_06-2	Primer T09-1	UNKNOWN	SYBR	None				29.2317	29.4031	0.1708							false	0.7016	true	3	22	1		N
C12	CV17_G2_06-2	Primer T09-1	UNKNOWN	SYBR	None				29.5732	29.4031	0.1708							false	0.7016	true	3	23	1		N
D1	CV17_G1_07-2	Primer T09-1	UNKNOWN	SYBR	None				29.8334	29.5113	0.2805							false	0.7016	true	3	22	1		N
D2	CV17_G1_07-2	Primer T09-1	UNKNOWN	SYBR	None				29.321	29.5113	0.2805							false	0.7016	true	3	22	1		N
D3	CV17_G1_07-2	Primer T09-1	UNKNOWN	SYBR	None				29.3795	29.5113	0.2805							false	0.7016	true	3	22	1		N
D4	CV17_G2_07-2	Primer T09-1	UNKNOWN	SYBR	None				28.637	28.7921	0.1343							false	0.7016	true	3	21	1		N
D5	CV17_G2_07-2	Primer T09-1	UNKNOWN	SYBR	None				28.8714	28.7921	0.1343							false	0.7016	true	3	22	1		N
D6	CV17_G2_07-2	Primer T09-1	UNKNOWN	SYBR	None				28.8678	28.7921	0.1343							false	0.7016	true	3	22	1		N
D7	CV17_G1_08-2	Primer T09-1	UNKNOWN	SYBR	None				21.0741	21.1591	0.0829							false	0.7016	true	3	14	1		N
D8	CV17_G1_08-2	Primer T09-1	UNKNOWN	SYBR	None				21.1637	21.1591	0.0829							false	0.7016	true	3	14	1		N
D9	CV17_G1_08-2	Primer T09-1	UNKNOWN	SYBR	None				21.2397	21.1591	0.0829							false	0.7016	true	3	14	1		N
D10	CV17_G2_08-2	Primer T09-1	UNKNOWN	SYBR	None				19.8516	19.8265	0.0678							false	0.7016	true	3	13	1		N
D11	CV17_G2_08-2	Primer T09-1	UNKNOWN	SYBR	None				19.7497	19.8265	0.0678							false	0.7016	true	3	13	1		N
D12	CV17_G2_08-2	Primer T09-1	UNKNOWN	SYBR	None				19.8781	19.8265	0.0678							false	0.7016	true	3	13	1		N
E1	CV17_G1_09-2	Primer T09-1	UNKNOWN	SYBR	None				18.2448	18.2202	0.0269							false	0.7016	true	3	11	1		N
E2	CV17_G1_09-2	Primer T09-1	UNKNOWN	SYBR	None				18.1914	18.2202	0.0269							false	0.7016	true	3	11	1		N
E3	CV17_G1_09-2	Primer T09-1	UNKNOWN	SYBR	None				18.2244	18.2202	0.0269							false	0.7016	true	3	11	1		N
E4	CV17_G2_09-2	Primer T09-1	UNKNOWN	SYBR	None				17.8302	17.8764	0.0461							false	0.7016	true	3	11	1		N
E5	CV17_G2_09-2	Primer T09-1	UNKNOWN	SYBR	None				17.8765	17.8764	0.0461							false	0.7016	true	3	11	1		N
E6	CV17_G2_09-2	Primer T09-1	UNKNOWN	SYBR	None				17.9225	17.8764	0.0461							false	0.7016	true	3	11	1		N
E7	CV17_G1_10-2	Primer T09-1	UNKNOWN	SYBR	None				19.8524	19.9604	0.1318							false	0.7016	true	3	13	1		N
E8	CV17_G1_10-2	Primer T09-1	UNKNOWN	SYBR	None				19.9217	19.9604	0.1318							false	0.7016	true	3	13	1		N
E9	CV17_G1_10-2	Primer T09-1	UNKNOWN	SYBR	None				20.1072	19.9604	0.1318							false	0.7016	true	3	13	1		N
E10	CV17_G2_10-2	Primer T09-1	UNKNOWN	SYBR	None				22.6531	22.7843	0.1179							false	0.7016	true	3	15	1		N
E11	CV17_G2_10-2	Primer T09-1	UNKNOWN	SYBR	None				22.8184	22.7843	0.1179							false	0.7016	true	3	16	1		N
E12	CV17_G2_10-2	Primer T09-1	UNKNOWN	SYBR	None				22.8814	22.7843	0.1179							false	0.7016	true	3	16	1		N
F1	CV17_G1_11-2	Primer T09-1	UNKNOWN	SYBR	None				27.8906	27.9614	0.0617							false	0.7016	true	3	21	1		N
F2	CV17_G1_11-2	Primer T09-1	UNKNOWN	SYBR	None				28.0038	27.9614	0.0617							false	0.7016	true	3	21	1		N
F3	CV17_G1_11-2	Primer T09-1	UNKNOWN	SYBR	None				27.9896	27.9614	0.0617							false	0.7016	true	3	21	1		N
F4	CV17_G2_11-2	Primer T09-1	UNKNOWN	SYBR	None				28.2909	28.3801	0.0932							false	0.7016	true	3	21	1		N
F5	CV17_G2_11-2	Primer T09-1	UNKNOWN	SYBR	None				28.4768	28.3801	0.0932							false	0.7016	true	3	21	1		N
F6	CV17_G2_11-2	Primer T09-1	UNKNOWN	SYBR	None				28.3726	28.3801	0.0932							false	0.7016	true	3	21	1		N
F7	CV17_G1_12-2	Primer T09-1	UNKNOWN	SYBR	None				28.8129	29.1137	0.2607							false	0.7016	true	3	22	1		N
F8	CV17_G1_12-2	Primer T09-1	UNKNOWN	SYBR	None				29.2546	29.1137	0.2607							false	0.7016	true	3	22	1		N
F9	CV17_G1_12-2	Primer T09-1	UNKNOWN	SYBR	None				29.2737	29.1137	0.2607							false	0.7016	true	3	22	1		N
F10	CV17_G2_12-3	Primer T09-1	UNKNOWN	SYBR	None				29.0748	29.029	0.0648							false	0.7016	true	3	22	1		N
F12	CV17_G2_12-3	Primer T09-1	UNKNOWN	SYBR	None				28.9831	29.029	0.0648							false	0.7016	true	3	22	1		N
G1	CV17_G1_13-2	Primer T09-1	UNKNOWN	SYBR	None				28.4024	28.4739	0.1465							false	0.7016	true	3	21	1		N
G2	CV17_G1_13-2	Primer T09-1	UNKNOWN	SYBR	None				28.6425	28.4739	0.1465							false	0.7016	true	3	21	1		N
G3	CV17_G1_13-2	Primer T09-1	UNKNOWN	SYBR	None				28.3769	28.4739	0.1465							false	0.7016	true	3	21	1		N
G4	CV17_G2_13-2	Primer T09-1	UNKNOWN	SYBR	None				28.8514	28.6485	0.2359							false	0.7016	true	3	22	1		N
G5	CV17_G2_13-2	Primer T09-1	UNKNOWN	SYBR	None				28.3897	28.6485	0.2359							false	0.7016	true	3	21	1		N
G6	CV17_G2_13-2	Primer T09-1	UNKNOWN	SYBR	None				28.7045	28.6485	0.2359							false	0.7016	true	3	22	1		N
G7	CV17_G1_14-2	Primer T09-1	UNKNOWN	SYBR	None				29.4876	29.1543	0.3014							false	0.7016	true	3	22	1		N
G8	CV17_G1_14-2	Primer T09-1	UNKNOWN	SYBR	None				28.9008	29.1543	0.3014							false	0.7016	true	3	22	1		N
G9	CV17_G1_14-2	Primer T09-1	UNKNOWN	SYBR	None				29.0746	29.1543	0.3014							false	0.7016	true	3	22	1		N
G10	CV17_G2_14-2	Primer T09-1	UNKNOWN	SYBR	None				29.1223	29.0906	0.0891							false	0.7016	true	3	22	1		N
G11	CV17_G2_14-2	Primer T09-1	UNKNOWN	SYBR	None				28.9901	29.0906	0.0891							false	0.7016	true	3	22	1		N
G12	CV17_G2_14-2	Primer T09-1	UNKNOWN	SYBR	None				29.1596	29.0906	0.0891							false	0.7016	true	3	22	1		N
H1	CV17_G1_15-2	Primer T09-1	UNKNOWN	SYBR	None				28.4003	28.2821	0.1184							false	0.7016	true	3	21	1		N
H2	CV17_G1_15-2	Primer T09-1	UNKNOWN	SYBR	None				28.1636	28.2821	0.1184							false	0.7016	true	3	21	1		N
H3	CV17_G1_15-2	Primer T09-1	UNKNOWN	SYBR	None				28.2825	28.2821	0.1184							false	0.7016	true	3	21	1		N
H4	CV17_G2_15-2	Primer T09-1	UNKNOWN	SYBR	None				28.7787	28.8674	0.0872							false	0.7016	true	3	22	1		N
H5	CV17_G2_15-2	Primer T09-1	UNKNOWN	SYBR	None				28.953	28.8674	0.0872							false	0.7016	true	3	22	1		N
H6	CV17_G2_15-2	Primer T09-1	UNKNOWN	SYBR	None				28.8704	28.8674	0.0872							false	0.7016	true	3	22	1		N

Analysis Type = Singleplex
Endogenous Control = Primer T09-1
RQ Min/Max Confidence Level = 95.0
Reference Sample = CV17_G1_01-2
