# Supplementary material for: Dating Pupae of the Blow Fly Calliphora vicina Robineau–Desvoidy 1830 (Diptera: Calliphoridae) for Post Mortem Interval—Estimation: Validation of Molecular Age Markers
Source: Genes (Basel). 2018 Mar 9;9(3):153. doi: 10.3390/genes9030153 (PMC5867874; doi:10.3390/genes9030153)
Supplement: Supplementary file 1 [file genes-09-00153-s001.zip › S2/CV17/Additional Samples/Additional2Samples_PT09-2_CV17G1_1-15_RUNdata.txt]

* Block Type = 96well
* Chemistry = SYBR_GREEN
* Experiment File Name = D:\RMIF_Doktorarbeit_BZ\Ergebnisse\MACE\OneStepRTqPCR\CV17G1-2-3_MACEMarker\CV17G1-2_Repl2-to full fill to 5 Repl_Experiments\CV17_G1-2_01-30_Primer T09-2_MACE_RUN.eds
* Experiment Run End Time = Not Started
* Instrument Type = steponeplus
* Passive Reference = ROX

[Results]
Well	Sample Name	Target Name	Task	Reporter	Quencher	RQ	RQ Min	RQ Max	Cт	Cт Mean	Cт SD	ΔCт	ΔCт Mean	ΔCт SE	HK Control ΔCт Mean	HK Control ΔCт SE	ΔΔCт	Automatic Ct Threshold	Ct Threshold	Automatic Baseline	Baseline Start	Baseline End	Efficiency	Comments	BADROX	OUTLIERRG
A1	CV17_G1_01-2	Primer T09-2	UNKNOWN	SYBR	None				25.389	25.5052	0.1069							false	0.7792	true	3	18	1		N	N
A2	CV17_G1_01-2	Primer T09-2	UNKNOWN	SYBR	None				25.5993	25.5052	0.1069							false	0.7792	true	3	18	1		N	N
A3	CV17_G1_01-2	Primer T09-2	UNKNOWN	SYBR	None				25.5272	25.5052	0.1069							false	0.7792	true	3	19	1		N	N
A4	CV17_G2_01-2	Primer T09-2	UNKNOWN	SYBR	None				25.8184	25.7176	0.1232							false	0.7792	true	3	19	1		N	N
A5	CV17_G2_01-2	Primer T09-2	UNKNOWN	SYBR	None				25.5803	25.7176	0.1232							false	0.7792	true	3	19	1		N	N
A6	CV17_G2_01-2	Primer T09-2	UNKNOWN	SYBR	None				25.7543	25.7176	0.1232							false	0.7792	true	3	19	1		N	N
A7	CV17_G1_02-2	Primer T09-2	UNKNOWN	SYBR	None				25.6048	25.546	0.0839							false	0.7792	true	3	19	1		N	N
A8	CV17_G1_02-2	Primer T09-2	UNKNOWN	SYBR	None				25.5834	25.546	0.0839							false	0.7792	true	3	19	1		N	N
A9	CV17_G1_02-2	Primer T09-2	UNKNOWN	SYBR	None				25.4499	25.546	0.0839							false	0.7792	true	3	18	1		N	N
A10	CV17_G2_02-2	Primer T09-2	UNKNOWN	SYBR	None				25.6355	25.7585	0.1083							false	0.7792	true	3	18	1		N	N
A11	CV17_G2_02-2	Primer T09-2	UNKNOWN	SYBR	None				25.8007	25.7585	0.1083							false	0.7792	true	3	19	1		N	N
A12	CV17_G2_02-2	Primer T09-2	UNKNOWN	SYBR	None				25.8394	25.7585	0.1083							false	0.7792	true	3	19	1		N	N
B1	CV17_G1_03-2	Primer T09-2	UNKNOWN	SYBR	None				25.4307	25.6098	0.2362							false	0.7792	true	3	18	1		N	N
B2	CV17_G1_03-2	Primer T09-2	UNKNOWN	SYBR	None				25.5212	25.6098	0.2362							false	0.7792	true	3	19	1		N	N
B3	CV17_G1_03-2	Primer T09-2	UNKNOWN	SYBR	None				25.8774	25.6098	0.2362							false	0.7792	true	3	19	1		N	N
B4	CV17_G2_03-2	Primer T09-2	UNKNOWN	SYBR	None				25.5777	25.5558	0.2489							false	0.7792	true	3	18	1		N	N
B5	CV17_G2_03-2	Primer T09-2	UNKNOWN	SYBR	None				25.2967	25.5558	0.2489							false	0.7792	true	3	18	1		N	N
B6	CV17_G2_03-2	Primer T09-2	UNKNOWN	SYBR	None				25.793	25.5558	0.2489							false	0.7792	true	3	19	1		N	N
B7	CV17_G1_04-2	Primer T09-2	UNKNOWN	SYBR	None				24.9231	24.9645	0.0871							false	0.7792	true	3	18	1		N	N
B8	CV17_G1_04-2	Primer T09-2	UNKNOWN	SYBR	None				24.9059	24.9645	0.0871							false	0.7792	true	3	18	1		N	N
B9	CV17_G1_04-2	Primer T09-2	UNKNOWN	SYBR	None				25.0646	24.9645	0.0871							false	0.7792	true	3	18	1		N	N
B10	CV17_G2_04-2	Primer T09-2	UNKNOWN	SYBR	None				25.8155	26.0307	0.243							false	0.7792	true	3	19	1		N	N
B11	CV17_G2_04-2	Primer T09-2	UNKNOWN	SYBR	None				25.9825	26.0307	0.243							false	0.7792	true	3	19	1		N	N
B12	CV17_G2_04-2	Primer T09-2	UNKNOWN	SYBR	None				26.2942	26.0307	0.243							false	0.7792	true	3	19	1		N	N
C1	CV17_G1_05-2	Primer T09-2	UNKNOWN	SYBR	None				25.5924	25.7146	0.1081							false	0.7792	true	3	18	1		N	N
C2	CV17_G1_05-2	Primer T09-2	UNKNOWN	SYBR	None				25.754	25.7146	0.1081							false	0.7792	true	3	18	1		N	N
C3	CV17_G1_05-2	Primer T09-2	UNKNOWN	SYBR	None				25.7974	25.7146	0.1081							false	0.7792	true	3	19	1		N	N
C4	CV17_G2_05-2	Primer T09-2	UNKNOWN	SYBR	None				25.9913	25.9163	0.1148							false	0.7792	true	3	19	1		N	N
C5	CV17_G2_05-2	Primer T09-2	UNKNOWN	SYBR	None				25.7841	25.9163	0.1148							false	0.7792	true	3	19	1		N	N
C6	CV17_G2_05-2	Primer T09-2	UNKNOWN	SYBR	None				25.9734	25.9163	0.1148							false	0.7792	true	3	19	1		N	N
C7	CV17_G1_06-2	Primer T09-2	UNKNOWN	SYBR	None				25.7375	25.8824	0.2096							false	0.7792	true	3	19	1		N	N
C8	CV17_G1_06-2	Primer T09-2	UNKNOWN	SYBR	None				25.7868	25.8824	0.2096							false	0.7792	true	3	19	1		N	N
C9	CV17_G1_06-2	Primer T09-2	UNKNOWN	SYBR	None				26.1228	25.8824	0.2096							false	0.7792	true	3	19	1		N	N
C10	CV17_G2_06-2	Primer T09-2	UNKNOWN	SYBR	None				25.7522	25.7556	0.2108							false	0.7792	true	3	19	1		N	N
C11	CV17_G2_06-2	Primer T09-2	UNKNOWN	SYBR	None				25.968	25.7556	0.2108							false	0.7792	true	3	19	1		N	N
C12	CV17_G2_06-2	Primer T09-2	UNKNOWN	SYBR	None				25.5464	25.7556	0.2108							false	0.7792	true	3	18	1		N	N
D1	CV17_G1_07-2	Primer T09-2	UNKNOWN	SYBR	None				25.5763	25.6435	0.0741							false	0.7792	true	3	18	1		N	N
D2	CV17_G1_07-2	Primer T09-2	UNKNOWN	SYBR	None				25.6313	25.6435	0.0741							false	0.7792	true	3	19	1		N	N
D3	CV17_G1_07-2	Primer T09-2	UNKNOWN	SYBR	None				25.723	25.6435	0.0741							false	0.7792	true	3	19	1		N	N
D4	CV17_G2_07-2	Primer T09-2	UNKNOWN	SYBR	None				25.7284	25.7513	0.1394							false	0.7792	true	3	19	1		N	N
D5	CV17_G2_07-2	Primer T09-2	UNKNOWN	SYBR	None				25.6248	25.7513	0.1394							false	0.7792	true	3	18	1		N	N
D6	CV17_G2_07-2	Primer T09-2	UNKNOWN	SYBR	None				25.9008	25.7513	0.1394							false	0.7792	true	3	19	1		N	N
D7	CV17_G1_08-2	Primer T09-2	UNKNOWN	SYBR	None				23.9625	24.0652	0.1946							false	0.7792	true	3	17	1		N	N
D8	CV17_G1_08-2	Primer T09-2	UNKNOWN	SYBR	None				23.9435	24.0652	0.1946							false	0.7792	true	3	17	1		N	N
D9	CV17_G1_08-2	Primer T09-2	UNKNOWN	SYBR	None				24.2896	24.0652	0.1946							false	0.7792	true	3	17	1		N	N
D10	CV17_G2_08-2	Primer T09-2	UNKNOWN	SYBR	None				21.0626	21.3749	0.2706							false	0.7792	true	3	14	1		N	Y
D11	CV17_G2_08-2	Primer T09-2	UNKNOWN	SYBR	None				21.5243	21.3749	0.2706							false	0.7792	true	3	14	1		N	N
D12	CV17_G2_08-2	Primer T09-2	UNKNOWN	SYBR	None				21.5378	21.3749	0.2706							false	0.7792	true	3	14	1		N	N
E1	CV17_G1_09-2	Primer T09-2	UNKNOWN	SYBR	None				18.3429	18.4599	0.2057							false	0.7792	true	3	11	1		N	N
E2	CV17_G1_09-2	Primer T09-2	UNKNOWN	SYBR	None				18.3393	18.4599	0.2057							false	0.7792	true	3	11	1		N	N
E3	CV17_G1_09-2	Primer T09-2	UNKNOWN	SYBR	None				18.6974	18.4599	0.2057							false	0.7792	true	3	12	1		Y	N
E4	CV17_G2_09-2	Primer T09-2	UNKNOWN	SYBR	None				19.3555	19.7616	0.3626							false	0.7792	true	3	12	1		Y	N
E5	CV17_G2_09-2	Primer T09-2	UNKNOWN	SYBR	None				19.8761	19.7616	0.3626							false	0.7792	true	3	13	1		Y	N
E6	CV17_G2_09-2	Primer T09-2	UNKNOWN	SYBR	None				20.0531	19.7616	0.3626							false	0.7792	true	3	13	1		N	N
E7	CV17_G1_10-2	Primer T09-2	UNKNOWN	SYBR	None				22.9338	23.1567	0.2497							false	0.7792	true	3	16	1		N	N
E8	CV17_G1_10-2	Primer T09-2	UNKNOWN	SYBR	None				23.1097	23.1567	0.2497							false	0.7792	true	3	16	1		N	N
E9	CV17_G1_10-2	Primer T09-2	UNKNOWN	SYBR	None				23.4265	23.1567	0.2497							false	0.7792	true	3	16	1		N	N
E10	CV17_G2_10-2	Primer T09-2	UNKNOWN	SYBR	None				24.7668	25.0124	0.2405							false	0.7792	true	3	18	1		N	N
E11	CV17_G2_10-2	Primer T09-2	UNKNOWN	SYBR	None				25.2476	25.0124	0.2405							false	0.7792	true	3	18	1		N	N
E12	CV17_G2_10-2	Primer T09-2	UNKNOWN	SYBR	None				25.0228	25.0124	0.2405							false	0.7792	true	3	18	1		N	N
F1	CV17_G1_11-2	Primer T09-2	UNKNOWN	SYBR	None				25.8084	25.8836	0.1028							false	0.7792	true	3	19	1		N	N
F2	CV17_G1_11-2	Primer T09-2	UNKNOWN	SYBR	None				25.8416	25.8836	0.1028							false	0.7792	true	3	19	1		N	N
F3	CV17_G1_11-2	Primer T09-2	UNKNOWN	SYBR	None				26.0007	25.8836	0.1028							false	0.7792	true	3	19	1		N	N
F4	CV17_G2_11-2	Primer T09-2	UNKNOWN	SYBR	None				26.1935	26.4495	0.2979							false	0.7792	true	3	19	1		N	N
F5	CV17_G2_11-2	Primer T09-2	UNKNOWN	SYBR	None				26.3786	26.4495	0.2979							false	0.7792	true	3	19	1		N	N
F6	CV17_G2_11-2	Primer T09-2	UNKNOWN	SYBR	None				26.7765	26.4495	0.2979							false	0.7792	true	3	19	1		N	N
F7	CV17_G1_12-2	Primer T09-2	UNKNOWN	SYBR	None				26.3704	26.6216	0.2183							false	0.7792	true	3	19	1		N	N
F8	CV17_G1_12-2	Primer T09-2	UNKNOWN	SYBR	None				26.7651	26.6216	0.2183							false	0.7792	true	3	20	1		N	N
F9	CV17_G1_12-2	Primer T09-2	UNKNOWN	SYBR	None				26.7294	26.6216	0.2183							false	0.7792	true	3	19	1		N	N
F10	CV17_G2_12-3	Primer T09-2	UNKNOWN	SYBR	None				26.0778	26.36	0.2876							false	0.7792	true	3	19	1		N	N
F11	CV17_G2_12-3	Primer T09-2	UNKNOWN	SYBR	None				26.6527	26.36	0.2876							false	0.7792	true	3	19	1		N	N
F12	CV17_G2_12-3	Primer T09-2	UNKNOWN	SYBR	None				26.3494	26.36	0.2876							false	0.7792	true	3	19	1		N	N
G1	CV17_G1_13-2	Primer T09-2	UNKNOWN	SYBR	None				26.0005	26.0532	0.0503							false	0.7792	true	3	19	1		N	N
G2	CV17_G1_13-2	Primer T09-2	UNKNOWN	SYBR	None				26.0585	26.0532	0.0503							false	0.7792	true	3	19	1		N	N
G3	CV17_G1_13-2	Primer T09-2	UNKNOWN	SYBR	None				26.1008	26.0532	0.0503							false	0.7792	true	3	19	1		N	N
G4	CV17_G2_13-2	Primer T09-2	UNKNOWN	SYBR	None				26.07	26.3489	0.3151							false	0.7792	true	3	19	1		N	N
G5	CV17_G2_13-2	Primer T09-2	UNKNOWN	SYBR	None				26.286	26.3489	0.3151							false	0.7792	true	3	19	1		N	N
G6	CV17_G2_13-2	Primer T09-2	UNKNOWN	SYBR	None				26.6906	26.3489	0.3151							false	0.7792	true	3	20	1		N	N
G7	CV17_G1_14-2	Primer T09-2	UNKNOWN	SYBR	None				26.7432	26.8133	0.0838							false	0.7792	true	3	19	1		N	N
G8	CV17_G1_14-2	Primer T09-2	UNKNOWN	SYBR	None				26.7906	26.8133	0.0838							false	0.7792	true	3	20	1		N	N
G9	CV17_G1_14-2	Primer T09-2	UNKNOWN	SYBR	None				26.9062	26.8133	0.0838							false	0.7792	true	3	20	1		N	N
G10	CV17_G2_14-2	Primer T09-2	UNKNOWN	SYBR	None				26.3991	26.7072	0.2809							false	0.7792	true	3	19	1		N	N
G11	CV17_G2_14-2	Primer T09-2	UNKNOWN	SYBR	None				26.9492	26.7072	0.2809							false	0.7792	true	3	19	1		N	N
G12	CV17_G2_14-2	Primer T09-2	UNKNOWN	SYBR	None				26.7732	26.7072	0.2809							false	0.7792	true	3	19	1		N	N
H1	CV17_G1_15-2	Primer T09-2	UNKNOWN	SYBR	None				26.1341	26.1416	0.0874							false	0.7792	true	3	19	1		N	N
H2	CV17_G1_15-2	Primer T09-2	UNKNOWN	SYBR	None				26.2325	26.1416	0.0874							false	0.7792	true	3	19	1		N	N
H3	CV17_G1_15-2	Primer T09-2	UNKNOWN	SYBR	None				26.0581	26.1416	0.0874							false	0.7792	true	3	19	1		N	N
H4	CV17_G2_15-2	Primer T09-2	UNKNOWN	SYBR	None				26.5612	26.6976	0.1236							false	0.7792	true	3	19	1		N	N
H5	CV17_G2_15-2	Primer T09-2	UNKNOWN	SYBR	None				26.8022	26.6976	0.1236							false	0.7792	true	3	20	1		N	N
H6	CV17_G2_15-2	Primer T09-2	UNKNOWN	SYBR	None				26.7294	26.6976	0.1236							false	0.7792	true	3	19	1		N	N

Analysis Type = Singleplex
Endogenous Control = Primer T09-2
RQ Min/Max Confidence Level = 95.0
Reference Sample = CV17_G1_01-2
