# Supplementary material for: Dating Pupae of the Blow Fly Calliphora vicina Robineau–Desvoidy 1830 (Diptera: Calliphoridae) for Post Mortem Interval—Estimation: Validation of Molecular Age Markers
Source: Genes (Basel). 2018 Mar 9;9(3):153. doi: 10.3390/genes9030153 (PMC5867874; doi:10.3390/genes9030153)
Supplement: Supplementary file 1 [file genes-09-00153-s001.zip › S2/CV17/Additional Samples/Additional2Samples_PT10-1_CV17G1_1-15_RUNdata.txt]

* Block Type = 96well
* Chemistry = SYBR_GREEN
* Experiment File Name = D:\RMIF_Doktorarbeit_BZ\Ergebnisse\MACE\OneStepRTqPCR\CV17G1-2-3_MACEMarker\CV17G1-2_Repl2-to full fill to 5 Repl_Experiments\CV17_G1-2_01-30_Primer T10-1_MACE_RUN.eds
* Experiment Run End Time = Not Started
* Instrument Type = steponeplus
* Passive Reference = ROX

[Results]
Well	Sample Name	Target Name	Task	Reporter	Quencher	RQ	RQ Min	RQ Max	Cт	Cт Mean	Cт SD	ΔCт	ΔCт Mean	ΔCт SE	HK Control ΔCт Mean	HK Control ΔCт SE	ΔΔCт	Automatic Ct Threshold	Ct Threshold	Automatic Baseline	Baseline Start	Baseline End	Efficiency	Comments
A1	CV17_G1_01-2	Primer T10-1	UNKNOWN	SYBR	None				27.0688	27.1189	0.0638							false	0.8874	true	3	20	1	
A2	CV17_G1_01-2	Primer T10-1	UNKNOWN	SYBR	None				27.0971	27.1189	0.0638							false	0.8874	true	3	20	1	
A3	CV17_G1_01-2	Primer T10-1	UNKNOWN	SYBR	None				27.1907	27.1189	0.0638							false	0.8874	true	3	20	1	
A4	CV17_G2_01-2	Primer T10-1	UNKNOWN	SYBR	None				26.818	26.7636	0.059							false	0.8874	true	3	20	1	
A5	CV17_G2_01-2	Primer T10-1	UNKNOWN	SYBR	None				26.7721	26.7636	0.059							false	0.8874	true	3	20	1	
A6	CV17_G2_01-2	Primer T10-1	UNKNOWN	SYBR	None				26.7008	26.7636	0.059							false	0.8874	true	3	20	1	
A7	CV17_G1_02-2	Primer T10-1	UNKNOWN	SYBR	None				24.9607	25.0164	0.0768							false	0.8874	true	3	18	1	
A8	CV17_G1_02-2	Primer T10-1	UNKNOWN	SYBR	None				25.104	25.0164	0.0768							false	0.8874	true	3	18	1	
A9	CV17_G1_02-2	Primer T10-1	UNKNOWN	SYBR	None				24.9845	25.0164	0.0768							false	0.8874	true	3	17	1	
A10	CV17_G2_02-2	Primer T10-1	UNKNOWN	SYBR	None				25.4302	25.3972	0.0808							false	0.8874	true	3	18	1	
A11	CV17_G2_02-2	Primer T10-1	UNKNOWN	SYBR	None				25.3051	25.3972	0.0808							false	0.8874	true	3	18	1	
A12	CV17_G2_02-2	Primer T10-1	UNKNOWN	SYBR	None				25.4564	25.3972	0.0808							false	0.8874	true	3	18	1	
B1	CV17_G1_03-2	Primer T10-1	UNKNOWN	SYBR	None				22.5902	22.6047	0.0628							false	0.8874	true	3	15	1	
B2	CV17_G1_03-2	Primer T10-1	UNKNOWN	SYBR	None				22.5505	22.6047	0.0628							false	0.8874	true	3	15	1	
B3	CV17_G1_03-2	Primer T10-1	UNKNOWN	SYBR	None				22.6735	22.6047	0.0628							false	0.8874	true	3	15	1	
B4	CV17_G2_03-2	Primer T10-1	UNKNOWN	SYBR	None				21.899	21.8943	0.0245							false	0.8874	true	3	15	1	
B5	CV17_G2_03-2	Primer T10-1	UNKNOWN	SYBR	None				21.8678	21.8943	0.0245							false	0.8874	true	3	15	1	
B6	CV17_G2_03-2	Primer T10-1	UNKNOWN	SYBR	None				21.9162	21.8943	0.0245							false	0.8874	true	3	14	1	
B7	CV17_G1_04-2	Primer T10-1	UNKNOWN	SYBR	None				24.0678	24.1574	0.0783							false	0.8874	true	3	17	1	
B8	CV17_G1_04-2	Primer T10-1	UNKNOWN	SYBR	None				24.2127	24.1574	0.0783							false	0.8874	true	3	17	1	
B9	CV17_G1_04-2	Primer T10-1	UNKNOWN	SYBR	None				24.1917	24.1574	0.0783							false	0.8874	true	3	17	1	
B10	CV17_G2_04-2	Primer T10-1	UNKNOWN	SYBR	None				25.9827	26.0424	0.0565							false	0.8874	true	3	19	1	
B11	CV17_G2_04-2	Primer T10-1	UNKNOWN	SYBR	None				26.0495	26.0424	0.0565							false	0.8874	true	3	19	1	
B12	CV17_G2_04-2	Primer T10-1	UNKNOWN	SYBR	None				26.095	26.0424	0.0565							false	0.8874	true	3	19	1	
C1	CV17_G1_05-2	Primer T10-1	UNKNOWN	SYBR	None				27.9408	27.8998	0.0388							false	0.8874	true	3	21	1	
C2	CV17_G1_05-2	Primer T10-1	UNKNOWN	SYBR	None				27.8949	27.8998	0.0388							false	0.8874	true	3	20	1	
C3	CV17_G1_05-2	Primer T10-1	UNKNOWN	SYBR	None				27.8637	27.8998	0.0388							false	0.8874	true	3	20	1	
C4	CV17_G2_05-2	Primer T10-1	UNKNOWN	SYBR	None				27.6522	27.7805	0.1117							false	0.8874	true	3	20	1	
C5	CV17_G2_05-2	Primer T10-1	UNKNOWN	SYBR	None				27.8326	27.7805	0.1117							false	0.8874	true	3	21	1	
C6	CV17_G2_05-2	Primer T10-1	UNKNOWN	SYBR	None				27.8565	27.7805	0.1117							false	0.8874	true	3	21	1	
C7	CV17_G1_06-2	Primer T10-1	UNKNOWN	SYBR	None				26.8665	26.9307	0.0561							false	0.8874	true	3	20	1	
C8	CV17_G1_06-2	Primer T10-1	UNKNOWN	SYBR	None				26.9708	26.9307	0.0561							false	0.8874	true	3	20	1	
C9	CV17_G1_06-2	Primer T10-1	UNKNOWN	SYBR	None				26.9547	26.9307	0.0561							false	0.8874	true	3	19	1	
C10	CV17_G2_06-2	Primer T10-1	UNKNOWN	SYBR	None				25.6204	25.5472	0.0635							false	0.8874	true	3	18	1	
C11	CV17_G2_06-2	Primer T10-1	UNKNOWN	SYBR	None				25.5058	25.5472	0.0635							false	0.8874	true	3	18	1	
C12	CV17_G2_06-2	Primer T10-1	UNKNOWN	SYBR	None				25.5154	25.5472	0.0635							false	0.8874	true	3	18	1	
D1	CV17_G1_07-2	Primer T10-1	UNKNOWN	SYBR	None				24.8743	24.8965	0.0672							false	0.8874	true	3	17	1	
D2	CV17_G1_07-2	Primer T10-1	UNKNOWN	SYBR	None				24.8433	24.8965	0.0672							false	0.8874	true	3	18	1	
D3	CV17_G1_07-2	Primer T10-1	UNKNOWN	SYBR	None				24.9719	24.8965	0.0672							false	0.8874	true	3	18	1	
D4	CV17_G2_07-2	Primer T10-1	UNKNOWN	SYBR	None				23.8954	23.8721	0.0362							false	0.8874	true	3	17	1	
D5	CV17_G2_07-2	Primer T10-1	UNKNOWN	SYBR	None				23.8904	23.8721	0.0362							false	0.8874	true	3	17	1	
D6	CV17_G2_07-2	Primer T10-1	UNKNOWN	SYBR	None				23.8304	23.8721	0.0362							false	0.8874	true	3	17	1	
D7	CV17_G1_08-2	Primer T10-1	UNKNOWN	SYBR	None				24.1834	24.2908	0.0956							false	0.8874	true	3	17	1	
D8	CV17_G1_08-2	Primer T10-1	UNKNOWN	SYBR	None				24.3225	24.2908	0.0956							false	0.8874	true	3	17	1	
D9	CV17_G1_08-2	Primer T10-1	UNKNOWN	SYBR	None				24.3666	24.2908	0.0956							false	0.8874	true	3	17	1	
D10	CV17_G2_08-2	Primer T10-1	UNKNOWN	SYBR	None				22.7932	22.8304	0.0408							false	0.8874	true	3	15	1	
D11	CV17_G2_08-2	Primer T10-1	UNKNOWN	SYBR	None				22.8238	22.8304	0.0408							false	0.8874	true	3	16	1	
D12	CV17_G2_08-2	Primer T10-1	UNKNOWN	SYBR	None				22.8741	22.8304	0.0408							false	0.8874	true	3	16	1	
E1	CV17_G1_09-2	Primer T10-1	UNKNOWN	SYBR	None				17.6686	17.7048	0.1293							false	0.8874	true	1	2	1	
E2	CV17_G1_09-2	Primer T10-1	UNKNOWN	SYBR	None				17.5974	17.7048	0.1293							false	0.8874	true	1	2	1	
E3	CV17_G1_09-2	Primer T10-1	UNKNOWN	SYBR	None				17.8483	17.7048	0.1293							false	0.8874	true	1	2	1	
E4	CV17_G2_09-2	Primer T10-1	UNKNOWN	SYBR	None				16.7475	16.7619	0.0125							false	0.8874	true	3	9	1	
E5	CV17_G2_09-2	Primer T10-1	UNKNOWN	SYBR	None				16.7682	16.7619	0.0125							false	0.8874	true	3	10	1	
E6	CV17_G2_09-2	Primer T10-1	UNKNOWN	SYBR	None				16.77	16.7619	0.0125							false	0.8874	true	3	9	1	
E7	CV17_G1_10-2	Primer T10-1	UNKNOWN	SYBR	None				15.9615	16.0373	0.0973							false	0.8874	true	1	2	1	
E8	CV17_G1_10-2	Primer T10-1	UNKNOWN	SYBR	None				16.147	16.0373	0.0973							false	0.8874	true	3	8	1	
E9	CV17_G1_10-2	Primer T10-1	UNKNOWN	SYBR	None				16.0033	16.0373	0.0973							false	0.8874	true	3	9	1	
E10	CV17_G2_10-2	Primer T10-1	UNKNOWN	SYBR	None				15.8293	15.9208	0.0794							false	0.8874	true	3	8	1	
E11	CV17_G2_10-2	Primer T10-1	UNKNOWN	SYBR	None				15.9717	15.9208	0.0794							false	0.8874	true	3	9	1	
E12	CV17_G2_10-2	Primer T10-1	UNKNOWN	SYBR	None				15.9613	15.9208	0.0794							false	0.8874	true	3	8	1	
F1	CV17_G1_11-2	Primer T10-1	UNKNOWN	SYBR	None				17.0234	17.0897	0.0644							false	0.8874	true	3	10	1	
F2	CV17_G1_11-2	Primer T10-1	UNKNOWN	SYBR	None				17.094	17.0897	0.0644							false	0.8874	true	3	10	1	
F3	CV17_G1_11-2	Primer T10-1	UNKNOWN	SYBR	None				17.1519	17.0897	0.0644							false	0.8874	true	3	10	1	
F4	CV17_G2_11-2	Primer T10-1	UNKNOWN	SYBR	None				18.1486	18.1823	0.0653							false	0.8874	true	3	11	1	
F5	CV17_G2_11-2	Primer T10-1	UNKNOWN	SYBR	None				18.1406	18.1823	0.0653							false	0.8874	true	3	11	1	
F6	CV17_G2_11-2	Primer T10-1	UNKNOWN	SYBR	None				18.2576	18.1823	0.0653							false	0.8874	true	3	11	1	
F7	CV17_G1_12-2	Primer T10-1	UNKNOWN	SYBR	None				19.7156	19.8473	0.1141							false	0.8874	true	3	12	1	
F8	CV17_G1_12-2	Primer T10-1	UNKNOWN	SYBR	None				19.9127	19.8473	0.1141							false	0.8874	true	3	13	1	
F9	CV17_G1_12-2	Primer T10-1	UNKNOWN	SYBR	None				19.9136	19.8473	0.1141							false	0.8874	true	3	13	1	
F10	CV17_G2_12-3	Primer T10-1	UNKNOWN	SYBR	None				18.5921	18.8841	0.2543							false	0.8874	true	3	11	1	
F11	CV17_G2_12-3	Primer T10-1	UNKNOWN	SYBR	None				19.003	18.8841	0.2543							false	0.8874	true	3	10	1	
F12	CV17_G2_12-3	Primer T10-1	UNKNOWN	SYBR	None				19.0572	18.8841	0.2543							false	0.8874	true	3	8	1	
G1	CV17_G1_13-2	Primer T10-1	UNKNOWN	SYBR	None				20.1167	20.1765	0.1074							false	0.8874	true	3	13	1	
G2	CV17_G1_13-2	Primer T10-1	UNKNOWN	SYBR	None				20.1123	20.1765	0.1074							false	0.8874	true	3	13	1	
G3	CV17_G1_13-2	Primer T10-1	UNKNOWN	SYBR	None				20.3004	20.1765	0.1074							false	0.8874	true	3	13	1	
G4	CV17_G2_13-2	Primer T10-1	UNKNOWN	SYBR	None				20.6973	20.7024	0.0242							false	0.8874	true	3	13	1	
G5	CV17_G2_13-2	Primer T10-1	UNKNOWN	SYBR	None				20.6811	20.7024	0.0242							false	0.8874	true	3	13	1	
G6	CV17_G2_13-2	Primer T10-1	UNKNOWN	SYBR	None				20.7287	20.7024	0.0242							false	0.8874	true	3	13	1	
G7	CV17_G1_14-2	Primer T10-1	UNKNOWN	SYBR	None				21.2862	21.2592	0.0236							false	0.8874	true	3	14	1	
G8	CV17_G1_14-2	Primer T10-1	UNKNOWN	SYBR	None				21.2486	21.2592	0.0236							false	0.8874	true	3	14	1	
G9	CV17_G1_14-2	Primer T10-1	UNKNOWN	SYBR	None				21.2429	21.2592	0.0236							false	0.8874	true	3	14	1	
G10	CV17_G2_14-2	Primer T10-1	UNKNOWN	SYBR	None				21.1819	21.2477	0.0683							false	0.8874	true	3	14	1	
G11	CV17_G2_14-2	Primer T10-1	UNKNOWN	SYBR	None				21.3181	21.2477	0.0683							false	0.8874	true	3	14	1	
G12	CV17_G2_14-2	Primer T10-1	UNKNOWN	SYBR	None				21.2432	21.2477	0.0683							false	0.8874	true	3	14	1	
H1	CV17_G1_15-2	Primer T10-1	UNKNOWN	SYBR	None				22.08	22.1175	0.0377							false	0.8874	true	3	15	1	
H2	CV17_G1_15-2	Primer T10-1	UNKNOWN	SYBR	None				22.1171	22.1175	0.0377							false	0.8874	true	3	15	1	
H3	CV17_G1_15-2	Primer T10-1	UNKNOWN	SYBR	None				22.1555	22.1175	0.0377							false	0.8874	true	3	15	1	
H4	CV17_G2_15-2	Primer T10-1	UNKNOWN	SYBR	None				20.9983	20.9903	0.0539							false	0.8874	true	3	14	1	
H5	CV17_G2_15-2	Primer T10-1	UNKNOWN	SYBR	None				20.9328	20.9903	0.0539							false	0.8874	true	3	13	1	
H6	CV17_G2_15-2	Primer T10-1	UNKNOWN	SYBR	None				21.0397	20.9903	0.0539							false	0.8874	true	3	14	1	

Analysis Type = Singleplex
Endogenous Control = Primer T10-1
RQ Min/Max Confidence Level = 95.0
Reference Sample = CV17_G1_01-2
