# Supplementary material for: Dating Pupae of the Blow Fly Calliphora vicina Robineau–Desvoidy 1830 (Diptera: Calliphoridae) for Post Mortem Interval—Estimation: Validation of Molecular Age Markers
Source: Genes (Basel). 2018 Mar 9;9(3):153. doi: 10.3390/genes9030153 (PMC5867874; doi:10.3390/genes9030153)
Supplement: Supplementary file 1 [file genes-09-00153-s001.zip › S2/CV17/Additional Samples/Additional2Samples_PT10-2_CV17G1_1-15_RUNdata.txt]

* Block Type = 96well
* Chemistry = SYBR_GREEN
* Experiment File Name = D:\RMIF_Doktorarbeit_BZ\Ergebnisse\MACE\OneStepRTqPCR\CV17G1-2-3_MACEMarker\CV17G1-2_Repl2-to full fill to 5 Repl_Experiments\CV17_G1-2_01-30_Primer T10-2_MACE_RUN.eds
* Experiment Run End Time = Not Started
* Instrument Type = steponeplus
* Passive Reference = ROX

[Results]
Well	Sample Name	Target Name	Task	Reporter	Quencher	RQ	RQ Min	RQ Max	Cт	Cт Mean	Cт SD	ΔCт	ΔCт Mean	ΔCт SE	HK Control ΔCт Mean	HK Control ΔCт SE	ΔΔCт	Automatic Ct Threshold	Ct Threshold	Automatic Baseline	Baseline Start	Baseline End	Efficiency	Comments
A1	CV17_G1_01-2	Primer T10-2	UNKNOWN	SYBR	None				24.8452	24.828	0.0413							false	0.3364	true	3	19	1	
A2	CV17_G1_01-2	Primer T10-2	UNKNOWN	SYBR	None				24.8579	24.828	0.0413							false	0.3364	true	3	19	1	
A3	CV17_G1_01-2	Primer T10-2	UNKNOWN	SYBR	None				24.7809	24.828	0.0413							false	0.3364	true	3	19	1	
A4	CV17_G2_01-2	Primer T10-2	UNKNOWN	SYBR	None				24.8512	24.8154	0.1327							false	0.3364	true	3	19	1	
A5	CV17_G2_01-2	Primer T10-2	UNKNOWN	SYBR	None				24.9265	24.8154	0.1327							false	0.3364	true	3	19	1	
A6	CV17_G2_01-2	Primer T10-2	UNKNOWN	SYBR	None				24.6686	24.8154	0.1327							false	0.3364	true	3	18	1	
A7	CV17_G1_02-2	Primer T10-2	UNKNOWN	SYBR	None				23.0849	23.0155	0.0858							false	0.3364	true	3	17	1	
A8	CV17_G1_02-2	Primer T10-2	UNKNOWN	SYBR	None				23.0419	23.0155	0.0858							false	0.3364	true	3	17	1	
A9	CV17_G1_02-2	Primer T10-2	UNKNOWN	SYBR	None				22.9196	23.0155	0.0858							false	0.3364	true	3	17	1	
A10	CV17_G2_02-2	Primer T10-2	UNKNOWN	SYBR	None				22.7295	22.7985	0.2017							false	0.3364	true	3	17	1	
A11	CV17_G2_02-2	Primer T10-2	UNKNOWN	SYBR	None				22.6404	22.7985	0.2017							false	0.3364	true	3	17	1	
A12	CV17_G2_02-2	Primer T10-2	UNKNOWN	SYBR	None				23.0256	22.7985	0.2017							false	0.3364	true	3	16	1	
B1	CV17_G1_03-2	Primer T10-2	UNKNOWN	SYBR	None				24.9346	24.9333	0.0076							false	0.3364	true	3	19	1	
B2	CV17_G1_03-2	Primer T10-2	UNKNOWN	SYBR	None				24.9402	24.9333	0.0076							false	0.3364	true	3	19	1	
B3	CV17_G1_03-2	Primer T10-2	UNKNOWN	SYBR	None				24.9251	24.9333	0.0076							false	0.3364	true	3	19	1	
B4	CV17_G2_03-2	Primer T10-2	UNKNOWN	SYBR	None				24.8867	24.923	0.0813							false	0.3364	true	3	19	1	
B5	CV17_G2_03-2	Primer T10-2	UNKNOWN	SYBR	None				24.8661	24.923	0.0813							false	0.3364	true	3	19	1	
B6	CV17_G2_03-2	Primer T10-2	UNKNOWN	SYBR	None				25.0161	24.923	0.0813							false	0.3364	true	3	19	1	
B7	CV17_G1_04-2	Primer T10-2	UNKNOWN	SYBR	None				24.6054	24.8941	0.2519							false	0.3364	true	3	18	1	
B8	CV17_G1_04-2	Primer T10-2	UNKNOWN	SYBR	None				25.0693	24.8941	0.2519							false	0.3364	true	3	19	1	
B9	CV17_G1_04-2	Primer T10-2	UNKNOWN	SYBR	None				25.0075	24.8941	0.2519							false	0.3364	true	3	19	1	
B10	CV17_G2_04-2	Primer T10-2	UNKNOWN	SYBR	None				24.8741	24.8349	0.0751							false	0.3364	true	3	19	1	
B11	CV17_G2_04-2	Primer T10-2	UNKNOWN	SYBR	None				24.7484	24.8349	0.0751							false	0.3364	true	3	19	1	
B12	CV17_G2_04-2	Primer T10-2	UNKNOWN	SYBR	None				24.8823	24.8349	0.0751							false	0.3364	true	3	19	1	
C1	CV17_G1_05-2	Primer T10-2	UNKNOWN	SYBR	None				25.3384	25.2006	0.2144							false	0.3364	true	3	19	1	
C2	CV17_G1_05-2	Primer T10-2	UNKNOWN	SYBR	None				24.9536	25.2006	0.2144							false	0.3364	true	3	19	1	
C3	CV17_G1_05-2	Primer T10-2	UNKNOWN	SYBR	None				25.3099	25.2006	0.2144							false	0.3364	true	3	19	1	
C4	CV17_G2_05-2	Primer T10-2	UNKNOWN	SYBR	None				24.9486	24.8979	0.0681							false	0.3364	true	3	19	1	
C5	CV17_G2_05-2	Primer T10-2	UNKNOWN	SYBR	None				24.9247	24.8979	0.0681							false	0.3364	true	3	19	1	
C6	CV17_G2_05-2	Primer T10-2	UNKNOWN	SYBR	None				24.8205	24.8979	0.0681							false	0.3364	true	3	19	1	
C7	CV17_G1_06-2	Primer T10-2	UNKNOWN	SYBR	None				24.9098	24.8301	0.0937							false	0.3364	true	3	19	1	
C8	CV17_G1_06-2	Primer T10-2	UNKNOWN	SYBR	None				24.8536	24.8301	0.0937							false	0.3364	true	3	19	1	
C9	CV17_G1_06-2	Primer T10-2	UNKNOWN	SYBR	None				24.7269	24.8301	0.0937							false	0.3364	true	3	19	1	
C10	CV17_G2_06-2	Primer T10-2	UNKNOWN	SYBR	None				24.9337	24.8308	0.0913							false	0.3364	true	3	19	1	
C11	CV17_G2_06-2	Primer T10-2	UNKNOWN	SYBR	None				24.7995	24.8308	0.0913							false	0.3364	true	3	19	1	
C12	CV17_G2_06-2	Primer T10-2	UNKNOWN	SYBR	None				24.7593	24.8308	0.0913							false	0.3364	true	3	19	1	
D1	CV17_G1_07-2	Primer T10-2	UNKNOWN	SYBR	None				24.9544	24.9512	0.0463							false	0.3364	true	3	19	1	
D2	CV17_G1_07-2	Primer T10-2	UNKNOWN	SYBR	None				24.9959	24.9512	0.0463							false	0.3364	true	3	19	1	
D3	CV17_G1_07-2	Primer T10-2	UNKNOWN	SYBR	None				24.9033	24.9512	0.0463							false	0.3364	true	3	19	1	
D4	CV17_G2_07-2	Primer T10-2	UNKNOWN	SYBR	None				22.1154	22.3548	0.2083							false	0.3364	true	3	16	1	
D5	CV17_G2_07-2	Primer T10-2	UNKNOWN	SYBR	None				22.4943	22.3548	0.2083							false	0.3364	true	3	15	1	
D6	CV17_G2_07-2	Primer T10-2	UNKNOWN	SYBR	None				22.4548	22.3548	0.2083							false	0.3364	true	3	16	1	
D7	CV17_G1_08-2	Primer T10-2	UNKNOWN	SYBR	None				23.9307	23.9463	0.0325							false	0.3364	true	3	18	1	
D8	CV17_G1_08-2	Primer T10-2	UNKNOWN	SYBR	None				23.9837	23.9463	0.0325							false	0.3364	true	3	18	1	
D9	CV17_G1_08-2	Primer T10-2	UNKNOWN	SYBR	None				23.9246	23.9463	0.0325							false	0.3364	true	3	18	1	
D10	CV17_G2_08-2	Primer T10-2	UNKNOWN	SYBR	None				24.0011	24.1309	0.1171							false	0.3364	true	3	18	1	
D11	CV17_G2_08-2	Primer T10-2	UNKNOWN	SYBR	None				24.163	24.1309	0.1171							false	0.3364	true	3	18	1	
D12	CV17_G2_08-2	Primer T10-2	UNKNOWN	SYBR	None				24.2286	24.1309	0.1171							false	0.3364	true	3	18	1	
E1	CV17_G1_09-2	Primer T10-2	UNKNOWN	SYBR	None				16.9323	16.9985	0.0696							false	0.3364	true	3	11	1	
E2	CV17_G1_09-2	Primer T10-2	UNKNOWN	SYBR	None				16.9921	16.9985	0.0696							false	0.3364	true	3	11	1	
E3	CV17_G1_09-2	Primer T10-2	UNKNOWN	SYBR	None				17.071	16.9985	0.0696							false	0.3364	true	3	11	1	
E4	CV17_G2_09-2	Primer T10-2	UNKNOWN	SYBR	None				15.9475	15.9673	0.0344							false	0.3364	true	3	10	1	
E5	CV17_G2_09-2	Primer T10-2	UNKNOWN	SYBR	None				15.9475	15.9673	0.0344							false	0.3364	true	3	10	1	
E6	CV17_G2_09-2	Primer T10-2	UNKNOWN	SYBR	None				16.007	15.9673	0.0344							false	0.3364	true	3	10	1	
E7	CV17_G1_10-2	Primer T10-2	UNKNOWN	SYBR	None				15.4667	15.5348	0.0871							false	0.3364	true	3	9	1	
E8	CV17_G1_10-2	Primer T10-2	UNKNOWN	SYBR	None				15.5047	15.5348	0.0871							false	0.3364	true	3	9	1	
E9	CV17_G1_10-2	Primer T10-2	UNKNOWN	SYBR	None				15.633	15.5348	0.0871							false	0.3364	true	3	10	1	
E10	CV17_G2_10-2	Primer T10-2	UNKNOWN	SYBR	None				15.7317	15.7618	0.0516							false	0.3364	true	3	10	1	
E11	CV17_G2_10-2	Primer T10-2	UNKNOWN	SYBR	None				15.7324	15.7618	0.0516							false	0.3364	true	3	10	1	
E12	CV17_G2_10-2	Primer T10-2	UNKNOWN	SYBR	None				15.8214	15.7618	0.0516							false	0.3364	true	3	10	1	
F1	CV17_G1_11-2	Primer T10-2	UNKNOWN	SYBR	None				20.1529	20.2443	0.1022							false	0.3364	true	3	14	1	
F2	CV17_G1_11-2	Primer T10-2	UNKNOWN	SYBR	None				20.2254	20.2443	0.1022							false	0.3364	true	3	14	1	
F3	CV17_G1_11-2	Primer T10-2	UNKNOWN	SYBR	None				20.3546	20.2443	0.1022							false	0.3364	true	3	15	1	
F4	CV17_G2_11-2	Primer T10-2	UNKNOWN	SYBR	None				22.3406	22.3858	0.0799							false	0.3364	true	3	16	1	
F5	CV17_G2_11-2	Primer T10-2	UNKNOWN	SYBR	None				22.3389	22.3858	0.0799							false	0.3364	true	3	16	1	
F6	CV17_G2_11-2	Primer T10-2	UNKNOWN	SYBR	None				22.478	22.3858	0.0799							false	0.3364	true	3	17	1	
F7	CV17_G1_12-2	Primer T10-2	UNKNOWN	SYBR	None				23.9496	23.9404	0.0209							false	0.3364	true	3	18	1	
F8	CV17_G1_12-2	Primer T10-2	UNKNOWN	SYBR	None				23.9551	23.9404	0.0209							false	0.3364	true	3	18	1	
F9	CV17_G1_12-2	Primer T10-2	UNKNOWN	SYBR	None				23.9165	23.9404	0.0209							false	0.3364	true	3	18	1	
F10	CV17_G2_12-3	Primer T10-2	UNKNOWN	SYBR	None				23.5829	23.5926	0.027							false	0.3364	true	3	18	1	
F11	CV17_G2_12-3	Primer T10-2	UNKNOWN	SYBR	None				23.5718	23.5926	0.027							false	0.3364	true	3	18	1	
F12	CV17_G2_12-3	Primer T10-2	UNKNOWN	SYBR	None				23.6231	23.5926	0.027							false	0.3364	true	3	18	1	
G1	CV17_G1_13-2	Primer T10-2	UNKNOWN	SYBR	None				23.7762	23.7576	0.0168							false	0.3364	true	3	18	1	
G2	CV17_G1_13-2	Primer T10-2	UNKNOWN	SYBR	None				23.7435	23.7576	0.0168							false	0.3364	true	3	18	1	
G3	CV17_G1_13-2	Primer T10-2	UNKNOWN	SYBR	None				23.7531	23.7576	0.0168							false	0.3364	true	3	18	1	
G4	CV17_G2_13-2	Primer T10-2	UNKNOWN	SYBR	None				22.8617	22.8682	0.0682							false	0.3364	true	3	17	1	
G5	CV17_G2_13-2	Primer T10-2	UNKNOWN	SYBR	None				22.8036	22.8682	0.0682							false	0.3364	true	3	17	1	
G6	CV17_G2_13-2	Primer T10-2	UNKNOWN	SYBR	None				22.9394	22.8682	0.0682							false	0.3364	true	3	17	1	
G7	CV17_G1_14-2	Primer T10-2	UNKNOWN	SYBR	None				23.5533	23.5795	0.0264							false	0.3364	true	3	18	1	
G8	CV17_G1_14-2	Primer T10-2	UNKNOWN	SYBR	None				23.5793	23.5795	0.0264							false	0.3364	true	3	18	1	
G9	CV17_G1_14-2	Primer T10-2	UNKNOWN	SYBR	None				23.606	23.5795	0.0264							false	0.3364	true	3	18	1	
G10	CV17_G2_14-2	Primer T10-2	UNKNOWN	SYBR	None				23.5455	23.5724	0.0241							false	0.3364	true	3	18	1	
G11	CV17_G2_14-2	Primer T10-2	UNKNOWN	SYBR	None				23.5792	23.5724	0.0241							false	0.3364	true	3	18	1	
G12	CV17_G2_14-2	Primer T10-2	UNKNOWN	SYBR	None				23.5923	23.5724	0.0241							false	0.3364	true	3	18	1	
H1	CV17_G1_15-2	Primer T10-2	UNKNOWN	SYBR	None				23.5139	23.5095	0.0148							false	0.3364	true	3	17	1	
H2	CV17_G1_15-2	Primer T10-2	UNKNOWN	SYBR	None				23.5216	23.5095	0.0148							false	0.3364	true	3	18	1	
H3	CV17_G1_15-2	Primer T10-2	UNKNOWN	SYBR	None				23.493	23.5095	0.0148							false	0.3364	true	3	17	1	
H4	CV17_G2_15-2	Primer T10-2	UNKNOWN	SYBR	None				23.5407	23.5222	0.031							false	0.3364	true	3	18	1	
H5	CV17_G2_15-2	Primer T10-2	UNKNOWN	SYBR	None				23.5395	23.5222	0.031							false	0.3364	true	3	18	1	
H6	CV17_G2_15-2	Primer T10-2	UNKNOWN	SYBR	None				23.4864	23.5222	0.031							false	0.3364	true	3	18	1	

Analysis Type = Singleplex
Endogenous Control = Primer T10-2
RQ Min/Max Confidence Level = 95.0
Reference Sample = CV17_G1_01-2
