# Supplementary material for: Dating Pupae of the Blow Fly Calliphora vicina Robineau–Desvoidy 1830 (Diptera: Calliphoridae) for Post Mortem Interval—Estimation: Validation of Molecular Age Markers
Source: Genes (Basel). 2018 Mar 9;9(3):153. doi: 10.3390/genes9030153 (PMC5867874; doi:10.3390/genes9030153)
Supplement: Supplementary file 1 [file genes-09-00153-s001.zip › S2/CV17/Additional Samples/Additional2Samples_PT11-1_CV17G1_1-15_RUNdata.txt]

* Block Type = 96well
* Chemistry = SYBR_GREEN
* Experiment File Name = D:\RMIF_Doktorarbeit_BZ\Ergebnisse\MACE\OneStepRTqPCR\CV17G1-2-3_MACEMarker\CV17G1-2_Repl2-to full fill to 5 Repl_Experiments\CV17_G1-2_01-30_Primer T11-1_MACE_RUN.eds
* Experiment Run End Time = Not Started
* Instrument Type = steponeplus
* Passive Reference = ROX

[Results]
Well	Sample Name	Target Name	Task	Reporter	Quencher	RQ	RQ Min	RQ Max	Cт	Cт Mean	Cт SD	ΔCт	ΔCт Mean	ΔCт SE	HK Control ΔCт Mean	HK Control ΔCт SE	ΔΔCт	Automatic Ct Threshold	Ct Threshold	Automatic Baseline	Baseline Start	Baseline End	Efficiency	Comments
A1	CV17_G1_01-2	Primer T11-1	UNKNOWN	SYBR	None				28.9613	28.9671	0.0355							false	0.9781	true	3	21	1	
A2	CV17_G1_01-2	Primer T11-1	UNKNOWN	SYBR	None				29.0051	28.9671	0.0355							false	0.9781	true	3	22	1	
A3	CV17_G1_01-2	Primer T11-1	UNKNOWN	SYBR	None				28.9348	28.9671	0.0355							false	0.9781	true	3	21	1	
A4	CV17_G2_01-2	Primer T11-1	UNKNOWN	SYBR	None				28.8043	28.9782	0.246							false	0.9781	true	3	21	1	
A6	CV17_G2_01-2	Primer T11-1	UNKNOWN	SYBR	None				29.1521	28.9782	0.246							false	0.9781	true	3	20	1	
A7	CV17_G1_02-2	Primer T11-1	UNKNOWN	SYBR	None				29.6585	29.6034	0.1024							false	0.9781	true	3	22	1	
A8	CV17_G1_02-2	Primer T11-1	UNKNOWN	SYBR	None				29.4853	29.6034	0.1024							false	0.9781	true	3	22	1	
A9	CV17_G1_02-2	Primer T11-1	UNKNOWN	SYBR	None				29.6664	29.6034	0.1024							false	0.9781	true	3	22	1	
A10	CV17_G2_02-2	Primer T11-1	UNKNOWN	SYBR	None				27.5961	27.6855	0.0991							false	0.9781	true	3	20	1	
A11	CV17_G2_02-2	Primer T11-1	UNKNOWN	SYBR	None				27.7921	27.6855	0.0991							false	0.9781	true	3	20	1	
A12	CV17_G2_02-2	Primer T11-1	UNKNOWN	SYBR	None				27.6682	27.6855	0.0991							false	0.9781	true	3	20	1	
B1	CV17_G1_03-2	Primer T11-1	UNKNOWN	SYBR	None				21.0785	20.891	0.1627							false	0.9781	true	3	14	1	
B2	CV17_G1_03-2	Primer T11-1	UNKNOWN	SYBR	None				20.7869	20.891	0.1627							false	0.9781	true	3	13	1	
B3	CV17_G1_03-2	Primer T11-1	UNKNOWN	SYBR	None				20.8077	20.891	0.1627							false	0.9781	true	3	13	1	
B4	CV17_G2_03-2	Primer T11-1	UNKNOWN	SYBR	None				20.6843	20.8191	0.1168							false	0.9781	true	3	12	1	
B5	CV17_G2_03-2	Primer T11-1	UNKNOWN	SYBR	None				20.8859	20.8191	0.1168							false	0.9781	true	3	13	1	
B6	CV17_G2_03-2	Primer T11-1	UNKNOWN	SYBR	None				20.8872	20.8191	0.1168							false	0.9781	true	3	13	1	
B7	CV17_G1_04-2	Primer T11-1	UNKNOWN	SYBR	None				26.0154	26.1924	0.1542							false	0.9781	true	3	18	1	
B8	CV17_G1_04-2	Primer T11-1	UNKNOWN	SYBR	None				26.2978	26.1924	0.1542							false	0.9781	true	3	19	1	
B9	CV17_G1_04-2	Primer T11-1	UNKNOWN	SYBR	None				26.2639	26.1924	0.1542							false	0.9781	true	3	18	1	
B10	CV17_G2_04-2	Primer T11-1	UNKNOWN	SYBR	None				28.1024	28.2548	0.1535							false	0.9781	true	3	21	1	
B11	CV17_G2_04-2	Primer T11-1	UNKNOWN	SYBR	None				28.2525	28.2548	0.1535							false	0.9781	true	3	21	1	
B12	CV17_G2_04-2	Primer T11-1	UNKNOWN	SYBR	None				28.4095	28.2548	0.1535							false	0.9781	true	3	21	1	
C1	CV17_G1_05-2	Primer T11-1	UNKNOWN	SYBR	None				28.9729	29.2598	0.3452							false	0.9781	true	3	22	1	
C2	CV17_G1_05-2	Primer T11-1	UNKNOWN	SYBR	None				29.643	29.2598	0.3452							false	0.9781	true	3	21	1	
C3	CV17_G1_05-2	Primer T11-1	UNKNOWN	SYBR	None				29.1636	29.2598	0.3452							false	0.9781	true	3	22	1	
C4	CV17_G2_05-2	Primer T11-1	UNKNOWN	SYBR	None				29.0895	29.1719	0.0714							false	0.9781	true	3	22	1	
C5	CV17_G2_05-2	Primer T11-1	UNKNOWN	SYBR	None				29.2123	29.1719	0.0714							false	0.9781	true	3	22	1	
C6	CV17_G2_05-2	Primer T11-1	UNKNOWN	SYBR	None				29.2139	29.1719	0.0714							false	0.9781	true	3	22	1	
C7	CV17_G1_06-2	Primer T11-1	UNKNOWN	SYBR	None				29.4083	29.5166	0.1972							false	0.9781	true	3	22	1	
C8	CV17_G1_06-2	Primer T11-1	UNKNOWN	SYBR	None				29.3973	29.5166	0.1972							false	0.9781	true	3	22	1	
C9	CV17_G1_06-2	Primer T11-1	UNKNOWN	SYBR	None				29.7443	29.5166	0.1972							false	0.9781	true	3	22	1	
C10	CV17_G2_06-2	Primer T11-1	UNKNOWN	SYBR	None				29.7597	29.6847	0.0965							false	0.9781	true	3	22	1	
C11	CV17_G2_06-2	Primer T11-1	UNKNOWN	SYBR	None				29.7186	29.6847	0.0965							false	0.9781	true	3	22	1	
C12	CV17_G2_06-2	Primer T11-1	UNKNOWN	SYBR	None				29.5758	29.6847	0.0965							false	0.9781	true	3	22	1	
D1	CV17_G1_07-2	Primer T11-1	UNKNOWN	SYBR	None				26.8008	26.8486	0.0734							false	0.9781	true	3	19	1	
D2	CV17_G1_07-2	Primer T11-1	UNKNOWN	SYBR	None				26.8119	26.8486	0.0734							false	0.9781	true	3	19	1	
D3	CV17_G1_07-2	Primer T11-1	UNKNOWN	SYBR	None				26.933	26.8486	0.0734							false	0.9781	true	3	19	1	
D4	CV17_G2_07-2	Primer T11-1	UNKNOWN	SYBR	None				26.8975	27.0243	0.1448							false	0.9781	true	3	19	1	
D5	CV17_G2_07-2	Primer T11-1	UNKNOWN	SYBR	None				26.9934	27.0243	0.1448							false	0.9781	true	3	19	1	
D6	CV17_G2_07-2	Primer T11-1	UNKNOWN	SYBR	None				27.1821	27.0243	0.1448							false	0.9781	true	3	19	1	
D7	CV17_G1_08-2	Primer T11-1	UNKNOWN	SYBR	None				27.9487	28.0392	0.0882							false	0.9781	true	3	21	1	
D8	CV17_G1_08-2	Primer T11-1	UNKNOWN	SYBR	None				28.0441	28.0392	0.0882							false	0.9781	true	3	21	1	
D9	CV17_G1_08-2	Primer T11-1	UNKNOWN	SYBR	None				28.1248	28.0392	0.0882							false	0.9781	true	3	21	1	
D10	CV17_G2_08-2	Primer T11-1	UNKNOWN	SYBR	None				25.1456	25.1798	0.0508							false	0.9781	true	3	18	1	
D11	CV17_G2_08-2	Primer T11-1	UNKNOWN	SYBR	None				25.1556	25.1798	0.0508							false	0.9781	true	3	18	1	
D12	CV17_G2_08-2	Primer T11-1	UNKNOWN	SYBR	None				25.2382	25.1798	0.0508							false	0.9781	true	3	18	1	
E1	CV17_G1_09-2	Primer T11-1	UNKNOWN	SYBR	None				26.9288	26.9627	0.0657							false	0.9781	true	3	19	1	
E2	CV17_G1_09-2	Primer T11-1	UNKNOWN	SYBR	None				27.0385	26.9627	0.0657							false	0.9781	true	3	19	1	
E3	CV17_G1_09-2	Primer T11-1	UNKNOWN	SYBR	None				26.9209	26.9627	0.0657							false	0.9781	true	3	19	1	
E4	CV17_G2_09-2	Primer T11-1	UNKNOWN	SYBR	None				24.0607	24.0387	0.0851							false	0.9781	true	3	17	1	
E5	CV17_G2_09-2	Primer T11-1	UNKNOWN	SYBR	None				23.9447	24.0387	0.0851							false	0.9781	true	3	17	1	
E6	CV17_G2_09-2	Primer T11-1	UNKNOWN	SYBR	None				24.1107	24.0387	0.0851							false	0.9781	true	3	17	1	
E7	CV17_G1_10-2	Primer T11-1	UNKNOWN	SYBR	None				17.809	17.8201	0.0331							false	0.9781	true	3	10	1	
E8	CV17_G1_10-2	Primer T11-1	UNKNOWN	SYBR	None				17.7939	17.8201	0.0331							false	0.9781	true	3	11	1	
E9	CV17_G1_10-2	Primer T11-1	UNKNOWN	SYBR	None				17.8573	17.8201	0.0331							false	0.9781	true	3	10	1	
E10	CV17_G2_10-2	Primer T11-1	UNKNOWN	SYBR	None				17.1879	17.3179	0.1178							false	0.9781	true	3	10	1	
E11	CV17_G2_10-2	Primer T11-1	UNKNOWN	SYBR	None				17.3481	17.3179	0.1178							false	0.9781	true	3	10	1	
E12	CV17_G2_10-2	Primer T11-1	UNKNOWN	SYBR	None				17.4176	17.3179	0.1178							false	0.9781	true	3	10	1	
F1	CV17_G1_11-2	Primer T11-1	UNKNOWN	SYBR	None				16.9705	17.0434	0.152							false	0.9781	true	3	9	1	
F2	CV17_G1_11-2	Primer T11-1	UNKNOWN	SYBR	None				16.9415	17.0434	0.152							false	0.9781	true	3	9	1	
F3	CV17_G1_11-2	Primer T11-1	UNKNOWN	SYBR	None				17.2181	17.0434	0.152							false	0.9781	true	3	9	1	
F4	CV17_G2_11-2	Primer T11-1	UNKNOWN	SYBR	None				17.8798	17.701	0.1842							false	0.9781	true	3	9	1	
F5	CV17_G2_11-2	Primer T11-1	UNKNOWN	SYBR	None				17.7115	17.701	0.1842							false	0.9781	true	3	10	1	
F6	CV17_G2_11-2	Primer T11-1	UNKNOWN	SYBR	None				17.5118	17.701	0.1842							false	0.9781	true	3	10	1	
F7	CV17_G1_12-2	Primer T11-1	UNKNOWN	SYBR	None				18.5125	18.5314	0.0731							false	0.9781	true	3	11	1	
F8	CV17_G1_12-2	Primer T11-1	UNKNOWN	SYBR	None				18.4696	18.5314	0.0731							false	0.9781	true	3	11	1	
F9	CV17_G1_12-2	Primer T11-1	UNKNOWN	SYBR	None				18.6122	18.5314	0.0731							false	0.9781	true	3	11	1	
F10	CV17_G2_12-3	Primer T11-1	UNKNOWN	SYBR	None				16.6967	16.6233	0.0698							false	0.9781	true	3	9	1	
F11	CV17_G2_12-3	Primer T11-1	UNKNOWN	SYBR	None				16.6155	16.6233	0.0698							false	0.9781	true	3	9	1	
F12	CV17_G2_12-3	Primer T11-1	UNKNOWN	SYBR	None				16.5578	16.6233	0.0698							false	0.9781	true	3	9	1	
G1	CV17_G1_13-2	Primer T11-1	UNKNOWN	SYBR	None				17.9809	17.9699	0.0728							false	0.9781	true	3	11	1	
G2	CV17_G1_13-2	Primer T11-1	UNKNOWN	SYBR	None				17.8922	17.9699	0.0728							false	0.9781	true	3	10	1	
G3	CV17_G1_13-2	Primer T11-1	UNKNOWN	SYBR	None				18.0365	17.9699	0.0728							false	0.9781	true	3	11	1	
G4	CV17_G2_13-2	Primer T11-1	UNKNOWN	SYBR	None				19.1198	19.0847	0.1057							false	0.9781	true	3	12	1	
G5	CV17_G2_13-2	Primer T11-1	UNKNOWN	SYBR	None				18.9658	19.0847	0.1057							false	0.9781	true	3	12	1	
G6	CV17_G2_13-2	Primer T11-1	UNKNOWN	SYBR	None				19.1684	19.0847	0.1057							false	0.9781	true	3	12	1	
G7	CV17_G1_14-2	Primer T11-1	UNKNOWN	SYBR	None				19.9809	19.9837	0.0156							false	0.9781	true	3	13	1	
G8	CV17_G1_14-2	Primer T11-1	UNKNOWN	SYBR	None				19.9696	19.9837	0.0156							false	0.9781	true	3	13	1	
G9	CV17_G1_14-2	Primer T11-1	UNKNOWN	SYBR	None				20.0005	19.9837	0.0156							false	0.9781	true	3	12	1	
G10	CV17_G2_14-2	Primer T11-1	UNKNOWN	SYBR	None				21.9373	21.9824	0.07							false	0.9781	true	3	14	1	
G11	CV17_G2_14-2	Primer T11-1	UNKNOWN	SYBR	None				21.9467	21.9824	0.07							false	0.9781	true	3	15	1	
G12	CV17_G2_14-2	Primer T11-1	UNKNOWN	SYBR	None				22.063	21.9824	0.07							false	0.9781	true	3	15	1	
H1	CV17_G1_15-2	Primer T11-1	UNKNOWN	SYBR	None				21.2524	21.2431	0.0394							false	0.9781	true	3	14	1	
H2	CV17_G1_15-2	Primer T11-1	UNKNOWN	SYBR	None				21.1999	21.2431	0.0394							false	0.9781	true	3	14	1	
H3	CV17_G1_15-2	Primer T11-1	UNKNOWN	SYBR	None				21.2771	21.2431	0.0394							false	0.9781	true	3	14	1	
H4	CV17_G2_15-2	Primer T11-1	UNKNOWN	SYBR	None				21.9429	21.9397	0.0577							false	0.9781	true	3	15	1	
H5	CV17_G2_15-2	Primer T11-1	UNKNOWN	SYBR	None				21.8805	21.9397	0.0577							false	0.9781	true	3	14	1	
H6	CV17_G2_15-2	Primer T11-1	UNKNOWN	SYBR	None				21.9958	21.9397	0.0577							false	0.9781	true	3	14	1	

Analysis Type = Singleplex
Endogenous Control = Primer T11-1
RQ Min/Max Confidence Level = 95.0
Reference Sample = CV17_G1_01-2
