# Supplementary material for: Dating Pupae of the Blow Fly Calliphora vicina Robineau–Desvoidy 1830 (Diptera: Calliphoridae) for Post Mortem Interval—Estimation: Validation of Molecular Age Markers
Source: Genes (Basel). 2018 Mar 9;9(3):153. doi: 10.3390/genes9030153 (PMC5867874; doi:10.3390/genes9030153)
Supplement: Supplementary file 1 [file genes-09-00153-s001.zip › S2/CV17/Additional Samples/Additional2Samples_PT11-2_CV17G1_1-15_RUNdata.txt]

* Block Type = 96well
* Chemistry = SYBR_GREEN
* Experiment File Name = D:\RMIF_Doktorarbeit_BZ\Ergebnisse\MACE\OneStepRTqPCR\CV17G1-2-3_MACEMarker\CV17G1-2_Repl2-to full fill to 5 Repl_Experiments\CV17_G1-2_01-30_Primer T11-2_MACE_RUN.eds
* Experiment Run End Time = Not Started
* Instrument Type = steponeplus
* Passive Reference = ROX

[Results]
Well	Sample Name	Target Name	Task	Reporter	Quencher	RQ	RQ Min	RQ Max	Cт	Cт Mean	Cт SD	ΔCт	ΔCт Mean	ΔCт SE	HK Control ΔCт Mean	HK Control ΔCт SE	ΔΔCт	Automatic Ct Threshold	Ct Threshold	Automatic Baseline	Baseline Start	Baseline End	Efficiency	Comments	BADROX	OUTLIERRG
A1	CV17_G1_01-2	Primer T11-2	UNKNOWN	SYBR	None				26.2597	26.3628	0.2488							false	0.5673	true	3	20	1		N	N
A2	CV17_G1_01-2	Primer T11-2	UNKNOWN	SYBR	None				26.6466	26.3628	0.2488							false	0.5673	true	3	20	1		N	N
A3	CV17_G1_01-2	Primer T11-2	UNKNOWN	SYBR	None				26.1821	26.3628	0.2488							false	0.5673	true	3	20	1		N	N
A4	CV17_G2_01-2	Primer T11-2	UNKNOWN	SYBR	None				25.0138	25.2452	0.2028							false	0.5673	true	3	18	1		N	N
A5	CV17_G2_01-2	Primer T11-2	UNKNOWN	SYBR	None				25.3302	25.2452	0.2028							false	0.5673	true	3	19	1		N	N
A6	CV17_G2_01-2	Primer T11-2	UNKNOWN	SYBR	None				25.3917	25.2452	0.2028							false	0.5673	true	3	19	1		N	N
A7	CV17_G1_02-2	Primer T11-2	UNKNOWN	SYBR	None				25.3766	25.4868	0.112							false	0.5673	true	3	19	1		N	N
A8	CV17_G1_02-2	Primer T11-2	UNKNOWN	SYBR	None				25.4832	25.4868	0.112							false	0.5673	true	3	19	1		N	N
A9	CV17_G1_02-2	Primer T11-2	UNKNOWN	SYBR	None				25.6005	25.4868	0.112							false	0.5673	true	3	19	1		N	N
A10	CV17_G2_02-2	Primer T11-2	UNKNOWN	SYBR	None				25.3166	25.283	0.1331							false	0.5673	true	3	19	1		N	N
A11	CV17_G2_02-2	Primer T11-2	UNKNOWN	SYBR	None				25.1364	25.283	0.1331							false	0.5673	true	3	19	1		N	N
A12	CV17_G2_02-2	Primer T11-2	UNKNOWN	SYBR	None				25.3961	25.283	0.1331							false	0.5673	true	3	19	1		N	N
B1	CV17_G1_03-2	Primer T11-2	UNKNOWN	SYBR	None				26.8209	26.8291	0.0971							false	0.5673	true	3	20	1		N	N
B2	CV17_G1_03-2	Primer T11-2	UNKNOWN	SYBR	None				26.93	26.8291	0.0971							false	0.5673	true	3	20	1		N	N
B3	CV17_G1_03-2	Primer T11-2	UNKNOWN	SYBR	None				26.7363	26.8291	0.0971							false	0.5673	true	3	20	1		N	N
B4	CV17_G2_03-2	Primer T11-2	UNKNOWN	SYBR	None				26.7405	26.6655	0.0718							false	0.5673	true	3	20	1		N	N
B5	CV17_G2_03-2	Primer T11-2	UNKNOWN	SYBR	None				26.6588	26.6655	0.0718							false	0.5673	true	3	20	1		N	N
B6	CV17_G2_03-2	Primer T11-2	UNKNOWN	SYBR	None				26.5974	26.6655	0.0718							false	0.5673	true	3	20	1		N	N
B7	CV17_G1_04-2	Primer T11-2	UNKNOWN	SYBR	None				27.1038	27.1385	0.0311							false	0.5673	true	3	21	1		N	N
B8	CV17_G1_04-2	Primer T11-2	UNKNOWN	SYBR	None				27.1481	27.1385	0.0311							false	0.5673	true	3	21	1		N	N
B9	CV17_G1_04-2	Primer T11-2	UNKNOWN	SYBR	None				27.1636	27.1385	0.0311							false	0.5673	true	3	20	1		N	N
B10	CV17_G2_04-2	Primer T11-2	UNKNOWN	SYBR	None				26.1884	26.4717	0.2454							false	0.5673	true	3	19	1		N	Y
B11	CV17_G2_04-2	Primer T11-2	UNKNOWN	SYBR	None				26.6139	26.4717	0.2454							false	0.5673	true	3	20	1		N	N
B12	CV17_G2_04-2	Primer T11-2	UNKNOWN	SYBR	None				26.6129	26.4717	0.2454							false	0.5673	true	3	20	1		N	N
C1	CV17_G1_05-2	Primer T11-2	UNKNOWN	SYBR	None				26.8235	27.0201	0.2232							false	0.5673	true	3	20	1		N	N
C2	CV17_G1_05-2	Primer T11-2	UNKNOWN	SYBR	None				26.974	27.0201	0.2232							false	0.5673	true	3	20	1		N	N
C3	CV17_G1_05-2	Primer T11-2	UNKNOWN	SYBR	None				27.2627	27.0201	0.2232							false	0.5673	true	3	20	1		N	N
C4	CV17_G2_05-2	Primer T11-2	UNKNOWN	SYBR	None				26.3387	26.5387	0.1953							false	0.5673	true	3	20	1		N	N
C5	CV17_G2_05-2	Primer T11-2	UNKNOWN	SYBR	None				26.7289	26.5387	0.1953							false	0.5673	true	3	20	1		N	N
C6	CV17_G2_05-2	Primer T11-2	UNKNOWN	SYBR	None				26.5485	26.5387	0.1953							false	0.5673	true	3	20	1		N	N
C7	CV17_G1_06-2	Primer T11-2	UNKNOWN	SYBR	None				26.3571	26.3657	0.0302							false	0.5673	true	3	20	1		N	N
C8	CV17_G1_06-2	Primer T11-2	UNKNOWN	SYBR	None				26.3407	26.3657	0.0302							false	0.5673	true	3	20	1		N	N
C9	CV17_G1_06-2	Primer T11-2	UNKNOWN	SYBR	None				26.3993	26.3657	0.0302							false	0.5673	true	3	20	1		N	N
C10	CV17_G2_06-2	Primer T11-2	UNKNOWN	SYBR	None				25.9223	25.9789	0.1059							false	0.5673	true	3	19	1		N	N
C11	CV17_G2_06-2	Primer T11-2	UNKNOWN	SYBR	None				26.1011	25.9789	0.1059							false	0.5673	true	3	20	1		N	N
C12	CV17_G2_06-2	Primer T11-2	UNKNOWN	SYBR	None				25.9134	25.9789	0.1059							false	0.5673	true	3	19	1		N	N
D1	CV17_G1_07-2	Primer T11-2	UNKNOWN	SYBR	None				25.09	25.0279	0.0942							false	0.5673	true	3	19	1		N	N
D2	CV17_G1_07-2	Primer T11-2	UNKNOWN	SYBR	None				24.9195	25.0279	0.0942							false	0.5673	true	3	18	1		N	N
D3	CV17_G1_07-2	Primer T11-2	UNKNOWN	SYBR	None				25.0742	25.0279	0.0942							false	0.5673	true	3	18	1		N	N
D4	CV17_G2_07-2	Primer T11-2	UNKNOWN	SYBR	None				25.7342	25.6988	0.0308							false	0.5673	true	3	16	1		N	N
D5	CV17_G2_07-2	Primer T11-2	UNKNOWN	SYBR	None				25.6777	25.6988	0.0308							false	0.5673	true	3	18	1		N	N
D6	CV17_G2_07-2	Primer T11-2	UNKNOWN	SYBR	None				25.6844	25.6988	0.0308							false	0.5673	true	3	18	1		N	N
D7	CV17_G1_08-2	Primer T11-2	UNKNOWN	SYBR	None				25.6703	25.7243	0.0492							false	0.5673	true	3	19	1		N	N
D8	CV17_G1_08-2	Primer T11-2	UNKNOWN	SYBR	None				25.7666	25.7243	0.0492							false	0.5673	true	3	19	1		N	N
D9	CV17_G1_08-2	Primer T11-2	UNKNOWN	SYBR	None				25.7361	25.7243	0.0492							false	0.5673	true	3	19	1		N	N
D10	CV17_G2_08-2	Primer T11-2	UNKNOWN	SYBR	None				25.9059	26.1138	0.19							false	0.5673	true	3	19	1		N	N
D11	CV17_G2_08-2	Primer T11-2	UNKNOWN	SYBR	None				26.1572	26.1138	0.19							false	0.5673	true	3	19	1		N	N
D12	CV17_G2_08-2	Primer T11-2	UNKNOWN	SYBR	None				26.2785	26.1138	0.19							false	0.5673	true	3	19	1		N	N
E1	CV17_G1_09-2	Primer T11-2	UNKNOWN	SYBR	None				24.0588	24.001	0.1923							false	0.5673	true	3	18	1		N	N
E2	CV17_G1_09-2	Primer T11-2	UNKNOWN	SYBR	None				24.1578	24.001	0.1923							false	0.5673	true	3	17	1		N	N
E3	CV17_G1_09-2	Primer T11-2	UNKNOWN	SYBR	None				23.7864	24.001	0.1923							false	0.5673	true	3	17	1		N	N
E4	CV17_G2_09-2	Primer T11-2	UNKNOWN	SYBR	None				23.565	23.7566	0.1795							false	0.5673	true	3	17	1		N	N
E5	CV17_G2_09-2	Primer T11-2	UNKNOWN	SYBR	None				23.921	23.7566	0.1795							false	0.5673	true	3	17	1		N	N
E6	CV17_G2_09-2	Primer T11-2	UNKNOWN	SYBR	None				23.7838	23.7566	0.1795							false	0.5673	true	3	17	1		N	N
E7	CV17_G1_10-2	Primer T11-2	UNKNOWN	SYBR	None				22.3924	22.5677	0.1749							false	0.5673	true	3	16	1		N	N
E8	CV17_G1_10-2	Primer T11-2	UNKNOWN	SYBR	None				22.7421	22.5677	0.1749							false	0.5673	true	3	16	1		N	N
E9	CV17_G1_10-2	Primer T11-2	UNKNOWN	SYBR	None				22.5687	22.5677	0.1749							false	0.5673	true	3	16	1		N	N
E10	CV17_G2_10-2	Primer T11-2	UNKNOWN	SYBR	None				22.0074	22.2799	0.2468							false	0.5673	true	3	15	1		N	N
E11	CV17_G2_10-2	Primer T11-2	UNKNOWN	SYBR	None				22.4887	22.2799	0.2468							false	0.5673	true	3	16	1		N	N
E12	CV17_G2_10-2	Primer T11-2	UNKNOWN	SYBR	None				22.3435	22.2799	0.2468							false	0.5673	true	3	15	1		N	N
F1	CV17_G1_11-2	Primer T11-2	UNKNOWN	SYBR	None				21.6453	21.7252	0.0744							false	0.5673	true	3	15	1		N	N
F2	CV17_G1_11-2	Primer T11-2	UNKNOWN	SYBR	None				21.7381	21.7252	0.0744							false	0.5673	true	3	15	1		N	N
F3	CV17_G1_11-2	Primer T11-2	UNKNOWN	SYBR	None				21.7923	21.7252	0.0744							false	0.5673	true	3	15	1		N	N
F4	CV17_G2_11-2	Primer T11-2	UNKNOWN	SYBR	None				19.281	19.6024	0.2802							false	0.5673	true	3	12	1		Y	N
F5	CV17_G2_11-2	Primer T11-2	UNKNOWN	SYBR	None				19.7954	19.6024	0.2802							false	0.5673	true	3	13	1		N	N
F6	CV17_G2_11-2	Primer T11-2	UNKNOWN	SYBR	None				19.7307	19.6024	0.2802							false	0.5673	true	3	13	1		N	N
F7	CV17_G1_12-2	Primer T11-2	UNKNOWN	SYBR	None				24.9127	25.1223	0.1826							false	0.5673	true	3	18	1		N	N
F8	CV17_G1_12-2	Primer T11-2	UNKNOWN	SYBR	None				25.2471	25.1223	0.1826							false	0.5673	true	3	19	1		N	N
F9	CV17_G1_12-2	Primer T11-2	UNKNOWN	SYBR	None				25.207	25.1223	0.1826							false	0.5673	true	3	19	1		N	N
F10	CV17_G2_12-3	Primer T11-2	UNKNOWN	SYBR	None				24.9476	25.3135	0.3194							false	0.5673	true	3	18	1		N	N
F11	CV17_G2_12-3	Primer T11-2	UNKNOWN	SYBR	None				25.456	25.3135	0.3194							false	0.5673	true	3	19	1		N	N
F12	CV17_G2_12-3	Primer T11-2	UNKNOWN	SYBR	None				25.5367	25.3135	0.3194							false	0.5673	true	3	19	1		N	N
G1	CV17_G1_13-2	Primer T11-2	UNKNOWN	SYBR	None				24.8755	25.293	0.3617							false	0.5673	true	3	18	1		N	N
G2	CV17_G1_13-2	Primer T11-2	UNKNOWN	SYBR	None				25.4903	25.293	0.3617							false	0.5673	true	3	19	1		N	N
G3	CV17_G1_13-2	Primer T11-2	UNKNOWN	SYBR	None				25.5132	25.293	0.3617							false	0.5673	true	3	19	1		N	N
G4	CV17_G2_13-2	Primer T11-2	UNKNOWN	SYBR	None				24.8499	25.1002	0.2217							false	0.5673	true	3	18	1		N	N
G5	CV17_G2_13-2	Primer T11-2	UNKNOWN	SYBR	None				25.272	25.1002	0.2217							false	0.5673	true	3	19	1		N	N
G6	CV17_G2_13-2	Primer T11-2	UNKNOWN	SYBR	None				25.1787	25.1002	0.2217							false	0.5673	true	3	18	1		N	N
G7	CV17_G1_14-2	Primer T11-2	UNKNOWN	SYBR	None				25.3082	25.3171	0.0164							false	0.5673	true	3	19	1		N	N
G8	CV17_G1_14-2	Primer T11-2	UNKNOWN	SYBR	None				25.3361	25.3171	0.0164							false	0.5673	true	3	19	1		N	N
G9	CV17_G1_14-2	Primer T11-2	UNKNOWN	SYBR	None				25.3071	25.3171	0.0164							false	0.5673	true	3	18	1		N	N
G10	CV17_G2_14-2	Primer T11-2	UNKNOWN	SYBR	None				25.4184	25.538	0.1769							false	0.5673	true	3	19	1		N	N
G11	CV17_G2_14-2	Primer T11-2	UNKNOWN	SYBR	None				25.7413	25.538	0.1769							false	0.5673	true	3	19	1		N	N
G12	CV17_G2_14-2	Primer T11-2	UNKNOWN	SYBR	None				25.4544	25.538	0.1769							false	0.5673	true	3	19	1		N	N
H1	CV17_G1_15-2	Primer T11-2	UNKNOWN	SYBR	None				25.9298	25.807	0.1208							false	0.5673	true	3	19	1		N	N
H2	CV17_G1_15-2	Primer T11-2	UNKNOWN	SYBR	None				25.6882	25.807	0.1208							false	0.5673	true	3	19	1		N	N
H3	CV17_G1_15-2	Primer T11-2	UNKNOWN	SYBR	None				25.8029	25.807	0.1208							false	0.5673	true	3	20	1		N	N
H4	CV17_G2_15-2	Primer T11-2	UNKNOWN	SYBR	None				24.6816	24.8433	0.143							false	0.5673	true	3	18	1		N	N
H5	CV17_G2_15-2	Primer T11-2	UNKNOWN	SYBR	None				24.9533	24.8433	0.143							false	0.5673	true	3	18	1		N	N
H6	CV17_G2_15-2	Primer T11-2	UNKNOWN	SYBR	None				24.8949	24.8433	0.143							false	0.5673	true	3	18	1		N	N

Analysis Type = Singleplex
Endogenous Control = Primer T11-2
RQ Min/Max Confidence Level = 95.0
Reference Sample = CV17_G1_01-2
