# Supplementary material for: Dating Pupae of the Blow Fly Calliphora vicina Robineau–Desvoidy 1830 (Diptera: Calliphoridae) for Post Mortem Interval—Estimation: Validation of Molecular Age Markers
Source: Genes (Basel). 2018 Mar 9;9(3):153. doi: 10.3390/genes9030153 (PMC5867874; doi:10.3390/genes9030153)
Supplement: Supplementary file 1 [file genes-09-00153-s001.zip › S2/CV17/Additional Samples/Additional2Samples_PT12-1_CV17G1_1-15_RUNdata.txt]

* Block Type = 96well
* Chemistry = SYBR_GREEN
* Experiment File Name = D:\RMIF_Doktorarbeit_BZ\Ergebnisse\MACE\OneStepRTqPCR\CV17G1-2-3_MACEMarker\CV17G1-2_Repl2-to full fill to 5 Repl_Experiments\CV17_G1-2_01-30_Primer T12-1_MACE_RUN.eds
* Experiment Run End Time = Not Started
* Instrument Type = steponeplus
* Passive Reference = ROX

[Results]
Well	Sample Name	Target Name	Task	Reporter	Quencher	RQ	RQ Min	RQ Max	Cт	Cт Mean	Cт SD	ΔCт	ΔCт Mean	ΔCт SE	HK Control ΔCт Mean	HK Control ΔCт SE	ΔΔCт	Automatic Ct Threshold	Ct Threshold	Automatic Baseline	Baseline Start	Baseline End	Efficiency	Comments
A1	CV17_G1_01-2	Primer T12-1	UNKNOWN	SYBR	None				26.5158	26.4274	0.0776							false	0.8479	true	3	19	1	
A2	CV17_G1_01-2	Primer T12-1	UNKNOWN	SYBR	None				26.3957	26.4274	0.0776							false	0.8479	true	3	20	1	
A3	CV17_G1_01-2	Primer T12-1	UNKNOWN	SYBR	None				26.3705	26.4274	0.0776							false	0.8479	true	3	20	1	
A4	CV17_G2_01-2	Primer T12-1	UNKNOWN	SYBR	None				26.2649	26.107	0.1374							false	0.8479	true	3	19	1	
A5	CV17_G2_01-2	Primer T12-1	UNKNOWN	SYBR	None				26.0421	26.107	0.1374							false	0.8479	true	3	19	1	
A6	CV17_G2_01-2	Primer T12-1	UNKNOWN	SYBR	None				26.0141	26.107	0.1374							false	0.8479	true	3	19	1	
A7	CV17_G1_02-2	Primer T12-1	UNKNOWN	SYBR	None				26.4073	26.3148	0.1716							false	0.8479	true	3	19	1	
A8	CV17_G1_02-2	Primer T12-1	UNKNOWN	SYBR	None				26.4203	26.3148	0.1716							false	0.8479	true	3	19	1	
A9	CV17_G1_02-2	Primer T12-1	UNKNOWN	SYBR	None				26.1167	26.3148	0.1716							false	0.8479	true	3	19	1	
A10	CV17_G2_02-2	Primer T12-1	UNKNOWN	SYBR	None				26.164	26.0491	0.1134							false	0.8479	true	3	19	1	
A11	CV17_G2_02-2	Primer T12-1	UNKNOWN	SYBR	None				26.0461	26.0491	0.1134							false	0.8479	true	3	19	1	
A12	CV17_G2_02-2	Primer T12-1	UNKNOWN	SYBR	None				25.9372	26.0491	0.1134							false	0.8479	true	3	19	1	
B1	CV17_G1_03-2	Primer T12-1	UNKNOWN	SYBR	None				26.2904	26.2519	0.0646							false	0.8479	true	3	19	1	
B2	CV17_G1_03-2	Primer T12-1	UNKNOWN	SYBR	None				26.2881	26.2519	0.0646							false	0.8479	true	3	19	1	
B3	CV17_G1_03-2	Primer T12-1	UNKNOWN	SYBR	None				26.1773	26.2519	0.0646							false	0.8479	true	3	19	1	
B4	CV17_G2_03-2	Primer T12-1	UNKNOWN	SYBR	None				26.3512	26.1995	0.1458							false	0.8479	true	3	19	1	
B5	CV17_G2_03-2	Primer T12-1	UNKNOWN	SYBR	None				26.1868	26.1995	0.1458							false	0.8479	true	3	19	1	
B6	CV17_G2_03-2	Primer T12-1	UNKNOWN	SYBR	None				26.0604	26.1995	0.1458							false	0.8479	true	3	19	1	
B7	CV17_G1_04-2	Primer T12-1	UNKNOWN	SYBR	None				26.3223	26.1666	0.145							false	0.8479	true	3	19	1	
B8	CV17_G1_04-2	Primer T12-1	UNKNOWN	SYBR	None				26.1423	26.1666	0.145							false	0.8479	true	3	19	1	
B9	CV17_G1_04-2	Primer T12-1	UNKNOWN	SYBR	None				26.0354	26.1666	0.145							false	0.8479	true	3	19	1	
B10	CV17_G2_04-2	Primer T12-1	UNKNOWN	SYBR	None				26.0138	25.9621	0.0451							false	0.8479	true	3	19	1	
B11	CV17_G2_04-2	Primer T12-1	UNKNOWN	SYBR	None				25.9314	25.9621	0.0451							false	0.8479	true	3	19	1	
B12	CV17_G2_04-2	Primer T12-1	UNKNOWN	SYBR	None				25.941	25.9621	0.0451							false	0.8479	true	3	19	1	
C1	CV17_G1_05-2	Primer T12-1	UNKNOWN	SYBR	None				26.5099	26.3594	0.1483							false	0.8479	true	3	19	1	
C2	CV17_G1_05-2	Primer T12-1	UNKNOWN	SYBR	None				26.3551	26.3594	0.1483							false	0.8479	true	3	19	1	
C3	CV17_G1_05-2	Primer T12-1	UNKNOWN	SYBR	None				26.2133	26.3594	0.1483							false	0.8479	true	3	19	1	
C4	CV17_G2_05-2	Primer T12-1	UNKNOWN	SYBR	None				26.118	26.0272	0.0837							false	0.8479	true	3	19	1	
C5	CV17_G2_05-2	Primer T12-1	UNKNOWN	SYBR	None				26.0102	26.0272	0.0837							false	0.8479	true	3	19	1	
C6	CV17_G2_05-2	Primer T12-1	UNKNOWN	SYBR	None				25.9532	26.0272	0.0837							false	0.8479	true	3	19	1	
C7	CV17_G1_06-2	Primer T12-1	UNKNOWN	SYBR	None				26.08	26.0352	0.0451							false	0.8479	true	3	19	1	
C8	CV17_G1_06-2	Primer T12-1	UNKNOWN	SYBR	None				26.036	26.0352	0.0451							false	0.8479	true	3	19	1	
C9	CV17_G1_06-2	Primer T12-1	UNKNOWN	SYBR	None				25.9897	26.0352	0.0451							false	0.8479	true	3	19	1	
C10	CV17_G2_06-2	Primer T12-1	UNKNOWN	SYBR	None				25.9599	25.9606	0.012							false	0.8479	true	3	19	1	
C11	CV17_G2_06-2	Primer T12-1	UNKNOWN	SYBR	None				25.949	25.9606	0.012							false	0.8479	true	3	19	1	
C12	CV17_G2_06-2	Primer T12-1	UNKNOWN	SYBR	None				25.9729	25.9606	0.012							false	0.8479	true	3	19	1	
D1	CV17_G1_07-2	Primer T12-1	UNKNOWN	SYBR	None				26.0549	26.0196	0.0916							false	0.8479	true	3	19	1	
D2	CV17_G1_07-2	Primer T12-1	UNKNOWN	SYBR	None				26.0883	26.0196	0.0916							false	0.8479	true	3	19	1	
D3	CV17_G1_07-2	Primer T12-1	UNKNOWN	SYBR	None				25.9157	26.0196	0.0916							false	0.8479	true	3	18	1	
D4	CV17_G2_07-2	Primer T12-1	UNKNOWN	SYBR	None				26.0311	26.0525	0.0596							false	0.8479	true	3	19	1	
D5	CV17_G2_07-2	Primer T12-1	UNKNOWN	SYBR	None				26.0065	26.0525	0.0596							false	0.8479	true	3	19	1	
D6	CV17_G2_07-2	Primer T12-1	UNKNOWN	SYBR	None				26.1198	26.0525	0.0596							false	0.8479	true	3	19	1	
D7	CV17_G1_08-2	Primer T12-1	UNKNOWN	SYBR	None				26.1921	26.1092	0.1095							false	0.8479	true	3	19	1	
D8	CV17_G1_08-2	Primer T12-1	UNKNOWN	SYBR	None				26.1505	26.1092	0.1095							false	0.8479	true	3	19	1	
D9	CV17_G1_08-2	Primer T12-1	UNKNOWN	SYBR	None				25.985	26.1092	0.1095							false	0.8479	true	3	19	1	
D10	CV17_G2_08-2	Primer T12-1	UNKNOWN	SYBR	None				26.0352	25.9978	0.0332							false	0.8479	true	3	19	1	
D11	CV17_G2_08-2	Primer T12-1	UNKNOWN	SYBR	None				25.9719	25.9978	0.0332							false	0.8479	true	3	19	1	
D12	CV17_G2_08-2	Primer T12-1	UNKNOWN	SYBR	None				25.9862	25.9978	0.0332							false	0.8479	true	3	19	1	
E1	CV17_G1_09-2	Primer T12-1	UNKNOWN	SYBR	None				26.3727	26.2918	0.0906							false	0.8479	true	3	20	1	
E2	CV17_G1_09-2	Primer T12-1	UNKNOWN	SYBR	None				26.3087	26.2918	0.0906							false	0.8479	true	3	19	1	
E3	CV17_G1_09-2	Primer T12-1	UNKNOWN	SYBR	None				26.1939	26.2918	0.0906							false	0.8479	true	3	19	1	
E4	CV17_G2_09-2	Primer T12-1	UNKNOWN	SYBR	None				26.2408	26.2064	0.0378							false	0.8479	true	3	19	1	
E5	CV17_G2_09-2	Primer T12-1	UNKNOWN	SYBR	None				26.1659	26.2064	0.0378							false	0.8479	true	3	19	1	
E6	CV17_G2_09-2	Primer T12-1	UNKNOWN	SYBR	None				26.2125	26.2064	0.0378							false	0.8479	true	3	19	1	
E7	CV17_G1_10-2	Primer T12-1	UNKNOWN	SYBR	None				26.226	26.1868	0.0457							false	0.8479	true	3	19	1	
E8	CV17_G1_10-2	Primer T12-1	UNKNOWN	SYBR	None				26.1978	26.1868	0.0457							false	0.8479	true	3	19	1	
E9	CV17_G1_10-2	Primer T12-1	UNKNOWN	SYBR	None				26.1365	26.1868	0.0457							false	0.8479	true	3	19	1	
E10	CV17_G2_10-2	Primer T12-1	UNKNOWN	SYBR	None				26.0745	26.0473	0.0347							false	0.8479	true	3	19	1	
E11	CV17_G2_10-2	Primer T12-1	UNKNOWN	SYBR	None				26.0082	26.0473	0.0347							false	0.8479	true	3	19	1	
E12	CV17_G2_10-2	Primer T12-1	UNKNOWN	SYBR	None				26.059	26.0473	0.0347							false	0.8479	true	3	19	1	
F1	CV17_G1_11-2	Primer T12-1	UNKNOWN	SYBR	None				26.3639	26.3358	0.0261							false	0.8479	true	3	19	1	
F2	CV17_G1_11-2	Primer T12-1	UNKNOWN	SYBR	None				26.3309	26.3358	0.0261							false	0.8479	true	3	19	1	
F3	CV17_G1_11-2	Primer T12-1	UNKNOWN	SYBR	None				26.3125	26.3358	0.0261							false	0.8479	true	3	20	1	
F4	CV17_G2_11-2	Primer T12-1	UNKNOWN	SYBR	None				26.3897	26.3017	0.0762							false	0.8479	true	3	19	1	
F5	CV17_G2_11-2	Primer T12-1	UNKNOWN	SYBR	None				26.2605	26.3017	0.0762							false	0.8479	true	3	19	1	
F6	CV17_G2_11-2	Primer T12-1	UNKNOWN	SYBR	None				26.2549	26.3017	0.0762							false	0.8479	true	3	19	1	
F7	CV17_G1_12-2	Primer T12-1	UNKNOWN	SYBR	None				20.3648	20.3208	0.0396							false	0.8479	true	3	13	1	
F8	CV17_G1_12-2	Primer T12-1	UNKNOWN	SYBR	None				20.3097	20.3208	0.0396							false	0.8479	true	3	13	1	
F9	CV17_G1_12-2	Primer T12-1	UNKNOWN	SYBR	None				20.288	20.3208	0.0396							false	0.8479	true	3	13	1	
F10	CV17_G2_12-3	Primer T12-1	UNKNOWN	SYBR	None				20.4368	20.4162	0.0189							false	0.8479	true	3	13	1	
F11	CV17_G2_12-3	Primer T12-1	UNKNOWN	SYBR	None				20.4123	20.4162	0.0189							false	0.8479	true	3	13	1	
F12	CV17_G2_12-3	Primer T12-1	UNKNOWN	SYBR	None				20.3996	20.4162	0.0189							false	0.8479	true	3	13	1	
G1	CV17_G1_13-2	Primer T12-1	UNKNOWN	SYBR	None				21.5119	21.5477	0.0336							false	0.8479	true	3	14	1	
G2	CV17_G1_13-2	Primer T12-1	UNKNOWN	SYBR	None				21.5524	21.5477	0.0336							false	0.8479	true	3	14	1	
G3	CV17_G1_13-2	Primer T12-1	UNKNOWN	SYBR	None				21.5787	21.5477	0.0336							false	0.8479	true	3	14	1	
G4	CV17_G2_13-2	Primer T12-1	UNKNOWN	SYBR	None				24.1237	24.0898	0.0781							false	0.8479	true	3	17	1	
G5	CV17_G2_13-2	Primer T12-1	UNKNOWN	SYBR	None				24.0005	24.0898	0.0781							false	0.8479	true	3	17	1	
G6	CV17_G2_13-2	Primer T12-1	UNKNOWN	SYBR	None				24.1453	24.0898	0.0781							false	0.8479	true	3	17	1	
G7	CV17_G1_14-2	Primer T12-1	UNKNOWN	SYBR	None				25.64	25.5322	0.0943							false	0.8479	true	3	19	1	
G8	CV17_G1_14-2	Primer T12-1	UNKNOWN	SYBR	None				25.4917	25.5322	0.0943							false	0.8479	true	3	18	1	
G9	CV17_G1_14-2	Primer T12-1	UNKNOWN	SYBR	None				25.465	25.5322	0.0943							false	0.8479	true	3	18	1	
G10	CV17_G2_14-2	Primer T12-1	UNKNOWN	SYBR	None				24.9406	24.9215	0.0316							false	0.8479	true	3	18	1	
G11	CV17_G2_14-2	Primer T12-1	UNKNOWN	SYBR	None				24.9389	24.9215	0.0316							false	0.8479	true	3	18	1	
G12	CV17_G2_14-2	Primer T12-1	UNKNOWN	SYBR	None				24.8849	24.9215	0.0316							false	0.8479	true	3	18	1	
H1	CV17_G1_15-2	Primer T12-1	UNKNOWN	SYBR	None				26.3207	26.2689	0.1192							false	0.8479	true	3	19	1	
H2	CV17_G1_15-2	Primer T12-1	UNKNOWN	SYBR	None				26.3535	26.2689	0.1192							false	0.8479	true	3	19	1	
H3	CV17_G1_15-2	Primer T12-1	UNKNOWN	SYBR	None				26.1327	26.2689	0.1192							false	0.8479	true	3	19	1	
H4	CV17_G2_15-2	Primer T12-1	UNKNOWN	SYBR	None				26.1984	26.0698	0.1185							false	0.8479	true	3	19	1	
H5	CV17_G2_15-2	Primer T12-1	UNKNOWN	SYBR	None				26.0461	26.0698	0.1185							false	0.8479	true	3	19	1	
H6	CV17_G2_15-2	Primer T12-1	UNKNOWN	SYBR	None				25.9649	26.0698	0.1185							false	0.8479	true	3	19	1	

Analysis Type = Singleplex
Endogenous Control = Primer T12-1
RQ Min/Max Confidence Level = 95.0
Reference Sample = CV17_G1_01-2
