# Supplementary material for: Dating Pupae of the Blow Fly Calliphora vicina Robineau–Desvoidy 1830 (Diptera: Calliphoridae) for Post Mortem Interval—Estimation: Validation of Molecular Age Markers
Source: Genes (Basel). 2018 Mar 9;9(3):153. doi: 10.3390/genes9030153 (PMC5867874; doi:10.3390/genes9030153)
Supplement: Supplementary file 1 [file genes-09-00153-s001.zip › S2/CV17/Additional Samples/Additional2Samples_PT12-2_CV17G1_1-15_RUNdata.txt]

* Block Type = 96well
* Chemistry = SYBR_GREEN
* Experiment File Name = D:\RMIF_Doktorarbeit_BZ\Ergebnisse\MACE\OneStepRTqPCR\CV17G1-2-3_MACEMarker\CV17G1-2_Repl2-to full fill to 5 Repl_Experiments\CV17_G1-2_01-30_Primer T12-2_MACE_RUN.eds
* Experiment Run End Time = Not Started
* Instrument Type = steponeplus
* Passive Reference = ROX

[Results]
Well	Sample Name	Target Name	Task	Reporter	Quencher	RQ	RQ Min	RQ Max	Cт	Cт Mean	Cт SD	ΔCт	ΔCт Mean	ΔCт SE	HK Control ΔCт Mean	HK Control ΔCт SE	ΔΔCт	Automatic Ct Threshold	Ct Threshold	Automatic Baseline	Baseline Start	Baseline End	Efficiency	Comments
A1	CV17_G1_01-2	Primer T12-2	UNKNOWN	SYBR	None				26.8583	26.8889	0.0844							false	0.8865	true	3	19	1	
A2	CV17_G1_01-2	Primer T12-2	UNKNOWN	SYBR	None				26.9843	26.8889	0.0844							false	0.8865	true	3	20	1	
A3	CV17_G1_01-2	Primer T12-2	UNKNOWN	SYBR	None				26.824	26.8889	0.0844							false	0.8865	true	3	20	1	
A4	CV17_G2_01-2	Primer T12-2	UNKNOWN	SYBR	None				27.8704	27.9428	0.0693							false	0.8865	true	3	20	1	
A5	CV17_G2_01-2	Primer T12-2	UNKNOWN	SYBR	None				27.9495	27.9428	0.0693							false	0.8865	true	3	21	1	
A6	CV17_G2_01-2	Primer T12-2	UNKNOWN	SYBR	None				28.0085	27.9428	0.0693							false	0.8865	true	3	21	1	
A7	CV17_G1_02-2	Primer T12-2	UNKNOWN	SYBR	None				23.6185	23.6894	0.0718							false	0.8865	true	3	16	1	
A8	CV17_G1_02-2	Primer T12-2	UNKNOWN	SYBR	None				23.6875	23.6894	0.0718							false	0.8865	true	3	16	1	
A9	CV17_G1_02-2	Primer T12-2	UNKNOWN	SYBR	None				23.7621	23.6894	0.0718							false	0.8865	true	3	16	1	
A10	CV17_G2_02-2	Primer T12-2	UNKNOWN	SYBR	None				20.8589	20.9175	0.0578							false	0.8865	true	3	13	1	
A11	CV17_G2_02-2	Primer T12-2	UNKNOWN	SYBR	None				20.9744	20.9175	0.0578							false	0.8865	true	3	12	1	
A12	CV17_G2_02-2	Primer T12-2	UNKNOWN	SYBR	None				20.9194	20.9175	0.0578							false	0.8865	true	3	13	1	
B1	CV17_G1_03-2	Primer T12-2	UNKNOWN	SYBR	None				27.5294	27.4326	0.1411							false	0.8865	true	3	20	1	
B2	CV17_G1_03-2	Primer T12-2	UNKNOWN	SYBR	None				27.4977	27.4326	0.1411							false	0.8865	true	3	20	1	
B3	CV17_G1_03-2	Primer T12-2	UNKNOWN	SYBR	None				27.2707	27.4326	0.1411							false	0.8865	true	3	20	1	
B4	CV17_G2_03-2	Primer T12-2	UNKNOWN	SYBR	None				26.2989	26.3448	0.0398							false	0.8865	true	3	19	1	
B5	CV17_G2_03-2	Primer T12-2	UNKNOWN	SYBR	None				26.3656	26.3448	0.0398							false	0.8865	true	3	19	1	
B6	CV17_G2_03-2	Primer T12-2	UNKNOWN	SYBR	None				26.3698	26.3448	0.0398							false	0.8865	true	3	19	1	
B7	CV17_G1_04-2	Primer T12-2	UNKNOWN	SYBR	None				29.0083	29.0315	0.1443							false	0.8865	true	3	22	1	
B8	CV17_G1_04-2	Primer T12-2	UNKNOWN	SYBR	None				28.9002	29.0315	0.1443							false	0.8865	true	3	21	1	
B9	CV17_G1_04-2	Primer T12-2	UNKNOWN	SYBR	None				29.1861	29.0315	0.1443							false	0.8865	true	3	22	1	
B10	CV17_G2_04-2	Primer T12-2	UNKNOWN	SYBR	None				28.8456	28.8915	0.0556							false	0.8865	true	3	21	1	
B11	CV17_G2_04-2	Primer T12-2	UNKNOWN	SYBR	None				28.9533	28.8915	0.0556							false	0.8865	true	3	22	1	
B12	CV17_G2_04-2	Primer T12-2	UNKNOWN	SYBR	None				28.8755	28.8915	0.0556							false	0.8865	true	3	21	1	
C1	CV17_G1_05-2	Primer T12-2	UNKNOWN	SYBR	None				28.1988	28.0908	0.1157							false	0.8865	true	3	20	1	
C2	CV17_G1_05-2	Primer T12-2	UNKNOWN	SYBR	None				28.1051	28.0908	0.1157							false	0.8865	true	3	21	1	
C3	CV17_G1_05-2	Primer T12-2	UNKNOWN	SYBR	None				27.9687	28.0908	0.1157							false	0.8865	true	3	20	1	
C4	CV17_G2_05-2	Primer T12-2	UNKNOWN	SYBR	None				28.3541	28.3345	0.0663							false	0.8865	true	3	21	1	
C5	CV17_G2_05-2	Primer T12-2	UNKNOWN	SYBR	None				28.2606	28.3345	0.0663							false	0.8865	true	3	21	1	
C6	CV17_G2_05-2	Primer T12-2	UNKNOWN	SYBR	None				28.3887	28.3345	0.0663							false	0.8865	true	3	21	1	
C7	CV17_G1_06-2	Primer T12-2	UNKNOWN	SYBR	None				28.1255	28.1803	0.0516							false	0.8865	true	3	21	1	
C8	CV17_G1_06-2	Primer T12-2	UNKNOWN	SYBR	None				28.2279	28.1803	0.0516							false	0.8865	true	3	21	1	
C9	CV17_G1_06-2	Primer T12-2	UNKNOWN	SYBR	None				28.1874	28.1803	0.0516							false	0.8865	true	3	21	1	
C10	CV17_G2_06-2	Primer T12-2	UNKNOWN	SYBR	None				27.6394	27.6846	0.0416							false	0.8865	true	3	20	1	
C11	CV17_G2_06-2	Primer T12-2	UNKNOWN	SYBR	None				27.6933	27.6846	0.0416							false	0.8865	true	3	20	1	
C12	CV17_G2_06-2	Primer T12-2	UNKNOWN	SYBR	None				27.7212	27.6846	0.0416							false	0.8865	true	3	20	1	
D1	CV17_G1_07-2	Primer T12-2	UNKNOWN	SYBR	None				27.5986	27.6331	0.0938							false	0.8865	true	3	20	1	
D2	CV17_G1_07-2	Primer T12-2	UNKNOWN	SYBR	None				27.5615	27.6331	0.0938							false	0.8865	true	3	20	1	
D3	CV17_G1_07-2	Primer T12-2	UNKNOWN	SYBR	None				27.7392	27.6331	0.0938							false	0.8865	true	3	20	1	
D4	CV17_G2_07-2	Primer T12-2	UNKNOWN	SYBR	None				22.8834	22.9452	0.0566							false	0.8865	true	3	15	1	
D5	CV17_G2_07-2	Primer T12-2	UNKNOWN	SYBR	None				22.9575	22.9452	0.0566							false	0.8865	true	3	15	1	
D6	CV17_G2_07-2	Primer T12-2	UNKNOWN	SYBR	None				22.9947	22.9452	0.0566							false	0.8865	true	3	16	1	
D7	CV17_G1_08-2	Primer T12-2	UNKNOWN	SYBR	None				21.8655	21.8992	0.0371							false	0.8865	true	3	14	1	
D8	CV17_G1_08-2	Primer T12-2	UNKNOWN	SYBR	None				21.8931	21.8992	0.0371							false	0.8865	true	3	15	1	
D9	CV17_G1_08-2	Primer T12-2	UNKNOWN	SYBR	None				21.939	21.8992	0.0371							false	0.8865	true	3	15	1	
D10	CV17_G2_08-2	Primer T12-2	UNKNOWN	SYBR	None				21.4592	21.4971	0.0367							false	0.8865	true	3	14	1	
D11	CV17_G2_08-2	Primer T12-2	UNKNOWN	SYBR	None				21.5325	21.4971	0.0367							false	0.8865	true	3	14	1	
D12	CV17_G2_08-2	Primer T12-2	UNKNOWN	SYBR	None				21.4997	21.4971	0.0367							false	0.8865	true	3	14	1	
E1	CV17_G1_09-2	Primer T12-2	UNKNOWN	SYBR	None				20.9997	20.9862	0.0181							false	0.8865	true	3	14	1	
E2	CV17_G1_09-2	Primer T12-2	UNKNOWN	SYBR	None				20.9933	20.9862	0.0181							false	0.8865	true	3	14	1	
E3	CV17_G1_09-2	Primer T12-2	UNKNOWN	SYBR	None				20.9656	20.9862	0.0181							false	0.8865	true	3	13	1	
E4	CV17_G2_09-2	Primer T12-2	UNKNOWN	SYBR	None				22.3411	22.3504	0.0544							false	0.8865	true	3	15	1	
E5	CV17_G2_09-2	Primer T12-2	UNKNOWN	SYBR	None				22.3013	22.3504	0.0544							false	0.8865	true	3	15	1	
E6	CV17_G2_09-2	Primer T12-2	UNKNOWN	SYBR	None				22.4089	22.3504	0.0544							false	0.8865	true	3	15	1	
E7	CV17_G1_10-2	Primer T12-2	UNKNOWN	SYBR	None				24.2064	24.1003	0.0953							false	0.8865	true	3	17	1	
E8	CV17_G1_10-2	Primer T12-2	UNKNOWN	SYBR	None				24.0222	24.1003	0.0953							false	0.8865	true	3	17	1	
E9	CV17_G1_10-2	Primer T12-2	UNKNOWN	SYBR	None				24.0724	24.1003	0.0953							false	0.8865	true	3	17	1	
E10	CV17_G2_10-2	Primer T12-2	UNKNOWN	SYBR	None				25.1005	25.2151	0.1241							false	0.8865	true	3	18	1	
E11	CV17_G2_10-2	Primer T12-2	UNKNOWN	SYBR	None				25.347	25.2151	0.1241							false	0.8865	true	3	18	1	
E12	CV17_G2_10-2	Primer T12-2	UNKNOWN	SYBR	None				25.1978	25.2151	0.1241							false	0.8865	true	3	18	1	
F1	CV17_G1_11-2	Primer T12-2	UNKNOWN	SYBR	None				25.0021	25.0314	0.0593							false	0.8865	true	3	18	1	
F2	CV17_G1_11-2	Primer T12-2	UNKNOWN	SYBR	None				25.0997	25.0314	0.0593							false	0.8865	true	3	18	1	
F3	CV17_G1_11-2	Primer T12-2	UNKNOWN	SYBR	None				24.9925	25.0314	0.0593							false	0.8865	true	3	18	1	
F4	CV17_G2_11-2	Primer T12-2	UNKNOWN	SYBR	None				22.2649	22.3068	0.0421							false	0.8865	true	3	15	1	
F5	CV17_G2_11-2	Primer T12-2	UNKNOWN	SYBR	None				22.349	22.3068	0.0421							false	0.8865	true	3	15	1	
F6	CV17_G2_11-2	Primer T12-2	UNKNOWN	SYBR	None				22.3064	22.3068	0.0421							false	0.8865	true	3	15	1	
F7	CV17_G1_12-2	Primer T12-2	UNKNOWN	SYBR	None				17.9972	18.0904	0.0952							false	0.8865	true	3	11	1	
F8	CV17_G1_12-2	Primer T12-2	UNKNOWN	SYBR	None				18.0865	18.0904	0.0952							false	0.8865	true	3	11	1	
F9	CV17_G1_12-2	Primer T12-2	UNKNOWN	SYBR	None				18.1874	18.0904	0.0952							false	0.8865	true	3	11	1	
F10	CV17_G2_12-3	Primer T12-2	UNKNOWN	SYBR	None				18.6614	18.5168	0.132							false	0.8865	true	3	9	1	
F11	CV17_G2_12-3	Primer T12-2	UNKNOWN	SYBR	None				18.4861	18.5168	0.132							false	0.8865	true	3	11	1	
F12	CV17_G2_12-3	Primer T12-2	UNKNOWN	SYBR	None				18.4028	18.5168	0.132							false	0.8865	true	3	11	1	
G1	CV17_G1_13-2	Primer T12-2	UNKNOWN	SYBR	None				19.3581	19.334	0.0408							false	0.8865	true	3	12	1	
G2	CV17_G1_13-2	Primer T12-2	UNKNOWN	SYBR	None				19.3569	19.334	0.0408							false	0.8865	true	3	12	1	
G3	CV17_G1_13-2	Primer T12-2	UNKNOWN	SYBR	None				19.2869	19.334	0.0408							false	0.8865	true	3	12	1	
G4	CV17_G2_13-2	Primer T12-2	UNKNOWN	SYBR	None				20.743	20.7642	0.0377							false	0.8865	true	3	13	1	
G5	CV17_G2_13-2	Primer T12-2	UNKNOWN	SYBR	None				20.7419	20.7642	0.0377							false	0.8865	true	3	13	1	
G6	CV17_G2_13-2	Primer T12-2	UNKNOWN	SYBR	None				20.8078	20.7642	0.0377							false	0.8865	true	3	13	1	
G7	CV17_G1_14-2	Primer T12-2	UNKNOWN	SYBR	None				22.5327	22.5577	0.0395							false	0.8865	true	3	15	1	
G8	CV17_G1_14-2	Primer T12-2	UNKNOWN	SYBR	None				22.6033	22.5577	0.0395							false	0.8865	true	3	15	1	
G9	CV17_G1_14-2	Primer T12-2	UNKNOWN	SYBR	None				22.5372	22.5577	0.0395							false	0.8865	true	3	15	1	
G10	CV17_G2_14-2	Primer T12-2	UNKNOWN	SYBR	None				21.4119	21.4652	0.0574							false	0.8865	true	3	14	1	
G11	CV17_G2_14-2	Primer T12-2	UNKNOWN	SYBR	None				21.5259	21.4652	0.0574							false	0.8865	true	3	14	1	
G12	CV17_G2_14-2	Primer T12-2	UNKNOWN	SYBR	None				21.4577	21.4652	0.0574							false	0.8865	true	3	14	1	
H1	CV17_G1_15-2	Primer T12-2	UNKNOWN	SYBR	None				25.4217	25.5235	0.1159							false	0.8865	true	3	18	1	
H2	CV17_G1_15-2	Primer T12-2	UNKNOWN	SYBR	None				25.6496	25.5235	0.1159							false	0.8865	true	3	18	1	
H3	CV17_G1_15-2	Primer T12-2	UNKNOWN	SYBR	None				25.4992	25.5235	0.1159							false	0.8865	true	3	18	1	
H4	CV17_G2_15-2	Primer T12-2	UNKNOWN	SYBR	None				25.7162	25.8032	0.0771							false	0.8865	true	3	18	1	
H5	CV17_G2_15-2	Primer T12-2	UNKNOWN	SYBR	None				25.8303	25.8032	0.0771							false	0.8865	true	3	18	1	
H6	CV17_G2_15-2	Primer T12-2	UNKNOWN	SYBR	None				25.8632	25.8032	0.0771							false	0.8865	true	3	18	1	

Analysis Type = Singleplex
Endogenous Control = Primer T12-2
RQ Min/Max Confidence Level = 95.0
Reference Sample = CV17_G1_01-2
