# Supplementary material for: Dating Pupae of the Blow Fly Calliphora vicina Robineau–Desvoidy 1830 (Diptera: Calliphoridae) for Post Mortem Interval—Estimation: Validation of Molecular Age Markers
Source: Genes (Basel). 2018 Mar 9;9(3):153. doi: 10.3390/genes9030153 (PMC5867874; doi:10.3390/genes9030153)
Supplement: Supplementary file 1 [file genes-09-00153-s001.zip › S2/CV17/Additional Samples/Additional2Samples_PT13-1_CV17G1_1-15_RUNdata.txt]

* Block Type = 96well
* Chemistry = SYBR_GREEN
* Experiment File Name = D:\RMIF_Doktorarbeit_BZ\Ergebnisse\MACE\OneStepRTqPCR\CV17G1-2-3_MACEMarker\CV17G1-2_Repl2-to full fill to 5 Repl_Experiments\CV17_G1-2_01-30_Primer T13-1_MACE_RUN.eds
* Experiment Run End Time = Not Started
* Instrument Type = steponeplus
* Passive Reference = ROX

[Results]
Well	Sample Name	Target Name	Task	Reporter	Quencher	RQ	RQ Min	RQ Max	Cт	Cт Mean	Cт SD	ΔCт	ΔCт Mean	ΔCт SE	HK Control ΔCт Mean	HK Control ΔCт SE	ΔΔCт	Automatic Ct Threshold	Ct Threshold	Automatic Baseline	Baseline Start	Baseline End	Efficiency	Comments
A1	CV17_G1_01-2	Primer T13-1	UNKNOWN	SYBR	None				25.2207	25.2649	0.0389							false	0.5891	true	3	19	1	
A2	CV17_G1_01-2	Primer T13-1	UNKNOWN	SYBR	None				25.2939	25.2649	0.0389							false	0.5891	true	3	19	1	
A3	CV17_G1_01-2	Primer T13-1	UNKNOWN	SYBR	None				25.28	25.2649	0.0389							false	0.5891	true	3	18	1	
A4	CV17_G2_01-2	Primer T13-1	UNKNOWN	SYBR	None				28.4378	28.7659	0.464							false	0.5891	true	3	20	1	
A6	CV17_G2_01-2	Primer T13-1	UNKNOWN	SYBR	None				29.094	28.7659	0.464							false	0.5891	true	3	20	1	
A7	CV17_G1_02-2	Primer T13-1	UNKNOWN	SYBR	None				26.3155	26.4126	0.085							false	0.5891	true	3	19	1	
A8	CV17_G1_02-2	Primer T13-1	UNKNOWN	SYBR	None				26.4482	26.4126	0.085							false	0.5891	true	3	19	1	
A9	CV17_G1_02-2	Primer T13-1	UNKNOWN	SYBR	None				26.474	26.4126	0.085							false	0.5891	true	3	19	1	
A10	CV17_G2_02-2	Primer T13-1	UNKNOWN	SYBR	None				26.5441	26.5286	0.0141							false	0.5891	true	3	20	1	
A11	CV17_G2_02-2	Primer T13-1	UNKNOWN	SYBR	None				26.5252	26.5286	0.0141							false	0.5891	true	3	20	1	
A12	CV17_G2_02-2	Primer T13-1	UNKNOWN	SYBR	None				26.5165	26.5286	0.0141							false	0.5891	true	3	20	1	
B1	CV17_G1_03-2	Primer T13-1	UNKNOWN	SYBR	None				25.8327	25.8815	0.0601							false	0.5891	true	3	19	1	
B2	CV17_G1_03-2	Primer T13-1	UNKNOWN	SYBR	None				25.8631	25.8815	0.0601							false	0.5891	true	3	19	1	
B3	CV17_G1_03-2	Primer T13-1	UNKNOWN	SYBR	None				25.9486	25.8815	0.0601							false	0.5891	true	3	19	1	
B4	CV17_G2_03-2	Primer T13-1	UNKNOWN	SYBR	None				26.0231	26.0382	0.0238							false	0.5891	true	3	19	1	
B5	CV17_G2_03-2	Primer T13-1	UNKNOWN	SYBR	None				26.0655	26.0382	0.0238							false	0.5891	true	3	19	1	
B6	CV17_G2_03-2	Primer T13-1	UNKNOWN	SYBR	None				26.0259	26.0382	0.0238							false	0.5891	true	3	19	1	
B7	CV17_G1_04-2	Primer T13-1	UNKNOWN	SYBR	None				24.9473	24.9522	0.1898							false	0.5891	true	3	18	1	
B8	CV17_G1_04-2	Primer T13-1	UNKNOWN	SYBR	None				24.7649	24.9522	0.1898							false	0.5891	true	3	18	1	
B9	CV17_G1_04-2	Primer T13-1	UNKNOWN	SYBR	None				25.1445	24.9522	0.1898							false	0.5891	true	3	19	1	
B10	CV17_G2_04-2	Primer T13-1	UNKNOWN	SYBR	None				25.6423	25.5466	0.0867							false	0.5891	true	3	19	1	
B11	CV17_G2_04-2	Primer T13-1	UNKNOWN	SYBR	None				25.4735	25.5466	0.0867							false	0.5891	true	3	19	1	
B12	CV17_G2_04-2	Primer T13-1	UNKNOWN	SYBR	None				25.5239	25.5466	0.0867							false	0.5891	true	3	19	1	
C1	CV17_G1_05-2	Primer T13-1	UNKNOWN	SYBR	None				25.764	25.743	0.0192							false	0.5891	true	3	19	1	
C2	CV17_G1_05-2	Primer T13-1	UNKNOWN	SYBR	None				25.7265	25.743	0.0192							false	0.5891	true	3	18	1	
C3	CV17_G1_05-2	Primer T13-1	UNKNOWN	SYBR	None				25.7387	25.743	0.0192							false	0.5891	true	3	19	1	
C4	CV17_G2_05-2	Primer T13-1	UNKNOWN	SYBR	None				25.8024	25.7773	0.0617							false	0.5891	true	3	19	1	
C5	CV17_G2_05-2	Primer T13-1	UNKNOWN	SYBR	None				25.707	25.7773	0.0617							false	0.5891	true	3	19	1	
C6	CV17_G2_05-2	Primer T13-1	UNKNOWN	SYBR	None				25.8224	25.7773	0.0617							false	0.5891	true	3	19	1	
C7	CV17_G1_06-2	Primer T13-1	UNKNOWN	SYBR	None				26.3657	26.5196	0.1709							false	0.5891	true	3	20	1	
C8	CV17_G1_06-2	Primer T13-1	UNKNOWN	SYBR	None				26.4896	26.5196	0.1709							false	0.5891	true	3	20	1	
C9	CV17_G1_06-2	Primer T13-1	UNKNOWN	SYBR	None				26.7034	26.5196	0.1709							false	0.5891	true	3	20	1	
C10	CV17_G2_06-2	Primer T13-1	UNKNOWN	SYBR	None				25.7395	25.7959	0.0575							false	0.5891	true	3	19	1	
C11	CV17_G2_06-2	Primer T13-1	UNKNOWN	SYBR	None				25.7939	25.7959	0.0575							false	0.5891	true	3	19	1	
C12	CV17_G2_06-2	Primer T13-1	UNKNOWN	SYBR	None				25.8544	25.7959	0.0575							false	0.5891	true	3	19	1	
D1	CV17_G1_07-2	Primer T13-1	UNKNOWN	SYBR	None				25.6189	25.7222	0.1021							false	0.5891	true	3	19	1	
D2	CV17_G1_07-2	Primer T13-1	UNKNOWN	SYBR	None				25.8231	25.7222	0.1021							false	0.5891	true	3	19	1	
D3	CV17_G1_07-2	Primer T13-1	UNKNOWN	SYBR	None				25.7246	25.7222	0.1021							false	0.5891	true	3	19	1	
D4	CV17_G2_07-2	Primer T13-1	UNKNOWN	SYBR	None				25.9308	26.0919	0.1403							false	0.5891	true	3	19	1	
D5	CV17_G2_07-2	Primer T13-1	UNKNOWN	SYBR	None				26.1579	26.0919	0.1403							false	0.5891	true	3	19	1	
D6	CV17_G2_07-2	Primer T13-1	UNKNOWN	SYBR	None				26.187	26.0919	0.1403							false	0.5891	true	3	20	1	
D7	CV17_G1_08-2	Primer T13-1	UNKNOWN	SYBR	None				26.1128	26.1696	0.0503							false	0.5891	true	3	20	1	
D8	CV17_G1_08-2	Primer T13-1	UNKNOWN	SYBR	None				26.1875	26.1696	0.0503							false	0.5891	true	3	20	1	
D9	CV17_G1_08-2	Primer T13-1	UNKNOWN	SYBR	None				26.2084	26.1696	0.0503							false	0.5891	true	3	19	1	
D10	CV17_G2_08-2	Primer T13-1	UNKNOWN	SYBR	None				26.007	25.9998	0.0211							false	0.5891	true	3	19	1	
D11	CV17_G2_08-2	Primer T13-1	UNKNOWN	SYBR	None				26.0163	25.9998	0.0211							false	0.5891	true	3	19	1	
D12	CV17_G2_08-2	Primer T13-1	UNKNOWN	SYBR	None				25.976	25.9998	0.0211							false	0.5891	true	3	19	1	
E1	CV17_G1_09-2	Primer T13-1	UNKNOWN	SYBR	None				24.7086	24.7522	0.0754							false	0.5891	true	3	18	1	
E2	CV17_G1_09-2	Primer T13-1	UNKNOWN	SYBR	None				24.7087	24.7522	0.0754							false	0.5891	true	3	18	1	
E3	CV17_G1_09-2	Primer T13-1	UNKNOWN	SYBR	None				24.8393	24.7522	0.0754							false	0.5891	true	3	18	1	
E4	CV17_G2_09-2	Primer T13-1	UNKNOWN	SYBR	None				25.1153	25.1326	0.0375							false	0.5891	true	3	18	1	
E5	CV17_G2_09-2	Primer T13-1	UNKNOWN	SYBR	None				25.1069	25.1326	0.0375							false	0.5891	true	3	18	1	
E6	CV17_G2_09-2	Primer T13-1	UNKNOWN	SYBR	None				25.1757	25.1326	0.0375							false	0.5891	true	3	18	1	
E7	CV17_G1_10-2	Primer T13-1	UNKNOWN	SYBR	None				24.3339	24.5111	0.1538							false	0.5891	true	3	18	1	
E8	CV17_G1_10-2	Primer T13-1	UNKNOWN	SYBR	None				24.6111	24.5111	0.1538							false	0.5891	true	3	18	1	
E9	CV17_G1_10-2	Primer T13-1	UNKNOWN	SYBR	None				24.5882	24.5111	0.1538							false	0.5891	true	3	18	1	
E10	CV17_G2_10-2	Primer T13-1	UNKNOWN	SYBR	None				24.1512	24.1796	0.044							false	0.5891	true	3	17	1	
E11	CV17_G2_10-2	Primer T13-1	UNKNOWN	SYBR	None				24.2303	24.1796	0.044							false	0.5891	true	3	18	1	
E12	CV17_G2_10-2	Primer T13-1	UNKNOWN	SYBR	None				24.1574	24.1796	0.044							false	0.5891	true	3	17	1	
F1	CV17_G1_11-2	Primer T13-1	UNKNOWN	SYBR	None				24.4378	24.3121	0.1442							false	0.5891	true	3	17	1	
F2	CV17_G1_11-2	Primer T13-1	UNKNOWN	SYBR	None				24.3439	24.3121	0.1442							false	0.5891	true	3	18	1	
F3	CV17_G1_11-2	Primer T13-1	UNKNOWN	SYBR	None				24.1546	24.3121	0.1442							false	0.5891	true	3	17	1	
F4	CV17_G2_11-2	Primer T13-1	UNKNOWN	SYBR	None				22.3996	22.4018	0.0408							false	0.5891	true	3	15	1	
F5	CV17_G2_11-2	Primer T13-1	UNKNOWN	SYBR	None				22.4437	22.4018	0.0408							false	0.5891	true	3	15	1	
F6	CV17_G2_11-2	Primer T13-1	UNKNOWN	SYBR	None				22.3621	22.4018	0.0408							false	0.5891	true	3	16	1	
F7	CV17_G1_12-2	Primer T13-1	UNKNOWN	SYBR	None				21.7772	21.7961	0.0181							false	0.5891	true	3	15	1	
F8	CV17_G1_12-2	Primer T13-1	UNKNOWN	SYBR	None				21.798	21.7961	0.0181							false	0.5891	true	3	15	1	
F9	CV17_G1_12-2	Primer T13-1	UNKNOWN	SYBR	None				21.8131	21.7961	0.0181							false	0.5891	true	3	15	1	
F10	CV17_G2_12-3	Primer T13-1	UNKNOWN	SYBR	None				23.187	23.0477	0.1208							false	0.5891	true	3	16	1	
F11	CV17_G2_12-3	Primer T13-1	UNKNOWN	SYBR	None				22.9721	23.0477	0.1208							false	0.5891	true	3	16	1	
F12	CV17_G2_12-3	Primer T13-1	UNKNOWN	SYBR	None				22.9839	23.0477	0.1208							false	0.5891	true	3	16	1	
G1	CV17_G1_13-2	Primer T13-1	UNKNOWN	SYBR	None				20.3938	20.4082	0.0306							false	0.5891	true	3	14	1	
G2	CV17_G1_13-2	Primer T13-1	UNKNOWN	SYBR	None				20.3874	20.4082	0.0306							false	0.5891	true	3	13	1	
G3	CV17_G1_13-2	Primer T13-1	UNKNOWN	SYBR	None				20.4433	20.4082	0.0306							false	0.5891	true	3	14	1	
G4	CV17_G2_13-2	Primer T13-1	UNKNOWN	SYBR	None				19.1299	19.1572	0.0246							false	0.5891	true	3	12	1	
G5	CV17_G2_13-2	Primer T13-1	UNKNOWN	SYBR	None				19.1779	19.1572	0.0246							false	0.5891	true	3	12	1	
G6	CV17_G2_13-2	Primer T13-1	UNKNOWN	SYBR	None				19.1637	19.1572	0.0246							false	0.5891	true	3	13	1	
G7	CV17_G1_14-2	Primer T13-1	UNKNOWN	SYBR	None				19.6129	19.6178	0.0071							false	0.5891	true	3	13	1	
G8	CV17_G1_14-2	Primer T13-1	UNKNOWN	SYBR	None				19.6228	19.6178	0.0071							false	0.5891	true	3	13	1	
G10	CV17_G2_14-2	Primer T13-1	UNKNOWN	SYBR	None				19.5416	19.5711	0.0277							false	0.5891	true	3	13	1	
G11	CV17_G2_14-2	Primer T13-1	UNKNOWN	SYBR	None				19.5752	19.5711	0.0277							false	0.5891	true	3	13	1	
G12	CV17_G2_14-2	Primer T13-1	UNKNOWN	SYBR	None				19.5966	19.5711	0.0277							false	0.5891	true	3	13	1	
H1	CV17_G1_15-2	Primer T13-1	UNKNOWN	SYBR	None				18.6125	18.5501	0.054							false	0.5891	true	3	12	1	
H2	CV17_G1_15-2	Primer T13-1	UNKNOWN	SYBR	None				18.5204	18.5501	0.054							false	0.5891	true	3	12	1	
H3	CV17_G1_15-2	Primer T13-1	UNKNOWN	SYBR	None				18.5175	18.5501	0.054							false	0.5891	true	3	12	1	
H4	CV17_G2_15-2	Primer T13-1	UNKNOWN	SYBR	None				19.7058	19.7199	0.0176							false	0.5891	true	3	13	1	
H5	CV17_G2_15-2	Primer T13-1	UNKNOWN	SYBR	None				19.7145	19.7199	0.0176							false	0.5891	true	3	13	1	
H6	CV17_G2_15-2	Primer T13-1	UNKNOWN	SYBR	None				19.7396	19.7199	0.0176							false	0.5891	true	3	13	1	

Analysis Type = Singleplex
Endogenous Control = Primer T13-1
RQ Min/Max Confidence Level = 95.0
Reference Sample = CV17_G1_01-2
