# Supplementary material for: Dating Pupae of the Blow Fly Calliphora vicina Robineau–Desvoidy 1830 (Diptera: Calliphoridae) for Post Mortem Interval—Estimation: Validation of Molecular Age Markers
Source: Genes (Basel). 2018 Mar 9;9(3):153. doi: 10.3390/genes9030153 (PMC5867874; doi:10.3390/genes9030153)
Supplement: Supplementary file 1 [file genes-09-00153-s001.zip › S2/CV17/Additional Samples/Additional2Samples_PT13-2_CV17G1_1-15_RUNdata.txt]

* Block Type = 96well
* Chemistry = SYBR_GREEN
* Experiment File Name = D:\RMIF_Doktorarbeit_BZ\Ergebnisse\MACE\OneStepRTqPCR\CV17G1-2-3_MACEMarker\CV17G1-2_Repl2-to full fill to 5 Repl_Experiments\CV17_G1-2_01-30_Primer T13-2_MACE_RUN.eds
* Experiment Run End Time = Not Started
* Instrument Type = steponeplus
* Passive Reference = ROX

[Results]
Well	Sample Name	Target Name	Task	Reporter	Quencher	RQ	RQ Min	RQ Max	Cт	Cт Mean	Cт SD	ΔCт	ΔCт Mean	ΔCт SE	HK Control ΔCт Mean	HK Control ΔCт SE	ΔΔCт	Automatic Ct Threshold	Ct Threshold	Automatic Baseline	Baseline Start	Baseline End	Efficiency	Comments
A1	CV17_G1_01-2	Primer T13-2	UNKNOWN	SYBR	None				26.4074	26.3534	0.124							false	0.4813	true	3	20	1	
A2	CV17_G1_01-2	Primer T13-2	UNKNOWN	SYBR	None				26.4413	26.3534	0.124							false	0.4813	true	3	20	1	
A3	CV17_G1_01-2	Primer T13-2	UNKNOWN	SYBR	None				26.2116	26.3534	0.124							false	0.4813	true	3	20	1	
A4	CV17_G2_01-2	Primer T13-2	UNKNOWN	SYBR	None				26.7263	26.7976	0.1361							false	0.4813	true	3	20	1	
A5	CV17_G2_01-2	Primer T13-2	UNKNOWN	SYBR	None				26.712	26.7976	0.1361							false	0.4813	true	3	20	1	
A6	CV17_G2_01-2	Primer T13-2	UNKNOWN	SYBR	None				26.9545	26.7976	0.1361							false	0.4813	true	3	21	1	
A7	CV17_G1_02-2	Primer T13-2	UNKNOWN	SYBR	None				26.8666	26.7813	0.0918							false	0.4813	true	3	20	1	
A8	CV17_G1_02-2	Primer T13-2	UNKNOWN	SYBR	None				26.7931	26.7813	0.0918							false	0.4813	true	3	20	1	
A9	CV17_G1_02-2	Primer T13-2	UNKNOWN	SYBR	None				26.6841	26.7813	0.0918							false	0.4813	true	3	20	1	
A10	CV17_G2_02-2	Primer T13-2	UNKNOWN	SYBR	None				26.964	26.9592	0.0068							false	0.4813	true	3	20	1	
A11	CV17_G2_02-2	Primer T13-2	UNKNOWN	SYBR	None				26.9513	26.9592	0.0068							false	0.4813	true	3	20	1	
A12	CV17_G2_02-2	Primer T13-2	UNKNOWN	SYBR	None				26.9622	26.9592	0.0068							false	0.4813	true	3	21	1	
B1	CV17_G1_03-2	Primer T13-2	UNKNOWN	SYBR	None				26.4658	26.5305	0.0905							false	0.4813	true	3	20	1	
B2	CV17_G1_03-2	Primer T13-2	UNKNOWN	SYBR	None				26.4918	26.5305	0.0905							false	0.4813	true	3	20	1	
B3	CV17_G1_03-2	Primer T13-2	UNKNOWN	SYBR	None				26.634	26.5305	0.0905							false	0.4813	true	3	20	1	
B4	CV17_G2_03-2	Primer T13-2	UNKNOWN	SYBR	None				26.3369	26.4462	0.1312							false	0.4813	true	3	20	1	
B5	CV17_G2_03-2	Primer T13-2	UNKNOWN	SYBR	None				26.41	26.4462	0.1312							false	0.4813	true	3	20	1	
B6	CV17_G2_03-2	Primer T13-2	UNKNOWN	SYBR	None				26.5917	26.4462	0.1312							false	0.4813	true	3	20	1	
B7	CV17_G1_04-2	Primer T13-2	UNKNOWN	SYBR	None				26.7207	26.7425	0.0825							false	0.4813	true	3	20	1	
B8	CV17_G1_04-2	Primer T13-2	UNKNOWN	SYBR	None				26.8337	26.7425	0.0825							false	0.4813	true	3	20	1	
B9	CV17_G1_04-2	Primer T13-2	UNKNOWN	SYBR	None				26.6731	26.7425	0.0825							false	0.4813	true	3	20	1	
B10	CV17_G2_04-2	Primer T13-2	UNKNOWN	SYBR	None				26.8036	26.9035	0.1302							false	0.4813	true	3	20	1	
B11	CV17_G2_04-2	Primer T13-2	UNKNOWN	SYBR	None				26.8562	26.9035	0.1302							false	0.4813	true	3	20	1	
B12	CV17_G2_04-2	Primer T13-2	UNKNOWN	SYBR	None				27.0507	26.9035	0.1302							false	0.4813	true	3	21	1	
C1	CV17_G1_05-2	Primer T13-2	UNKNOWN	SYBR	None				27.0938	27.2	0.1211							false	0.4813	true	3	20	1	
C2	CV17_G1_05-2	Primer T13-2	UNKNOWN	SYBR	None				27.3318	27.2	0.1211							false	0.4813	true	3	21	1	
C3	CV17_G1_05-2	Primer T13-2	UNKNOWN	SYBR	None				27.1743	27.2	0.1211							false	0.4813	true	3	21	1	
C4	CV17_G2_05-2	Primer T13-2	UNKNOWN	SYBR	None				27.2634	27.3089	0.0444							false	0.4813	true	3	21	1	
C5	CV17_G2_05-2	Primer T13-2	UNKNOWN	SYBR	None				27.3521	27.3089	0.0444							false	0.4813	true	3	21	1	
C6	CV17_G2_05-2	Primer T13-2	UNKNOWN	SYBR	None				27.3113	27.3089	0.0444							false	0.4813	true	3	21	1	
C7	CV17_G1_06-2	Primer T13-2	UNKNOWN	SYBR	None				27.1338	27.2312	0.1194							false	0.4813	true	3	20	1	
C8	CV17_G1_06-2	Primer T13-2	UNKNOWN	SYBR	None				27.1954	27.2312	0.1194							false	0.4813	true	3	21	1	
C9	CV17_G1_06-2	Primer T13-2	UNKNOWN	SYBR	None				27.3645	27.2312	0.1194							false	0.4813	true	3	21	1	
C10	CV17_G2_06-2	Primer T13-2	UNKNOWN	SYBR	None				27.176	27.1024	0.0673							false	0.4813	true	3	21	1	
C11	CV17_G2_06-2	Primer T13-2	UNKNOWN	SYBR	None				27.0439	27.1024	0.0673							false	0.4813	true	3	21	1	
C12	CV17_G2_06-2	Primer T13-2	UNKNOWN	SYBR	None				27.0872	27.1024	0.0673							false	0.4813	true	3	21	1	
D1	CV17_G1_07-2	Primer T13-2	UNKNOWN	SYBR	None				26.9899	26.9295	0.0838							false	0.4813	true	3	21	1	
D2	CV17_G1_07-2	Primer T13-2	UNKNOWN	SYBR	None				26.9648	26.9295	0.0838							false	0.4813	true	3	21	1	
D3	CV17_G1_07-2	Primer T13-2	UNKNOWN	SYBR	None				26.8339	26.9295	0.0838							false	0.4813	true	3	20	1	
D4	CV17_G2_07-2	Primer T13-2	UNKNOWN	SYBR	None				27.4911	27.3603	0.1818							false	0.4813	true	3	20	1	
D5	CV17_G2_07-2	Primer T13-2	UNKNOWN	SYBR	None				27.4371	27.3603	0.1818							false	0.4813	true	3	20	1	
D6	CV17_G2_07-2	Primer T13-2	UNKNOWN	SYBR	None				27.1527	27.3603	0.1818							false	0.4813	true	3	21	1	
D7	CV17_G1_08-2	Primer T13-2	UNKNOWN	SYBR	None				27.1906	27.1024	0.09							false	0.4813	true	3	21	1	
D8	CV17_G1_08-2	Primer T13-2	UNKNOWN	SYBR	None				27.106	27.1024	0.09							false	0.4813	true	3	21	1	
D9	CV17_G1_08-2	Primer T13-2	UNKNOWN	SYBR	None				27.0107	27.1024	0.09							false	0.4813	true	3	21	1	
D10	CV17_G2_08-2	Primer T13-2	UNKNOWN	SYBR	None				25.7758	25.9103	0.1176							false	0.4813	true	3	19	1	
D11	CV17_G2_08-2	Primer T13-2	UNKNOWN	SYBR	None				25.9937	25.9103	0.1176							false	0.4813	true	3	20	1	
D12	CV17_G2_08-2	Primer T13-2	UNKNOWN	SYBR	None				25.9615	25.9103	0.1176							false	0.4813	true	3	20	1	
E1	CV17_G1_09-2	Primer T13-2	UNKNOWN	SYBR	None				24.9487	25.024	0.0846							false	0.4813	true	3	19	1	
E2	CV17_G1_09-2	Primer T13-2	UNKNOWN	SYBR	None				25.1156	25.024	0.0846							false	0.4813	true	3	19	1	
E3	CV17_G1_09-2	Primer T13-2	UNKNOWN	SYBR	None				25.0077	25.024	0.0846							false	0.4813	true	3	19	1	
E4	CV17_G2_09-2	Primer T13-2	UNKNOWN	SYBR	None				25.3697	25.3123	0.0506							false	0.4813	true	3	19	1	
E5	CV17_G2_09-2	Primer T13-2	UNKNOWN	SYBR	None				25.2739	25.3123	0.0506							false	0.4813	true	3	19	1	
E6	CV17_G2_09-2	Primer T13-2	UNKNOWN	SYBR	None				25.2933	25.3123	0.0506							false	0.4813	true	3	19	1	
E7	CV17_G1_10-2	Primer T13-2	UNKNOWN	SYBR	None				25.1403	25.0292	0.103							false	0.4813	true	3	19	1	
E8	CV17_G1_10-2	Primer T13-2	UNKNOWN	SYBR	None				24.937	25.0292	0.103							false	0.4813	true	3	19	1	
E9	CV17_G1_10-2	Primer T13-2	UNKNOWN	SYBR	None				25.0102	25.0292	0.103							false	0.4813	true	3	19	1	
E10	CV17_G2_10-2	Primer T13-2	UNKNOWN	SYBR	None				25.9561	25.9629	0.0612							false	0.4813	true	3	20	1	
E11	CV17_G2_10-2	Primer T13-2	UNKNOWN	SYBR	None				26.0272	25.9629	0.0612							false	0.4813	true	3	20	1	
E12	CV17_G2_10-2	Primer T13-2	UNKNOWN	SYBR	None				25.9054	25.9629	0.0612							false	0.4813	true	3	20	1	
F1	CV17_G1_11-2	Primer T13-2	UNKNOWN	SYBR	None				25.6826	25.7087	0.0809							false	0.4813	true	3	19	1	
F2	CV17_G1_11-2	Primer T13-2	UNKNOWN	SYBR	None				25.644	25.7087	0.0809							false	0.4813	true	3	19	1	
F3	CV17_G1_11-2	Primer T13-2	UNKNOWN	SYBR	None				25.7995	25.7087	0.0809							false	0.4813	true	3	19	1	
F4	CV17_G2_11-2	Primer T13-2	UNKNOWN	SYBR	None				26.0037	25.9657	0.0782							false	0.4813	true	3	19	1	
F5	CV17_G2_11-2	Primer T13-2	UNKNOWN	SYBR	None				26.0176	25.9657	0.0782							false	0.4813	true	3	20	1	
F6	CV17_G2_11-2	Primer T13-2	UNKNOWN	SYBR	None				25.8758	25.9657	0.0782							false	0.4813	true	3	20	1	
F7	CV17_G1_12-2	Primer T13-2	UNKNOWN	SYBR	None				23.7189	23.6964	0.02							false	0.4813	true	3	17	1	
F8	CV17_G1_12-2	Primer T13-2	UNKNOWN	SYBR	None				23.69	23.6964	0.02							false	0.4813	true	3	17	1	
F9	CV17_G1_12-2	Primer T13-2	UNKNOWN	SYBR	None				23.6804	23.6964	0.02							false	0.4813	true	3	17	1	
F10	CV17_G2_12-3	Primer T13-2	UNKNOWN	SYBR	None				23.8562	23.8601	0.0659							false	0.4813	true	3	17	1	
F11	CV17_G2_12-3	Primer T13-2	UNKNOWN	SYBR	None				23.9278	23.8601	0.0659							false	0.4813	true	3	18	1	
F12	CV17_G2_12-3	Primer T13-2	UNKNOWN	SYBR	None				23.7962	23.8601	0.0659							false	0.4813	true	3	17	1	
G1	CV17_G1_13-2	Primer T13-2	UNKNOWN	SYBR	None				17.8576	17.8272	0.043							false	0.4813	true	3	12	1	
G2	CV17_G1_13-2	Primer T13-2	UNKNOWN	SYBR	None				17.7967	17.8272	0.043							false	0.4813	true	3	11	1	
G4	CV17_G2_13-2	Primer T13-2	UNKNOWN	SYBR	None				16.4934	16.5031	0.0088							false	0.4813	true	3	10	1	
G5	CV17_G2_13-2	Primer T13-2	UNKNOWN	SYBR	None				16.505	16.5031	0.0088							false	0.4813	true	3	10	1	
G6	CV17_G2_13-2	Primer T13-2	UNKNOWN	SYBR	None				16.5107	16.5031	0.0088							false	0.4813	true	3	10	1	
G7	CV17_G1_14-2	Primer T13-2	UNKNOWN	SYBR	None				15.4505	15.4397	0.01							false	0.4813	true	3	9	1	
G8	CV17_G1_14-2	Primer T13-2	UNKNOWN	SYBR	None				15.4306	15.4397	0.01							false	0.4813	true	3	9	1	
G9	CV17_G1_14-2	Primer T13-2	UNKNOWN	SYBR	None				15.438	15.4397	0.01							false	0.4813	true	3	9	1	
G10	CV17_G2_14-2	Primer T13-2	UNKNOWN	SYBR	None				16.4344	16.4905	0.053							false	0.4813	true	3	10	1	
G11	CV17_G2_14-2	Primer T13-2	UNKNOWN	SYBR	None				16.4973	16.4905	0.053							false	0.4813	true	3	10	1	
G12	CV17_G2_14-2	Primer T13-2	UNKNOWN	SYBR	None				16.5398	16.4905	0.053							false	0.4813	true	3	10	1	
H1	CV17_G1_15-2	Primer T13-2	UNKNOWN	SYBR	None				18.8107	18.8049	0.0281							false	0.4813	true	3	12	1	
H2	CV17_G1_15-2	Primer T13-2	UNKNOWN	SYBR	None				18.8297	18.8049	0.0281							false	0.4813	true	3	12	1	
H3	CV17_G1_15-2	Primer T13-2	UNKNOWN	SYBR	None				18.7744	18.8049	0.0281							false	0.4813	true	3	12	1	
H4	CV17_G2_15-2	Primer T13-2	UNKNOWN	SYBR	None				21.2181	21.2187	0.0543							false	0.4813	true	3	14	1	
H5	CV17_G2_15-2	Primer T13-2	UNKNOWN	SYBR	None				21.1646	21.2187	0.0543							false	0.4813	true	3	15	1	
H6	CV17_G2_15-2	Primer T13-2	UNKNOWN	SYBR	None				21.2733	21.2187	0.0543							false	0.4813	true	3	15	1	

Analysis Type = Singleplex
Endogenous Control = Primer T13-2
RQ Min/Max Confidence Level = 95.0
Reference Sample = CV17_G1_01-2
