# Supplementary material for: Dating Pupae of the Blow Fly Calliphora vicina Robineau–Desvoidy 1830 (Diptera: Calliphoridae) for Post Mortem Interval—Estimation: Validation of Molecular Age Markers
Source: Genes (Basel). 2018 Mar 9;9(3):153. doi: 10.3390/genes9030153 (PMC5867874; doi:10.3390/genes9030153)
Supplement: Supplementary file 1 [file genes-09-00153-s001.zip › S2/CV17/Additional Samples/Additional2Samples_PT14-1_CV17G1_1-15_RUNdata.txt]

* Block Type = 96well
* Chemistry = SYBR_GREEN
* Experiment File Name = D:\RMIF_Doktorarbeit_BZ\Ergebnisse\MACE\OneStepRTqPCR\CV17G1-2-3_MACEMarker\CV17G1-2_Repl2-to full fill to 5 Repl_Experiments\CV17_G1-2_01-30_Primer T14-1_MACE_RUN.eds
* Experiment Run End Time = Not Started
* Instrument Type = steponeplus
* Passive Reference = ROX

[Results]
Well	Sample Name	Target Name	Task	Reporter	Quencher	RQ	RQ Min	RQ Max	Cт	Cт Mean	Cт SD	ΔCт	ΔCт Mean	ΔCт SE	HK Control ΔCт Mean	HK Control ΔCт SE	ΔΔCт	Automatic Ct Threshold	Ct Threshold	Automatic Baseline	Baseline Start	Baseline End	Efficiency	Comments
A1	CV17_G1_01-2	Primer T14-1	UNKNOWN	SYBR	None				27.3372	27.2617	0.0866							false	0.5974	true	3	20	1	
A2	CV17_G1_01-2	Primer T14-1	UNKNOWN	SYBR	None				27.1672	27.2617	0.0866							false	0.5974	true	3	18	1	
A3	CV17_G1_01-2	Primer T14-1	UNKNOWN	SYBR	None				27.2807	27.2617	0.0866							false	0.5974	true	3	20	1	
A4	CV17_G2_01-2	Primer T14-1	UNKNOWN	SYBR	None				26.7462	26.8575	0.1162							false	0.5974	true	3	20	1	
A5	CV17_G2_01-2	Primer T14-1	UNKNOWN	SYBR	None				26.9781	26.8575	0.1162							false	0.5974	true	3	20	1	
A6	CV17_G2_01-2	Primer T14-1	UNKNOWN	SYBR	None				26.8481	26.8575	0.1162							false	0.5974	true	3	20	1	
A7	CV17_G1_02-2	Primer T14-1	UNKNOWN	SYBR	None				28.3055	28.2547	0.1198							false	0.5974	true	3	22	1	
A8	CV17_G1_02-2	Primer T14-1	UNKNOWN	SYBR	None				28.1179	28.2547	0.1198							false	0.5974	true	3	21	1	
A9	CV17_G1_02-2	Primer T14-1	UNKNOWN	SYBR	None				28.3407	28.2547	0.1198							false	0.5974	true	3	22	1	
A10	CV17_G2_02-2	Primer T14-1	UNKNOWN	SYBR	None				27.3852	27.285	0.1468							false	0.5974	true	3	20	1	
A11	CV17_G2_02-2	Primer T14-1	UNKNOWN	SYBR	None				27.3534	27.285	0.1468							false	0.5974	true	3	20	1	
A12	CV17_G2_02-2	Primer T14-1	UNKNOWN	SYBR	None				27.1165	27.285	0.1468							false	0.5974	true	3	19	1	
B1	CV17_G1_03-2	Primer T14-1	UNKNOWN	SYBR	None				27.818	27.7784	0.0386							false	0.5974	true	3	21	1	
B2	CV17_G1_03-2	Primer T14-1	UNKNOWN	SYBR	None				27.7763	27.7784	0.0386							false	0.5974	true	3	21	1	
B3	CV17_G1_03-2	Primer T14-1	UNKNOWN	SYBR	None				27.7409	27.7784	0.0386							false	0.5974	true	3	21	1	
B4	CV17_G2_03-2	Primer T14-1	UNKNOWN	SYBR	None				27.2869	27.2928	0.072							false	0.5974	true	3	20	1	
B5	CV17_G2_03-2	Primer T14-1	UNKNOWN	SYBR	None				27.3676	27.2928	0.072							false	0.5974	true	3	20	1	
B6	CV17_G2_03-2	Primer T14-1	UNKNOWN	SYBR	None				27.2239	27.2928	0.072							false	0.5974	true	3	21	1	
B7	CV17_G1_04-2	Primer T14-1	UNKNOWN	SYBR	None				27.6944	27.6877	0.1041							false	0.5974	true	3	21	1	
B8	CV17_G1_04-2	Primer T14-1	UNKNOWN	SYBR	None				27.5805	27.6877	0.1041							false	0.5974	true	3	21	1	
B9	CV17_G1_04-2	Primer T14-1	UNKNOWN	SYBR	None				27.7883	27.6877	0.1041							false	0.5974	true	3	21	1	
B10	CV17_G2_04-2	Primer T14-1	UNKNOWN	SYBR	None				27.8515	27.9508	0.166							false	0.5974	true	3	21	1	
B11	CV17_G2_04-2	Primer T14-1	UNKNOWN	SYBR	None				27.8585	27.9508	0.166							false	0.5974	true	3	21	1	
B12	CV17_G2_04-2	Primer T14-1	UNKNOWN	SYBR	None				28.1424	27.9508	0.166							false	0.5974	true	3	21	1	
C1	CV17_G1_05-2	Primer T14-1	UNKNOWN	SYBR	None				27.4819	27.567	0.1476							false	0.5974	true	3	20	1	
C2	CV17_G1_05-2	Primer T14-1	UNKNOWN	SYBR	None				27.7374	27.567	0.1476							false	0.5974	true	3	21	1	
C3	CV17_G1_05-2	Primer T14-1	UNKNOWN	SYBR	None				27.4817	27.567	0.1476							false	0.5974	true	3	21	1	
C4	CV17_G2_05-2	Primer T14-1	UNKNOWN	SYBR	None				27.8124	27.7973	0.1147							false	0.5974	true	3	21	1	
C5	CV17_G2_05-2	Primer T14-1	UNKNOWN	SYBR	None				27.9036	27.7973	0.1147							false	0.5974	true	3	21	1	
C6	CV17_G2_05-2	Primer T14-1	UNKNOWN	SYBR	None				27.6757	27.7973	0.1147							false	0.5974	true	3	20	1	
C7	CV17_G1_06-2	Primer T14-1	UNKNOWN	SYBR	None				27.5391	27.4359	0.1481							false	0.5974	true	3	21	1	
C8	CV17_G1_06-2	Primer T14-1	UNKNOWN	SYBR	None				27.5024	27.4359	0.1481							false	0.5974	true	3	21	1	
C9	CV17_G1_06-2	Primer T14-1	UNKNOWN	SYBR	None				27.2662	27.4359	0.1481							false	0.5974	true	3	17	1	
C10	CV17_G2_06-2	Primer T14-1	UNKNOWN	SYBR	None				27.7555	27.8047	0.043							false	0.5974	true	3	21	1	
C11	CV17_G2_06-2	Primer T14-1	UNKNOWN	SYBR	None				27.8356	27.8047	0.043							false	0.5974	true	3	21	1	
C12	CV17_G2_06-2	Primer T14-1	UNKNOWN	SYBR	None				27.8228	27.8047	0.043							false	0.5974	true	3	21	1	
D1	CV17_G1_07-2	Primer T14-1	UNKNOWN	SYBR	None				27.6897	27.9587	0.2333							false	0.5974	true	3	21	1	
D2	CV17_G1_07-2	Primer T14-1	UNKNOWN	SYBR	None				28.1072	27.9587	0.2333							false	0.5974	true	3	21	1	
D3	CV17_G1_07-2	Primer T14-1	UNKNOWN	SYBR	None				28.0791	27.9587	0.2333							false	0.5974	true	3	21	1	
D4	CV17_G2_07-2	Primer T14-1	UNKNOWN	SYBR	None				28.3704	28.3591	0.0515							false	0.5974	true	3	21	1	
D5	CV17_G2_07-2	Primer T14-1	UNKNOWN	SYBR	None				28.3029	28.3591	0.0515							false	0.5974	true	3	21	1	
D6	CV17_G2_07-2	Primer T14-1	UNKNOWN	SYBR	None				28.404	28.3591	0.0515							false	0.5974	true	3	21	1	
D7	CV17_G1_08-2	Primer T14-1	UNKNOWN	SYBR	None				27.9745	28.088	0.1373							false	0.5974	true	3	21	1	
D8	CV17_G1_08-2	Primer T14-1	UNKNOWN	SYBR	None				28.2406	28.088	0.1373							false	0.5974	true	3	22	1	
D9	CV17_G1_08-2	Primer T14-1	UNKNOWN	SYBR	None				28.049	28.088	0.1373							false	0.5974	true	3	21	1	
D10	CV17_G2_08-2	Primer T14-1	UNKNOWN	SYBR	None				27.9511	28.1425	0.2545							false	0.5974	true	3	21	1	
D11	CV17_G2_08-2	Primer T14-1	UNKNOWN	SYBR	None				28.0449	28.1425	0.2545							false	0.5974	true	3	21	1	
D12	CV17_G2_08-2	Primer T14-1	UNKNOWN	SYBR	None				28.4314	28.1425	0.2545							false	0.5974	true	3	21	1	
E1	CV17_G1_09-2	Primer T14-1	UNKNOWN	SYBR	None				27.0743	27.0127	0.2161							false	0.5974	true	3	20	1	
E2	CV17_G1_09-2	Primer T14-1	UNKNOWN	SYBR	None				26.7725	27.0127	0.2161							false	0.5974	true	3	18	1	
E3	CV17_G1_09-2	Primer T14-1	UNKNOWN	SYBR	None				27.1912	27.0127	0.2161							false	0.5974	true	3	20	1	
E4	CV17_G2_09-2	Primer T14-1	UNKNOWN	SYBR	None				27.0435	27.2092	0.1495							false	0.5974	true	3	18	1	
E5	CV17_G2_09-2	Primer T14-1	UNKNOWN	SYBR	None				27.2502	27.2092	0.1495							false	0.5974	true	3	21	1	
E6	CV17_G2_09-2	Primer T14-1	UNKNOWN	SYBR	None				27.3338	27.2092	0.1495							false	0.5974	true	3	20	1	
E7	CV17_G1_10-2	Primer T14-1	UNKNOWN	SYBR	None				27.662	27.6395	0.0971							false	0.5974	true	3	21	1	
E8	CV17_G1_10-2	Primer T14-1	UNKNOWN	SYBR	None				27.7234	27.6395	0.0971							false	0.5974	true	3	21	1	
E9	CV17_G1_10-2	Primer T14-1	UNKNOWN	SYBR	None				27.5331	27.6395	0.0971							false	0.5974	true	3	20	1	
E10	CV17_G2_10-2	Primer T14-1	UNKNOWN	SYBR	None				27.6357	27.6529	0.0158							false	0.5974	true	3	21	1	
E11	CV17_G2_10-2	Primer T14-1	UNKNOWN	SYBR	None				27.6667	27.6529	0.0158							false	0.5974	true	3	21	1	
E12	CV17_G2_10-2	Primer T14-1	UNKNOWN	SYBR	None				27.6564	27.6529	0.0158							false	0.5974	true	3	21	1	
F1	CV17_G1_11-2	Primer T14-1	UNKNOWN	SYBR	None				27.3866	27.3521	0.0338							false	0.5974	true	3	20	1	
F2	CV17_G1_11-2	Primer T14-1	UNKNOWN	SYBR	None				27.3506	27.3521	0.0338							false	0.5974	true	3	20	1	
F3	CV17_G1_11-2	Primer T14-1	UNKNOWN	SYBR	None				27.3191	27.3521	0.0338							false	0.5974	true	3	21	1	
F4	CV17_G2_11-2	Primer T14-1	UNKNOWN	SYBR	None				28.0032	27.983	0.0181							false	0.5974	true	3	21	1	
F5	CV17_G2_11-2	Primer T14-1	UNKNOWN	SYBR	None				27.9681	27.983	0.0181							false	0.5974	true	3	21	1	
F6	CV17_G2_11-2	Primer T14-1	UNKNOWN	SYBR	None				27.9777	27.983	0.0181							false	0.5974	true	3	21	1	
F7	CV17_G1_12-2	Primer T14-1	UNKNOWN	SYBR	None				27.66	27.7751	0.1015							false	0.5974	true	3	21	1	
F8	CV17_G1_12-2	Primer T14-1	UNKNOWN	SYBR	None				27.8135	27.7751	0.1015							false	0.5974	true	3	21	1	
F9	CV17_G1_12-2	Primer T14-1	UNKNOWN	SYBR	None				27.8519	27.7751	0.1015							false	0.5974	true	3	21	1	
F10	CV17_G2_12-3	Primer T14-1	UNKNOWN	SYBR	None				27.471	27.5561	0.0747							false	0.5974	true	3	20	1	
F11	CV17_G2_12-3	Primer T14-1	UNKNOWN	SYBR	None				27.6111	27.5561	0.0747							false	0.5974	true	3	21	1	
F12	CV17_G2_12-3	Primer T14-1	UNKNOWN	SYBR	None				27.5861	27.5561	0.0747							false	0.5974	true	3	21	1	
G1	CV17_G1_13-2	Primer T14-1	UNKNOWN	SYBR	None				24.522	24.6398	0.1151							false	0.5974	true	3	18	1	
G2	CV17_G1_13-2	Primer T14-1	UNKNOWN	SYBR	None				24.6452	24.6398	0.1151							false	0.5974	true	3	18	1	
G3	CV17_G1_13-2	Primer T14-1	UNKNOWN	SYBR	None				24.7521	24.6398	0.1151							false	0.5974	true	3	18	1	
G4	CV17_G2_13-2	Primer T14-1	UNKNOWN	SYBR	None				22.7902	22.7866	0.1722							false	0.5974	true	3	16	1	
G5	CV17_G2_13-2	Primer T14-1	UNKNOWN	SYBR	None				22.9569	22.7866	0.1722							false	0.5974	true	3	16	1	
G6	CV17_G2_13-2	Primer T14-1	UNKNOWN	SYBR	None				22.6126	22.7866	0.1722							false	0.5974	true	3	16	1	
G7	CV17_G1_14-2	Primer T14-1	UNKNOWN	SYBR	None				21.9025	21.5533	0.345							false	0.5974	true	3	15	1	
G8	CV17_G1_14-2	Primer T14-1	UNKNOWN	SYBR	None				21.5448	21.5533	0.345							false	0.5974	true	3	15	1	
G9	CV17_G1_14-2	Primer T14-1	UNKNOWN	SYBR	None				21.2126	21.5533	0.345							false	0.5974	true	3	15	1	
G10	CV17_G2_14-2	Primer T14-1	UNKNOWN	SYBR	None				22.2636	22.4307	0.1534							false	0.5974	true	3	15	1	
G11	CV17_G2_14-2	Primer T14-1	UNKNOWN	SYBR	None				22.4635	22.4307	0.1534							false	0.5974	true	3	15	1	
G12	CV17_G2_14-2	Primer T14-1	UNKNOWN	SYBR	None				22.5651	22.4307	0.1534							false	0.5974	true	3	16	1	
H1	CV17_G1_15-2	Primer T14-1	UNKNOWN	SYBR	None				25.8359	25.9111	0.1335							false	0.5974	true	3	19	1	
H2	CV17_G1_15-2	Primer T14-1	UNKNOWN	SYBR	None				25.8321	25.9111	0.1335							false	0.5974	true	3	19	1	
H3	CV17_G1_15-2	Primer T14-1	UNKNOWN	SYBR	None				26.0652	25.9111	0.1335							false	0.5974	true	3	19	1	
H4	CV17_G2_15-2	Primer T14-1	UNKNOWN	SYBR	None				28.0775	28.0498	0.0518							false	0.5974	true	3	21	1	
H5	CV17_G2_15-2	Primer T14-1	UNKNOWN	SYBR	None				28.0819	28.0498	0.0518							false	0.5974	true	3	21	1	
H6	CV17_G2_15-2	Primer T14-1	UNKNOWN	SYBR	None				27.99	28.0498	0.0518							false	0.5974	true	3	21	1	

Analysis Type = Singleplex
Endogenous Control = Primer T14-1
RQ Min/Max Confidence Level = 95.0
Reference Sample = CV17_G1_01-2
