# Supplementary material for: Dating Pupae of the Blow Fly Calliphora vicina Robineau–Desvoidy 1830 (Diptera: Calliphoridae) for Post Mortem Interval—Estimation: Validation of Molecular Age Markers
Source: Genes (Basel). 2018 Mar 9;9(3):153. doi: 10.3390/genes9030153 (PMC5867874; doi:10.3390/genes9030153)
Supplement: Supplementary file 1 [file genes-09-00153-s001.zip › S2/CV17/Additional Samples/Additional2Samples_PT14-2_CV17G1_1-15_RUNdata.txt]

* Block Type = 96well
* Chemistry = SYBR_GREEN
* Experiment File Name = D:\RMIF_Doktorarbeit_BZ\Ergebnisse\MACE\OneStepRTqPCR\CV17G1-2-3_MACEMarker\CV17G1-2_Repl2-to full fill to 5 Repl_Experiments\CV17_G1-2_01-30_Primer T14-2_MACE_RUN.eds
* Experiment Run End Time = Not Started
* Instrument Type = steponeplus
* Passive Reference = ROX

[Results]
Well	Sample Name	Target Name	Task	Reporter	Quencher	RQ	RQ Min	RQ Max	Cт	Cт Mean	Cт SD	ΔCт	ΔCт Mean	ΔCт SE	HK Control ΔCт Mean	HK Control ΔCт SE	ΔΔCт	Automatic Ct Threshold	Ct Threshold	Automatic Baseline	Baseline Start	Baseline End	Efficiency	Comments	OUTLIERRG
A1	CV17_G1_01-2	Primer T14-2	UNKNOWN	SYBR	None				26.8404	26.888	0.0867							false	0.9047	true	3	20	1		N
A2	CV17_G1_01-2	Primer T14-2	UNKNOWN	SYBR	None				26.8355	26.888	0.0867							false	0.9047	true	3	20	1		N
A3	CV17_G1_01-2	Primer T14-2	UNKNOWN	SYBR	None				26.9881	26.888	0.0867							false	0.9047	true	3	20	1		N
A4	CV17_G2_01-2	Primer T14-2	UNKNOWN	SYBR	None				26.9717	27.1406	0.1463							false	0.9047	true	3	20	1		N
A5	CV17_G2_01-2	Primer T14-2	UNKNOWN	SYBR	None				27.2223	27.1406	0.1463							false	0.9047	true	3	20	1		N
A6	CV17_G2_01-2	Primer T14-2	UNKNOWN	SYBR	None				27.2279	27.1406	0.1463							false	0.9047	true	3	20	1		N
A7	CV17_G1_02-2	Primer T14-2	UNKNOWN	SYBR	None				27.326	27.3169	0.1065							false	0.9047	true	3	20	1		N
A8	CV17_G1_02-2	Primer T14-2	UNKNOWN	SYBR	None				27.2062	27.3169	0.1065							false	0.9047	true	3	20	1		N
A9	CV17_G1_02-2	Primer T14-2	UNKNOWN	SYBR	None				27.4186	27.3169	0.1065							false	0.9047	true	3	20	1		N
A10	CV17_G2_02-2	Primer T14-2	UNKNOWN	SYBR	None				27.4898	27.6629	0.2119							false	0.9047	true	3	20	1		N
A11	CV17_G2_02-2	Primer T14-2	UNKNOWN	SYBR	None				27.5996	27.6629	0.2119							false	0.9047	true	3	20	1		N
A12	CV17_G2_02-2	Primer T14-2	UNKNOWN	SYBR	None				27.8992	27.6629	0.2119							false	0.9047	true	3	21	1		N
B1	CV17_G1_03-2	Primer T14-2	UNKNOWN	SYBR	None				27.5996	27.7836	0.1594							false	0.9047	true	3	20	1		N
B2	CV17_G1_03-2	Primer T14-2	UNKNOWN	SYBR	None				27.8724	27.7836	0.1594							false	0.9047	true	3	21	1		N
B3	CV17_G1_03-2	Primer T14-2	UNKNOWN	SYBR	None				27.8788	27.7836	0.1594							false	0.9047	true	3	21	1		N
B4	CV17_G2_03-2	Primer T14-2	UNKNOWN	SYBR	None				27.17	27.5774	0.3563							false	0.9047	true	3	20	1		N
B5	CV17_G2_03-2	Primer T14-2	UNKNOWN	SYBR	None				27.831	27.5774	0.3563							false	0.9047	true	3	20	1		N
B6	CV17_G2_03-2	Primer T14-2	UNKNOWN	SYBR	None				27.7313	27.5774	0.3563							false	0.9047	true	3	20	1		N
B7	CV17_G1_04-2	Primer T14-2	UNKNOWN	SYBR	None				27.6543	27.8401	0.1885							false	0.9047	true	3	20	1		N
B8	CV17_G1_04-2	Primer T14-2	UNKNOWN	SYBR	None				28.0312	27.8401	0.1885							false	0.9047	true	3	21	1		N
B9	CV17_G1_04-2	Primer T14-2	UNKNOWN	SYBR	None				27.8349	27.8401	0.1885							false	0.9047	true	3	21	1		N
B10	CV17_G2_04-2	Primer T14-2	UNKNOWN	SYBR	None				27.5001	27.9447	0.3858							false	0.9047	true	3	20	1		N
B11	CV17_G2_04-2	Primer T14-2	UNKNOWN	SYBR	None				28.1898	27.9447	0.3858							false	0.9047	true	3	21	1		N
B12	CV17_G2_04-2	Primer T14-2	UNKNOWN	SYBR	None				28.1444	27.9447	0.3858							false	0.9047	true	3	21	1		N
C1	CV17_G1_05-2	Primer T14-2	UNKNOWN	SYBR	None				27.8474	27.8993	0.0452							false	0.9047	true	3	20	1		N
C2	CV17_G1_05-2	Primer T14-2	UNKNOWN	SYBR	None				27.9213	27.8993	0.0452							false	0.9047	true	3	21	1		N
C3	CV17_G1_05-2	Primer T14-2	UNKNOWN	SYBR	None				27.9293	27.8993	0.0452							false	0.9047	true	3	21	1		N
C4	CV17_G2_05-2	Primer T14-2	UNKNOWN	SYBR	None				28.1675	28.4108	0.2709							false	0.9047	true	3	21	1		N
C5	CV17_G2_05-2	Primer T14-2	UNKNOWN	SYBR	None				28.7027	28.4108	0.2709							false	0.9047	true	3	21	1		N
C6	CV17_G2_05-2	Primer T14-2	UNKNOWN	SYBR	None				28.3622	28.4108	0.2709							false	0.9047	true	3	21	1		N
C7	CV17_G1_06-2	Primer T14-2	UNKNOWN	SYBR	None				27.9534	28	0.0604							false	0.9047	true	3	21	1		N
C8	CV17_G1_06-2	Primer T14-2	UNKNOWN	SYBR	None				28.0682	28	0.0604							false	0.9047	true	3	21	1		N
C9	CV17_G1_06-2	Primer T14-2	UNKNOWN	SYBR	None				27.9783	28	0.0604							false	0.9047	true	3	21	1		N
C10	CV17_G2_06-2	Primer T14-2	UNKNOWN	SYBR	None				27.7024	27.8884	0.1611							false	0.9047	true	3	21	1		N
C11	CV17_G2_06-2	Primer T14-2	UNKNOWN	SYBR	None				27.9804	27.8884	0.1611							false	0.9047	true	3	21	1		N
C12	CV17_G2_06-2	Primer T14-2	UNKNOWN	SYBR	None				27.9824	27.8884	0.1611							false	0.9047	true	3	21	1		N
D1	CV17_G1_07-2	Primer T14-2	UNKNOWN	SYBR	None				27.8304	27.9833	0.134							false	0.9047	true	3	21	1		N
D2	CV17_G1_07-2	Primer T14-2	UNKNOWN	SYBR	None				28.0394	27.9833	0.134							false	0.9047	true	3	21	1		N
D3	CV17_G1_07-2	Primer T14-2	UNKNOWN	SYBR	None				28.0801	27.9833	0.134							false	0.9047	true	3	21	1		N
D4	CV17_G2_07-2	Primer T14-2	UNKNOWN	SYBR	None				28.0544	28.3416	0.3174							false	0.9047	true	3	21	1		N
D5	CV17_G2_07-2	Primer T14-2	UNKNOWN	SYBR	None				28.2882	28.3416	0.3174							false	0.9047	true	3	21	1		N
D6	CV17_G2_07-2	Primer T14-2	UNKNOWN	SYBR	None				28.6823	28.3416	0.3174							false	0.9047	true	3	21	1		N
D7	CV17_G1_08-2	Primer T14-2	UNKNOWN	SYBR	None				27.7197	27.8688	0.134							false	0.9047	true	3	21	1		N
D8	CV17_G1_08-2	Primer T14-2	UNKNOWN	SYBR	None				27.9792	27.8688	0.134							false	0.9047	true	3	21	1		N
D9	CV17_G1_08-2	Primer T14-2	UNKNOWN	SYBR	None				27.9076	27.8688	0.134							false	0.9047	true	3	21	1		N
D10	CV17_G2_08-2	Primer T14-2	UNKNOWN	SYBR	None				28.26	28.3831	0.1858							false	0.9047	true	3	21	1		N
D11	CV17_G2_08-2	Primer T14-2	UNKNOWN	SYBR	None				28.5968	28.3831	0.1858							false	0.9047	true	3	21	1		N
D12	CV17_G2_08-2	Primer T14-2	UNKNOWN	SYBR	None				28.2925	28.3831	0.1858							false	0.9047	true	3	21	1		N
E1	CV17_G1_09-2	Primer T14-2	UNKNOWN	SYBR	None				27.2033	27.2953	0.1432							false	0.9047	true	3	20	1		N
E2	CV17_G1_09-2	Primer T14-2	UNKNOWN	SYBR	None				27.2224	27.2953	0.1432							false	0.9047	true	3	20	1		N
E3	CV17_G1_09-2	Primer T14-2	UNKNOWN	SYBR	None				27.4603	27.2953	0.1432							false	0.9047	true	3	20	1		N
E4	CV17_G2_09-2	Primer T14-2	UNKNOWN	SYBR	None				27.0706	27.2174	0.1405							false	0.9047	true	3	20	1		N
E5	CV17_G2_09-2	Primer T14-2	UNKNOWN	SYBR	None				27.3507	27.2174	0.1405							false	0.9047	true	3	20	1		N
E6	CV17_G2_09-2	Primer T14-2	UNKNOWN	SYBR	None				27.2309	27.2174	0.1405							false	0.9047	true	3	20	1		N
E7	CV17_G1_10-2	Primer T14-2	UNKNOWN	SYBR	None				26.877	26.904	0.0733							false	0.9047	true	3	20	1		N
E8	CV17_G1_10-2	Primer T14-2	UNKNOWN	SYBR	None				26.8481	26.904	0.0733							false	0.9047	true	3	19	1		N
E9	CV17_G1_10-2	Primer T14-2	UNKNOWN	SYBR	None				26.987	26.904	0.0733							false	0.9047	true	3	20	1		N
E10	CV17_G2_10-2	Primer T14-2	UNKNOWN	SYBR	None				28.2092	28.2175	0.149							false	0.9047	true	3	21	1		N
E11	CV17_G2_10-2	Primer T14-2	UNKNOWN	SYBR	None				28.3705	28.2175	0.149							false	0.9047	true	3	21	1		N
E12	CV17_G2_10-2	Primer T14-2	UNKNOWN	SYBR	None				28.0728	28.2175	0.149							false	0.9047	true	3	21	1		N
F1	CV17_G1_11-2	Primer T14-2	UNKNOWN	SYBR	None				27.2998	27.4118	0.1638							false	0.9047	true	3	20	1		N
F2	CV17_G1_11-2	Primer T14-2	UNKNOWN	SYBR	None				27.3359	27.4118	0.1638							false	0.9047	true	3	20	1		N
F3	CV17_G1_11-2	Primer T14-2	UNKNOWN	SYBR	None				27.5998	27.4118	0.1638							false	0.9047	true	3	20	1		N
F4	CV17_G2_11-2	Primer T14-2	UNKNOWN	SYBR	None				27.7359	27.8787	0.1844							false	0.9047	true	3	20	1		N
F5	CV17_G2_11-2	Primer T14-2	UNKNOWN	SYBR	None				28.087	27.8787	0.1844							false	0.9047	true	3	21	1		N
F6	CV17_G2_11-2	Primer T14-2	UNKNOWN	SYBR	None				27.8132	27.8787	0.1844							false	0.9047	true	3	20	1		N
F7	CV17_G1_12-2	Primer T14-2	UNKNOWN	SYBR	None				25.6774	25.5806	0.1205							false	0.9047	true	3	18	1		N
F8	CV17_G1_12-2	Primer T14-2	UNKNOWN	SYBR	None				25.6187	25.5806	0.1205							false	0.9047	true	3	18	1		N
F9	CV17_G1_12-2	Primer T14-2	UNKNOWN	SYBR	None				25.4457	25.5806	0.1205							false	0.9047	true	3	18	1		N
F10	CV17_G2_12-3	Primer T14-2	UNKNOWN	SYBR	None				25.5233	25.7539	0.1997							false	0.9047	true	3	18	1		N
F11	CV17_G2_12-3	Primer T14-2	UNKNOWN	SYBR	None				25.865	25.7539	0.1997							false	0.9047	true	3	19	1		N
F12	CV17_G2_12-3	Primer T14-2	UNKNOWN	SYBR	None				25.8734	25.7539	0.1997							false	0.9047	true	3	19	1		N
G1	CV17_G1_13-2	Primer T14-2	UNKNOWN	SYBR	None				19.8939	20.0542	0.1616							false	0.9047	true	3	12	1		N
G2	CV17_G1_13-2	Primer T14-2	UNKNOWN	SYBR	None				20.0515	20.0542	0.1616							false	0.9047	true	3	13	1		N
G3	CV17_G1_13-2	Primer T14-2	UNKNOWN	SYBR	None				20.2171	20.0542	0.1616							false	0.9047	true	3	13	1		N
G4	CV17_G2_13-2	Primer T14-2	UNKNOWN	SYBR	None				18.3724	18.4689	0.0852							false	0.9047	true	3	11	1		N
G5	CV17_G2_13-2	Primer T14-2	UNKNOWN	SYBR	None				18.5005	18.4689	0.0852							false	0.9047	true	3	11	1		N
G6	CV17_G2_13-2	Primer T14-2	UNKNOWN	SYBR	None				18.5337	18.4689	0.0852							false	0.9047	true	3	11	1		N
G7	CV17_G1_14-2	Primer T14-2	UNKNOWN	SYBR	None				17.1164	17.2762	0.1975							false	0.9047	true	3	10	1		N
G8	CV17_G1_14-2	Primer T14-2	UNKNOWN	SYBR	None				17.2152	17.2762	0.1975							false	0.9047	true	3	10	1		N
G9	CV17_G1_14-2	Primer T14-2	UNKNOWN	SYBR	None				17.497	17.2762	0.1975							false	0.9047	true	3	10	1		N
G10	CV17_G2_14-2	Primer T14-2	UNKNOWN	SYBR	None				17.8295	18.1458	0.274							false	0.9047	true	3	10	1		Y
G11	CV17_G2_14-2	Primer T14-2	UNKNOWN	SYBR	None				18.3104	18.1458	0.274							false	0.9047	true	3	11	1		N
G12	CV17_G2_14-2	Primer T14-2	UNKNOWN	SYBR	None				18.2974	18.1458	0.274							false	0.9047	true	3	11	1		N
H1	CV17_G1_15-2	Primer T14-2	UNKNOWN	SYBR	None				19.9848	20.3125	0.2854							false	0.9047	true	3	13	1		N
H2	CV17_G1_15-2	Primer T14-2	UNKNOWN	SYBR	None				20.5062	20.3125	0.2854							false	0.9047	true	3	13	1		N
H3	CV17_G1_15-2	Primer T14-2	UNKNOWN	SYBR	None				20.4466	20.3125	0.2854							false	0.9047	true	3	13	1		N
H4	CV17_G2_15-2	Primer T14-2	UNKNOWN	SYBR	None				23.3804	23.5074	0.2327							false	0.9047	true	3	16	1		N
H5	CV17_G2_15-2	Primer T14-2	UNKNOWN	SYBR	None				23.3658	23.5074	0.2327							false	0.9047	true	3	16	1		N
H6	CV17_G2_15-2	Primer T14-2	UNKNOWN	SYBR	None				23.776	23.5074	0.2327							false	0.9047	true	3	16	1		N

Analysis Type = Singleplex
Endogenous Control = Primer T14-2
RQ Min/Max Confidence Level = 95.0
Reference Sample = CV17_G1_01-2
