# Supplementary material for: Dating Pupae of the Blow Fly Calliphora vicina Robineau–Desvoidy 1830 (Diptera: Calliphoridae) for Post Mortem Interval—Estimation: Validation of Molecular Age Markers
Source: Genes (Basel). 2018 Mar 9;9(3):153. doi: 10.3390/genes9030153 (PMC5867874; doi:10.3390/genes9030153)
Supplement: Supplementary file 1 [file genes-09-00153-s001.zip › S2/CV17/Additional Samples/Additional2Samples_PT15-1_CV17G1_1-15_RUNdata.txt]

* Block Type = 96well
* Chemistry = SYBR_GREEN
* Experiment File Name = D:\RMIF_Doktorarbeit_BZ\Ergebnisse\MACE\OneStepRTqPCR\CV17G1-2-3_MACEMarker\CV17G1-2_Repl2-to full fill to 5 Repl_Experiments\CV17_G1-2_01-30_Primer T15-1_MACE_RUN.eds
* Experiment Run End Time = Not Started
* Instrument Type = steponeplus
* Passive Reference = ROX

[Results]
Well	Sample Name	Target Name	Task	Reporter	Quencher	RQ	RQ Min	RQ Max	Cт	Cт Mean	Cт SD	ΔCт	ΔCт Mean	ΔCт SE	HK Control ΔCт Mean	HK Control ΔCт SE	ΔΔCт	Automatic Ct Threshold	Ct Threshold	Automatic Baseline	Baseline Start	Baseline End	Efficiency	Comments
A1	CV17_G1_01-2	Primer T15-1	UNKNOWN	SYBR	None				26.5952	26.6248	0.0319							false	0.9162	true	3	19	1	
A2	CV17_G1_01-2	Primer T15-1	UNKNOWN	SYBR	None				26.6586	26.6248	0.0319							false	0.9162	true	3	19	1	
A3	CV17_G1_01-2	Primer T15-1	UNKNOWN	SYBR	None				26.6205	26.6248	0.0319							false	0.9162	true	3	19	1	
A5	CV17_G2_01-2	Primer T15-1	UNKNOWN	SYBR	None				26.8096	26.7941	0.0219							false	0.9162	true	3	20	1	
A6	CV17_G2_01-2	Primer T15-1	UNKNOWN	SYBR	None				26.7787	26.7941	0.0219							false	0.9162	true	3	19	1	
A7	CV17_G1_02-2	Primer T15-1	UNKNOWN	SYBR	None				25.5021	25.5372	0.0303							false	0.9162	true	3	18	1	
A8	CV17_G1_02-2	Primer T15-1	UNKNOWN	SYBR	None				25.5548	25.5372	0.0303							false	0.9162	true	3	18	1	
A9	CV17_G1_02-2	Primer T15-1	UNKNOWN	SYBR	None				25.5546	25.5372	0.0303							false	0.9162	true	3	18	1	
A10	CV17_G2_02-2	Primer T15-1	UNKNOWN	SYBR	None				26.916	26.8536	0.0882							false	0.9162	true	3	19	1	
A11	CV17_G2_02-2	Primer T15-1	UNKNOWN	SYBR	None				26.7912	26.8536	0.0882							false	0.9162	true	3	19	1	
B1	CV17_G1_03-2	Primer T15-1	UNKNOWN	SYBR	None				17.7827	17.779	0.013							false	0.9162	true	3	10	1	
B2	CV17_G1_03-2	Primer T15-1	UNKNOWN	SYBR	None				17.7897	17.779	0.013							false	0.9162	true	3	11	1	
B3	CV17_G1_03-2	Primer T15-1	UNKNOWN	SYBR	None				17.7645	17.779	0.013							false	0.9162	true	3	10	1	
B4	CV17_G2_03-2	Primer T15-1	UNKNOWN	SYBR	None				17.9623	17.9527	0.0083							false	0.9162	true	3	10	1	
B5	CV17_G2_03-2	Primer T15-1	UNKNOWN	SYBR	None				17.9475	17.9527	0.0083							false	0.9162	true	3	11	1	
B6	CV17_G2_03-2	Primer T15-1	UNKNOWN	SYBR	None				17.9483	17.9527	0.0083							false	0.9162	true	3	11	1	
B7	CV17_G1_04-2	Primer T15-1	UNKNOWN	SYBR	None				18.7732	18.8238	0.0466							false	0.9162	true	3	11	1	
B8	CV17_G1_04-2	Primer T15-1	UNKNOWN	SYBR	None				18.8333	18.8238	0.0466							false	0.9162	true	3	11	1	
B9	CV17_G1_04-2	Primer T15-1	UNKNOWN	SYBR	None				18.8648	18.8238	0.0466							false	0.9162	true	3	11	1	
B10	CV17_G2_04-2	Primer T15-1	UNKNOWN	SYBR	None				21.3134	21.3253	0.0113							false	0.9162	true	3	14	1	
B11	CV17_G2_04-2	Primer T15-1	UNKNOWN	SYBR	None				21.336	21.3253	0.0113							false	0.9162	true	3	14	1	
B12	CV17_G2_04-2	Primer T15-1	UNKNOWN	SYBR	None				21.3266	21.3253	0.0113							false	0.9162	true	3	14	1	
C1	CV17_G1_05-2	Primer T15-1	UNKNOWN	SYBR	None				23.2393	23.182	0.1309							false	0.9162	true	3	15	1	
C2	CV17_G1_05-2	Primer T15-1	UNKNOWN	SYBR	None				23.2744	23.182	0.1309							false	0.9162	true	3	16	1	
C3	CV17_G1_05-2	Primer T15-1	UNKNOWN	SYBR	None				23.0322	23.182	0.1309							false	0.9162	true	3	15	1	
C4	CV17_G2_05-2	Primer T15-1	UNKNOWN	SYBR	None				24.1396	24.1335	0.0112							false	0.9162	true	3	17	1	
C5	CV17_G2_05-2	Primer T15-1	UNKNOWN	SYBR	None				24.1206	24.1335	0.0112							false	0.9162	true	3	17	1	
C6	CV17_G2_05-2	Primer T15-1	UNKNOWN	SYBR	None				24.1404	24.1335	0.0112							false	0.9162	true	3	17	1	
C7	CV17_G1_06-2	Primer T15-1	UNKNOWN	SYBR	None				24.1019	24.1251	0.3683							false	0.9162	true	3	17	1	
C8	CV17_G1_06-2	Primer T15-1	UNKNOWN	SYBR	None				23.769	24.1251	0.3683							false	0.9162	true	3	16	1	
C9	CV17_G1_06-2	Primer T15-1	UNKNOWN	SYBR	None				24.5045	24.1251	0.3683							false	0.9162	true	3	17	1	
C10	CV17_G2_06-2	Primer T15-1	UNKNOWN	SYBR	None				23.4466	23.4593	0.0727							false	0.9162	true	3	16	1	
C11	CV17_G2_06-2	Primer T15-1	UNKNOWN	SYBR	None				23.3938	23.4593	0.0727							false	0.9162	true	3	16	1	
C12	CV17_G2_06-2	Primer T15-1	UNKNOWN	SYBR	None				23.5376	23.4593	0.0727							false	0.9162	true	3	16	1	
D1	CV17_G1_07-2	Primer T15-1	UNKNOWN	SYBR	None				23.9568	23.9234	0.0428							false	0.9162	true	3	17	1	
D2	CV17_G1_07-2	Primer T15-1	UNKNOWN	SYBR	None				23.8751	23.9234	0.0428							false	0.9162	true	3	17	1	
D3	CV17_G1_07-2	Primer T15-1	UNKNOWN	SYBR	None				23.9383	23.9234	0.0428							false	0.9162	true	3	17	1	
D4	CV17_G2_07-2	Primer T15-1	UNKNOWN	SYBR	None				24.7053	24.4232	0.2448							false	0.9162	true	3	15	1	
D5	CV17_G2_07-2	Primer T15-1	UNKNOWN	SYBR	None				24.2976	24.4232	0.2448							false	0.9162	true	3	16	1	
D6	CV17_G2_07-2	Primer T15-1	UNKNOWN	SYBR	None				24.2668	24.4232	0.2448							false	0.9162	true	3	17	1	
D7	CV17_G1_08-2	Primer T15-1	UNKNOWN	SYBR	None				24.8884	24.898	0.0099							false	0.9162	true	3	17	1	
D8	CV17_G1_08-2	Primer T15-1	UNKNOWN	SYBR	None				24.8972	24.898	0.0099							false	0.9162	true	3	18	1	
D9	CV17_G1_08-2	Primer T15-1	UNKNOWN	SYBR	None				24.9083	24.898	0.0099							false	0.9162	true	3	17	1	
D10	CV17_G2_08-2	Primer T15-1	UNKNOWN	SYBR	None				24.6575	24.5991	0.0744							false	0.9162	true	3	17	1	
D11	CV17_G2_08-2	Primer T15-1	UNKNOWN	SYBR	None				24.6244	24.5991	0.0744							false	0.9162	true	3	17	1	
D12	CV17_G2_08-2	Primer T15-1	UNKNOWN	SYBR	None				24.5153	24.5991	0.0744							false	0.9162	true	3	17	1	
E1	CV17_G1_09-2	Primer T15-1	UNKNOWN	SYBR	None				24.5801	24.5924	0.0258							false	0.9162	true	3	17	1	
E2	CV17_G1_09-2	Primer T15-1	UNKNOWN	SYBR	None				24.622	24.5924	0.0258							false	0.9162	true	3	17	1	
E3	CV17_G1_09-2	Primer T15-1	UNKNOWN	SYBR	None				24.575	24.5924	0.0258							false	0.9162	true	3	17	1	
E4	CV17_G2_09-2	Primer T15-1	UNKNOWN	SYBR	None				24.67	24.6652	0.0605							false	0.9162	true	3	17	1	
E5	CV17_G2_09-2	Primer T15-1	UNKNOWN	SYBR	None				24.6024	24.6652	0.0605							false	0.9162	true	3	17	1	
E6	CV17_G2_09-2	Primer T15-1	UNKNOWN	SYBR	None				24.7231	24.6652	0.0605							false	0.9162	true	3	17	1	
E7	CV17_G1_10-2	Primer T15-1	UNKNOWN	SYBR	None				23.1782	23.1472	0.087							false	0.9162	true	3	16	1	
E8	CV17_G1_10-2	Primer T15-1	UNKNOWN	SYBR	None				23.0489	23.1472	0.087							false	0.9162	true	3	15	1	
E9	CV17_G1_10-2	Primer T15-1	UNKNOWN	SYBR	None				23.2144	23.1472	0.087							false	0.9162	true	3	16	1	
E10	CV17_G2_10-2	Primer T15-1	UNKNOWN	SYBR	None				23.37	23.3776	0.086							false	0.9162	true	3	16	1	
E11	CV17_G2_10-2	Primer T15-1	UNKNOWN	SYBR	None				23.4672	23.3776	0.086							false	0.9162	true	3	16	1	
E12	CV17_G2_10-2	Primer T15-1	UNKNOWN	SYBR	None				23.2957	23.3776	0.086							false	0.9162	true	3	16	1	
F1	CV17_G1_11-2	Primer T15-1	UNKNOWN	SYBR	None				21.5333	21.5652	0.0276							false	0.9162	true	3	14	1	
F2	CV17_G1_11-2	Primer T15-1	UNKNOWN	SYBR	None				21.5801	21.5652	0.0276							false	0.9162	true	3	14	1	
F3	CV17_G1_11-2	Primer T15-1	UNKNOWN	SYBR	None				21.5821	21.5652	0.0276							false	0.9162	true	3	14	1	
F4	CV17_G2_11-2	Primer T15-1	UNKNOWN	SYBR	None				22.6832	22.6815	0.1499							false	0.9162	true	3	15	1	
F5	CV17_G2_11-2	Primer T15-1	UNKNOWN	SYBR	None				22.8305	22.6815	0.1499							false	0.9162	true	3	15	1	
F6	CV17_G2_11-2	Primer T15-1	UNKNOWN	SYBR	None				22.5307	22.6815	0.1499							false	0.9162	true	3	15	1	
F7	CV17_G1_12-2	Primer T15-1	UNKNOWN	SYBR	None				21.636	21.6468	0.0911							false	0.9162	true	3	14	1	
F8	CV17_G1_12-2	Primer T15-1	UNKNOWN	SYBR	None				21.5615	21.6468	0.0911							false	0.9162	true	3	14	1	
F9	CV17_G1_12-2	Primer T15-1	UNKNOWN	SYBR	None				21.7428	21.6468	0.0911							false	0.9162	true	3	14	1	
F10	CV17_G2_12-3	Primer T15-1	UNKNOWN	SYBR	None				19.8564	19.8639	0.1099							false	0.9162	true	3	12	1	
F11	CV17_G2_12-3	Primer T15-1	UNKNOWN	SYBR	None				19.7579	19.8639	0.1099							false	0.9162	true	3	12	1	
F12	CV17_G2_12-3	Primer T15-1	UNKNOWN	SYBR	None				19.9774	19.8639	0.1099							false	0.9162	true	3	12	1	
G1	CV17_G1_13-2	Primer T15-1	UNKNOWN	SYBR	None				19.879	19.9153	0.0583							false	0.9162	true	3	13	1	
G2	CV17_G1_13-2	Primer T15-1	UNKNOWN	SYBR	None				19.9826	19.9153	0.0583							false	0.9162	true	3	13	1	
G3	CV17_G1_13-2	Primer T15-1	UNKNOWN	SYBR	None				19.8844	19.9153	0.0583							false	0.9162	true	3	13	1	
G4	CV17_G2_13-2	Primer T15-1	UNKNOWN	SYBR	None				20.7135	20.6351	0.0784							false	0.9162	true	3	13	1	
G5	CV17_G2_13-2	Primer T15-1	UNKNOWN	SYBR	None				20.5567	20.6351	0.0784							false	0.9162	true	3	13	1	
G6	CV17_G2_13-2	Primer T15-1	UNKNOWN	SYBR	None				20.635	20.6351	0.0784							false	0.9162	true	3	13	1	
G7	CV17_G1_14-2	Primer T15-1	UNKNOWN	SYBR	None				18.358	18.2825	0.0656							false	0.9162	true	3	11	1	
G8	CV17_G1_14-2	Primer T15-1	UNKNOWN	SYBR	None				18.2507	18.2825	0.0656							false	0.9162	true	3	11	1	
G9	CV17_G1_14-2	Primer T15-1	UNKNOWN	SYBR	None				18.2389	18.2825	0.0656							false	0.9162	true	3	11	1	
G10	CV17_G2_14-2	Primer T15-1	UNKNOWN	SYBR	None				18.4258	18.4279	0.0083							false	0.9162	true	3	11	1	
G11	CV17_G2_14-2	Primer T15-1	UNKNOWN	SYBR	None				18.4371	18.4279	0.0083							false	0.9162	true	3	11	1	
G12	CV17_G2_14-2	Primer T15-1	UNKNOWN	SYBR	None				18.4209	18.4279	0.0083							false	0.9162	true	3	11	1	
H1	CV17_G1_15-2	Primer T15-1	UNKNOWN	SYBR	None				14.5077	14.54	0.0546							false	0.9162	true	3	7	1	
H2	CV17_G1_15-2	Primer T15-1	UNKNOWN	SYBR	None				14.603	14.54	0.0546							false	0.9162	true	3	7	1	
H3	CV17_G1_15-2	Primer T15-1	UNKNOWN	SYBR	None				14.5092	14.54	0.0546							false	0.9162	true	3	7	1	
H4	CV17_G2_15-2	Primer T15-1	UNKNOWN	SYBR	None				14.2765	14.2367	0.0358							false	0.9162	true	3	7	1	
H5	CV17_G2_15-2	Primer T15-1	UNKNOWN	SYBR	None				14.2266	14.2367	0.0358							false	0.9162	true	3	7	1	
H6	CV17_G2_15-2	Primer T15-1	UNKNOWN	SYBR	None				14.207	14.2367	0.0358							false	0.9162	true	3	7	1	

Analysis Type = Singleplex
Endogenous Control = Primer T15-1
RQ Min/Max Confidence Level = 95.0
Reference Sample = CV17_G1_01-2
