# Supplementary material for: Dating Pupae of the Blow Fly Calliphora vicina Robineau–Desvoidy 1830 (Diptera: Calliphoridae) for Post Mortem Interval—Estimation: Validation of Molecular Age Markers
Source: Genes (Basel). 2018 Mar 9;9(3):153. doi: 10.3390/genes9030153 (PMC5867874; doi:10.3390/genes9030153)
Supplement: Supplementary file 1 [file genes-09-00153-s001.zip › S2/CV17/Additional Samples/Additional2Samples_PT15-2_CV17G1_1-15_RUNdata.txt]

* Block Type = 96well
* Chemistry = SYBR_GREEN
* Experiment File Name = D:\RMIF_Doktorarbeit_BZ\Ergebnisse\MACE\OneStepRTqPCR\CV17G1-2-3_MACEMarker\CV17G1-2_Repl2-to full fill to 5 Repl_Experiments\CV17_G1-2_01-30_Primer T15-2_MACE_RUN.eds
* Experiment Run End Time = Not Started
* Instrument Type = steponeplus
* Passive Reference = ROX

[Results]
Well	Sample Name	Target Name	Task	Reporter	Quencher	RQ	RQ Min	RQ Max	Cт	Cт Mean	Cт SD	ΔCт	ΔCт Mean	ΔCт SE	HK Control ΔCт Mean	HK Control ΔCт SE	ΔΔCт	Automatic Ct Threshold	Ct Threshold	Automatic Baseline	Baseline Start	Baseline End	Efficiency	Comments	BADROX
A1	CV17_G1_01-2	Primer T15-2	UNKNOWN	SYBR	None				27.0675	27.2379	0.1514							false	1.109	true	3	19	1		N
A2	CV17_G1_01-2	Primer T15-2	UNKNOWN	SYBR	None				27.2895	27.2379	0.1514							false	1.109	true	3	20	1		N
A3	CV17_G1_01-2	Primer T15-2	UNKNOWN	SYBR	None				27.3569	27.2379	0.1514							false	1.109	true	3	20	1		N
A4	CV17_G2_01-2	Primer T15-2	UNKNOWN	SYBR	None				27.4399	27.8007	0.3131							false	1.109	true	3	20	1		N
A5	CV17_G2_01-2	Primer T15-2	UNKNOWN	SYBR	None				28.0009	27.8007	0.3131							false	1.109	true	3	20	1		N
A6	CV17_G2_01-2	Primer T15-2	UNKNOWN	SYBR	None				27.9614	27.8007	0.3131							false	1.109	true	3	21	1		N
A7	CV17_G1_02-2	Primer T15-2	UNKNOWN	SYBR	None				26.2879	26.4266	0.1811							false	1.109	true	3	18	1		N
A8	CV17_G1_02-2	Primer T15-2	UNKNOWN	SYBR	None				26.3604	26.4266	0.1811							false	1.109	true	3	19	1		N
A9	CV17_G1_02-2	Primer T15-2	UNKNOWN	SYBR	None				26.6314	26.4266	0.1811							false	1.109	true	3	19	1		N
A10	CV17_G2_02-2	Primer T15-2	UNKNOWN	SYBR	None				27.2785	27.403	0.1204							false	1.109	true	3	20	1		N
A11	CV17_G2_02-2	Primer T15-2	UNKNOWN	SYBR	None				27.4119	27.403	0.1204							false	1.109	true	3	20	1		N
A12	CV17_G2_02-2	Primer T15-2	UNKNOWN	SYBR	None				27.5187	27.403	0.1204							false	1.109	true	3	20	1		N
B1	CV17_G1_03-2	Primer T15-2	UNKNOWN	SYBR	None				17.2815	17.4968	0.2736							false	1.109	true	3	10	1		N
B2	CV17_G1_03-2	Primer T15-2	UNKNOWN	SYBR	None				17.4041	17.4968	0.2736							false	1.109	true	3	10	1		N
B3	CV17_G1_03-2	Primer T15-2	UNKNOWN	SYBR	None				17.8046	17.4968	0.2736							false	1.109	true	3	10	1		N
B4	CV17_G2_03-2	Primer T15-2	UNKNOWN	SYBR	None				17.5608	17.808	0.2145							false	1.109	true	3	10	1		N
B5	CV17_G2_03-2	Primer T15-2	UNKNOWN	SYBR	None				17.9185	17.808	0.2145							false	1.109	true	3	10	1		N
B6	CV17_G2_03-2	Primer T15-2	UNKNOWN	SYBR	None				17.9446	17.808	0.2145							false	1.109	true	3	10	1		N
B7	CV17_G1_04-2	Primer T15-2	UNKNOWN	SYBR	None				17.9771	18.2754	0.3142							false	1.109	true	3	10	1		N
B8	CV17_G1_04-2	Primer T15-2	UNKNOWN	SYBR	None				18.2456	18.2754	0.3142							false	1.109	true	3	10	1		N
B9	CV17_G1_04-2	Primer T15-2	UNKNOWN	SYBR	None				18.6034	18.2754	0.3142							false	1.109	true	3	11	1		N
B10	CV17_G2_04-2	Primer T15-2	UNKNOWN	SYBR	None				19.7654	19.9633	0.2475							false	1.109	true	3	12	1		N
B11	CV17_G2_04-2	Primer T15-2	UNKNOWN	SYBR	None				19.8837	19.9633	0.2475							false	1.109	true	3	12	1		N
B12	CV17_G2_04-2	Primer T15-2	UNKNOWN	SYBR	None				20.2408	19.9633	0.2475							false	1.109	true	3	13	1		N
C1	CV17_G1_05-2	Primer T15-2	UNKNOWN	SYBR	None				21.7521	21.9536	0.185							false	1.109	true	3	14	1		N
C2	CV17_G1_05-2	Primer T15-2	UNKNOWN	SYBR	None				21.9932	21.9536	0.185							false	1.109	true	3	15	1		N
C3	CV17_G1_05-2	Primer T15-2	UNKNOWN	SYBR	None				22.1157	21.9536	0.185							false	1.109	true	3	15	1		N
C4	CV17_G2_05-2	Primer T15-2	UNKNOWN	SYBR	None				23.4796	23.7528	0.2367							false	1.109	true	3	16	1		Y
C5	CV17_G2_05-2	Primer T15-2	UNKNOWN	SYBR	None				23.8965	23.7528	0.2367							false	1.109	true	3	16	1		N
C6	CV17_G2_05-2	Primer T15-2	UNKNOWN	SYBR	None				23.8822	23.7528	0.2367							false	1.109	true	3	17	1		N
C7	CV17_G1_06-2	Primer T15-2	UNKNOWN	SYBR	None				22.3847	22.4701	0.2673							false	1.109	true	3	15	1		N
C8	CV17_G1_06-2	Primer T15-2	UNKNOWN	SYBR	None				22.2559	22.4701	0.2673							false	1.109	true	3	15	1		N
C9	CV17_G1_06-2	Primer T15-2	UNKNOWN	SYBR	None				22.7697	22.4701	0.2673							false	1.109	true	3	15	1		N
C10	CV17_G2_06-2	Primer T15-2	UNKNOWN	SYBR	None				22.5726	22.7662	0.2282							false	1.109	true	3	15	1		N
C11	CV17_G2_06-2	Primer T15-2	UNKNOWN	SYBR	None				22.7082	22.7662	0.2282							false	1.109	true	3	15	1		N
C12	CV17_G2_06-2	Primer T15-2	UNKNOWN	SYBR	None				23.0178	22.7662	0.2282							false	1.109	true	3	16	1		N
D1	CV17_G1_07-2	Primer T15-2	UNKNOWN	SYBR	None				23.2882	23.5513	0.3779							false	1.109	true	3	16	1		N
D2	CV17_G1_07-2	Primer T15-2	UNKNOWN	SYBR	None				23.3814	23.5513	0.3779							false	1.109	true	3	16	1		N
D3	CV17_G1_07-2	Primer T15-2	UNKNOWN	SYBR	None				23.9844	23.5513	0.3779							false	1.109	true	3	17	1		N
D4	CV17_G2_07-2	Primer T15-2	UNKNOWN	SYBR	None				23.466	23.7865	0.278							false	1.109	true	3	16	1		N
D5	CV17_G2_07-2	Primer T15-2	UNKNOWN	SYBR	None				23.9639	23.7865	0.278							false	1.109	true	3	16	1		N
D6	CV17_G2_07-2	Primer T15-2	UNKNOWN	SYBR	None				23.9295	23.7865	0.278							false	1.109	true	3	17	1		N
D7	CV17_G1_08-2	Primer T15-2	UNKNOWN	SYBR	None				23.9216	24.0844	0.2596							false	1.109	true	3	16	1		N
D8	CV17_G1_08-2	Primer T15-2	UNKNOWN	SYBR	None				23.9479	24.0844	0.2596							false	1.109	true	3	17	1		N
D9	CV17_G1_08-2	Primer T15-2	UNKNOWN	SYBR	None				24.3838	24.0844	0.2596							false	1.109	true	3	17	1		N
D10	CV17_G2_08-2	Primer T15-2	UNKNOWN	SYBR	None				24.1286	24.2635	0.1213							false	1.109	true	3	17	1		N
D11	CV17_G2_08-2	Primer T15-2	UNKNOWN	SYBR	None				24.2983	24.2635	0.1213							false	1.109	true	3	17	1		N
D12	CV17_G2_08-2	Primer T15-2	UNKNOWN	SYBR	None				24.3636	24.2635	0.1213							false	1.109	true	3	17	1		N
E1	CV17_G1_09-2	Primer T15-2	UNKNOWN	SYBR	None				23.926	24.0156	0.1364							false	1.109	true	3	17	1		N
E2	CV17_G1_09-2	Primer T15-2	UNKNOWN	SYBR	None				23.9483	24.0156	0.1364							false	1.109	true	3	17	1		N
E3	CV17_G1_09-2	Primer T15-2	UNKNOWN	SYBR	None				24.1726	24.0156	0.1364							false	1.109	true	3	17	1		N
E4	CV17_G2_09-2	Primer T15-2	UNKNOWN	SYBR	None				23.9647	24.4767	0.4443							false	1.109	true	3	17	1		N
E5	CV17_G2_09-2	Primer T15-2	UNKNOWN	SYBR	None				24.7049	24.4767	0.4443							false	1.109	true	3	17	1		N
E6	CV17_G2_09-2	Primer T15-2	UNKNOWN	SYBR	None				24.7606	24.4767	0.4443							false	1.109	true	3	17	1		N
E7	CV17_G1_10-2	Primer T15-2	UNKNOWN	SYBR	None				24.4493	24.572	0.1278							false	1.109	true	3	17	1		N
E8	CV17_G1_10-2	Primer T15-2	UNKNOWN	SYBR	None				24.5624	24.572	0.1278							false	1.109	true	3	17	1		N
E9	CV17_G1_10-2	Primer T15-2	UNKNOWN	SYBR	None				24.7044	24.572	0.1278							false	1.109	true	3	17	1		N
E10	CV17_G2_10-2	Primer T15-2	UNKNOWN	SYBR	None				25.2576	25.4392	0.1589							false	1.109	true	3	18	1		N
E11	CV17_G2_10-2	Primer T15-2	UNKNOWN	SYBR	None				25.5528	25.4392	0.1589							false	1.109	true	3	18	1		N
E12	CV17_G2_10-2	Primer T15-2	UNKNOWN	SYBR	None				25.5071	25.4392	0.1589							false	1.109	true	3	18	1		N
F1	CV17_G1_11-2	Primer T15-2	UNKNOWN	SYBR	None				25.1882	25.2306	0.0401							false	1.109	true	3	18	1		N
F2	CV17_G1_11-2	Primer T15-2	UNKNOWN	SYBR	None				25.2679	25.2306	0.0401							false	1.109	true	3	18	1		N
F3	CV17_G1_11-2	Primer T15-2	UNKNOWN	SYBR	None				25.2358	25.2306	0.0401							false	1.109	true	3	18	1		N
F4	CV17_G2_11-2	Primer T15-2	UNKNOWN	SYBR	None				24.7002	24.9301	0.2562							false	1.109	true	3	17	1		N
F5	CV17_G2_11-2	Primer T15-2	UNKNOWN	SYBR	None				24.8838	24.9301	0.2562							false	1.109	true	3	17	1		N
F6	CV17_G2_11-2	Primer T15-2	UNKNOWN	SYBR	None				25.2064	24.9301	0.2562							false	1.109	true	3	18	1		N
F7	CV17_G1_12-2	Primer T15-2	UNKNOWN	SYBR	None				22.6294	22.6299	0.1115							false	1.109	true	3	15	1		N
F8	CV17_G1_12-2	Primer T15-2	UNKNOWN	SYBR	None				22.5186	22.6299	0.1115							false	1.109	true	3	15	1		N
F9	CV17_G1_12-2	Primer T15-2	UNKNOWN	SYBR	None				22.7416	22.6299	0.1115							false	1.109	true	3	15	1		N
F10	CV17_G2_12-3	Primer T15-2	UNKNOWN	SYBR	None				22.2423	22.3243	0.0925							false	1.109	true	3	15	1		N
F11	CV17_G2_12-3	Primer T15-2	UNKNOWN	SYBR	None				22.3059	22.3243	0.0925							false	1.109	true	3	15	1		N
F12	CV17_G2_12-3	Primer T15-2	UNKNOWN	SYBR	None				22.4246	22.3243	0.0925							false	1.109	true	3	15	1		N
G1	CV17_G1_13-2	Primer T15-2	UNKNOWN	SYBR	None				22.1723	22.2349	0.0741							false	1.109	true	3	15	1		N
G2	CV17_G1_13-2	Primer T15-2	UNKNOWN	SYBR	None				22.2158	22.2349	0.0741							false	1.109	true	3	15	1		N
G3	CV17_G1_13-2	Primer T15-2	UNKNOWN	SYBR	None				22.3167	22.2349	0.0741							false	1.109	true	3	15	1		N
G4	CV17_G2_13-2	Primer T15-2	UNKNOWN	SYBR	None				21.1903	21.2923	0.1561							false	1.109	true	3	14	1		N
G5	CV17_G2_13-2	Primer T15-2	UNKNOWN	SYBR	None				21.2146	21.2923	0.1561							false	1.109	true	3	14	1		N
G6	CV17_G2_13-2	Primer T15-2	UNKNOWN	SYBR	None				21.4721	21.2923	0.1561							false	1.109	true	3	14	1		N
G7	CV17_G1_14-2	Primer T15-2	UNKNOWN	SYBR	None				17.9587	17.9874	0.0416							false	1.109	true	3	10	1		N
G8	CV17_G1_14-2	Primer T15-2	UNKNOWN	SYBR	None				17.9684	17.9874	0.0416							false	1.109	true	3	10	1		N
G9	CV17_G1_14-2	Primer T15-2	UNKNOWN	SYBR	None				18.035	17.9874	0.0416							false	1.109	true	3	10	1		N
G10	CV17_G2_14-2	Primer T15-2	UNKNOWN	SYBR	None				18.9206	18.9407	0.0297							false	1.109	true	3	11	1		N
G11	CV17_G2_14-2	Primer T15-2	UNKNOWN	SYBR	None				18.9268	18.9407	0.0297							false	1.109	true	3	12	1		N
G12	CV17_G2_14-2	Primer T15-2	UNKNOWN	SYBR	None				18.9748	18.9407	0.0297							false	1.109	true	3	12	1		N
H1	CV17_G1_15-2	Primer T15-2	UNKNOWN	SYBR	None				13.8704	13.913	0.0467							false	1.109	true	3	6	1		N
H2	CV17_G1_15-2	Primer T15-2	UNKNOWN	SYBR	None				13.9056	13.913	0.0467							false	1.109	true	3	7	1		N
H3	CV17_G1_15-2	Primer T15-2	UNKNOWN	SYBR	None				13.9629	13.913	0.0467							false	1.109	true	3	7	1		N
H4	CV17_G2_15-2	Primer T15-2	UNKNOWN	SYBR	None				13.4411	13.4625	0.063							false	1.109	true	3	6	1		N
H5	CV17_G2_15-2	Primer T15-2	UNKNOWN	SYBR	None				13.4131	13.4625	0.063							false	1.109	true	3	6	1		N
H6	CV17_G2_15-2	Primer T15-2	UNKNOWN	SYBR	None				13.5335	13.4625	0.063							false	1.109	true	3	6	1		N

Analysis Type = Singleplex
Endogenous Control = Primer T15-2
RQ Min/Max Confidence Level = 95.0
Reference Sample = CV17_G1_01-2
