# Supplementary material for: Dating Pupae of the Blow Fly Calliphora vicina Robineau–Desvoidy 1830 (Diptera: Calliphoridae) for Post Mortem Interval—Estimation: Validation of Molecular Age Markers
Source: Genes (Basel). 2018 Mar 9;9(3):153. doi: 10.3390/genes9030153 (PMC5867874; doi:10.3390/genes9030153)
Supplement: Supplementary file 1 [file genes-09-00153-s001.zip › S2/CV17/Additional Samples/Additional2Samples_R1_CV17G1_1-15_RUNdata.txt]

* Block Type = 96well
* Chemistry = SYBR_GREEN
* Experiment File Name = D:\RMIF_Doktorarbeit_BZ\Ergebnisse\MACE\OneStepRTqPCR\CV17G1-2-3_MACEMarker\CV17G1-2_Repl2-to full fill to 5 Repl_Experiments\CV17_G1-2_01-30_R1_MACE_RUN.eds
* Experiment Run End Time = Not Started
* Instrument Type = steponeplus
* Passive Reference = ROX

[Results]
Well	Sample Name	Target Name	Task	Reporter	Quencher	RQ	RQ Min	RQ Max	Cт	Cт Mean	Cт SD	ΔCт	ΔCт Mean	ΔCт SE	HK Control ΔCт Mean	HK Control ΔCт SE	ΔΔCт	Automatic Ct Threshold	Ct Threshold	Automatic Baseline	Baseline Start	Baseline End	Efficiency	Comments
A1	CV17_G1_01-2	R1	UNKNOWN	SYBR	None				21.1255	21.0897	0.0647							false	0.5	false	3	15	1	
A2	CV17_G1_01-2	R1	UNKNOWN	SYBR	None				21.1287	21.0897	0.0647							false	0.5	false	3	15	1	
A3	CV17_G1_01-2	R1	UNKNOWN	SYBR	None				21.015	21.0897	0.0647							false	0.5	false	3	15	1	
A4	CV17_G2_01-2	R1	UNKNOWN	SYBR	None				21.0778	21.0584	0.0511							false	0.5	false	3	15	1	
A5	CV17_G2_01-2	R1	UNKNOWN	SYBR	None				21.0005	21.0584	0.0511							false	0.5	false	3	15	1	
A6	CV17_G2_01-2	R1	UNKNOWN	SYBR	None				21.097	21.0584	0.0511							false	0.5	false	3	15	1	
A7	CV17_G1_02-2	R1	UNKNOWN	SYBR	None				21.0098	20.9851	0.0352							false	0.5	false	3	15	1	
A8	CV17_G1_02-2	R1	UNKNOWN	SYBR	None				21.0007	20.9851	0.0352							false	0.5	false	3	15	1	
A9	CV17_G1_02-2	R1	UNKNOWN	SYBR	None				20.9448	20.9851	0.0352							false	0.5	false	3	15	1	
A10	CV17_G2_02-2	R1	UNKNOWN	SYBR	None				20.7935	20.7842	0.0472							false	0.5	false	3	15	1	
A11	CV17_G2_02-2	R1	UNKNOWN	SYBR	None				20.733	20.7842	0.0472							false	0.5	false	3	15	1	
A12	CV17_G2_02-2	R1	UNKNOWN	SYBR	None				20.826	20.7842	0.0472							false	0.5	false	3	15	1	
B1	CV17_G1_03-2	R1	UNKNOWN	SYBR	None				20.601	20.6016	0.0405							false	0.5	false	3	15	1	
B2	CV17_G1_03-2	R1	UNKNOWN	SYBR	None				20.6424	20.6016	0.0405							false	0.5	false	3	15	1	
B3	CV17_G1_03-2	R1	UNKNOWN	SYBR	None				20.5614	20.6016	0.0405							false	0.5	false	3	15	1	
B4	CV17_G2_03-2	R1	UNKNOWN	SYBR	None				21.0823	21.0444	0.0328							false	0.5	false	3	15	1	
B5	CV17_G2_03-2	R1	UNKNOWN	SYBR	None				21.0241	21.0444	0.0328							false	0.5	false	3	15	1	
B6	CV17_G2_03-2	R1	UNKNOWN	SYBR	None				21.0268	21.0444	0.0328							false	0.5	false	3	15	1	
B7	CV17_G1_04-2	R1	UNKNOWN	SYBR	None				20.9828	20.9477	0.0567							false	0.5	false	3	15	1	
B8	CV17_G1_04-2	R1	UNKNOWN	SYBR	None				20.9779	20.9477	0.0567							false	0.5	false	3	15	1	
B9	CV17_G1_04-2	R1	UNKNOWN	SYBR	None				20.8823	20.9477	0.0567							false	0.5	false	3	15	1	
B10	CV17_G2_04-2	R1	UNKNOWN	SYBR	None				20.6726	20.7643	0.0844							false	0.5	false	3	15	1	
B11	CV17_G2_04-2	R1	UNKNOWN	SYBR	None				20.7816	20.7643	0.0844							false	0.5	false	3	15	1	
B12	CV17_G2_04-2	R1	UNKNOWN	SYBR	None				20.8387	20.7643	0.0844							false	0.5	false	3	15	1	
C1	CV17_G1_05-2	R1	UNKNOWN	SYBR	None				21.616	21.5002	0.1403							false	0.5	false	3	15	1	
C2	CV17_G1_05-2	R1	UNKNOWN	SYBR	None				21.5404	21.5002	0.1403							false	0.5	false	3	15	1	
C3	CV17_G1_05-2	R1	UNKNOWN	SYBR	None				21.3442	21.5002	0.1403							false	0.5	false	3	15	1	
C4	CV17_G2_05-2	R1	UNKNOWN	SYBR	None				20.9533	20.9246	0.0339							false	0.5	false	3	15	1	
C5	CV17_G2_05-2	R1	UNKNOWN	SYBR	None				20.8873	20.9246	0.0339							false	0.5	false	3	15	1	
C6	CV17_G2_05-2	R1	UNKNOWN	SYBR	None				20.9334	20.9246	0.0339							false	0.5	false	3	15	1	
C7	CV17_G1_06-2	R1	UNKNOWN	SYBR	None				21.1154	21.1785	0.0547							false	0.5	false	3	15	1	
C8	CV17_G1_06-2	R1	UNKNOWN	SYBR	None				21.2073	21.1785	0.0547							false	0.5	false	3	15	1	
C9	CV17_G1_06-2	R1	UNKNOWN	SYBR	None				21.2128	21.1785	0.0547							false	0.5	false	3	15	1	
C10	CV17_G2_06-2	R1	UNKNOWN	SYBR	None				21.8949	21.9079	0.028							false	0.5	false	3	15	1	
C11	CV17_G2_06-2	R1	UNKNOWN	SYBR	None				21.8888	21.9079	0.028							false	0.5	false	3	15	1	
C12	CV17_G2_06-2	R1	UNKNOWN	SYBR	None				21.9401	21.9079	0.028							false	0.5	false	3	15	1	
D1	CV17_G1_07-2	R1	UNKNOWN	SYBR	None				21.2056	21.2444	0.0369							false	0.5	false	3	15	1	
D2	CV17_G1_07-2	R1	UNKNOWN	SYBR	None				21.2485	21.2444	0.0369							false	0.5	false	3	15	1	
D3	CV17_G1_07-2	R1	UNKNOWN	SYBR	None				21.2791	21.2444	0.0369							false	0.5	false	3	15	1	
D4	CV17_G2_07-2	R1	UNKNOWN	SYBR	None				20.7941	20.8501	0.0509							false	0.5	false	3	15	1	
D5	CV17_G2_07-2	R1	UNKNOWN	SYBR	None				20.8631	20.8501	0.0509							false	0.5	false	3	15	1	
D6	CV17_G2_07-2	R1	UNKNOWN	SYBR	None				20.8933	20.8501	0.0509							false	0.5	false	3	15	1	
D7	CV17_G1_08-2	R1	UNKNOWN	SYBR	None				21.7974	21.8665	0.0629							false	0.5	false	3	15	1	
D8	CV17_G1_08-2	R1	UNKNOWN	SYBR	None				21.8814	21.8665	0.0629							false	0.5	false	3	15	1	
D9	CV17_G1_08-2	R1	UNKNOWN	SYBR	None				21.9206	21.8665	0.0629							false	0.5	false	3	15	1	
D10	CV17_G2_08-2	R1	UNKNOWN	SYBR	None				21.2778	21.2989	0.0239							false	0.5	false	3	15	1	
D11	CV17_G2_08-2	R1	UNKNOWN	SYBR	None				21.294	21.2989	0.0239							false	0.5	false	3	15	1	
D12	CV17_G2_08-2	R1	UNKNOWN	SYBR	None				21.3249	21.2989	0.0239							false	0.5	false	3	15	1	
E1	CV17_G1_09-2	R1	UNKNOWN	SYBR	None				21.7948	21.8138	0.0308							false	0.5	false	3	15	1	
E2	CV17_G1_09-2	R1	UNKNOWN	SYBR	None				21.8493	21.8138	0.0308							false	0.5	false	3	15	1	
E3	CV17_G1_09-2	R1	UNKNOWN	SYBR	None				21.7974	21.8138	0.0308							false	0.5	false	3	15	1	
E4	CV17_G2_09-2	R1	UNKNOWN	SYBR	None				21.5034	21.4594	0.0433							false	0.5	false	3	15	1	
E5	CV17_G2_09-2	R1	UNKNOWN	SYBR	None				21.4168	21.4594	0.0433							false	0.5	false	3	15	1	
E6	CV17_G2_09-2	R1	UNKNOWN	SYBR	None				21.458	21.4594	0.0433							false	0.5	false	3	15	1	
E7	CV17_G1_10-2	R1	UNKNOWN	SYBR	None				21.4394	21.1137	0.2837							false	0.5	false	3	15	1	
E8	CV17_G1_10-2	R1	UNKNOWN	SYBR	None				20.9203	21.1137	0.2837							false	0.5	false	3	15	1	
E9	CV17_G1_10-2	R1	UNKNOWN	SYBR	None				20.9815	21.1137	0.2837							false	0.5	false	3	15	1	
E10	CV17_G2_10-2	R1	UNKNOWN	SYBR	None				21.7599	21.8011	0.0573							false	0.5	false	3	15	1	
E11	CV17_G2_10-2	R1	UNKNOWN	SYBR	None				21.8665	21.8011	0.0573							false	0.5	false	3	15	1	
E12	CV17_G2_10-2	R1	UNKNOWN	SYBR	None				21.7768	21.8011	0.0573							false	0.5	false	3	15	1	
F1	CV17_G1_11-2	R1	UNKNOWN	SYBR	None				21.4497	20.8908	0.4863							false	0.5	false	3	15	1	
F2	CV17_G1_11-2	R1	UNKNOWN	SYBR	None				20.5644	20.8908	0.4863							false	0.5	false	3	15	1	
F3	CV17_G1_11-2	R1	UNKNOWN	SYBR	None				20.6583	20.8908	0.4863							false	0.5	false	3	15	1	
F4	CV17_G2_11-2	R1	UNKNOWN	SYBR	None				20.9917	21.0167	0.0414							false	0.5	false	3	15	1	
F5	CV17_G2_11-2	R1	UNKNOWN	SYBR	None				20.9939	21.0167	0.0414							false	0.5	false	3	15	1	
F6	CV17_G2_11-2	R1	UNKNOWN	SYBR	None				21.0645	21.0167	0.0414							false	0.5	false	3	15	1	
F7	CV17_G1_12-2	R1	UNKNOWN	SYBR	None				20.7624	20.7992	0.0447							false	0.5	false	3	15	1	
F8	CV17_G1_12-2	R1	UNKNOWN	SYBR	None				20.7863	20.7992	0.0447							false	0.5	false	3	15	1	
F9	CV17_G1_12-2	R1	UNKNOWN	SYBR	None				20.8489	20.7992	0.0447							false	0.5	false	3	15	1	
F10	CV17_G2_12-3	R1	UNKNOWN	SYBR	None				20.6399	20.7561	0.1062							false	0.5	false	3	15	1	
F11	CV17_G2_12-3	R1	UNKNOWN	SYBR	None				20.848	20.7561	0.1062							false	0.5	false	3	15	1	
F12	CV17_G2_12-3	R1	UNKNOWN	SYBR	None				20.7804	20.7561	0.1062							false	0.5	false	3	15	1	
G1	CV17_G1_13-2	R1	UNKNOWN	SYBR	None				20.5407	20.5933	0.0626							false	0.5	false	3	15	1	
G2	CV17_G1_13-2	R1	UNKNOWN	SYBR	None				20.5769	20.5933	0.0626							false	0.5	false	3	15	1	
G3	CV17_G1_13-2	R1	UNKNOWN	SYBR	None				20.6625	20.5933	0.0626							false	0.5	false	3	15	1	
G4	CV17_G2_13-2	R1	UNKNOWN	SYBR	None				20.3679	20.3667	0.0162							false	0.5	false	3	15	1	
G5	CV17_G2_13-2	R1	UNKNOWN	SYBR	None				20.3822	20.3667	0.0162							false	0.5	false	3	15	1	
G6	CV17_G2_13-2	R1	UNKNOWN	SYBR	None				20.3499	20.3667	0.0162							false	0.5	false	3	15	1	
G7	CV17_G1_14-2	R1	UNKNOWN	SYBR	None				20.8875	21.1584	0.2628							false	0.5	false	3	15	1	
G8	CV17_G1_14-2	R1	UNKNOWN	SYBR	None				21.1754	21.1584	0.2628							false	0.5	false	3	15	1	
G9	CV17_G1_14-2	R1	UNKNOWN	SYBR	None				21.4123	21.1584	0.2628							false	0.5	false	3	15	1	
G10	CV17_G2_14-2	R1	UNKNOWN	SYBR	None				20.8387	20.8224	0.0152							false	0.5	false	3	15	1	
G11	CV17_G2_14-2	R1	UNKNOWN	SYBR	None				20.8198	20.8224	0.0152							false	0.5	false	3	15	1	
G12	CV17_G2_14-2	R1	UNKNOWN	SYBR	None				20.8086	20.8224	0.0152							false	0.5	false	3	15	1	
H1	CV17_G1_15-2	R1	UNKNOWN	SYBR	None				20.2464	20.2941	0.0434							false	0.5	false	3	15	1	
H2	CV17_G1_15-2	R1	UNKNOWN	SYBR	None				20.3043	20.2941	0.0434							false	0.5	false	3	15	1	
H3	CV17_G1_15-2	R1	UNKNOWN	SYBR	None				20.3314	20.2941	0.0434							false	0.5	false	3	15	1	
H4	CV17_G2_15-2	R1	UNKNOWN	SYBR	None				20.6744	20.6626	0.0164							false	0.5	false	3	15	1	
H5	CV17_G2_15-2	R1	UNKNOWN	SYBR	None				20.6439	20.6626	0.0164							false	0.5	false	3	15	1	
H6	CV17_G2_15-2	R1	UNKNOWN	SYBR	None				20.6696	20.6626	0.0164							false	0.5	false	3	15	1	

Analysis Type = Singleplex
Endogenous Control = R1
RQ Min/Max Confidence Level = 95.0
Reference Sample = CV17_G1_01-2
