# Supplementary material for: Dating Pupae of the Blow Fly Calliphora vicina Robineau–Desvoidy 1830 (Diptera: Calliphoridae) for Post Mortem Interval—Estimation: Validation of Molecular Age Markers
Source: Genes (Basel). 2018 Mar 9;9(3):153. doi: 10.3390/genes9030153 (PMC5867874; doi:10.3390/genes9030153)
Supplement: Supplementary file 1 [file genes-09-00153-s001.zip › S2/CV17/Additional Samples/Additional2Samples_R2_CV17G1_1-15_RUNdata.txt]

* Block Type = 96well
* Chemistry = SYBR_GREEN
* Experiment File Name = D:\RMIF_Doktorarbeit_BZ\Ergebnisse\MACE\OneStepRTqPCR\CV17G1-2-3_MACEMarker\CV17G1-2_Repl2-to full fill to 5 Repl_Experiments\CV17_G1-2_01-30_Primer R2_MACE_RUN.eds
* Experiment Run End Time = Not Started
* Instrument Type = steponeplus
* Passive Reference = ROX

[Results]
Well	Sample Name	Target Name	Task	Reporter	Quencher	RQ	RQ Min	RQ Max	Cт	Cт Mean	Cт SD	ΔCт	ΔCт Mean	ΔCт SE	HK Control ΔCт Mean	HK Control ΔCт SE	ΔΔCт	Automatic Ct Threshold	Ct Threshold	Automatic Baseline	Baseline Start	Baseline End	Efficiency	Comments
A1	CV17_G1_01-2	Primer R2	UNKNOWN	SYBR	None				20.6154	20.7067	0.082							false	1.0268	false	3	15	1	
A2	CV17_G1_01-2	Primer R2	UNKNOWN	SYBR	None				20.7741	20.7067	0.082							false	1.0268	false	3	15	1	
A3	CV17_G1_01-2	Primer R2	UNKNOWN	SYBR	None				20.7308	20.7067	0.082							false	1.0268	false	3	15	1	
A4	CV17_G2_01-2	Primer R2	UNKNOWN	SYBR	None				21.0429	21.1238	0.0808							false	1.0268	false	3	15	1	
A5	CV17_G2_01-2	Primer R2	UNKNOWN	SYBR	None				21.1238	21.1238	0.0808							false	1.0268	false	3	15	1	
A6	CV17_G2_01-2	Primer R2	UNKNOWN	SYBR	None				21.2046	21.1238	0.0808							false	1.0268	false	3	15	1	
A7	CV17_G1_02-2	Primer R2	UNKNOWN	SYBR	None				20.2543	20.3015	0.0483							false	1.0268	false	3	15	1	
A8	CV17_G1_02-2	Primer R2	UNKNOWN	SYBR	None				20.2992	20.3015	0.0483							false	1.0268	false	3	15	1	
A9	CV17_G1_02-2	Primer R2	UNKNOWN	SYBR	None				20.3509	20.3015	0.0483							false	1.0268	false	3	15	1	
A10	CV17_G2_02-2	Primer R2	UNKNOWN	SYBR	None				20.5948	20.5696	0.0224							false	1.0268	false	3	15	1	
A11	CV17_G2_02-2	Primer R2	UNKNOWN	SYBR	None				20.562	20.5696	0.0224							false	1.0268	false	3	15	1	
A12	CV17_G2_02-2	Primer R2	UNKNOWN	SYBR	None				20.5519	20.5696	0.0224							false	1.0268	false	3	15	1	
B1	CV17_G1_03-2	Primer R2	UNKNOWN	SYBR	None				20.6797	20.763	0.101							false	1.0268	false	3	15	1	
B2	CV17_G1_03-2	Primer R2	UNKNOWN	SYBR	None				20.7341	20.763	0.101							false	1.0268	false	3	15	1	
B3	CV17_G1_03-2	Primer R2	UNKNOWN	SYBR	None				20.8753	20.763	0.101							false	1.0268	false	3	15	1	
B4	CV17_G2_03-2	Primer R2	UNKNOWN	SYBR	None				21.1733	21.0793	0.0814							false	1.0268	false	3	15	1	
B5	CV17_G2_03-2	Primer R2	UNKNOWN	SYBR	None				21.0334	21.0793	0.0814							false	1.0268	false	3	15	1	
B6	CV17_G2_03-2	Primer R2	UNKNOWN	SYBR	None				21.0312	21.0793	0.0814							false	1.0268	false	3	15	1	
B7	CV17_G1_04-2	Primer R2	UNKNOWN	SYBR	None				20.7183	20.737	0.021							false	1.0268	false	3	15	1	
B8	CV17_G1_04-2	Primer R2	UNKNOWN	SYBR	None				20.7597	20.737	0.021							false	1.0268	false	3	15	1	
B9	CV17_G1_04-2	Primer R2	UNKNOWN	SYBR	None				20.7329	20.737	0.021							false	1.0268	false	3	15	1	
B10	CV17_G2_04-2	Primer R2	UNKNOWN	SYBR	None				20.9828	21.0204	0.0327							false	1.0268	false	3	15	1	
B11	CV17_G2_04-2	Primer R2	UNKNOWN	SYBR	None				21.042	21.0204	0.0327							false	1.0268	false	3	15	1	
B12	CV17_G2_04-2	Primer R2	UNKNOWN	SYBR	None				21.0366	21.0204	0.0327							false	1.0268	false	3	15	1	
C1	CV17_G1_05-2	Primer R2	UNKNOWN	SYBR	None				21.5077	21.2451	0.2294							false	1.0268	false	3	15	1	
C2	CV17_G1_05-2	Primer R2	UNKNOWN	SYBR	None				21.083	21.2451	0.2294							false	1.0268	false	3	15	1	
C3	CV17_G1_05-2	Primer R2	UNKNOWN	SYBR	None				21.1447	21.2451	0.2294							false	1.0268	false	3	15	1	
C4	CV17_G2_05-2	Primer R2	UNKNOWN	SYBR	None				20.7747	20.8938	0.1083							false	1.0268	false	3	15	1	
C5	CV17_G2_05-2	Primer R2	UNKNOWN	SYBR	None				20.9205	20.8938	0.1083							false	1.0268	false	3	15	1	
C6	CV17_G2_05-2	Primer R2	UNKNOWN	SYBR	None				20.9862	20.8938	0.1083							false	1.0268	false	3	15	1	
C7	CV17_G1_06-2	Primer R2	UNKNOWN	SYBR	None				20.939	20.9659	0.0276							false	1.0268	false	3	15	1	
C8	CV17_G1_06-2	Primer R2	UNKNOWN	SYBR	None				20.9942	20.9659	0.0276							false	1.0268	false	3	15	1	
C9	CV17_G1_06-2	Primer R2	UNKNOWN	SYBR	None				20.9646	20.9659	0.0276							false	1.0268	false	3	15	1	
C10	CV17_G2_06-2	Primer R2	UNKNOWN	SYBR	None				21.2074	21.233	0.0556							false	1.0268	false	3	15	1	
C11	CV17_G2_06-2	Primer R2	UNKNOWN	SYBR	None				21.2968	21.233	0.0556							false	1.0268	false	3	15	1	
C12	CV17_G2_06-2	Primer R2	UNKNOWN	SYBR	None				21.1949	21.233	0.0556							false	1.0268	false	3	15	1	
D1	CV17_G1_07-2	Primer R2	UNKNOWN	SYBR	None				21.021	21.0677	0.0408							false	1.0268	false	3	15	1	
D2	CV17_G1_07-2	Primer R2	UNKNOWN	SYBR	None				21.0968	21.0677	0.0408							false	1.0268	false	3	15	1	
D3	CV17_G1_07-2	Primer R2	UNKNOWN	SYBR	None				21.0854	21.0677	0.0408							false	1.0268	false	3	15	1	
D4	CV17_G2_07-2	Primer R2	UNKNOWN	SYBR	None				21.1892	21.2219	0.0315							false	1.0268	false	3	15	1	
D5	CV17_G2_07-2	Primer R2	UNKNOWN	SYBR	None				21.2245	21.2219	0.0315							false	1.0268	false	3	15	1	
D6	CV17_G2_07-2	Primer R2	UNKNOWN	SYBR	None				21.2519	21.2219	0.0315							false	1.0268	false	3	15	1	
D7	CV17_G1_08-2	Primer R2	UNKNOWN	SYBR	None				20.8785	20.925	0.0538							false	1.0268	false	3	15	1	
D8	CV17_G1_08-2	Primer R2	UNKNOWN	SYBR	None				20.9126	20.925	0.0538							false	1.0268	false	3	15	1	
D9	CV17_G1_08-2	Primer R2	UNKNOWN	SYBR	None				20.9839	20.925	0.0538							false	1.0268	false	3	15	1	
D10	CV17_G2_08-2	Primer R2	UNKNOWN	SYBR	None				20.948	20.9716	0.0225							false	1.0268	false	3	15	1	
D11	CV17_G2_08-2	Primer R2	UNKNOWN	SYBR	None				20.974	20.9716	0.0225							false	1.0268	false	3	15	1	
D12	CV17_G2_08-2	Primer R2	UNKNOWN	SYBR	None				20.9927	20.9716	0.0225							false	1.0268	false	3	15	1	
E1	CV17_G1_09-2	Primer R2	UNKNOWN	SYBR	None				21.0193	21.0878	0.0653							false	1.0268	false	3	15	1	
E2	CV17_G1_09-2	Primer R2	UNKNOWN	SYBR	None				21.0947	21.0878	0.0653							false	1.0268	false	3	15	1	
E3	CV17_G1_09-2	Primer R2	UNKNOWN	SYBR	None				21.1494	21.0878	0.0653							false	1.0268	false	3	15	1	
E4	CV17_G2_09-2	Primer R2	UNKNOWN	SYBR	None				20.7698	20.7764	0.0518							false	1.0268	false	3	15	1	
E5	CV17_G2_09-2	Primer R2	UNKNOWN	SYBR	None				20.7281	20.7764	0.0518							false	1.0268	false	3	15	1	
E6	CV17_G2_09-2	Primer R2	UNKNOWN	SYBR	None				20.8311	20.7764	0.0518							false	1.0268	false	3	15	1	
E7	CV17_G1_10-2	Primer R2	UNKNOWN	SYBR	None				20.7115	20.7529	0.0386							false	1.0268	false	3	15	1	
E8	CV17_G1_10-2	Primer R2	UNKNOWN	SYBR	None				20.7594	20.7529	0.0386							false	1.0268	false	3	15	1	
E9	CV17_G1_10-2	Primer R2	UNKNOWN	SYBR	None				20.7879	20.7529	0.0386							false	1.0268	false	3	15	1	
E10	CV17_G2_10-2	Primer R2	UNKNOWN	SYBR	None				20.9334	20.9912	0.0798							false	1.0268	false	3	15	1	
E11	CV17_G2_10-2	Primer R2	UNKNOWN	SYBR	None				21.0822	20.9912	0.0798							false	1.0268	false	3	15	1	
E12	CV17_G2_10-2	Primer R2	UNKNOWN	SYBR	None				20.9581	20.9912	0.0798							false	1.0268	false	3	15	1	
F1	CV17_G1_11-2	Primer R2	UNKNOWN	SYBR	None				20.8021	20.8841	0.0735							false	1.0268	false	3	15	1	
F2	CV17_G1_11-2	Primer R2	UNKNOWN	SYBR	None				20.9061	20.8841	0.0735							false	1.0268	false	3	15	1	
F3	CV17_G1_11-2	Primer R2	UNKNOWN	SYBR	None				20.9441	20.8841	0.0735							false	1.0268	false	3	15	1	
F4	CV17_G2_11-2	Primer R2	UNKNOWN	SYBR	None				20.6344	20.7032	0.065							false	1.0268	false	3	15	1	
F5	CV17_G2_11-2	Primer R2	UNKNOWN	SYBR	None				20.7115	20.7032	0.065							false	1.0268	false	3	15	1	
F6	CV17_G2_11-2	Primer R2	UNKNOWN	SYBR	None				20.7636	20.7032	0.065							false	1.0268	false	3	15	1	
F7	CV17_G1_12-2	Primer R2	UNKNOWN	SYBR	None				20.545	20.6306	0.0811							false	1.0268	false	3	15	1	
F8	CV17_G1_12-2	Primer R2	UNKNOWN	SYBR	None				20.6405	20.6306	0.0811							false	1.0268	false	3	15	1	
F9	CV17_G1_12-2	Primer R2	UNKNOWN	SYBR	None				20.7062	20.6306	0.0811							false	1.0268	false	3	15	1	
F10	CV17_G2_12-3	Primer R2	UNKNOWN	SYBR	None				20.7153	20.7536	0.0332							false	1.0268	false	3	15	1	
F11	CV17_G2_12-3	Primer R2	UNKNOWN	SYBR	None				20.7745	20.7536	0.0332							false	1.0268	false	3	15	1	
F12	CV17_G2_12-3	Primer R2	UNKNOWN	SYBR	None				20.771	20.7536	0.0332							false	1.0268	false	3	15	1	
G1	CV17_G1_13-2	Primer R2	UNKNOWN	SYBR	None				20.2241	20.3148	0.092							false	1.0268	false	3	15	1	
G2	CV17_G1_13-2	Primer R2	UNKNOWN	SYBR	None				20.3122	20.3148	0.092							false	1.0268	false	3	15	1	
G3	CV17_G1_13-2	Primer R2	UNKNOWN	SYBR	None				20.408	20.3148	0.092							false	1.0268	false	3	15	1	
G4	CV17_G2_13-2	Primer R2	UNKNOWN	SYBR	None				20.1347	20.208	0.0849							false	1.0268	false	3	15	1	
G5	CV17_G2_13-2	Primer R2	UNKNOWN	SYBR	None				20.1884	20.208	0.0849							false	1.0268	false	3	15	1	
G6	CV17_G2_13-2	Primer R2	UNKNOWN	SYBR	None				20.301	20.208	0.0849							false	1.0268	false	3	15	1	
G7	CV17_G1_14-2	Primer R2	UNKNOWN	SYBR	None				20.6954	20.6012	0.095							false	1.0268	false	3	15	1	
G8	CV17_G1_14-2	Primer R2	UNKNOWN	SYBR	None				20.6028	20.6012	0.095							false	1.0268	false	3	15	1	
G9	CV17_G1_14-2	Primer R2	UNKNOWN	SYBR	None				20.5055	20.6012	0.095							false	1.0268	false	3	15	1	
G10	CV17_G2_14-2	Primer R2	UNKNOWN	SYBR	None				19.9546	19.9981	0.0422							false	1.0268	false	3	15	1	
G11	CV17_G2_14-2	Primer R2	UNKNOWN	SYBR	None				20.0387	19.9981	0.0422							false	1.0268	false	3	15	1	
G12	CV17_G2_14-2	Primer R2	UNKNOWN	SYBR	None				20.0011	19.9981	0.0422							false	1.0268	false	3	15	1	
H1	CV17_G1_15-2	Primer R2	UNKNOWN	SYBR	None				20.5271	20.5531	0.0357							false	1.0268	false	3	15	1	
H2	CV17_G1_15-2	Primer R2	UNKNOWN	SYBR	None				20.5385	20.5531	0.0357							false	1.0268	false	3	15	1	
H3	CV17_G1_15-2	Primer R2	UNKNOWN	SYBR	None				20.5938	20.5531	0.0357							false	1.0268	false	3	15	1	
H4	CV17_G2_15-2	Primer R2	UNKNOWN	SYBR	None				20.2989	20.2851	0.0628							false	1.0268	false	3	15	1	
H5	CV17_G2_15-2	Primer R2	UNKNOWN	SYBR	None				20.2166	20.2851	0.0628							false	1.0268	false	3	15	1	
H6	CV17_G2_15-2	Primer R2	UNKNOWN	SYBR	None				20.3399	20.2851	0.0628							false	1.0268	false	3	15	1	

Analysis Type = Singleplex
Endogenous Control = Primer R2
RQ Min/Max Confidence Level = 95.0
Reference Sample = CV17_G1_01-2
