# Supplementary material for: Dating Pupae of the Blow Fly Calliphora vicina Robineau–Desvoidy 1830 (Diptera: Calliphoridae) for Post Mortem Interval—Estimation: Validation of Molecular Age Markers
Source: Genes (Basel). 2018 Mar 9;9(3):153. doi: 10.3390/genes9030153 (PMC5867874; doi:10.3390/genes9030153)
Supplement: Supplementary file 1 [file genes-09-00153-s001.zip › S2/CV17/PT02-1_CV17G1_1-10_3MACE-Samples_RUNdata.txt]

* Block Type = 96well
* Chemistry = SYBR_GREEN
* Experiment File Name = D:\RMIF_Doktorarbeit_BZ\Ergebnisse\MACE\OneStepRTqPCR\PromegaBrytGreen_MACE\MACE_T2-1\Primer T2-1 MACE.eds
* Experiment Run End Time = Not Started
* Instrument Type = steponeplus
* Passive Reference = ROX
[Results]
Well	Sample Name	Target Name	Task	Reporter	Quencher	RQ	RQ Min	RQ Max	Cт	Cт Mean	Cт SD	ΔCт	ΔCт Mean	ΔCт SE	HK Control ΔCт Mean	HK Control ΔCт SE	ΔΔCт	Automatic Ct Threshold	Ct Threshold	Automatic Baseline	Baseline Start	Baseline End	Efficiency	Tm1	Tm2	Tm3	Comments
A1	Sample 01	Primer T2-1	UNKNOWN	SYBR	None				22.2728	22.267	0.0419							false	0.5512	false	3	14	1	83.7297
A2	Sample 01	Primer T2-1	UNKNOWN	SYBR	None				22.2225	22.267	0.0419							false	0.5512	false	3	14	1	83.7297
A3	Sample 01	Primer T2-1	UNKNOWN	SYBR	None				22.3057	22.267	0.0419							false	0.5512	false	3	14	1	83.7272
A4	Sample 02	Primer T2-1	UNKNOWN	SYBR	None				24.4495	24.5388	0.079							false	0.5512	false	3	14	1	83.8767
A5	Sample 02	Primer T2-1	UNKNOWN	SYBR	None				24.5995	24.5388	0.079							false	0.5512	false	3	14	1	83.7258
A6	Sample 02	Primer T2-1	UNKNOWN	SYBR	None				24.5672	24.5388	0.079							false	0.5512	false	3	14	1	83.7258
A7	Sample 03	Primer T2-1	UNKNOWN	SYBR	None				23.5447	23.3328	0.3244							false	0.5512	false	3	14	1	83.8758
A8	Sample 03	Primer T2-1	UNKNOWN	SYBR	None				23.4944	23.3328	0.3244							false	0.5512	false	3	14	1	83.8758
A9	Sample 03	Primer T2-1	UNKNOWN	SYBR	None				22.9593	23.3328	0.3244							false	0.5512	false	3	14	1	83.7258
A10	Sample 04	Primer T2-1	UNKNOWN	SYBR	None				16.6528	16.6174	0.084							false	0.5512	false	3	14	1	83.8753
A11	Sample 04	Primer T2-1	UNKNOWN	SYBR	None				16.5215	16.6174	0.084							false	0.5512	false	3	14	1	83.8766
A12	Sample 04	Primer T2-1	UNKNOWN	SYBR	None				16.6777	16.6174	0.084							false	0.5512	false	3	14	1	83.8766
B1	Sample 05	Primer T2-1	UNKNOWN	SYBR	None				16.1362	16.416	0.2738							false	0.5512	false	3	14	1	83.7297
B2	Sample 05	Primer T2-1	UNKNOWN	SYBR	None				16.4284	16.416	0.2738							false	0.5512	false	3	14	1	83.7297
B3	Sample 05	Primer T2-1	UNKNOWN	SYBR	None				16.6833	16.416	0.2738							false	0.5512	false	3	14	1	83.8767
B4	Sample 06	Primer T2-1	UNKNOWN	SYBR	None				17.4226	17.3985	0.0972							false	0.5512	false	3	14	1	83.7272
B5	Sample 06	Primer T2-1	UNKNOWN	SYBR	None				17.4814	17.3985	0.0972							false	0.5512	false	3	14	1	83.7258
B6	Sample 06	Primer T2-1	UNKNOWN	SYBR	None				17.2916	17.3985	0.0972							false	0.5512	false	3	14	1	83.5764
B7	Sample 07	Primer T2-1	UNKNOWN	SYBR	None				29.2349	29.0923	0.1375							false	0.5512	false	3	14	1	83.8758
B8	Sample 07	Primer T2-1	UNKNOWN	SYBR	None				28.9604	29.0923	0.1375							false	0.5512	false	3	14	1	83.8758
B9	Sample 07	Primer T2-1	UNKNOWN	SYBR	None				29.0817	29.0923	0.1375							false	0.5512	false	3	14	1	83.8753
B10	Sample 08	Primer T2-1	UNKNOWN	SYBR	None				27.8704	27.9663	0.1055							false	0.5512	false	3	14	1	83.8753
B11	Sample 08	Primer T2-1	UNKNOWN	SYBR	None				28.0792	27.9663	0.1055							false	0.5512	false	3	14	1	83.8766
B12	Sample 08	Primer T2-1	UNKNOWN	SYBR	None				27.9492	27.9663	0.1055							false	0.5512	false	3	14	1	83.8766
C1	Sample 09	Primer T2-1	UNKNOWN	SYBR	None				25.2151	25.1729	0.0847							false	0.5512	false	3	14	1	83.7297
C2	Sample 09	Primer T2-1	UNKNOWN	SYBR	None				25.2283	25.1729	0.0847							false	0.5512	false	3	14	1	83.7297
C3	Sample 09	Primer T2-1	UNKNOWN	SYBR	None				25.0754	25.1729	0.0847							false	0.5512	false	3	14	1	83.8767
C4	Sample 10	Primer T2-1	UNKNOWN	SYBR	None				29.7004	29.7861	0.2928							false	0.5512	false	3	14	1	84.0262
C5	Sample 10	Primer T2-1	UNKNOWN	SYBR	None				30.1122	29.7861	0.2928							false	0.5512	false	3	14	1	83.8753
C6	Sample 10	Primer T2-1	UNKNOWN	SYBR	None				29.5457	29.7861	0.2928							false	0.5512	false	3	14	1	83.8753
C7	Sample 11	Primer T2-1	UNKNOWN	SYBR	None				29.5573	29.486	0.0652							false	0.5512	false	3	14	1	83.8758
C8	Sample 11	Primer T2-1	UNKNOWN	SYBR	None				29.4294	29.486	0.0652							false	0.5512	false	3	14	1	83.8758
C9	Sample 11	Primer T2-1	UNKNOWN	SYBR	None				29.4713	29.486	0.0652							false	0.5512	false	3	14	1	83.8753
C10	Sample 12	Primer T2-1	UNKNOWN	SYBR	None				30.6355	30.5953	0.1337							false	0.5512	false	3	14	1	83.7258
C11	Sample 12	Primer T2-1	UNKNOWN	SYBR	None				30.7043	30.5953	0.1337							false	0.5512	false	3	14	1	83.8766
C12	Sample 12	Primer T2-1	UNKNOWN	SYBR	None				30.4461	30.5953	0.1337							false	0.5512	false	3	14	1	83.8766
D1	Sample 13	Primer T2-1	UNKNOWN	SYBR	None				30.659	30.5519	0.2809							false	0.5512	false	3	14	1	83.8792
D2	Sample 13	Primer T2-1	UNKNOWN	SYBR	None				30.7635	30.5519	0.2809							false	0.5512	false	3	14	1	83.8792
D3	Sample 13	Primer T2-1	UNKNOWN	SYBR	None				30.2333	30.5519	0.2809							false	0.5512	false	3	14	1	83.8767
D4	Sample 14	Primer T2-1	UNKNOWN	SYBR	None				30.738	30.733	0.0823							false	0.5512	false	3	14	1	83.8767
D5	Sample 14	Primer T2-1	UNKNOWN	SYBR	None				30.6483	30.733	0.0823							false	0.5512	false	3	14	1	83.7258
D6	Sample 14	Primer T2-1	UNKNOWN	SYBR	None				30.8127	30.733	0.0823							false	0.5512	false	3	14	1	83.7258
D7	Sample 15	Primer T2-1	UNKNOWN	SYBR	None				31.2682	31.2321	0.2824							false	0.5512	false	3	14	1	84.0253
D8	Sample 15	Primer T2-1	UNKNOWN	SYBR	None				31.4948	31.2321	0.2824							false	0.5512	false	3	14	1	84.0253
D9	Sample 15	Primer T2-1	UNKNOWN	SYBR	None				30.9334	31.2321	0.2824							false	0.5512	false	3	14	1	84.0247
D11	Sample 16	Primer T2-1	UNKNOWN	SYBR	None				30.5127	30.4501	0.0884							false	0.5512	false	3	14	1	83.8766
D12	Sample 16	Primer T2-1	UNKNOWN	SYBR	None				30.3876	30.4501	0.0884							false	0.5512	false	3	14	1	83.8766
E1	Sample 17	Primer T2-1	UNKNOWN	SYBR	None				31.7958	31.7661	0.0437							false	0.5512	false	3	14	1	84.0286
E2	Sample 17	Primer T2-1	UNKNOWN	SYBR	None				31.7158	31.7661	0.0437							false	0.5512	false	3	14	1	84.0286
E3	Sample 17	Primer T2-1	UNKNOWN	SYBR	None				31.7866	31.7661	0.0437							false	0.5512	false	3	14	1	84.0262
E4	Sample 18	Primer T2-1	UNKNOWN	SYBR	None				30.0077	29.8491	0.1379							false	0.5512	false	3	14	1	84.0262
E5	Sample 18	Primer T2-1	UNKNOWN	SYBR	None				29.7817	29.8491	0.1379							false	0.5512	false	3	14	1	84.0248
E6	Sample 18	Primer T2-1	UNKNOWN	SYBR	None				29.7577	29.8491	0.1379							false	0.5512	false	3	14	1	84.0248
E7	Sample 19	Primer T2-1	UNKNOWN	SYBR	None				30.1627	30.0332	0.164							false	0.5512	false	3	14	1	83.8758
E8	Sample 19	Primer T2-1	UNKNOWN	SYBR	None				30.0882	30.0332	0.164							false	0.5512	false	3	14	1	83.8758
E9	Sample 19	Primer T2-1	UNKNOWN	SYBR	None				29.8488	30.0332	0.164							false	0.5512	false	3	14	1	83.8753
E10	Sample 20	Primer T2-1	UNKNOWN	SYBR	None				29.0476	29.1613	0.2347							false	0.5512	false	3	14	1	83.7258
E11	Sample 20	Primer T2-1	UNKNOWN	SYBR	None				29.4312	29.1613	0.2347							false	0.5512	false	3	14	1	83.7271
E12	Sample 20	Primer T2-1	UNKNOWN	SYBR	None				29.0051	29.1613	0.2347							false	0.5512	false	3	14	1	83.7271
F1	Sample 21	Primer T2-1	UNKNOWN	SYBR	None				31.2805	31.222	0.1407							false	0.5512	false	3	14	1	83.7297
F2	Sample 21	Primer T2-1	UNKNOWN	SYBR	None				31.0615	31.222	0.1407							false	0.5512	false	3	14	1	83.7297
F3	Sample 21	Primer T2-1	UNKNOWN	SYBR	None				31.3241	31.222	0.1407							false	0.5512	false	3	14	1	83.8767
F4	Sample 22	Primer T2-1	UNKNOWN	SYBR	None				27.9394	28.3653	0.3736							false	0.5512	false	3	14	1	83.5777
F5	Sample 22	Primer T2-1	UNKNOWN	SYBR	None				28.5188	28.3653	0.3736							false	0.5512	false	3	14	1	83.5764
F6	Sample 22	Primer T2-1	UNKNOWN	SYBR	None				28.6378	28.3653	0.3736							false	0.5512	false	3	14	1	83.5764
F7	Sample 23	Primer T2-1	UNKNOWN	SYBR	None				28.8611	28.8807	0.0934							false	0.5512	false	3	14	1	83.8758
F8	Sample 23	Primer T2-1	UNKNOWN	SYBR	None				28.9822	28.8807	0.0934							false	0.5512	false	3	14	1	83.7263
F9	Sample 23	Primer T2-1	UNKNOWN	SYBR	None				28.7986	28.8807	0.0934							false	0.5512	false	3	14	1	83.8753
F10	Sample 24	Primer T2-1	UNKNOWN	SYBR	None				30.2086	30.2234	0.0368							false	0.5512	false	3	14	1	84.0247
F11	Sample 24	Primer T2-1	UNKNOWN	SYBR	None				30.1962	30.2234	0.0368							false	0.5512	false	3	14	1	83.8766
F12	Sample 24	Primer T2-1	UNKNOWN	SYBR	None				30.2652	30.2234	0.0368							false	0.5512	false	3	14	1	83.8766
G1	Sample 25	Primer T2-1	UNKNOWN	SYBR	None				31.4077	31.5314	0.122							false	0.5512	false	3	14	1	84.0286
G2	Sample 25	Primer T2-1	UNKNOWN	SYBR	None				31.6516	31.5314	0.122							false	0.5512	false	3	14	1	84.0286
G3	Sample 25	Primer T2-1	UNKNOWN	SYBR	None				31.535	31.5314	0.122							false	0.5512	false	3	14	1	84.1757
G4	Sample 26	Primer T2-1	UNKNOWN	SYBR	None				29.5484	29.4079	0.1224							false	0.5512	false	3	14	1	84.0262
G5	Sample 26	Primer T2-1	UNKNOWN	SYBR	None				29.3242	29.4079	0.1224							false	0.5512	false	3	14	1	84.0248
G6	Sample 26	Primer T2-1	UNKNOWN	SYBR	None				29.3513	29.4079	0.1224							false	0.5512	false	3	14	1	83.8753
G7	Sample 27	Primer T2-1	UNKNOWN	SYBR	None				31.1107	31.0678	0.0909							false	0.5512	false	3	14	1	84.0253
G8	Sample 27	Primer T2-1	UNKNOWN	SYBR	None				31.1294	31.0678	0.0909							false	0.5512	false	3	14	1	84.0253
G9	Sample 27	Primer T2-1	UNKNOWN	SYBR	None				30.9634	31.0678	0.0909							false	0.5512	false	3	14	1	84.0247
G10	Sample 28	Primer T2-1	UNKNOWN	SYBR	None				30.561	31.0184	0.3975							false	0.5512	false	3	14	1	84.0247
G11	Sample 28	Primer T2-1	UNKNOWN	SYBR	None				31.2147	31.0184	0.3975							false	0.5512	false	3	14	1	84.0261
G12	Sample 28	Primer T2-1	UNKNOWN	SYBR	None				31.2795	31.0184	0.3975							false	0.5512	false	3	14	1	84.0261
H4	Sample 30	Primer T2-1	UNKNOWN	SYBR	None				31.3503	31.1559	0.1872							false	0.5512	false	3	14	1	84.1757
H5	Sample 30	Primer T2-1	UNKNOWN	SYBR	None				30.9769	31.1559	0.1872							false	0.5512	false	3	14	1	84.1743
H6	Sample 30	Primer T2-1	UNKNOWN	SYBR	None				31.1406	31.1559	0.1872							false	0.5512	false	3	14	1	84.1743
H7		Primer T2-1	NTC	SYBR	None				Undetermined									false	0.5512	false	3	14	1	66.8324
Analysis Type = Singleplex
Endogenous Control = Primer T2-1
RQ Min/Max Confidence Level = 95.0
Reference Sample = Sample 01
