# Supplementary material for: Dating Pupae of the Blow Fly Calliphora vicina Robineau–Desvoidy 1830 (Diptera: Calliphoridae) for Post Mortem Interval—Estimation: Validation of Molecular Age Markers
Source: Genes (Basel). 2018 Mar 9;9(3):153. doi: 10.3390/genes9030153 (PMC5867874; doi:10.3390/genes9030153)
Supplement: Supplementary file 1 [file genes-09-00153-s001.zip › S2/CV17/PT02-1_CV17G1_11-15_3MACE-Samples_RUNdata.txt]

* Block Type = 96well
* Chemistry = SYBR_GREEN
* Experiment File Name = D:\RMIF_Doktorarbeit_BZ\Ergebnisse\MACE\OneStepRTqPCR\PromegaBrytGreen_MACE\MACE_T2-1\Primer T2-1 T2-2 MACE.eds
* Experiment Run End Time = Not Started
* Instrument Type = steponeplus
* Passive Reference = ROX
[Results]
Well	Sample Name	Target Name	Task	Reporter	Quencher	RQ	RQ Min	RQ Max	Cт	Cт Mean	Cт SD	ΔCт	ΔCт Mean	ΔCт SE	HK Control ΔCт Mean	HK Control ΔCт SE	ΔΔCт	Automatic Ct Threshold	Ct Threshold	Automatic Baseline	Baseline Start	Baseline End	Efficiency	Tm1	Tm2	Tm3	Comments	HIGHSD	OUTLIERRG	MTP
A1	Sample 31	Primer T2-1	UNKNOWN	SYBR	None				33.4557	33.4123	0.2038							false	0.5512	false	3	14	1	84.0271				N	N	N
A2	Sample 31	Primer T2-1	UNKNOWN	SYBR	None				33.5909	33.4123	0.2038							false	0.5512	false	3	14	1	83.8777				N	N	N
A3	Sample 31	Primer T2-1	UNKNOWN	SYBR	None				33.1904	33.4123	0.2038							false	0.5512	false	3	14	1	84.026				N	N	N
A4	Sample 32	Primer T2-1	UNKNOWN	SYBR	None				32.7597	33.081	0.4122							false	0.5512	false	3	14	1	83.4281				N	N	N
A5	Sample 32	Primer T2-1	UNKNOWN	SYBR	None				32.9376	33.081	0.4122							false	0.5512	false	3	14	1	83.2797				N	N	N
A6	Sample 32	Primer T2-1	UNKNOWN	SYBR	None				33.5457	33.081	0.4122							false	0.5512	false	3	14	1	83.2797				N	N	N
A7	Sample 33	Primer T2-1	UNKNOWN	SYBR	None				32.4634	32.3034	0.1386							false	0.5512	false	3	14	1	83.731				N	N	N
A8	Sample 33	Primer T2-1	UNKNOWN	SYBR	None				32.221	32.3034	0.1386							false	0.5512	false	3	14	1	83.731				N	N	N
A9	Sample 33	Primer T2-1	UNKNOWN	SYBR	None				32.2257	32.3034	0.1386							false	0.5512	false	3	14	1	83.7295				N	N	N
A10	Sample 34	Primer T2-1	UNKNOWN	SYBR	None				33.9022	33.8883	0.6721							false	0.5512	false	3	14	1	84.0284				Y	N	N
A11	Sample 34	Primer T2-1	UNKNOWN	SYBR	None				34.5534	33.8883	0.6721							false	0.5512	false	3	14	1	84.0302				Y	N	N
A12	Sample 34	Primer T2-1	UNKNOWN	SYBR	None				33.2093	33.8883	0.6721							false	0.5512	false	3	14	1	83.8807				Y	N	N
B1	Sample 35	Primer T2-1	UNKNOWN	SYBR	None				31.5643	31.5271	0.0682							false	0.5512	false	3	14	1	83.4293				N	N	N
B2	Sample 35	Primer T2-1	UNKNOWN	SYBR	None				31.4484	31.5271	0.0682							false	0.5512	false	3	14	1	83.2799				N	N	N
B3	Sample 35	Primer T2-1	UNKNOWN	SYBR	None				31.5686	31.5271	0.0682							false	0.5512	false	3	14	1	83.4281				N	N	N
B4	Sample 36	Primer T2-1	UNKNOWN	SYBR	None				33.9087	33.667	0.3135							false	0.5512	false	3	14	1	84.026				N	N	N
B5	Sample 36	Primer T2-1	UNKNOWN	SYBR	None				33.7795	33.667	0.3135							false	0.5512	false	3	14	1	83.8776				N	N	N
B6	Sample 36	Primer T2-1	UNKNOWN	SYBR	None				33.3127	33.667	0.3135							false	0.5512	false	3	14	1	83.8776				N	N	N
B7	Sample 37	Primer T2-1	UNKNOWN	SYBR	None				33.9244	34.0627	0.2222							false	0.5512	false	3	14	1	83.8805				N	N	N
B8	Sample 37	Primer T2-1	UNKNOWN	SYBR	None				33.9446	34.0627	0.2222							false	0.5512	false	3	14	1	83.8805				N	N	N
B9	Sample 37	Primer T2-1	UNKNOWN	SYBR	None				34.319	34.0627	0.2222							false	0.5512	false	3	14	1	83.7295				N	N	N
B10	Sample 38	Primer T2-1	UNKNOWN	SYBR	None				34.5281	33.8198	0.6158							false	0.5512	false	3	14	1	84.0284				Y	N	N
B11	Sample 38	Primer T2-1	UNKNOWN	SYBR	None				33.411	33.8198	0.6158							false	0.5512	false	3	14	1	83.8807				Y	N	N
B12	Sample 38	Primer T2-1	UNKNOWN	SYBR	None				33.5204	33.8198	0.6158							false	0.5512	false	3	14	1	83.8807				Y	N	N
C1	Sample 39	Primer T2-1	UNKNOWN	SYBR	None				Undetermined	36.9477	0.4653							false	0.5512	false	3	14	1	84.1766				N	N	N
C2	Sample 39	Primer T2-1	UNKNOWN	SYBR	None				36.6187	36.9477	0.4653							false	0.5512	false	3	14	1	78.348	84.0271			N	N	Y
C3	Sample 39	Primer T2-1	UNKNOWN	SYBR	None				37.2767	36.9477	0.4653							false	0.5512	false	3	14	1	84.026	70.8727			N	N	Y
C4	Sample 40	Primer T2-1	UNKNOWN	SYBR	None				36.1281	35.5494	0.5981							false	0.5512	false	3	14	1	83.8765				Y	N	N
C5	Sample 40	Primer T2-1	UNKNOWN	SYBR	None				35.5865	35.5494	0.5981							false	0.5512	false	3	14	1	83.5786				Y	N	N
C6	Sample 40	Primer T2-1	UNKNOWN	SYBR	None				34.9335	35.5494	0.5981							false	0.5512	false	3	14	1	83.5786				Y	N	N
C7	Sample 41	Primer T2-1	UNKNOWN	SYBR	None				35.2868	34.7057	0.5133							false	0.5512	false	3	14	1	84.03				Y	N	N
C8	Sample 41	Primer T2-1	UNKNOWN	SYBR	None				34.5164	34.7057	0.5133							false	0.5512	false	3	14	1	84.03				Y	N	N
C9	Sample 41	Primer T2-1	UNKNOWN	SYBR	None				34.3139	34.7057	0.5133							false	0.5512	false	3	14	1	83.879				Y	N	N
C10	Sample 42	Primer T2-1	UNKNOWN	SYBR	None				34.5042	34.0201	0.4231							false	0.5512	false	3	14	1	83.879				N	N	N
C11	Sample 42	Primer T2-1	UNKNOWN	SYBR	None				33.7215	34.0201	0.4231							false	0.5512	false	3	14	1	83.7312				N	N	N
C12	Sample 42	Primer T2-1	UNKNOWN	SYBR	None				33.8345	34.0201	0.4231							false	0.5512	false	3	14	1	83.7312				N	N	N
D1	Sample 43	Primer T2-1	UNKNOWN	SYBR	None				35.3507	35.7654	0.7497							false	0.5512	false	3	14	1	83.8777				Y	N	N
D2	Sample 43	Primer T2-1	UNKNOWN	SYBR	None				36.6308	35.7654	0.7497							false	0.5512	false	3	14	1	83.7282				Y	Y	N
D3	Sample 43	Primer T2-1	UNKNOWN	SYBR	None				35.3148	35.7654	0.7497							false	0.5512	false	3	14	1	83.8765				Y	N	N
D4	Sample 44	Primer T2-1	UNKNOWN	SYBR	None				32.272	32.1574	0.3252							false	0.5512	false	3	14	1	83.8765				N	N	N
D5	Sample 44	Primer T2-1	UNKNOWN	SYBR	None				32.4098	32.1574	0.3252							false	0.5512	false	3	14	1	83.8776				N	N	N
D6	Sample 44	Primer T2-1	UNKNOWN	SYBR	None				31.7904	32.1574	0.3252							false	0.5512	false	3	14	1	83.7281				N	N	N
D7	Sample 45	Primer T2-1	UNKNOWN	SYBR	None				34.306	34.5603	0.3455							false	0.5512	false	3	14	1	83.8805				N	N	N
D8	Sample 45	Primer T2-1	UNKNOWN	SYBR	None				34.9537	34.5603	0.3455							false	0.5512	false	3	14	1	83.8805				N	N	N
D9	Sample 45	Primer T2-1	UNKNOWN	SYBR	None				34.4213	34.5603	0.3455							false	0.5512	false	3	14	1	83.879				N	N	N
Analysis Type = Singleplex
Endogenous Control = Primer T2-1
RQ Min/Max Confidence Level = 95.0
Reference Sample = Sample 1
