# Supplementary material for: Dating Pupae of the Blow Fly Calliphora vicina Robineau–Desvoidy 1830 (Diptera: Calliphoridae) for Post Mortem Interval—Estimation: Validation of Molecular Age Markers
Source: Genes (Basel). 2018 Mar 9;9(3):153. doi: 10.3390/genes9030153 (PMC5867874; doi:10.3390/genes9030153)
Supplement: Supplementary file 1 [file genes-09-00153-s001.zip › S2/CV17/PT02-2_CV17G1_1-5_3MACE-Samples_RUNdata.txt]

* Block Type = 96well
* Chemistry = SYBR_GREEN
* Experiment File Name = D:\RMIF_Doktorarbeit_BZ\Ergebnisse\MACE\OneStepRTqPCR\PromegaBrytGreen_MACE\MACE_T2-1\Primer T2-1 T2-2 MACE.eds
* Experiment Run End Time = Not Started
* Instrument Type = steponeplus
* Passive Reference = ROX
[Results]
Well	Sample Name	Target Name	Task	Reporter	Quencher	RQ	RQ Min	RQ Max	Cт	Cт Mean	Cт SD	ΔCт	ΔCт Mean	ΔCт SE	HK Control ΔCт Mean	HK Control ΔCт SE	ΔΔCт	Automatic Ct Threshold	Ct Threshold	Automatic Baseline	Baseline Start	Baseline End	Efficiency	Tm1	Tm2	Tm3	Comments	OUTLIERRG
E1	Sample 1	Primer T2-2	UNKNOWN	SYBR	None				20.6594	20.7922	0.137							false	0.1804	false	3	14	1	80.5897				N
E2	Sample 1	Primer T2-2	UNKNOWN	SYBR	None				20.7843	20.7922	0.137							false	0.1804	false	3	14	1	80.5897				N
E3	Sample 1	Primer T2-2	UNKNOWN	SYBR	None				20.933	20.7922	0.137							false	0.1804	false	3	14	1	80.7377				N
E4	Sample 2	Primer T2-2	UNKNOWN	SYBR	None				21.5934	21.647	0.0473							false	0.1804	false	3	14	1	80.7377				N
E5	Sample 2	Primer T2-2	UNKNOWN	SYBR	None				21.6827	21.647	0.0473							false	0.1804	false	3	14	1	80.5892				N
E6	Sample 2	Primer T2-2	UNKNOWN	SYBR	None				21.665	21.647	0.0473							false	0.1804	false	3	14	1	80.5892				N
E7	Sample 3	Primer T2-2	UNKNOWN	SYBR	None				22.2358	22.1431	0.1575							false	0.1804	false	3	14	1	80.5917				N
E8	Sample 3	Primer T2-2	UNKNOWN	SYBR	None				22.2324	22.1431	0.1575							false	0.1804	false	3	14	1	80.5917				N
E9	Sample 3	Primer T2-2	UNKNOWN	SYBR	None				21.9613	22.1431	0.1575							false	0.1804	false	3	14	1	80.5903				N
E10	Sample 4	Primer T2-2	UNKNOWN	SYBR	None				16.3172	16.1902	0.1627							false	0.1804	false	3	14	1	80.5903				N
E11	Sample 4	Primer T2-2	UNKNOWN	SYBR	None				16.0069	16.1902	0.1627							false	0.1804	false	3	14	1	80.5922				N
E12	Sample 4	Primer T2-2	UNKNOWN	SYBR	None				16.2466	16.1902	0.1627							false	0.1804	false	3	14	1	80.5922				N
F1	Sample 5	Primer T2-2	UNKNOWN	SYBR	None				15.2983	15.2865	0.0367							false	0.1804	false	3	14	1	80.5897				N
F2	Sample 5	Primer T2-2	UNKNOWN	SYBR	None				15.2453	15.2865	0.0367							false	0.1804	false	3	14	1	80.4403				N
F3	Sample 5	Primer T2-2	UNKNOWN	SYBR	None				15.3158	15.2865	0.0367							false	0.1804	false	3	14	1	80.7377				N
F4	Sample 6	Primer T2-2	UNKNOWN	SYBR	None				14.8021	15.1431	0.3062							false	0.1804	false	3	14	1	80.7377				N
F5	Sample 6	Primer T2-2	UNKNOWN	SYBR	None				15.3945	15.1431	0.3062							false	0.1804	false	3	14	1	80.5892				N
F6	Sample 6	Primer T2-2	UNKNOWN	SYBR	None				15.2328	15.1431	0.3062							false	0.1804	false	3	14	1	80.7387				N
F7	Sample 7	Primer T2-2	UNKNOWN	SYBR	None				24.3784	24.3793	0.0327							false	0.1804	false	3	14	1	80.5917				N
F8	Sample 7	Primer T2-2	UNKNOWN	SYBR	None				24.4125	24.3793	0.0327							false	0.1804	false	3	14	1	80.5917				N
F9	Sample 7	Primer T2-2	UNKNOWN	SYBR	None				24.347	24.3793	0.0327							false	0.1804	false	3	14	1	80.5903				N
F10	Sample 8	Primer T2-2	UNKNOWN	SYBR	None				25.3736	25.2253	0.2292							false	0.1804	false	3	14	1	80.7398				N
F11	Sample 8	Primer T2-2	UNKNOWN	SYBR	None				24.9613	25.2253	0.2292							false	0.1804	false	3	14	1	80.5922				N
F12	Sample 8	Primer T2-2	UNKNOWN	SYBR	None				25.3409	25.2253	0.2292							false	0.1804	false	3	14	1	80.5922				N
G1	Sample 9	Primer T2-2	UNKNOWN	SYBR	None				23.4947	23.3395	0.1452							false	0.1804	false	3	14	1	80.5897				N
G2	Sample 9	Primer T2-2	UNKNOWN	SYBR	None				23.3167	23.3395	0.1452							false	0.1804	false	3	14	1	80.5897				N
G3	Sample 9	Primer T2-2	UNKNOWN	SYBR	None				23.2069	23.3395	0.1452							false	0.1804	false	3	14	1	80.7377				N
G4	Sample 10	Primer T2-2	UNKNOWN	SYBR	None				26.8627	26.6921	0.3088							false	0.1804	false	3	14	1	80.8872				N
G5	Sample 10	Primer T2-2	UNKNOWN	SYBR	None				26.3357	26.6921	0.3088							false	0.1804	false	3	14	1	80.7387				Y
G6	Sample 10	Primer T2-2	UNKNOWN	SYBR	None				26.878	26.6921	0.3088							false	0.1804	false	3	14	1	80.7387				N
G7	Sample 11	Primer T2-2	UNKNOWN	SYBR	None				26.8429	26.7441	0.0999							false	0.1804	false	3	14	1	80.7411				N
G8	Sample 11	Primer T2-2	UNKNOWN	SYBR	None				26.7462	26.7441	0.0999							false	0.1804	false	3	14	1	80.7411				N
G9	Sample 11	Primer T2-2	UNKNOWN	SYBR	None				26.6432	26.7441	0.0999							false	0.1804	false	3	14	1	80.5903				N
G10	Sample 12	Primer T2-2	UNKNOWN	SYBR	None				27.1719	26.9321	0.4804							false	0.1804	false	3	14	1	80.7398				N
G11	Sample 12	Primer T2-2	UNKNOWN	SYBR	None				26.379	26.9321	0.4804							false	0.1804	false	3	14	1	80.5922				N
G12	Sample 12	Primer T2-2	UNKNOWN	SYBR	None				27.2453	26.9321	0.4804							false	0.1804	false	3	14	1	80.5922				N
H1	Sample 13	Primer T2-2	UNKNOWN	SYBR	None				28.6199	28.4183	0.2076							false	0.1804	false	3	14	1	80.7392				N
H2	Sample 13	Primer T2-2	UNKNOWN	SYBR	None				28.4297	28.4183	0.2076							false	0.1804	false	3	14	1	80.7392				N
H3	Sample 13	Primer T2-2	UNKNOWN	SYBR	None				28.2051	28.4183	0.2076							false	0.1804	false	3	14	1	80.8872				N
H4	Sample 14	Primer T2-2	UNKNOWN	SYBR	None				28.2212	27.824	0.36							false	0.1804	false	3	14	1	80.8872				N
H5	Sample 14	Primer T2-2	UNKNOWN	SYBR	None				27.5193	27.824	0.36							false	0.1804	false	3	14	1	80.8882				N
H6	Sample 14	Primer T2-2	UNKNOWN	SYBR	None				27.7315	27.824	0.36							false	0.1804	false	3	14	1	80.8882				N
H7	Sample 15	Primer T2-2	UNKNOWN	SYBR	None				26.2117	26.1301	0.124							false	0.1804	false	3	14	1	80.7411				N
H8	Sample 15	Primer T2-2	UNKNOWN	SYBR	None				26.1912	26.1301	0.124							false	0.1804	false	3	14	1	80.7411				N
H9	Sample 15	Primer T2-2	UNKNOWN	SYBR	None				25.9874	26.1301	0.124							false	0.1804	false	3	14	1	80.7398				N
Analysis Type = Singleplex
Endogenous Control = Primer T2-1
RQ Min/Max Confidence Level = 95.0
Reference Sample = Sample 1
