# Supplementary material for: Dating Pupae of the Blow Fly Calliphora vicina Robineau–Desvoidy 1830 (Diptera: Calliphoridae) for Post Mortem Interval—Estimation: Validation of Molecular Age Markers
Source: Genes (Basel). 2018 Mar 9;9(3):153. doi: 10.3390/genes9030153 (PMC5867874; doi:10.3390/genes9030153)
Supplement: Supplementary file 1 [file genes-09-00153-s001.zip › S2/CV17/PT02-2_CV17G1_6-15_3MACE-Samples_RUNdata.txt]

* Block Type = 96well
* Chemistry = SYBR_GREEN
* Experiment File Name = D:\RMIF_Doktorarbeit_BZ\Ergebnisse\MACE\OneStepRTqPCR\PromegaBrytGreen_MACE\MACE_T2-2\Primer T2-2 MACE.eds
* Experiment Run End Time = Not Started
* Instrument Type = steponeplus
* Passive Reference = ROX
[Results]
Well	Sample Name	Target Name	Task	Reporter	Quencher	RQ	RQ Min	RQ Max	Cт	Cт Mean	Cт SD	ΔCт	ΔCт Mean	ΔCт SE	HK Control ΔCт Mean	HK Control ΔCт SE	ΔΔCт	Automatic Ct Threshold	Ct Threshold	Automatic Baseline	Baseline Start	Baseline End	Efficiency	Tm1	Tm2	Tm3	Comments	HIGHSD	OUTLIERRG	MTP
A1	Sample 16	Primer T2-2	UNKNOWN	SYBR	None				28.3223	28.6243	0.2838							false	0.1804	false	3	14	1	80.5966				N	N	N
A2	Sample 16	Primer T2-2	UNKNOWN	SYBR	None				28.6651	28.6243	0.2838							false	0.1804	false	3	14	1	80.5966				N	N	N
A3	Sample 16	Primer T2-2	UNKNOWN	SYBR	None				28.8855	28.6243	0.2838							false	0.1804	false	3	14	1	80.7479				N	N	N
A4	Sample 17	Primer T2-2	UNKNOWN	SYBR	None				25.1971	26.0507	0.7413							false	0.1804	false	3	14	1	80.7479				Y	N	N
A5	Sample 17	Primer T2-2	UNKNOWN	SYBR	None				26.4218	26.0507	0.7413							false	0.1804	false	3	14	1	80.5964				Y	N	N
A6	Sample 17	Primer T2-2	UNKNOWN	SYBR	None				26.5332	26.0507	0.7413							false	0.1804	false	3	14	1	80.5964				Y	N	N
A7	Sample 18	Primer T2-2	UNKNOWN	SYBR	None				26.1351	25.9973	0.1203							false	0.1804	false	3	14	1	80.748				N	N	N
A8	Sample 18	Primer T2-2	UNKNOWN	SYBR	None				25.9138	25.9973	0.1203							false	0.1804	false	3	14	1	80.748				N	N	N
A9	Sample 18	Primer T2-2	UNKNOWN	SYBR	None				25.9429	25.9973	0.1203							false	0.1804	false	3	14	1	80.5965				N	N	N
A10	Sample 19	Primer T2-2	UNKNOWN	SYBR	None				25.7725	25.5809	0.1731							false	0.1804	false	3	14	1	80.7459				N	N	N
A11	Sample 19	Primer T2-2	UNKNOWN	SYBR	None				25.5349	25.5809	0.1731							false	0.1804	false	3	14	1	80.7475				N	N	N
A12	Sample 19	Primer T2-2	UNKNOWN	SYBR	None				25.4355	25.5809	0.1731							false	0.1804	false	3	14	1	80.5981				N	N	N
B1	Sample 20	Primer T2-2	UNKNOWN	SYBR	None				25.3063	25.8454	0.4856							false	0.1804	false	3	14	1	80.5966				N	N	N
B2	Sample 20	Primer T2-2	UNKNOWN	SYBR	None				25.9812	25.8454	0.4856							false	0.1804	false	3	14	1	80.5966				N	N	N
B3	Sample 20	Primer T2-2	UNKNOWN	SYBR	None				26.2486	25.8454	0.4856							false	0.1804	false	3	14	1	80.7479				N	N	N
B4	Sample 21	Primer T2-2	UNKNOWN	SYBR	None				25.6184	25.9859	0.3185							false	0.1804	false	3	14	1	80.5984				N	N	N
B5	Sample 21	Primer T2-2	UNKNOWN	SYBR	None				26.1823	25.9859	0.3185							false	0.1804	false	3	14	1	80.5964				N	N	N
B6	Sample 21	Primer T2-2	UNKNOWN	SYBR	None				26.1571	25.9859	0.3185							false	0.1804	false	3	14	1	80.5964				N	N	N
B7	Sample 22	Primer T2-2	UNKNOWN	SYBR	None				28.3041	28.0739	0.2003							false	0.1804	false	3	14	1	80.748				N	N	N
B8	Sample 22	Primer T2-2	UNKNOWN	SYBR	None				27.9779	28.0739	0.2003							false	0.1804	false	3	14	1	80.748				N	N	N
B9	Sample 22	Primer T2-2	UNKNOWN	SYBR	None				27.9397	28.0739	0.2003							false	0.1804	false	3	14	1	80.5965				N	N	N
B10	Sample 23	Primer T2-2	UNKNOWN	SYBR	None				27.9847	28.3719	0.3604							false	0.1804	false	3	14	1	80.5965				N	N	N
B11	Sample 23	Primer T2-2	UNKNOWN	SYBR	None				28.6976	28.3719	0.3604							false	0.1804	false	3	14	1	80.5981				N	N	N
B12	Sample 23	Primer T2-2	UNKNOWN	SYBR	None				28.4333	28.3719	0.3604							false	0.1804	false	3	14	1	80.5981				N	N	N
C1	Sample 24	Primer T2-2	UNKNOWN	SYBR	None				26.6175	26.9911	0.3261							false	0.1804	false	3	14	1	80.5966				N	N	N
C2	Sample 24	Primer T2-2	UNKNOWN	SYBR	None				27.1364	26.9911	0.3261							false	0.1804	false	3	14	1	80.5966				N	N	N
C3	Sample 24	Primer T2-2	UNKNOWN	SYBR	None				27.2193	26.9911	0.3261							false	0.1804	false	3	14	1	80.7479				N	N	N
C4	Sample 25	Primer T2-2	UNKNOWN	SYBR	None				27.7701	28.0419	0.3313							false	0.1804	false	3	14	1	80.7479				N	N	N
C5	Sample 25	Primer T2-2	UNKNOWN	SYBR	None				28.411	28.0419	0.3313							false	0.1804	false	3	14	1	80.5964				N	N	N
C6	Sample 25	Primer T2-2	UNKNOWN	SYBR	None				27.9446	28.0419	0.3313							false	0.1804	false	3	14	1	80.5964				N	N	N
C7	Sample 26	Primer T2-2	UNKNOWN	SYBR	None				27.3544	27.3941	0.3902							false	0.1804	false	3	14	1	80.748				N	N	N
C8	Sample 26	Primer T2-2	UNKNOWN	SYBR	None				27.0253	27.3941	0.3902							false	0.1804	false	3	14	1	80.748				N	N	N
C9	Sample 26	Primer T2-2	UNKNOWN	SYBR	None				27.8026	27.3941	0.3902							false	0.1804	false	3	14	1	80.2976				N	N	N
C10	Sample 27	Primer T2-2	UNKNOWN	SYBR	None				27.0209	27.4254	0.4648							false	0.1804	false	3	14	1	80.5965				N	N	N
C11	Sample 27	Primer T2-2	UNKNOWN	SYBR	None				27.3221	27.4254	0.4648							false	0.1804	false	3	14	1	80.5981				N	N	N
C12	Sample 27	Primer T2-2	UNKNOWN	SYBR	None				27.9331	27.4254	0.4648							false	0.1804	false	3	14	1	80.5981				N	N	N
D1	Sample 28	Primer T2-2	UNKNOWN	SYBR	None				25.5384	25.7579	0.1905							false	0.1804	false	3	14	1	80.5966				N	N	N
D2	Sample 28	Primer T2-2	UNKNOWN	SYBR	None				25.8809	25.7579	0.1905							false	0.1804	false	3	14	1	80.5966				N	N	N
D3	Sample 28	Primer T2-2	UNKNOWN	SYBR	None				25.8543	25.7579	0.1905							false	0.1804	false	3	14	1	80.7479				N	N	N
D4	Sample 29	Primer T2-2	UNKNOWN	SYBR	None				28.218	28.2191	0.0067							false	0.1804	false	3	14	1	80.7479				N	N	N
D5	Sample 29	Primer T2-2	UNKNOWN	SYBR	None				28.2263	28.2191	0.0067							false	0.1804	false	3	14	1	80.5964				N	N	N
D6	Sample 29	Primer T2-2	UNKNOWN	SYBR	None				28.2131	28.2191	0.0067							false	0.1804	false	3	14	1	80.5964				N	N	N
D7	Sample 30	Primer T2-2	UNKNOWN	SYBR	None				25.9069	26.0442	0.1826							false	0.1804	false	3	14	1	80.748				N	N	N
D8	Sample 30	Primer T2-2	UNKNOWN	SYBR	None				26.2515	26.0442	0.1826							false	0.1804	false	3	14	1	80.5986				N	N	N
D9	Sample 30	Primer T2-2	UNKNOWN	SYBR	None				25.9744	26.0442	0.1826							false	0.1804	false	3	14	1	80.5965				N	N	N
D10	Sample 31	Primer T2-2	UNKNOWN	SYBR	None				30.2034	29.8136	0.6319							false	0.1804	false	3	14	1	80.7459				Y	N	N
D11	Sample 31	Primer T2-2	UNKNOWN	SYBR	None				29.0846	29.8136	0.6319							false	0.1804	false	3	14	1	80.5981				Y	N	N
D12	Sample 31	Primer T2-2	UNKNOWN	SYBR	None				30.153	29.8136	0.6319							false	0.1804	false	3	14	1	80.5981				Y	N	N
E1	Sample 32	Primer T2-2	UNKNOWN	SYBR	None				28.951	29.1511	0.1846							false	0.1804	false	3	14	1	80.4472				N	N	N
E2	Sample 32	Primer T2-2	UNKNOWN	SYBR	None				29.1875	29.1511	0.1846							false	0.1804	false	3	14	1	80.4472				N	N	N
E3	Sample 32	Primer T2-2	UNKNOWN	SYBR	None				29.3149	29.1511	0.1846							false	0.1804	false	3	14	1	80.5984				N	N	N
E4	Sample 33	Primer T2-2	UNKNOWN	SYBR	None				28.5923	28.8988	0.327							false	0.1804	false	3	14	1	80.7479				N	N	N
E5	Sample 33	Primer T2-2	UNKNOWN	SYBR	None				28.861	28.8988	0.327							false	0.1804	false	3	14	1	80.7459				N	N	N
E6	Sample 33	Primer T2-2	UNKNOWN	SYBR	None				29.243	28.8988	0.327							false	0.1804	false	3	14	1	80.7459				N	N	N
E7	Sample 34	Primer T2-2	UNKNOWN	SYBR	None				28.8073	28.8614	0.1246							false	0.1804	false	3	14	1	80.5986				N	N	N
E8	Sample 34	Primer T2-2	UNKNOWN	SYBR	None				28.773	28.8614	0.1246							false	0.1804	false	3	14	1	80.5986				N	N	N
E9	Sample 34	Primer T2-2	UNKNOWN	SYBR	None				29.004	28.8614	0.1246							false	0.1804	false	3	14	1	80.5965				N	N	N
E10	Sample 35	Primer T2-2	UNKNOWN	SYBR	None				30.1729	29.9723	0.1953							false	0.1804	false	3	14	1	80.7459				N	N	N
E11	Sample 35	Primer T2-2	UNKNOWN	SYBR	None				29.7828	29.9723	0.1953							false	0.1804	false	3	14	1	80.5981				N	N	N
E12	Sample 35	Primer T2-2	UNKNOWN	SYBR	None				29.961	29.9723	0.1953							false	0.1804	false	3	14	1	80.7475				N	N	N
F1	Sample 36	Primer T2-2	UNKNOWN	SYBR	None				27.3805	27.7146	0.5439							false	0.1804	false	3	14	1	80.5966				Y	N	N
F2	Sample 36	Primer T2-2	UNKNOWN	SYBR	None				27.4212	27.7146	0.5439							false	0.1804	false	3	14	1	80.5966				Y	N	N
F3	Sample 36	Primer T2-2	UNKNOWN	SYBR	None				28.3422	27.7146	0.5439							false	0.1804	false	3	14	1	80.7479				Y	N	N
F4	Sample 37	Primer T2-2	UNKNOWN	SYBR	None				30.9996	31.0098	0.3142							false	0.1804	false	3	14	1	80.7479				N	N	N
F5	Sample 37	Primer T2-2	UNKNOWN	SYBR	None				31.329	31.0098	0.3142							false	0.1804	false	3	14	1	80.7459				N	N	N
F6	Sample 37	Primer T2-2	UNKNOWN	SYBR	None				30.7008	31.0098	0.3142							false	0.1804	false	3	14	1	80.7459				N	N	N
F7	Sample 38	Primer T2-2	UNKNOWN	SYBR	None				31.0071	30.8555	0.1489							false	0.1804	false	3	14	1	80.748				N	N	N
F8	Sample 38	Primer T2-2	UNKNOWN	SYBR	None				30.7094	30.8555	0.1489							false	0.1804	false	3	14	1	80.5986				N	N	N
F9	Sample 38	Primer T2-2	UNKNOWN	SYBR	None				30.8501	30.8555	0.1489							false	0.1804	false	3	14	1	80.7459				N	N	N
F10	Sample 39	Primer T2-2	UNKNOWN	SYBR	None				31.8537	32.1534	0.2596							false	0.1804	false	3	14	1	80.7459				N	Y	N
F11	Sample 39	Primer T2-2	UNKNOWN	SYBR	None				32.2966	32.1534	0.2596							false	0.1804	false	3	14	1	78.0577	80.4487			N	N	Y
F12	Sample 39	Primer T2-2	UNKNOWN	SYBR	None				32.3097	32.1534	0.2596							false	0.1804	false	3	14	1	80.5981				N	N	N
G1	Sample 40	Primer T2-2	UNKNOWN	SYBR	None				30.6598	30.6799	0.0386							false	0.1804	false	3	14	1	80.7461				N	N	N
G2	Sample 40	Primer T2-2	UNKNOWN	SYBR	None				30.6556	30.6799	0.0386							false	0.1804	false	3	14	1	80.7461				N	N	N
G3	Sample 40	Primer T2-2	UNKNOWN	SYBR	None				30.7245	30.6799	0.0386							false	0.1804	false	3	14	1	80.8974				N	N	N
G4	Sample 41	Primer T2-2	UNKNOWN	SYBR	None				31.46	31.5702	0.1083							false	0.1804	false	3	14	1	80.8974				N	N	N
G5	Sample 41	Primer T2-2	UNKNOWN	SYBR	None				31.5741	31.5702	0.1083							false	0.1804	false	3	14	1	80.7459				N	N	N
G6	Sample 41	Primer T2-2	UNKNOWN	SYBR	None				31.6765	31.5702	0.1083							false	0.1804	false	3	14	1	80.8953				N	N	N
G7	Sample 42	Primer T2-2	UNKNOWN	SYBR	None				30.1729	30.6938	0.5353							false	0.1804	false	3	14	1	80.748				Y	N	N
G8	Sample 42	Primer T2-2	UNKNOWN	SYBR	None				30.666	30.6938	0.5353							false	0.1804	false	3	14	1	80.5986				Y	N	N
G9	Sample 42	Primer T2-2	UNKNOWN	SYBR	None				31.2424	30.6938	0.5353							false	0.1804	false	3	14	1	80.7459				Y	N	N
G10	Sample 43	Primer T2-2	UNKNOWN	SYBR	None				32.1197	31.686	0.3896							false	0.1804	false	3	14	1	80.8954				N	N	N
G11	Sample 43	Primer T2-2	UNKNOWN	SYBR	None				31.3657	31.686	0.3896							false	0.1804	false	3	14	1	80.7475				N	N	N
G12	Sample 43	Primer T2-2	UNKNOWN	SYBR	None				31.5727	31.686	0.3896							false	0.1804	false	3	14	1	80.7475				N	N	N
H1	Sample 44	Primer T2-2	UNKNOWN	SYBR	None				31.0377	30.9893	0.1298							false	0.1804	false	3	14	1	80.7461				N	N	N
H2	Sample 44	Primer T2-2	UNKNOWN	SYBR	None				30.8422	30.9893	0.1298							false	0.1804	false	3	14	1	80.7461				N	N	N
H3	Sample 44	Primer T2-2	UNKNOWN	SYBR	None				31.0879	30.9893	0.1298							false	0.1804	false	3	14	1	80.8974				N	N	N
H4	Sample 45	Primer T2-2	UNKNOWN	SYBR	None				30.9867	31.0305	0.0618							false	0.1804	false	3	14	1	80.8974				N	N	N
H5	Sample 45	Primer T2-2	UNKNOWN	SYBR	None				31.1012	31.0305	0.0618							false	0.1804	false	3	14	1	80.8953				N	N	N
H6	Sample 45	Primer T2-2	UNKNOWN	SYBR	None				31.0037	31.0305	0.0618							false	0.1804	false	3	14	1	80.8953				N	N	N
Analysis Type = Singleplex
Endogenous Control = Primer T2-2
RQ Min/Max Confidence Level = 95.0
Reference Sample = Sample 16
