# Supplementary material for: Dating Pupae of the Blow Fly Calliphora vicina Robineau–Desvoidy 1830 (Diptera: Calliphoridae) for Post Mortem Interval—Estimation: Validation of Molecular Age Markers
Source: Genes (Basel). 2018 Mar 9;9(3):153. doi: 10.3390/genes9030153 (PMC5867874; doi:10.3390/genes9030153)
Supplement: Supplementary file 1 [file genes-09-00153-s001.zip › S2/CV17/PT03-1_CV17G1_1-10_3MACE-Samples_RUNdata.txt]

* Block Type = 96well
* Chemistry = SYBR_GREEN
* Experiment File Name = D:\RMIF_Doktorarbeit_BZ\Ergebnisse\MACE\OneStepRTqPCR\PromegaBrytGreen_MACE\MACE_T3-1\Primer T3-1 MACE.eds
* Experiment Run End Time = Not Started
* Instrument Type = steponeplus
* Passive Reference = ROX
[Results]
Well	Sample Name	Target Name	Task	Reporter	Quencher	RQ	RQ Min	RQ Max	Cт	Cт Mean	Cт SD	ΔCт	ΔCт Mean	ΔCт SE	HK Control ΔCт Mean	HK Control ΔCт SE	ΔΔCт	Automatic Ct Threshold	Ct Threshold	Automatic Baseline	Baseline Start	Baseline End	Efficiency	Tm1	Tm2	Tm3	Comments
A1	Sample 01	Primer T3-1	UNKNOWN	SYBR	None				28.4307	28.7479	0.2757							false	1.3774	false	3	14	1	81.6361
A2	Sample 01	Primer T3-1	UNKNOWN	SYBR	None				28.8828	28.7479	0.2757							false	1.3774	false	3	14	1	81.7857
A3	Sample 01	Primer T3-1	UNKNOWN	SYBR	None				28.9302	28.7479	0.2757							false	1.3774	false	3	14	1	81.7859
A4	Sample 02	Primer T3-1	UNKNOWN	SYBR	None				29.5692	29.5828	0.1137							false	1.3774	false	3	14	1	81.6364
A5	Sample 02	Primer T3-1	UNKNOWN	SYBR	None				29.4765	29.5828	0.1137							false	1.3774	false	3	14	1	81.4838
A6	Sample 02	Primer T3-1	UNKNOWN	SYBR	None				29.7028	29.5828	0.1137							false	1.3774	false	3	14	1	81.4838
A7	Sample 03	Primer T3-1	UNKNOWN	SYBR	None				29.2504	29.4532	0.1904							false	1.3774	false	3	14	1	81.7837
A8	Sample 03	Primer T3-1	UNKNOWN	SYBR	None				29.4809	29.4532	0.1904							false	1.3774	false	3	14	1	81.7837
A9	Sample 03	Primer T3-1	UNKNOWN	SYBR	None				29.6282	29.4532	0.1904							false	1.3774	false	3	14	1	81.6381
A10	Sample 04	Primer T3-1	UNKNOWN	SYBR	None				28.9389	28.9139	0.0445							false	1.3774	false	3	14	1	81.7877
A11	Sample 04	Primer T3-1	UNKNOWN	SYBR	None				28.8626	28.9139	0.0445							false	1.3774	false	3	14	1	81.7881
A12	Sample 04	Primer T3-1	UNKNOWN	SYBR	None				28.9403	28.9139	0.0445							false	1.3774	false	3	14	1	81.7881
B1	Sample 05	Primer T3-1	UNKNOWN	SYBR	None				29.3499	29.5738	0.2918							false	1.3774	false	3	14	1	81.6361
B2	Sample 05	Primer T3-1	UNKNOWN	SYBR	None				29.4677	29.5738	0.2918							false	1.3774	false	3	14	1	81.6361
B3	Sample 05	Primer T3-1	UNKNOWN	SYBR	None				29.9038	29.5738	0.2918							false	1.3774	false	3	14	1	81.6364
B4	Sample 06	Primer T3-1	UNKNOWN	SYBR	None				28.3406	28.4622	0.1071							false	1.3774	false	3	14	1	81.9354
B5	Sample 06	Primer T3-1	UNKNOWN	SYBR	None				28.5427	28.4622	0.1071							false	1.3774	false	3	14	1	81.7829
B6	Sample 06	Primer T3-1	UNKNOWN	SYBR	None				28.5033	28.4622	0.1071							false	1.3774	false	3	14	1	81.7829
B7	Sample 07	Primer T3-1	UNKNOWN	SYBR	None				18.9711	18.9189	0.0761							false	1.3774	false	3	14	1	81.7837
B8	Sample 07	Primer T3-1	UNKNOWN	SYBR	None				18.8316	18.9189	0.0761							false	1.3774	false	3	14	1	81.7837
B9	Sample 07	Primer T3-1	UNKNOWN	SYBR	None				18.954	18.9189	0.0761							false	1.3774	false	3	14	1	81.6381
B10	Sample 08	Primer T3-1	UNKNOWN	SYBR	None				19.0676	19.0448	0.034							false	1.3774	false	3	14	1	81.7877
B11	Sample 08	Primer T3-1	UNKNOWN	SYBR	None				19.0056	19.0448	0.034							false	1.3774	false	3	14	1	81.7881
B12	Sample 08	Primer T3-1	UNKNOWN	SYBR	None				19.0611	19.0448	0.034							false	1.3774	false	3	14	1	81.6386
C1	Sample 09	Primer T3-1	UNKNOWN	SYBR	None				18.6833	18.8342	0.1333							false	1.3774	false	3	14	1	81.4866
C2	Sample 09	Primer T3-1	UNKNOWN	SYBR	None				18.8832	18.8342	0.1333							false	1.3774	false	3	14	1	81.4866
C3	Sample 09	Primer T3-1	UNKNOWN	SYBR	None				18.9361	18.8342	0.1333							false	1.3774	false	3	14	1	81.6364
C4	Sample 10	Primer T3-1	UNKNOWN	SYBR	None				23.8154	23.8032	0.0311							false	1.3774	false	3	14	1	81.7859
C5	Sample 10	Primer T3-1	UNKNOWN	SYBR	None				23.7679	23.8032	0.0311							false	1.3774	false	3	14	1	81.6334
C6	Sample 10	Primer T3-1	UNKNOWN	SYBR	None				23.8265	23.8032	0.0311							false	1.3774	false	3	14	1	81.6334
C7	Sample 11	Primer T3-1	UNKNOWN	SYBR	None				26.9872	27.0267	0.0787							false	1.3774	false	3	14	1	81.6342
C8	Sample 11	Primer T3-1	UNKNOWN	SYBR	None				27.1174	27.0267	0.0787							false	1.3774	false	3	14	1	81.6342
C9	Sample 11	Primer T3-1	UNKNOWN	SYBR	None				26.9754	27.0267	0.0787							false	1.3774	false	3	14	1	81.4886
C10	Sample 12	Primer T3-1	UNKNOWN	SYBR	None				24.6337	24.5579	0.1533							false	1.3774	false	3	14	1	81.6381
C11	Sample 12	Primer T3-1	UNKNOWN	SYBR	None				24.6586	24.5579	0.1533							false	1.3774	false	3	14	1	81.6386
C12	Sample 12	Primer T3-1	UNKNOWN	SYBR	None				24.3815	24.5579	0.1533							false	1.3774	false	3	14	1	81.6386
D1	Sample 13	Primer T3-1	UNKNOWN	SYBR	None				27.0093	27.0212	0.0601							false	1.3774	false	3	14	1	81.6361
D2	Sample 13	Primer T3-1	UNKNOWN	SYBR	None				26.968	27.0212	0.0601							false	1.3774	false	3	14	1	81.4866
D3	Sample 13	Primer T3-1	UNKNOWN	SYBR	None				27.0864	27.0212	0.0601							false	1.3774	false	3	14	1	81.6364
D4	Sample 14	Primer T3-1	UNKNOWN	SYBR	None				26.9248	26.9771	0.0813							false	1.3774	false	3	14	1	81.7859
D5	Sample 14	Primer T3-1	UNKNOWN	SYBR	None				26.9358	26.9771	0.0813							false	1.3774	false	3	14	1	81.6334
D6	Sample 14	Primer T3-1	UNKNOWN	SYBR	None				27.0708	26.9771	0.0813							false	1.3774	false	3	14	1	81.6334
D7	Sample 15	Primer T3-1	UNKNOWN	SYBR	None				27.9118	27.9282	0.2133							false	1.3774	false	3	14	1	81.6342
D8	Sample 15	Primer T3-1	UNKNOWN	SYBR	None				28.1493	27.9282	0.2133							false	1.3774	false	3	14	1	81.6342
D9	Sample 15	Primer T3-1	UNKNOWN	SYBR	None				27.7236	27.9282	0.2133							false	1.3774	false	3	14	1	81.6381
D10	Sample 16	Primer T3-1	UNKNOWN	SYBR	None				27.3543	27.3898	0.0675							false	1.3774	false	3	14	1	81.7877
D11	Sample 16	Primer T3-1	UNKNOWN	SYBR	None				27.4677	27.3898	0.0675							false	1.3774	false	3	14	1	81.6386
D12	Sample 16	Primer T3-1	UNKNOWN	SYBR	None				27.3475	27.3898	0.0675							false	1.3774	false	3	14	1	81.6386
E1	Sample 17	Primer T3-1	UNKNOWN	SYBR	None				26.9359	26.9684	0.0406							false	1.3774	false	3	14	1	81.7857
E2	Sample 17	Primer T3-1	UNKNOWN	SYBR	None				26.9555	26.9684	0.0406							false	1.3774	false	3	14	1	81.6361
E3	Sample 17	Primer T3-1	UNKNOWN	SYBR	None				27.0139	26.9684	0.0406							false	1.3774	false	3	14	1	81.7859
E4	Sample 18	Primer T3-1	UNKNOWN	SYBR	None				26.476	26.5933	0.1021							false	1.3774	false	3	14	1	81.7859
E5	Sample 18	Primer T3-1	UNKNOWN	SYBR	None				26.6621	26.5933	0.1021							false	1.3774	false	3	14	1	81.6334
E6	Sample 18	Primer T3-1	UNKNOWN	SYBR	None				26.6419	26.5933	0.1021							false	1.3774	false	3	14	1	81.6334
E7	Sample 19	Primer T3-1	UNKNOWN	SYBR	None				26.8668	26.8972	0.0445							false	1.3774	false	3	14	1	81.7837
E8	Sample 19	Primer T3-1	UNKNOWN	SYBR	None				26.9483	26.8972	0.0445							false	1.3774	false	3	14	1	81.7837
E9	Sample 19	Primer T3-1	UNKNOWN	SYBR	None				26.8765	26.8972	0.0445							false	1.3774	false	3	14	1	81.6381
E10	Sample 20	Primer T3-1	UNKNOWN	SYBR	None				27.5642	27.4064	0.1405							false	1.3774	false	3	14	1	81.7877
E11	Sample 20	Primer T3-1	UNKNOWN	SYBR	None				27.3601	27.4064	0.1405							false	1.3774	false	3	14	1	81.6386
E12	Sample 20	Primer T3-1	UNKNOWN	SYBR	None				27.2948	27.4064	0.1405							false	1.3774	false	3	14	1	81.6386
F1	Sample 21	Primer T3-1	UNKNOWN	SYBR	None				27.601	27.6348	0.0691							false	1.3774	false	3	14	1	81.6361
F2	Sample 21	Primer T3-1	UNKNOWN	SYBR	None				27.5892	27.6348	0.0691							false	1.3774	false	3	14	1	81.6361
F3	Sample 21	Primer T3-1	UNKNOWN	SYBR	None				27.7143	27.6348	0.0691							false	1.3774	false	3	14	1	81.7859
F4	Sample 22	Primer T3-1	UNKNOWN	SYBR	None				27.9498	28.0067	0.0756							false	1.3774	false	3	14	1	81.9354
F5	Sample 22	Primer T3-1	UNKNOWN	SYBR	None				28.0925	28.0067	0.0756							false	1.3774	false	3	14	1	81.7829
F6	Sample 22	Primer T3-1	UNKNOWN	SYBR	None				27.9778	28.0067	0.0756							false	1.3774	false	3	14	1	81.7829
F7	Sample 23	Primer T3-1	UNKNOWN	SYBR	None				27.5394	27.4329	0.1917							false	1.3774	false	3	14	1	81.6342
F8	Sample 23	Primer T3-1	UNKNOWN	SYBR	None				27.5476	27.4329	0.1917							false	1.3774	false	3	14	1	81.6342
F9	Sample 23	Primer T3-1	UNKNOWN	SYBR	None				27.2116	27.4329	0.1917							false	1.3774	false	3	14	1	81.6381
F10	Sample 24	Primer T3-1	UNKNOWN	SYBR	None				28.0416	28.2394	0.2121							false	1.3774	false	3	14	1	81.7877
F11	Sample 24	Primer T3-1	UNKNOWN	SYBR	None				28.2131	28.2394	0.2121							false	1.3774	false	3	14	1	81.6386
F12	Sample 24	Primer T3-1	UNKNOWN	SYBR	None				28.4634	28.2394	0.2121							false	1.3774	false	3	14	1	81.6386
G1	Sample 25	Primer T3-1	UNKNOWN	SYBR	None				28.2274	28.4552	0.2126							false	1.3774	false	3	14	1	81.6361
G2	Sample 25	Primer T3-1	UNKNOWN	SYBR	None				28.49	28.4552	0.2126							false	1.3774	false	3	14	1	81.4866
G3	Sample 25	Primer T3-1	UNKNOWN	SYBR	None				28.6483	28.4552	0.2126							false	1.3774	false	3	14	1	81.7859
G4	Sample 26	Primer T3-1	UNKNOWN	SYBR	None				27.9791	28.0359	0.0748							false	1.3774	false	3	14	1	81.7859
G5	Sample 26	Primer T3-1	UNKNOWN	SYBR	None				28.0081	28.0359	0.0748							false	1.3774	false	3	14	1	81.7829
G6	Sample 26	Primer T3-1	UNKNOWN	SYBR	None				28.1207	28.0359	0.0748							false	1.3774	false	3	14	1	81.7829
G7	Sample 27	Primer T3-1	UNKNOWN	SYBR	None				27.7961	27.6667	0.1405							false	1.3774	false	3	14	1	81.7837
G8	Sample 27	Primer T3-1	UNKNOWN	SYBR	None				27.6869	27.6667	0.1405							false	1.3774	false	3	14	1	81.7837
G9	Sample 27	Primer T3-1	UNKNOWN	SYBR	None				27.5172	27.6667	0.1405							false	1.3774	false	3	14	1	81.7877
G10	Sample 28	Primer T3-1	UNKNOWN	SYBR	None				28.4445	28.3508	0.1085							false	1.3774	false	3	14	1	81.7877
G11	Sample 28	Primer T3-1	UNKNOWN	SYBR	None				28.2319	28.3508	0.1085							false	1.3774	false	3	14	1	81.7881
G12	Sample 28	Primer T3-1	UNKNOWN	SYBR	None				28.376	28.3508	0.1085							false	1.3774	false	3	14	1	81.7881
H1	Sample 29	Primer T3-1	UNKNOWN	SYBR	None				28.0098	28.0728	0.0566							false	1.3774	false	3	14	1	81.6361
H2	Sample 29	Primer T3-1	UNKNOWN	SYBR	None				28.089	28.0728	0.0566							false	1.3774	false	3	14	1	81.6361
H3	Sample 29	Primer T3-1	UNKNOWN	SYBR	None				28.1195	28.0728	0.0566							false	1.3774	false	3	14	1	81.7859
H4	Sample 30	Primer T3-1	UNKNOWN	SYBR	None				28.9147	28.8088	0.0919							false	1.3774	false	3	14	1	81.9354
H5	Sample 30	Primer T3-1	UNKNOWN	SYBR	None				28.7622	28.8088	0.0919							false	1.3774	false	3	14	1	81.9324
H6	Sample 30	Primer T3-1	UNKNOWN	SYBR	None				28.7496	28.8088	0.0919							false	1.3774	false	3	14	1	82.0819
H7		Primer T3-1	NTC	SYBR	None				Undetermined									false	1.3774	false	3	14	1	66.2348
Analysis Type = Singleplex
Endogenous Control = Primer T3-1
RQ Min/Max Confidence Level = 95.0
Reference Sample = Sample 01
