# Supplementary material for: Dating Pupae of the Blow Fly Calliphora vicina Robineau–Desvoidy 1830 (Diptera: Calliphoridae) for Post Mortem Interval—Estimation: Validation of Molecular Age Markers
Source: Genes (Basel). 2018 Mar 9;9(3):153. doi: 10.3390/genes9030153 (PMC5867874; doi:10.3390/genes9030153)
Supplement: Supplementary file 1 [file genes-09-00153-s001.zip › S2/CV17/PT03-1_CV17G1_11-15_3MACE-Samples_RUNdata.txt]

* Block Type = 96well
* Chemistry = SYBR_GREEN
* Experiment File Name = D:\RMIF_Doktorarbeit_BZ\Ergebnisse\MACE\OneStepRTqPCR\PromegaBrytGreen_MACE\MACE_T3-1\Primer T3-1 T3-2 MACE.eds
* Experiment Run End Time = Not Started
* Instrument Type = steponeplus
* Passive Reference = ROX
[Results]
Well	Sample Name	Target Name	Task	Reporter	Quencher	RQ	RQ Min	RQ Max	Cт	Cт Mean	Cт SD	ΔCт	ΔCт Mean	ΔCт SE	HK Control ΔCт Mean	HK Control ΔCт SE	ΔΔCт	Automatic Ct Threshold	Ct Threshold	Automatic Baseline	Baseline Start	Baseline End	Efficiency	Tm1	Tm2	Tm3	Comments
A1	Sample 31	Primer T3-1	UNKNOWN	SYBR	None				28.3007	28.1922	0.1135							false	1.3774	false	3	14	1	81.9404
A2	Sample 31	Primer T3-1	UNKNOWN	SYBR	None				28.0743	28.1922	0.1135							false	1.3774	false	3	14	1	81.6414
A3	Sample 31	Primer T3-1	UNKNOWN	SYBR	None				28.2016	28.1922	0.1135							false	1.3774	false	3	14	1	81.6396
A4	Sample 32	Primer T3-1	UNKNOWN	SYBR	None				28.4337	28.3602	0.0694							false	1.3774	false	3	14	1	81.7891
A5	Sample 32	Primer T3-1	UNKNOWN	SYBR	None				28.2957	28.3602	0.0694							false	1.3774	false	3	14	1	81.7899
A6	Sample 32	Primer T3-1	UNKNOWN	SYBR	None				28.3512	28.3602	0.0694							false	1.3774	false	3	14	1	81.6404
A7	Sample 33	Primer T3-1	UNKNOWN	SYBR	None				26.8609	26.9889	0.1374							false	1.3774	false	3	14	1	82.0883
A8	Sample 33	Primer T3-1	UNKNOWN	SYBR	None				26.9717	26.9889	0.1374							false	1.3774	false	3	14	1	81.9388
A9	Sample 33	Primer T3-1	UNKNOWN	SYBR	None				27.1341	26.9889	0.1374							false	1.3774	false	3	14	1	81.9379
A10	Sample 34	Primer T3-1	UNKNOWN	SYBR	None				28.0456	27.8853	0.1714							false	1.3774	false	3	14	1	81.9379
A11	Sample 34	Primer T3-1	UNKNOWN	SYBR	None				27.7045	27.8853	0.1714							false	1.3774	false	3	14	1	81.938
A12	Sample 34	Primer T3-1	UNKNOWN	SYBR	None				27.9058	27.8853	0.1714							false	1.3774	false	3	14	1	81.938
B1	Sample 35	Primer T3-1	UNKNOWN	SYBR	None				26.9665	26.9744	0.0344							false	1.3774	false	3	14	1	81.9404
B2	Sample 35	Primer T3-1	UNKNOWN	SYBR	None				27.0122	26.9744	0.0344							false	1.3774	false	3	14	1	81.9404
B3	Sample 35	Primer T3-1	UNKNOWN	SYBR	None				26.9447	26.9744	0.0344							false	1.3774	false	3	14	1	81.9385
B4	Sample 36	Primer T3-1	UNKNOWN	SYBR	None				28.981	28.8137	0.1523							false	1.3774	false	3	14	1	81.9385
B5	Sample 36	Primer T3-1	UNKNOWN	SYBR	None				28.6832	28.8137	0.1523							false	1.3774	false	3	14	1	81.7899
B6	Sample 36	Primer T3-1	UNKNOWN	SYBR	None				28.7769	28.8137	0.1523							false	1.3774	false	3	14	1	81.7899
B7	Sample 37	Primer T3-1	UNKNOWN	SYBR	None				29.7242	29.8429	0.103							false	1.3774	false	3	14	1	81.7893
B8	Sample 37	Primer T3-1	UNKNOWN	SYBR	None				29.9083	29.8429	0.103							false	1.3774	false	3	14	1	81.6398
B9	Sample 37	Primer T3-1	UNKNOWN	SYBR	None				29.8962	29.8429	0.103							false	1.3774	false	3	14	1	81.639
B10	Sample 38	Primer T3-1	UNKNOWN	SYBR	None				28.8327	28.7798	0.0471							false	1.3774	false	3	14	1	81.9379
B11	Sample 38	Primer T3-1	UNKNOWN	SYBR	None				28.7426	28.7798	0.0471							false	1.3774	false	3	14	1	81.7886
B12	Sample 38	Primer T3-1	UNKNOWN	SYBR	None				28.7642	28.7798	0.0471							false	1.3774	false	3	14	1	81.7886
C1	Sample 39	Primer T3-1	UNKNOWN	SYBR	None				30.6633	30.7392	0.1838							false	1.3774	false	3	14	1	81.6414
C2	Sample 39	Primer T3-1	UNKNOWN	SYBR	None				30.6054	30.7392	0.1838							false	1.3774	false	3	14	1	81.6414
C3	Sample 39	Primer T3-1	UNKNOWN	SYBR	None				30.9488	30.7392	0.1838							false	1.3774	false	3	14	1	81.7891
C4	Sample 40	Primer T3-1	UNKNOWN	SYBR	None				29.4573	29.6392	0.1942							false	1.3774	false	3	14	1	81.7891
C5	Sample 40	Primer T3-1	UNKNOWN	SYBR	None				29.6163	29.6392	0.1942							false	1.3774	false	3	14	1	81.7899
C6	Sample 40	Primer T3-1	UNKNOWN	SYBR	None				29.8438	29.6392	0.1942							false	1.3774	false	3	14	1	81.6404
C7	Sample 41	Primer T3-1	UNKNOWN	SYBR	None				28.7207	28.7985	0.106							false	1.3774	false	3	14	1	81.9388
C8	Sample 41	Primer T3-1	UNKNOWN	SYBR	None				28.7555	28.7985	0.106							false	1.3774	false	3	14	1	81.9388
C9	Sample 41	Primer T3-1	UNKNOWN	SYBR	None				28.9192	28.7985	0.106							false	1.3774	false	3	14	1	81.9379
C10	Sample 42	Primer T3-1	UNKNOWN	SYBR	None				30.34	30.3334	0.1915							false	1.3774	false	3	14	1	81.4895
C11	Sample 42	Primer T3-1	UNKNOWN	SYBR	None				30.1386	30.3334	0.1915							false	1.3774	false	3	14	1	81.4896
C12	Sample 42	Primer T3-1	UNKNOWN	SYBR	None				30.5215	30.3334	0.1915							false	1.3774	false	3	14	1	81.4896
D1	Sample 43	Primer T3-1	UNKNOWN	SYBR	None				26.1351	26.1848	0.0442							false	1.3774	false	3	14	1	81.7909
D2	Sample 43	Primer T3-1	UNKNOWN	SYBR	None				26.2196	26.1848	0.0442							false	1.3774	false	3	14	1	81.7909
D3	Sample 43	Primer T3-1	UNKNOWN	SYBR	None				26.1997	26.1848	0.0442							false	1.3774	false	3	14	1	81.7891
D4	Sample 44	Primer T3-1	UNKNOWN	SYBR	None				24.9346	24.9518	0.015							false	1.3774	false	3	14	1	81.7891
D5	Sample 44	Primer T3-1	UNKNOWN	SYBR	None				24.9594	24.9518	0.015							false	1.3774	false	3	14	1	81.6404
D6	Sample 44	Primer T3-1	UNKNOWN	SYBR	None				24.9616	24.9518	0.015							false	1.3774	false	3	14	1	81.6404
D7	Sample 45	Primer T3-1	UNKNOWN	SYBR	None				25.1019	25.1562	0.0767							false	1.3774	false	3	14	1	81.4903
D8	Sample 45	Primer T3-1	UNKNOWN	SYBR	None				25.244	25.1562	0.0767							false	1.3774	false	3	14	1	81.4903
D9	Sample 45	Primer T3-1	UNKNOWN	SYBR	None				25.1228	25.1562	0.0767							false	1.3774	false	3	14	1	81.4895
D10		Primer T3-1	NTC	SYBR	None				Undetermined									false	1.3774	false	3	14	1	65.6432
Analysis Type = Singleplex
Endogenous Control = Primer T3-1
RQ Min/Max Confidence Level = 95.0
Reference Sample = Sample 1
