# Supplementary material for: Dating Pupae of the Blow Fly Calliphora vicina Robineau–Desvoidy 1830 (Diptera: Calliphoridae) for Post Mortem Interval—Estimation: Validation of Molecular Age Markers
Source: Genes (Basel). 2018 Mar 9;9(3):153. doi: 10.3390/genes9030153 (PMC5867874; doi:10.3390/genes9030153)
Supplement: Supplementary file 1 [file genes-09-00153-s001.zip › S2/CV17/PT03-2_CV17G1_1-5_3MACE-Samples_RUNdata.txt]

* Block Type = 96well
* Chemistry = SYBR_GREEN
* Experiment File Name = D:\RMIF_Doktorarbeit_BZ\Ergebnisse\MACE\OneStepRTqPCR\PromegaBrytGreen_MACE\MACE_T3-1\Primer T3-1 T3-2 MACE.eds
* Experiment Run End Time = Not Started
* Instrument Type = steponeplus
* Passive Reference = ROX
[Results]
Well	Sample Name	Target Name	Task	Reporter	Quencher	RQ	RQ Min	RQ Max	Cт	Cт Mean	Cт SD	ΔCт	ΔCт Mean	ΔCт SE	HK Control ΔCт Mean	HK Control ΔCт SE	ΔΔCт	Automatic Ct Threshold	Ct Threshold	Automatic Baseline	Baseline Start	Baseline End	Efficiency	Tm1	Tm2	Tm3	Comments	AMPNC	MTP
E1	Sample 1	Primer T3-2	UNKNOWN	SYBR	None				29.9134	29.7666	0.1464							false	1.1394	false	3	15	1	84.7805	74.0179			N	Y
E2	Sample 1	Primer T3-2	UNKNOWN	SYBR	None				29.7658	29.7666	0.1464							false	1.1394	false	3	15	1	84.6311	74.4664			N	Y
E3	Sample 1	Primer T3-2	UNKNOWN	SYBR	None				29.6207	29.7666	0.1464							false	1.1394	false	3	15	1	84.7787	74.1656			N	Y
E4	Sample 2	Primer T3-2	UNKNOWN	SYBR	None				29.9998	30.1766	0.1824							false	1.1394	false	3	15	1	84.9281	74.4645			N	Y
E5	Sample 2	Primer T3-2	UNKNOWN	SYBR	None				30.1657	30.1766	0.1824							false	1.1394	false	3	15	1	84.9292	74.3153			N	Y
E6	Sample 2	Primer T3-2	UNKNOWN	SYBR	None				30.3642	30.1766	0.1824							false	1.1394	false	3	15	1	84.7797	74.6143			N	Y
E7	Sample 3	Primer T3-2	UNKNOWN	SYBR	None				29.752	29.8198	0.1106							false	1.1394	false	3	15	1	84.7791				N	N
E8	Sample 3	Primer T3-2	UNKNOWN	SYBR	None				29.7598	29.8198	0.1106							false	1.1394	false	3	15	1	84.7791				N	N
E9	Sample 3	Primer T3-2	UNKNOWN	SYBR	None				29.9474	29.8198	0.1106							false	1.1394	false	3	15	1	84.9278	79.9945			N	Y
E10	Sample 4	Primer T3-2	UNKNOWN	SYBR	None				30.2286	30.1781	0.13							false	1.1394	false	3	15	1	84.7783				N	N
E11	Sample 4	Primer T3-2	UNKNOWN	SYBR	None				30.0304	30.1781	0.13							false	1.1394	false	3	15	1	84.778	74.4644			N	Y
E12	Sample 4	Primer T3-2	UNKNOWN	SYBR	None				30.2753	30.1781	0.13							false	1.1394	false	3	15	1	84.778	74.4644			N	Y
F1	Sample 5	Primer T3-2	UNKNOWN	SYBR	None				30.247	30.0894	0.1501							false	1.1394	false	3	15	1	84.7805	80.1466	74.3169		N	Y
F2	Sample 5	Primer T3-2	UNKNOWN	SYBR	None				29.9481	30.0894	0.1501							false	1.1394	false	3	15	1	84.7805	74.7653			N	Y
F3	Sample 5	Primer T3-2	UNKNOWN	SYBR	None				30.0732	30.0894	0.1501							false	1.1394	false	3	15	1	84.9281	74.4645			N	Y
F4	Sample 6	Primer T3-2	UNKNOWN	SYBR	None				29.6927	29.6502	0.1289							false	1.1394	false	3	15	1	84.7787				N	N
F5	Sample 6	Primer T3-2	UNKNOWN	SYBR	None				29.5053	29.6502	0.1289							false	1.1394	false	3	15	1	84.7797	74.3153			N	Y
F6	Sample 6	Primer T3-2	UNKNOWN	SYBR	None				29.7525	29.6502	0.1289							false	1.1394	false	3	15	1	84.7797	73.7173			N	Y
F7	Sample 7	Primer T3-2	UNKNOWN	SYBR	None				20.2038	20.0056	0.1809							false	1.1394	false	3	15	1	84.6296				N	N
F8	Sample 7	Primer T3-2	UNKNOWN	SYBR	None				19.8496	20.0056	0.1809							false	1.1394	false	3	15	1	84.6296				N	N
F9	Sample 7	Primer T3-2	UNKNOWN	SYBR	None				19.9633	20.0056	0.1809							false	1.1394	false	3	15	1	84.6288				N	N
F10	Sample 8	Primer T3-2	UNKNOWN	SYBR	None				20.2955	20.3347	0.0477							false	1.1394	false	3	15	1	84.7783				N	N
F11	Sample 8	Primer T3-2	UNKNOWN	SYBR	None				20.3878	20.3347	0.0477							false	1.1394	false	3	15	1	84.6286				N	N
F12	Sample 8	Primer T3-2	UNKNOWN	SYBR	None				20.3208	20.3347	0.0477							false	1.1394	false	3	15	1	84.6286				N	N
G1	Sample 9	Primer T3-2	UNKNOWN	SYBR	None				20.5156	20.443	0.1242							false	1.1394	false	3	15	1	84.6311				N	N
G2	Sample 9	Primer T3-2	UNKNOWN	SYBR	None				20.2996	20.443	0.1242							false	1.1394	false	3	15	1	84.6311				N	N
G3	Sample 9	Primer T3-2	UNKNOWN	SYBR	None				20.5137	20.443	0.1242							false	1.1394	false	3	15	1	84.7787				N	N
G4	Sample 10	Primer T3-2	UNKNOWN	SYBR	None				24.8095	24.8828	0.0648							false	1.1394	false	3	15	1	84.7787				N	N
G5	Sample 10	Primer T3-2	UNKNOWN	SYBR	None				24.9326	24.8828	0.0648							false	1.1394	false	3	15	1	84.9292				N	N
G6	Sample 10	Primer T3-2	UNKNOWN	SYBR	None				24.9063	24.8828	0.0648							false	1.1394	false	3	15	1	84.7797				N	N
G7	Sample 11	Primer T3-2	UNKNOWN	SYBR	None				27.963	27.9491	0.0147							false	1.1394	false	3	15	1	84.7791				N	N
G8	Sample 11	Primer T3-2	UNKNOWN	SYBR	None				27.9508	27.9491	0.0147							false	1.1394	false	3	15	1	84.7791				N	N
G9	Sample 11	Primer T3-2	UNKNOWN	SYBR	None				27.9337	27.9491	0.0147							false	1.1394	false	3	15	1	84.7783				N	N
G10	Sample 12	Primer T3-2	UNKNOWN	SYBR	None				25.5712	25.9416	0.3211							false	1.1394	false	3	15	1	84.7783				N	N
G11	Sample 12	Primer T3-2	UNKNOWN	SYBR	None				26.1401	25.9416	0.3211							false	1.1394	false	3	15	1	84.778				N	N
G12	Sample 12	Primer T3-2	UNKNOWN	SYBR	None				26.1136	25.9416	0.3211							false	1.1394	false	3	15	1	84.778				N	N
H1	Sample 13	Primer T3-2	UNKNOWN	SYBR	None				28.9571	28.9385	0.017							false	1.1394	false	3	15	1	84.93				N	N
H2	Sample 13	Primer T3-2	UNKNOWN	SYBR	None				28.9347	28.9385	0.017							false	1.1394	false	3	15	1	84.7805				N	N
H3	Sample 13	Primer T3-2	UNKNOWN	SYBR	None				28.9238	28.9385	0.017							false	1.1394	false	3	15	1	85.0776				N	N
H4	Sample 14	Primer T3-2	UNKNOWN	SYBR	None				28.5395	28.4219	0.1326							false	1.1394	false	3	15	1	84.9281				N	N
H5	Sample 14	Primer T3-2	UNKNOWN	SYBR	None				28.4482	28.4219	0.1326							false	1.1394	false	3	15	1	85.0787				N	N
H6	Sample 14	Primer T3-2	UNKNOWN	SYBR	None				28.2782	28.4219	0.1326							false	1.1394	false	3	15	1	84.9292				N	N
H7	Sample 15	Primer T3-2	UNKNOWN	SYBR	None				32.9261	33.0029	0.1032							false	1.1394	false	3	15	1	74.9127				N	N
H8	Sample 15	Primer T3-2	UNKNOWN	SYBR	None				33.1203	33.0029	0.1032							false	1.1394	false	3	15	1	74.9127				N	N
H9	Sample 15	Primer T3-2	UNKNOWN	SYBR	None				32.9624	33.0029	0.1032							false	1.1394	false	3	15	1	74.9118				N	N
H10		Primer T3-2	NTC	SYBR	None				32.9428									false	1.1394	false	3	15	1	74.9118				Y	N
Analysis Type = Singleplex
Endogenous Control = Primer T3-1
RQ Min/Max Confidence Level = 95.0
Reference Sample = Sample 1
