# Supplementary material for: Dating Pupae of the Blow Fly Calliphora vicina Robineau–Desvoidy 1830 (Diptera: Calliphoridae) for Post Mortem Interval—Estimation: Validation of Molecular Age Markers
Source: Genes (Basel). 2018 Mar 9;9(3):153. doi: 10.3390/genes9030153 (PMC5867874; doi:10.3390/genes9030153)
Supplement: Supplementary file 1 [file genes-09-00153-s001.zip › S2/CV17/PT03-2_CV17G1_6-15_3MACE-Samples_RUNdata.txt]

* Block Type = 96well
* Chemistry = SYBR_GREEN
* Experiment File Name = D:\RMIF_Doktorarbeit_BZ\Ergebnisse\MACE\OneStepRTqPCR\PromegaBrytGreen_MACE\MACE_T3-2\Primer T3-2 MACE.eds
* Experiment Run End Time = Not Started
* Instrument Type = steponeplus
* Passive Reference = ROX
[Results]
Well	Sample Name	Target Name	Task	Reporter	Quencher	RQ	RQ Min	RQ Max	Cт	Cт Mean	Cт SD	ΔCт	ΔCт Mean	ΔCт SE	HK Control ΔCт Mean	HK Control ΔCт SE	ΔΔCт	Automatic Ct Threshold	Ct Threshold	Automatic Baseline	Baseline Start	Baseline End	Efficiency	Tm1	Tm2	Tm3	Comments	AMPNC
A1	Sample 16	Primer T3-2	UNKNOWN	SYBR	None				28.5813	28.9073	0.3134							false	1.1394	false	3	15	1	84.7823				N
A2	Sample 16	Primer T3-2	UNKNOWN	SYBR	None				28.9343	28.9073	0.3134							false	1.1394	false	3	15	1	84.7823				N
A3	Sample 16	Primer T3-2	UNKNOWN	SYBR	None				29.2064	28.9073	0.3134							false	1.1394	false	3	15	1	84.93				N
A4	Sample 17	Primer T3-2	UNKNOWN	SYBR	None				28.3256	28.2141	0.1042							false	1.1394	false	3	15	1	84.93				N
A5	Sample 17	Primer T3-2	UNKNOWN	SYBR	None				28.1973	28.2141	0.1042							false	1.1394	false	3	15	1	84.7857				N
A6	Sample 17	Primer T3-2	UNKNOWN	SYBR	None				28.1192	28.2141	0.1042							false	1.1394	false	3	15	1	84.7857				N
A7	Sample 18	Primer T3-2	UNKNOWN	SYBR	None				28.1484	28.1166	0.0384							false	1.1394	false	3	15	1	84.9339				N
A8	Sample 18	Primer T3-2	UNKNOWN	SYBR	None				28.0739	28.1166	0.0384							false	1.1394	false	3	15	1	84.9339				N
A9	Sample 18	Primer T3-2	UNKNOWN	SYBR	None				28.1274	28.1166	0.0384							false	1.1394	false	3	15	1	84.7832				N
A10	Sample 19	Primer T3-2	UNKNOWN	SYBR	None				28.0624	28.0303	0.0634							false	1.1394	false	3	15	1	84.7832				N
A11	Sample 19	Primer T3-2	UNKNOWN	SYBR	None				27.9572	28.0303	0.0634							false	1.1394	false	3	15	1	84.7824				N
A12	Sample 19	Primer T3-2	UNKNOWN	SYBR	None				28.0713	28.0303	0.0634							false	1.1394	false	3	15	1	84.7824				N
B1	Sample 20	Primer T3-2	UNKNOWN	SYBR	None				28.7646	28.7855	0.0461							false	1.1394	false	3	15	1	84.7823				N
B2	Sample 20	Primer T3-2	UNKNOWN	SYBR	None				28.7535	28.7855	0.0461							false	1.1394	false	3	15	1	84.7823				N
B3	Sample 20	Primer T3-2	UNKNOWN	SYBR	None				28.8383	28.7855	0.0461							false	1.1394	false	3	15	1	84.93				N
B4	Sample 21	Primer T3-2	UNKNOWN	SYBR	None				29.0313	29.0187	0.019							false	1.1394	false	3	15	1	84.93				N
B5	Sample 21	Primer T3-2	UNKNOWN	SYBR	None				28.9968	29.0187	0.019							false	1.1394	false	3	15	1	84.7857				N
B6	Sample 21	Primer T3-2	UNKNOWN	SYBR	None				29.0279	29.0187	0.019							false	1.1394	false	3	15	1	84.7857				N
B7	Sample 22	Primer T3-2	UNKNOWN	SYBR	None				29.2647	29.3552	0.0879							false	1.1394	false	3	15	1	84.9339				N
B8	Sample 22	Primer T3-2	UNKNOWN	SYBR	None				29.4403	29.3552	0.0879							false	1.1394	false	3	15	1	84.9339				N
B9	Sample 22	Primer T3-2	UNKNOWN	SYBR	None				29.3605	29.3552	0.0879							false	1.1394	false	3	15	1	84.7832				N
B10	Sample 23	Primer T3-2	UNKNOWN	SYBR	None				28.2854	28.3634	0.1234							false	1.1394	false	3	15	1	84.7832				N
B11	Sample 23	Primer T3-2	UNKNOWN	SYBR	None				28.5057	28.3634	0.1234							false	1.1394	false	3	15	1	84.7824				N
B12	Sample 23	Primer T3-2	UNKNOWN	SYBR	None				28.2992	28.3634	0.1234							false	1.1394	false	3	15	1	84.7824				N
C1	Sample 24	Primer T3-2	UNKNOWN	SYBR	None				29.44	29.4149	0.1176							false	1.1394	false	3	15	1	84.7823				N
C2	Sample 24	Primer T3-2	UNKNOWN	SYBR	None				29.5179	29.4149	0.1176							false	1.1394	false	3	15	1	84.7823				N
C3	Sample 24	Primer T3-2	UNKNOWN	SYBR	None				29.2867	29.4149	0.1176							false	1.1394	false	3	15	1	84.93				N
C4	Sample 25	Primer T3-2	UNKNOWN	SYBR	None				29.7947	29.7284	0.1069							false	1.1394	false	3	15	1	84.93				N
C5	Sample 25	Primer T3-2	UNKNOWN	SYBR	None				29.7854	29.7284	0.1069							false	1.1394	false	3	15	1	84.7857				N
C6	Sample 25	Primer T3-2	UNKNOWN	SYBR	None				29.6051	29.7284	0.1069							false	1.1394	false	3	15	1	84.7857				N
C7	Sample 26	Primer T3-2	UNKNOWN	SYBR	None				29.2994	29.2365	0.1883							false	1.1394	false	3	15	1	84.9339				N
C8	Sample 26	Primer T3-2	UNKNOWN	SYBR	None				29.0249	29.2365	0.1883							false	1.1394	false	3	15	1	84.9339				N
C9	Sample 26	Primer T3-2	UNKNOWN	SYBR	None				29.3853	29.2365	0.1883							false	1.1394	false	3	15	1	84.7832				N
C10	Sample 27	Primer T3-2	UNKNOWN	SYBR	None				29.3487	29.5967	0.2364							false	1.1394	false	3	15	1	84.7832				N
C11	Sample 27	Primer T3-2	UNKNOWN	SYBR	None				29.622	29.5967	0.2364							false	1.1394	false	3	15	1	84.7824				N
C12	Sample 27	Primer T3-2	UNKNOWN	SYBR	None				29.8195	29.5967	0.2364							false	1.1394	false	3	15	1	84.7824	74.1713			N
D1	Sample 28	Primer T3-2	UNKNOWN	SYBR	None				29.5259	29.8147	0.3548							false	1.1394	false	3	15	1	84.7823				N
D2	Sample 28	Primer T3-2	UNKNOWN	SYBR	None				30.2108	29.8147	0.3548							false	1.1394	false	3	15	1	84.7823				N
D3	Sample 28	Primer T3-2	UNKNOWN	SYBR	None				29.7074	29.8147	0.3548							false	1.1394	false	3	15	1	84.7805	74.4684			N
D4	Sample 29	Primer T3-2	UNKNOWN	SYBR	None				29.8549	29.9456	0.0911							false	1.1394	false	3	15	1	84.93	74.6179			N
D5	Sample 29	Primer T3-2	UNKNOWN	SYBR	None				30.037	29.9456	0.0911							false	1.1394	false	3	15	1	84.7857	80.0022			N
D6	Sample 29	Primer T3-2	UNKNOWN	SYBR	None				29.9448	29.9456	0.0911							false	1.1394	false	3	15	1	84.7857				N
D7	Sample 30	Primer T3-2	UNKNOWN	SYBR	None				30.174	30.2867	0.377							false	1.1394	false	3	15	1	84.9339	74.9201			N
D8	Sample 30	Primer T3-2	UNKNOWN	SYBR	None				30.7072	30.2867	0.377							false	1.1394	false	3	15	1	84.9339				N
D9	Sample 30	Primer T3-2	UNKNOWN	SYBR	None				29.9788	30.2867	0.377							false	1.1394	false	3	15	1	84.7832	74.171			N
D10	Sample 31	Primer T3-2	UNKNOWN	SYBR	None				29.9712	29.9728	0.0022							false	1.1394	false	3	15	1	84.9326	74.3205			N
D12	Sample 31	Primer T3-2	UNKNOWN	SYBR	None				29.9744	29.9728	0.0022							false	1.1394	false	3	15	1	84.7824				N
E1	Sample 32	Primer T3-2	UNKNOWN	SYBR	None				30.9302	30.8727	0.1247							false	1.1394	false	3	15	1	84.9318	80.0003			N
E2	Sample 32	Primer T3-2	UNKNOWN	SYBR	None				30.9582	30.8727	0.1247							false	1.1394	false	3	15	1	84.9318	80.1498	74.6206		N
E3	Sample 32	Primer T3-2	UNKNOWN	SYBR	None				30.7296	30.8727	0.1247							false	1.1394	false	3	15	1	84.93	74.4684	80.1475		N
E4	Sample 33	Primer T3-2	UNKNOWN	SYBR	None				30.7768	30.4566	0.306							false	1.1394	false	3	15	1	84.93	74.9168			N
E5	Sample 33	Primer T3-2	UNKNOWN	SYBR	None				30.426	30.4566	0.306							false	1.1394	false	3	15	1	84.9352				N
E6	Sample 33	Primer T3-2	UNKNOWN	SYBR	None				30.1671	30.4566	0.306							false	1.1394	false	3	15	1	84.9352	74.3219			N
E7	Sample 34	Primer T3-2	UNKNOWN	SYBR	None				30.8109	30.7685	0.1731							false	1.1394	false	3	15	1	84.9339				N
E8	Sample 34	Primer T3-2	UNKNOWN	SYBR	None				30.9165	30.7685	0.1731							false	1.1394	false	3	15	1	84.9339	74.9201			N
E9	Sample 34	Primer T3-2	UNKNOWN	SYBR	None				30.5781	30.7685	0.1731							false	1.1394	false	3	15	1	84.9326	74.6194			N
E10	Sample 35	Primer T3-2	UNKNOWN	SYBR	None				29.0781	29.3655	0.3304							false	1.1394	false	3	15	1	84.9326				N
E11	Sample 35	Primer T3-2	UNKNOWN	SYBR	None				29.2918	29.3655	0.3304							false	1.1394	false	3	15	1	84.7824	74.1713			N
E12	Sample 35	Primer T3-2	UNKNOWN	SYBR	None				29.7264	29.3655	0.3304							false	1.1394	false	3	15	1	84.7824	73.8724			N
F1	Sample 36	Primer T3-2	UNKNOWN	SYBR	None				30.4954	30.8574	0.3355							false	1.1394	false	3	15	1	84.9318	80.1498			N
F2	Sample 36	Primer T3-2	UNKNOWN	SYBR	None				31.1579	30.8574	0.3355							false	1.1394	false	3	15	1	84.9318	74.6206			N
F3	Sample 36	Primer T3-2	UNKNOWN	SYBR	None				30.9189	30.8574	0.3355							false	1.1394	false	3	15	1	85.0794				N
F4	Sample 37	Primer T3-2	UNKNOWN	SYBR	None				30.9382	31.2787	0.2988							false	1.1394	false	3	15	1	85.0794	74.6179			N
F5	Sample 37	Primer T3-2	UNKNOWN	SYBR	None				31.4002	31.2787	0.2988							false	1.1394	false	3	15	1	85.0846	74.7703	80.6002		N
F6	Sample 37	Primer T3-2	UNKNOWN	SYBR	None				31.4976	31.2787	0.2988							false	1.1394	false	3	15	1	85.0846	74.9198			N
F7	Sample 38	Primer T3-2	UNKNOWN	SYBR	None				31.5584	31.5065	0.4767							false	1.1394	false	3	15	1	84.9339	74.6212	80.3006		N
F8	Sample 38	Primer T3-2	UNKNOWN	SYBR	None				31.9551	31.5065	0.4767							false	1.1394	false	3	15	1	84.9339	75.0695			N
F9	Sample 38	Primer T3-2	UNKNOWN	SYBR	None				31.006	31.5065	0.4767							false	1.1394	false	3	15	1	84.9326	74.3205			N
F10	Sample 39	Primer T3-2	UNKNOWN	SYBR	None				31.716	31.4034	0.4422							false	1.1394	false	3	15	1	85.0821	80.4486	74.3205		N
F11	Sample 39	Primer T3-2	UNKNOWN	SYBR	None				31.0907	31.4034	0.4422							false	1.1394	false	3	15	1	84.9319	74.9186			N
G1	Sample 40	Primer T3-2	UNKNOWN	SYBR	None				31.186	31.3109	0.2773							false	1.1394	false	3	15	1	84.9318				N
G2	Sample 40	Primer T3-2	UNKNOWN	SYBR	None				31.1179	31.3109	0.2773							false	1.1394	false	3	15	1	84.9318	74.77			N
G3	Sample 40	Primer T3-2	UNKNOWN	SYBR	None				31.6287	31.3109	0.2773							false	1.1394	false	3	15	1	85.0794	75.3651			N
G4	Sample 41	Primer T3-2	UNKNOWN	SYBR	None				30.9862	31.5156	0.4947							false	1.1394	false	3	15	1	85.2289	80.5959	74.319		N
G5	Sample 41	Primer T3-2	UNKNOWN	SYBR	None				31.9662	31.5156	0.4947							false	1.1394	false	3	15	1	85.0846	75.0693	80.3012		N
G6	Sample 41	Primer T3-2	UNKNOWN	SYBR	None				31.5943	31.5156	0.4947							false	1.1394	false	3	15	1	85.0846	74.9198	80.4507		N
G7	Sample 42	Primer T3-2	UNKNOWN	SYBR	None				30.5347	30.5793	0.0873							false	1.1394	false	3	15	1	84.9339	80.0017			N
G8	Sample 42	Primer T3-2	UNKNOWN	SYBR	None				30.5233	30.5793	0.0873							false	1.1394	false	3	15	1	84.9339	74.1728			N
G9	Sample 42	Primer T3-2	UNKNOWN	SYBR	None				30.6799	30.5793	0.0873							false	1.1394	false	3	15	1	84.9326	74.47			N
G10	Sample 43	Primer T3-2	UNKNOWN	SYBR	None				28.4785	28.451	0.1123							false	1.1394	false	3	15	1	84.9326				N
G11	Sample 43	Primer T3-2	UNKNOWN	SYBR	None				28.3275	28.451	0.1123							false	1.1394	false	3	15	1	84.7824				N
G12	Sample 43	Primer T3-2	UNKNOWN	SYBR	None				28.547	28.451	0.1123							false	1.1394	false	3	15	1	84.7824				N
H1	Sample 44	Primer T3-2	UNKNOWN	SYBR	None				25.852	26.014	0.3556							false	1.1394	false	3	15	1	84.7823				N
H2	Sample 44	Primer T3-2	UNKNOWN	SYBR	None				25.7683	26.014	0.3556							false	1.1394	false	3	15	1	84.7823				N
H3	Sample 44	Primer T3-2	UNKNOWN	SYBR	None				26.4219	26.014	0.3556							false	1.1394	false	3	15	1	84.7805				N
H4	Sample 45	Primer T3-2	UNKNOWN	SYBR	None				26.6699	26.708	0.0333							false	1.1394	false	3	15	1	85.0794				N
H5	Sample 45	Primer T3-2	UNKNOWN	SYBR	None				26.7321	26.708	0.0333							false	1.1394	false	3	15	1	84.9352				N
H6	Sample 45	Primer T3-2	UNKNOWN	SYBR	None				26.7218	26.708	0.0333							false	1.1394	false	3	15	1	84.9352				N
H7	Sample 15	Primer T3-2	UNKNOWN	SYBR	None				28.8516	28.8971	0.0403							false	1.1394	false	3	15	1	85.0834				N
H8	Sample 15	Primer T3-2	UNKNOWN	SYBR	None				28.9287	28.8971	0.0403							false	1.1394	false	3	15	1	84.9339				N
H9	Sample 15	Primer T3-2	UNKNOWN	SYBR	None				28.9109	28.8971	0.0403							false	1.1394	false	3	15	1	84.9326				N
H10		Primer T3-2	NTC	SYBR	None				33.4168									false	1.1394	false	3	15	1	74.9184				Y
Analysis Type = Singleplex
Endogenous Control = Primer T3-2
RQ Min/Max Confidence Level = 95.0
Reference Sample = Sample 16
