# Supplementary material for: Dating Pupae of the Blow Fly Calliphora vicina Robineau–Desvoidy 1830 (Diptera: Calliphoridae) for Post Mortem Interval—Estimation: Validation of Molecular Age Markers
Source: Genes (Basel). 2018 Mar 9;9(3):153. doi: 10.3390/genes9030153 (PMC5867874; doi:10.3390/genes9030153)
Supplement: Supplementary file 1 [file genes-09-00153-s001.zip › S2/CV17/PT04-1_CV17G1_1-10_3MACE-Samples_RUNdata.txt]

* Block Type = 96well
* Chemistry = SYBR_GREEN
* Experiment File Name = D:\RMIF_Doktorarbeit_BZ\Ergebnisse\MACE\OneStepRTqPCR\PromegaBrytGreen_MACE\MACE_T4-1\Primer T4-1-1 MACE.eds
* Experiment Run End Time = Not Started
* Instrument Type = steponeplus
* Passive Reference = ROX
[Results]
Well	Sample Name	Target Name	Task	Reporter	Quencher	RQ	RQ Min	RQ Max	Cт	Cт Mean	Cт SD	ΔCт	ΔCт Mean	ΔCт SE	HK Control ΔCт Mean	HK Control ΔCт SE	ΔΔCт	Automatic Ct Threshold	Ct Threshold	Automatic Baseline	Baseline Start	Baseline End	Efficiency	Tm1	Tm2	Tm3	Comments
A1	Sample 01	Primer T4-1	UNKNOWN	SYBR	None				24.82	25.2336	0.3598							false	0.7825	true	3	17	1	79.8401
A2	Sample 01	Primer T4-1	UNKNOWN	SYBR	None				25.4739	25.2336	0.3598							false	0.7825	true	3	17	1	79.8401
A3	Sample 01	Primer T4-1	UNKNOWN	SYBR	None				25.407	25.2336	0.3598							false	0.7825	true	3	17	1	79.9856
A7	Sample 03	Primer T4-1	UNKNOWN	SYBR	None				26.0045	25.8991	0.0933							false	0.7825	true	3	18	1	79.8396
A8	Sample 03	Primer T4-1	UNKNOWN	SYBR	None				25.8651	25.8991	0.0933							false	0.7825	true	3	18	1	79.8396
A9	Sample 03	Primer T4-1	UNKNOWN	SYBR	None				25.8275	25.8991	0.0933							false	0.7825	true	3	18	1	79.6846
A10	Sample 04	Primer T4-1	UNKNOWN	SYBR	None				24.7699	24.6446	0.2536							false	0.7825	true	3	16	1	79.9835
A11	Sample 04	Primer T4-1	UNKNOWN	SYBR	None				24.8112	24.6446	0.2536							false	0.7825	true	3	17	1	79.9741
A12	Sample 04	Primer T4-1	UNKNOWN	SYBR	None				24.3527	24.6446	0.2536							false	0.7825	true	3	16	1	79.9741
B1	Sample 05	Primer T4-1	UNKNOWN	SYBR	None				25.8491	25.7211	0.1301							false	0.7825	true	3	18	1	79.6907
B2	Sample 05	Primer T4-1	UNKNOWN	SYBR	None				25.725	25.7211	0.1301							false	0.7825	true	3	18	1	79.6907
B3	Sample 05	Primer T4-1	UNKNOWN	SYBR	None				25.5891	25.7211	0.1301							false	0.7825	true	3	17	1	79.6867
B4	Sample 06	Primer T4-1	UNKNOWN	SYBR	None				24.2248	24.0818	0.1265							false	0.7825	true	3	16	1	79.9856
B5	Sample 06	Primer T4-1	UNKNOWN	SYBR	None				23.9846	24.0818	0.1265							false	0.7825	true	3	16	1	79.8354
B6	Sample 06	Primer T4-1	UNKNOWN	SYBR	None				24.036	24.0818	0.1265							false	0.7825	true	3	16	1	79.8354
B7	Sample 07	Primer T4-1	UNKNOWN	SYBR	None				24.5967	24.5309	0.0645							false	0.7825	true	3	16	1	79.8396
B8	Sample 07	Primer T4-1	UNKNOWN	SYBR	None				24.4677	24.5309	0.0645							false	0.7825	true	3	16	1	79.6902
B9	Sample 07	Primer T4-1	UNKNOWN	SYBR	None				24.5283	24.5309	0.0645							false	0.7825	true	3	17	1	79.6846
B10	Sample 08	Primer T4-1	UNKNOWN	SYBR	None				26.2319	26.3325	0.2835							false	0.7825	true	3	19	1	79.8341
B11	Sample 08	Primer T4-1	UNKNOWN	SYBR	None				26.6526	26.3325	0.2835							false	0.7825	true	3	19	1	79.6751
B12	Sample 08	Primer T4-1	UNKNOWN	SYBR	None				26.1131	26.3325	0.2835							false	0.7825	true	3	18	1	79.8246
C1	Sample 09	Primer T4-1	UNKNOWN	SYBR	None				24.4359	24.496	0.1177							false	0.7825	true	3	16	1	79.6907
C2	Sample 09	Primer T4-1	UNKNOWN	SYBR	None				24.6315	24.496	0.1177							false	0.7825	true	3	16	1	79.6907
C3	Sample 09	Primer T4-1	UNKNOWN	SYBR	None				24.4204	24.496	0.1177							false	0.7825	true	3	16	1	79.6867
C4	Sample 10	Primer T4-1	UNKNOWN	SYBR	None				24.9872	25.0592	0.0647							false	0.7825	true	3	17	1	79.8361
C5	Sample 10	Primer T4-1	UNKNOWN	SYBR	None				25.1125	25.0592	0.0647							false	0.7825	true	3	17	1	79.686
C6	Sample 10	Primer T4-1	UNKNOWN	SYBR	None				25.0779	25.0592	0.0647							false	0.7825	true	3	17	1	79.686
C7	Sample 11	Primer T4-1	UNKNOWN	SYBR	None				24.0661	24.0526	0.0125							false	0.7825	true	3	16	1	79.8396
C8	Sample 11	Primer T4-1	UNKNOWN	SYBR	None				24.05	24.0526	0.0125							false	0.7825	true	3	16	1	79.8396
C9	Sample 11	Primer T4-1	UNKNOWN	SYBR	None				24.0416	24.0526	0.0125							false	0.7825	true	3	16	1	79.6846
C10	Sample 12	Primer T4-1	UNKNOWN	SYBR	None				26.2791	26.1732	0.1855							false	0.7825	true	3	18	1	79.6846
C11	Sample 12	Primer T4-1	UNKNOWN	SYBR	None				26.2815	26.1732	0.1855							false	0.7825	true	3	18	1	79.6751
C12	Sample 12	Primer T4-1	UNKNOWN	SYBR	None				25.959	26.1732	0.1855							false	0.7825	true	3	18	1	79.6751
D1	Sample 13	Primer T4-1	UNKNOWN	SYBR	None				25.7864	25.7532	0.1068							false	0.7825	true	3	18	1	79.6907
D2	Sample 13	Primer T4-1	UNKNOWN	SYBR	None				25.8394	25.7532	0.1068							false	0.7825	true	3	18	1	79.6907
D3	Sample 13	Primer T4-1	UNKNOWN	SYBR	None				25.6338	25.7532	0.1068							false	0.7825	true	3	17	1	79.8361
D4	Sample 14	Primer T4-1	UNKNOWN	SYBR	None				30.8532	30.8781	0.1212							false	0.7825	true	3	23	1	80.4339
D5	Sample 14	Primer T4-1	UNKNOWN	SYBR	None				30.7714	30.8781	0.1212							false	0.7825	true	3	23	1	80.2838
D6	Sample 14	Primer T4-1	UNKNOWN	SYBR	None				31.0099	30.8781	0.1212							false	0.7825	true	3	24	1	80.2838
D7	Sample 15	Primer T4-1	UNKNOWN	SYBR	None				26.0343	26.0487	0.1335							false	0.7825	true	3	18	1	80.1386
D8	Sample 15	Primer T4-1	UNKNOWN	SYBR	None				26.1888	26.0487	0.1335							false	0.7825	true	3	19	1	80.1386
D9	Sample 15	Primer T4-1	UNKNOWN	SYBR	None				25.923	26.0487	0.1335							false	0.7825	true	3	18	1	80.1329
D10	Sample 16	Primer T4-1	UNKNOWN	SYBR	None				25.8586	25.8019	0.1761							false	0.7825	true	3	17	1	80.1329
D11	Sample 16	Primer T4-1	UNKNOWN	SYBR	None				25.9427	25.8019	0.1761							false	0.7825	true	3	17	1	80.1236
D12	Sample 16	Primer T4-1	UNKNOWN	SYBR	None				25.6045	25.8019	0.1761							false	0.7825	true	3	17	1	80.1236
E1	Sample 17	Primer T4-1	UNKNOWN	SYBR	None				29.4033	29.3862	0.1246							false	0.7825	true	3	21	1	80.2884
E2	Sample 17	Primer T4-1	UNKNOWN	SYBR	None				29.2539	29.3862	0.1246							false	0.7825	true	3	22	1	80.2884
E3	Sample 17	Primer T4-1	UNKNOWN	SYBR	None				29.5013	29.3862	0.1246							false	0.7825	true	3	22	1	80.2844
E4	Sample 18	Primer T4-1	UNKNOWN	SYBR	None				24.6713	24.6594	0.0259							false	0.7825	true	3	17	1	79.8361
E5	Sample 18	Primer T4-1	UNKNOWN	SYBR	None				24.6772	24.6594	0.0259							false	0.7825	true	3	17	1	79.8354
E6	Sample 18	Primer T4-1	UNKNOWN	SYBR	None				24.6298	24.6594	0.0259							false	0.7825	true	3	17	1	79.686
E7	Sample 19	Primer T4-1	UNKNOWN	SYBR	None				24.0217	23.9569	0.0604							false	0.7825	true	3	15	1	79.8396
E8	Sample 19	Primer T4-1	UNKNOWN	SYBR	None				23.9467	23.9569	0.0604							false	0.7825	true	3	15	1	79.6902
E9	Sample 19	Primer T4-1	UNKNOWN	SYBR	None				23.9022	23.9569	0.0604							false	0.7825	true	3	15	1	79.6846
E10	Sample 20	Primer T4-1	UNKNOWN	SYBR	None				30.0051	30.0433	0.1432							false	0.7825	true	3	23	1	80.2824
E11	Sample 20	Primer T4-1	UNKNOWN	SYBR	None				30.2017	30.0433	0.1432							false	0.7825	true	3	22	1	80.2732
E12	Sample 20	Primer T4-1	UNKNOWN	SYBR	None				29.923	30.0433	0.1432							false	0.7825	true	3	22	1	80.2732
F1	Sample 21	Primer T4-1	UNKNOWN	SYBR	None				25.3719	25.3058	0.0573							false	0.7825	true	3	18	1	79.6907
F2	Sample 21	Primer T4-1	UNKNOWN	SYBR	None				25.2749	25.3058	0.0573							false	0.7825	true	3	18	1	79.6907
F3	Sample 21	Primer T4-1	UNKNOWN	SYBR	None				25.2706	25.3058	0.0573							false	0.7825	true	3	16	1	79.8361
F4	Sample 22	Primer T4-1	UNKNOWN	SYBR	None				24.751	24.8399	0.1059							false	0.7825	true	3	17	1	79.8361
F5	Sample 22	Primer T4-1	UNKNOWN	SYBR	None				24.8117	24.8399	0.1059							false	0.7825	true	3	17	1	79.8354
F6	Sample 22	Primer T4-1	UNKNOWN	SYBR	None				24.957	24.8399	0.1059							false	0.7825	true	3	17	1	79.8354
F7	Sample 23	Primer T4-1	UNKNOWN	SYBR	None				24.7151	24.6096	0.1911							false	0.7825	true	3	17	1	79.8396
F8	Sample 23	Primer T4-1	UNKNOWN	SYBR	None				24.389	24.6096	0.1911							false	0.7825	true	3	16	1	79.8396
F9	Sample 23	Primer T4-1	UNKNOWN	SYBR	None				24.7247	24.6096	0.1911							false	0.7825	true	3	16	1	79.8341
F10	Sample 24	Primer T4-1	UNKNOWN	SYBR	None				24.2653	24.2792	0.1571							false	0.7825	true	3	16	1	79.8341
F11	Sample 24	Primer T4-1	UNKNOWN	SYBR	None				24.4428	24.2792	0.1571							false	0.7825	true	3	16	1	79.8246
F12	Sample 24	Primer T4-1	UNKNOWN	SYBR	None				24.1296	24.2792	0.1571							false	0.7825	true	3	14	1	79.8246
G1	Sample 25	Primer T4-1	UNKNOWN	SYBR	None				24.0834	24.177	0.1288							false	0.7825	true	3	16	1	79.6907
G2	Sample 25	Primer T4-1	UNKNOWN	SYBR	None				24.324	24.177	0.1288							false	0.7825	true	3	16	1	79.6907
G3	Sample 25	Primer T4-1	UNKNOWN	SYBR	None				24.1237	24.177	0.1288							false	0.7825	true	3	16	1	79.8361
G4	Sample 26	Primer T4-1	UNKNOWN	SYBR	None				25.9251	25.8307	0.0947							false	0.7825	true	3	18	1	79.9856
G5	Sample 26	Primer T4-1	UNKNOWN	SYBR	None				25.8311	25.8307	0.0947							false	0.7825	true	3	18	1	79.8354
G6	Sample 26	Primer T4-1	UNKNOWN	SYBR	None				25.7358	25.8307	0.0947							false	0.7825	true	3	18	1	79.8354
G7	Sample 27	Primer T4-1	UNKNOWN	SYBR	None				24.5295	24.6087	0.0691							false	0.7825	true	3	16	1	79.9891
G8	Sample 27	Primer T4-1	UNKNOWN	SYBR	None				24.6565	24.6087	0.0691							false	0.7825	true	3	16	1	79.8396
G9	Sample 27	Primer T4-1	UNKNOWN	SYBR	None				24.6403	24.6087	0.0691							false	0.7825	true	3	16	1	79.9835
G10	Sample 28	Primer T4-1	UNKNOWN	SYBR	None				24.6351	24.6641	0.0251							false	0.7825	true	3	16	1	79.8341
G11	Sample 28	Primer T4-1	UNKNOWN	SYBR	None				24.6789	24.6641	0.0251							false	0.7825	true	3	16	1	79.8246
G12	Sample 28	Primer T4-1	UNKNOWN	SYBR	None				24.6783	24.6641	0.0251							false	0.7825	true	3	17	1	79.6751
H1	Sample 29	Primer T4-1	UNKNOWN	SYBR	None				24.5508	24.6436	0.0817							false	0.7825	true	3	16	1	79.8401
H2	Sample 29	Primer T4-1	UNKNOWN	SYBR	None				24.7049	24.6436	0.0817							false	0.7825	true	3	16	1	79.8401
H3	Sample 29	Primer T4-1	UNKNOWN	SYBR	None				24.675	24.6436	0.0817							false	0.7825	true	3	17	1	79.9856
H4	Sample 30	Primer T4-1	UNKNOWN	SYBR	None				24.3743	24.3906	0.0315							false	0.7825	true	3	16	1	79.9856
H5	Sample 30	Primer T4-1	UNKNOWN	SYBR	None				24.4269	24.3906	0.0315							false	0.7825	true	3	17	1	79.9849
H6	Sample 30	Primer T4-1	UNKNOWN	SYBR	None				24.3705	24.3906	0.0315							false	0.7825	true	3	16	1	79.9849
H7		Primer T4-1	NTC	SYBR	None				38.7247									false	0.7825	true	3	32	1	73.8608
Analysis Type = Singleplex
Endogenous Control = Primer T4-1
RQ Min/Max Confidence Level = 95.0
Reference Sample = Sample 01
