# Supplementary material for: Dating Pupae of the Blow Fly Calliphora vicina Robineau–Desvoidy 1830 (Diptera: Calliphoridae) for Post Mortem Interval—Estimation: Validation of Molecular Age Markers
Source: Genes (Basel). 2018 Mar 9;9(3):153. doi: 10.3390/genes9030153 (PMC5867874; doi:10.3390/genes9030153)
Supplement: Supplementary file 1 [file genes-09-00153-s001.zip › S2/CV17/PT04-1_CV17G1_11-15_3MACE-Samples_RUNdata.txt]

* Block Type = 96well
* Chemistry = SYBR_GREEN
* Experiment File Name = D:\RMIF_Doktorarbeit_BZ\Ergebnisse\MACE\OneStepRTqPCR\InvitrogenSYBR-GreenER_MACE\Primer T1-2 T4-1 MACE_1.eds
* Experiment Run End Time = Not Started
* Instrument Type = steponeplus
* Passive Reference = ROX
[Results]
Well	Sample Name	Target Name	Task	Reporter	Quencher	RQ	RQ Min	RQ Max	Cт	Cт Mean	Cт SD	ΔCт	ΔCт Mean	ΔCт SE	HK Control ΔCт Mean	HK Control ΔCт SE	ΔΔCт	Automatic Ct Threshold	Ct Threshold	Automatic Baseline	Baseline Start	Baseline End	Efficiency	Tm1	Tm2	Tm3	Comments	OUTLIERRG
E1	Sample 31	Primer T4-1	UNKNOWN	SYBR	None				26.0802	25.9997	0.0699							false	0.7825	true	3	17	1	79.5516				N
E2	Sample 31	Primer T4-1	UNKNOWN	SYBR	None				25.9637	25.9997	0.0699							false	0.7825	true	3	17	1	79.5516				N
E3	Sample 21	Primer T4-1	UNKNOWN	SYBR	None				25.9552	25.9997	0.0699							false	0.7825	true	3	18	1	79.6985				N
E4	Sample 32	Primer T4-1	UNKNOWN	SYBR	None				24.8208	24.935	0.3974							false	0.7825	true	3	16	1	79.6985				N
E5	Sample 32	Primer T4-1	UNKNOWN	SYBR	None				24.6073	24.935	0.3974							false	0.7825	true	3	16	1	79.7007				N
E6	Sample 32	Primer T4-1	UNKNOWN	SYBR	None				25.377	24.935	0.3974							false	0.7825	true	3	16	1	79.5512				N
E7	Sample 33	Primer T4-1	UNKNOWN	SYBR	None				25.2223	25.1296	0.0857							false	0.7825	true	3	17	1	79.7022				N
E8	Sample 33	Primer T4-1	UNKNOWN	SYBR	None				25.1129	25.1296	0.0857							false	0.7825	true	3	17	1	79.7022				N
E9	Sample 33	Primer T4-1	UNKNOWN	SYBR	None				25.0534	25.1296	0.0857							false	0.7825	true	3	17	1	79.7017				N
E10	Sample 34	Primer T4-1	UNKNOWN	SYBR	None				26.2932	26.2536	0.0618							false	0.7825	true	3	18	1	79.7017				N
E11	Sample 34	Primer T4-1	UNKNOWN	SYBR	None				26.1824	26.2536	0.0618							false	0.7825	true	3	17	1	79.5528				N
E12	Sample 34	Primer T4-1	UNKNOWN	SYBR	None				26.2851	26.2536	0.0618							false	0.7825	true	3	17	1	79.5528				N
F1	Sample 35	Primer T4-1	UNKNOWN	SYBR	None				24.7338	24.6828	0.1277							false	0.7825	true	3	16	1	79.701				N
F2	Sample 35	Primer T4-1	UNKNOWN	SYBR	None				24.7772	24.6828	0.1277							false	0.7825	true	3	16	1	79.701				N
F3	Sample 35	Primer T4-1	UNKNOWN	SYBR	None				24.5375	24.6828	0.1277							false	0.7825	true	3	16	1	79.6985				N
F4	Sample 36	Primer T4-1	UNKNOWN	SYBR	None				24.6146	24.5943	0.3352							false	0.7825	true	3	16	1	79.848				N
F5	Sample 36	Primer T4-1	UNKNOWN	SYBR	None				24.9188	24.5943	0.3352							false	0.7825	true	3	17	1	79.7007				N
F6	Sample 36	Primer T4-1	UNKNOWN	SYBR	None				24.2495	24.5943	0.3352							false	0.7825	true	3	16	1	79.7007				N
F7	Sample 37	Primer T4-1	UNKNOWN	SYBR	None				23.7718	23.603	0.3048							false	0.7825	true	3	15	1	79.7022				N
F8	Sample 37	Primer T4-1	UNKNOWN	SYBR	None				23.7861	23.603	0.3048							false	0.7825	true	3	15	1	79.5527				N
F9	Sample 37	Primer T4-1	UNKNOWN	SYBR	None				23.2511	23.603	0.3048							false	0.7825	true	3	14	1	79.7017				Y
F10	Sample 38	Primer T4-1	UNKNOWN	SYBR	None				24.6042	24.9436	0.2976							false	0.7825	true	3	16	1	79.7017				N
F11	Sample 38	Primer T4-1	UNKNOWN	SYBR	None				25.1597	24.9436	0.2976							false	0.7825	true	3	17	1	79.5528				N
F12	Sample 38	Primer T4-1	UNKNOWN	SYBR	None				25.067	24.9436	0.2976							false	0.7825	true	3	17	1	79.5528				N
G1	Sample 39	Primer T4-1	UNKNOWN	SYBR	None				26.048	26.0432	0.0052							false	0.7825	true	3	18	1	79.701				N
G2	Sample 39	Primer T4-1	UNKNOWN	SYBR	None				26.0377	26.0432	0.0052							false	0.7825	true	3	18	1	79.5516				N
G3	Sample 39	Primer T4-1	UNKNOWN	SYBR	None				26.0439	26.0432	0.0052							false	0.7825	true	3	17	1	79.848				N
G4	Sample 40	Primer T4-1	UNKNOWN	SYBR	None				24.9475	24.7076	0.2141							false	0.7825	true	3	16	1	79.848				N
G5	Sample 40	Primer T4-1	UNKNOWN	SYBR	None				24.6392	24.7076	0.2141							false	0.7825	true	3	16	1	79.8502				N
G6	Sample 40	Primer T4-1	UNKNOWN	SYBR	None				24.536	24.7076	0.2141							false	0.7825	true	3	16	1	79.8502				N
G7	Sample 41	Primer T4-1	UNKNOWN	SYBR	None				25.1549	24.9376	0.2285							false	0.7825	true	3	16	1	79.7022				N
G8	Sample 41	Primer T4-1	UNKNOWN	SYBR	None				24.9585	24.9376	0.2285							false	0.7825	true	3	17	1	79.7022				N
G9	Sample 41	Primer T4-1	UNKNOWN	SYBR	None				24.6994	24.9376	0.2285							false	0.7825	true	3	16	1	79.7017				N
G10	Sample 42	Primer T4-1	UNKNOWN	SYBR	None				24.1312	24.6766	0.4726							false	0.7825	true	3	14	1	79.8512				N
G11	Sample 42	Primer T4-1	UNKNOWN	SYBR	None				24.9662	24.6766	0.4726							false	0.7825	true	3	16	1	79.8517				N
G12	Sample 42	Primer T4-1	UNKNOWN	SYBR	None				24.9325	24.6766	0.4726							false	0.7825	true	3	16	1	79.8517				N
H1	Sample 43	Primer T4-1	UNKNOWN	SYBR	None				24.0179	24.1833	0.1605							false	0.7825	true	3	14	1	79.701				N
H2	Sample 43	Primer T4-1	UNKNOWN	SYBR	None				24.1933	24.1833	0.1605							false	0.7825	true	3	16	1	79.5516				N
H3	Sample 43	Primer T4-1	UNKNOWN	SYBR	None				24.3386	24.1833	0.1605							false	0.7825	true	3	16	1	79.848				N
H4	Sample 44	Primer T4-1	UNKNOWN	SYBR	None				24.3102	24.0965	0.2767							false	0.7825	true	3	16	1	80.2965				N
H5	Sample 44	Primer T4-1	UNKNOWN	SYBR	None				24.1953	24.0965	0.2767							false	0.7825	true	3	15	1	80.1492				N
H6	Sample 44	Primer T4-1	UNKNOWN	SYBR	None				23.784	24.0965	0.2767							false	0.7825	true	3	14	1	80.1492				N
H7	Sample 45	Primer T4-1	UNKNOWN	SYBR	None				25.2972	25.289	0.139							false	0.7825	true	3	16	1	80.1507				N
H8	Sample 45	Primer T4-1	UNKNOWN	SYBR	None				25.4237	25.289	0.139							false	0.7825	true	3	18	1	80.1507				N
H9	Sample 45	Primer T4-1	UNKNOWN	SYBR	None				25.1461	25.289	0.139							false	0.7825	true	3	16	1	80.1502				N
H10		Primer T4-1	NTC	SYBR	None				Undetermined									false	0.7825	true	3	39	1	66.6947				N
Analysis Type = Singleplex
Endogenous Control = Primer T1-2
RQ Min/Max Confidence Level = 95.0
Reference Sample = Sample 37
