# Supplementary material for: Dating Pupae of the Blow Fly Calliphora vicina Robineau–Desvoidy 1830 (Diptera: Calliphoridae) for Post Mortem Interval—Estimation: Validation of Molecular Age Markers
Source: Genes (Basel). 2018 Mar 9;9(3):153. doi: 10.3390/genes9030153 (PMC5867874; doi:10.3390/genes9030153)
Supplement: Supplementary file 1 [file genes-09-00153-s001.zip › S2/CV17/PT04-2_CV17G1_1-10_3MACE-Samples_RUNdata.txt]

* Block Type = 96well
* Chemistry = SYBR_GREEN
* Experiment File Name = D:\RMIF_Doktorarbeit_BZ\Ergebnisse\MACE\OneStepRTqPCR\PromegaBrytGreen_MACE\MACE_T4-2\Primer T4-2 MACE.eds
* Experiment Run End Time = Not Started
* Instrument Type = steponeplus
* Passive Reference = ROX
[Results]
Well	Sample Name	Target Name	Task	Reporter	Quencher	RQ	RQ Min	RQ Max	Cт	Cт Mean	Cт SD	ΔCт	ΔCт Mean	ΔCт SE	HK Control ΔCт Mean	HK Control ΔCт SE	ΔΔCт	Automatic Ct Threshold	Ct Threshold	Automatic Baseline	Baseline Start	Baseline End	Efficiency	Tm1	Tm2	Tm3	Comments	MTP
A1	Sample 01	Primer T4-2	UNKNOWN	SYBR	None				27.0524	26.7736	0.2517							false	0.9982	true	3	19	1	77.7545				N
A2	Sample 01	Primer T4-2	UNKNOWN	SYBR	None				26.5629	26.7736	0.2517							false	0.9982	true	3	19	1	77.904				N
A3	Sample 01	Primer T4-2	UNKNOWN	SYBR	None				26.7056	26.7736	0.2517							false	0.9982	true	3	19	1	77.9056				N
A4	Sample 02	Primer T4-2	UNKNOWN	SYBR	None				27.583	27.9245	0.472							false	0.9982	true	3	20	1	78.3542				N
A5	Sample 02	Primer T4-2	UNKNOWN	SYBR	None				27.7274	27.9245	0.472							false	0.9982	true	3	20	1	78.2002				N
A6	Sample 02	Primer T4-2	UNKNOWN	SYBR	None				28.4631	27.9245	0.472							false	0.9982	true	3	20	1	78.2002				N
A7	Sample 03	Primer T4-2	UNKNOWN	SYBR	None				28.1535	28.4805	0.2911							false	0.9982	true	3	20	1	78.3534				N
A8	Sample 03	Primer T4-2	UNKNOWN	SYBR	None				28.5768	28.4805	0.2911							false	0.9982	true	3	20	1	78.3534				N
A9	Sample 03	Primer T4-2	UNKNOWN	SYBR	None				28.7112	28.4805	0.2911							false	0.9982	true	3	20	1	78.2017				N
A10	Sample 04	Primer T4-2	UNKNOWN	SYBR	None				29.5955	30.0385	0.439							false	0.9982	true	3	22	1	78.3512				N
A11	Sample 04	Primer T4-2	UNKNOWN	SYBR	None				30.0466	30.0385	0.439							false	0.9982	true	3	22	1	78.3523				N
A12	Sample 04	Primer T4-2	UNKNOWN	SYBR	None				30.4734	30.0385	0.439							false	0.9982	true	3	22	1	78.3523				N
B1	Sample 05	Primer T4-2	UNKNOWN	SYBR	None				30.7801	30.7957	0.045							false	0.9982	true	3	23	1	78.3525				N
B2	Sample 05	Primer T4-2	UNKNOWN	SYBR	None				30.7606	30.7957	0.045							false	0.9982	true	3	22	1	78.203				N
B3	Sample 05	Primer T4-2	UNKNOWN	SYBR	None				30.8465	30.7957	0.045							false	0.9982	true	3	22	1	78.3542				N
B4	Sample 06	Primer T4-2	UNKNOWN	SYBR	None				30.6092	30.876	0.305							false	0.9982	true	3	22	1	78.3542				N
B5	Sample 06	Primer T4-2	UNKNOWN	SYBR	None				30.8104	30.876	0.305							false	0.9982	true	3	22	1	78.0507				N
B6	Sample 06	Primer T4-2	UNKNOWN	SYBR	None				31.2085	30.876	0.305							false	0.9982	true	3	22	1	78.0507				N
B7	Sample 07	Primer T4-2	UNKNOWN	SYBR	None				31.6544	31.7697	0.1007							false	0.9982	true	3	22	1	78.2039				N
B8	Sample 07	Primer T4-2	UNKNOWN	SYBR	None				31.8401	31.7697	0.1007							false	0.9982	true	3	24	1	78.2039				N
B9	Sample 07	Primer T4-2	UNKNOWN	SYBR	None				31.8145	31.7697	0.1007							false	0.9982	true	3	23	1	78.0522				N
C1	Sample 09	Primer T4-2	UNKNOWN	SYBR	None				30.2253	30.1168	0.2742							false	0.9982	true	3	22	1	78.0535				N
C2	Sample 09	Primer T4-2	UNKNOWN	SYBR	None				30.32	30.1168	0.2742							false	0.9982	true	3	22	1	78.0535				N
C3	Sample 09	Primer T4-2	UNKNOWN	SYBR	None				29.8049	30.1168	0.2742							false	0.9982	true	3	21	1	78.0551				N
C4	Sample 10	Primer T4-2	UNKNOWN	SYBR	None				29.4357	29.2132	0.2401							false	0.9982	true	3	21	1	78.0551				N
C5	Sample 10	Primer T4-2	UNKNOWN	SYBR	None				29.2453	29.2132	0.2401							false	0.9982	true	3	20	1	77.9012				N
C6	Sample 10	Primer T4-2	UNKNOWN	SYBR	None				28.9587	29.2132	0.2401							false	0.9982	true	3	20	1	77.9012				N
C7	Sample 11	Primer T4-2	UNKNOWN	SYBR	None				28.3014	28.172	0.113							false	0.9982	true	3	19	1	77.9049				N
C8	Sample 11	Primer T4-2	UNKNOWN	SYBR	None				28.0929	28.172	0.113							false	0.9982	true	3	19	1	77.7554				N
C9	Sample 11	Primer T4-2	UNKNOWN	SYBR	None				28.1216	28.172	0.113							false	0.9982	true	3	19	1	77.7532				N
C10	Sample 12	Primer T4-2	UNKNOWN	SYBR	None				29.0559	28.9886	0.1901							false	0.9982	true	3	20	1	78.0522				N
C11	Sample 12	Primer T4-2	UNKNOWN	SYBR	None				29.1358	28.9886	0.1901							false	0.9982	true	3	21	1	78.0533				N
C12	Sample 12	Primer T4-2	UNKNOWN	SYBR	None				28.7739	28.9886	0.1901							false	0.9982	true	3	20	1	78.0533				N
D1	Sample 13	Primer T4-2	UNKNOWN	SYBR	None				27.5147	27.7748	0.2332							false	0.9982	true	3	19	1	77.904				N
D2	Sample 13	Primer T4-2	UNKNOWN	SYBR	None				27.845	27.7748	0.2332							false	0.9982	true	3	19	1	77.904				N
D3	Sample 13	Primer T4-2	UNKNOWN	SYBR	None				27.9649	27.7748	0.2332							false	0.9982	true	3	19	1	78.0551				N
D4	Sample 14	Primer T4-2	UNKNOWN	SYBR	None				28.3232	28.1626	0.1774							false	0.9982	true	3	20	1	78.0551				N
D5	Sample 14	Primer T4-2	UNKNOWN	SYBR	None				27.9723	28.1626	0.1774							false	0.9982	true	3	20	1	77.9012				N
D6	Sample 14	Primer T4-2	UNKNOWN	SYBR	None				28.1923	28.1626	0.1774							false	0.9982	true	3	20	1	77.9012				N
D7	Sample 15	Primer T4-2	UNKNOWN	SYBR	None				28.538	28.6776	0.2282							false	0.9982	true	3	20	1	78.0544				N
D8	Sample 15	Primer T4-2	UNKNOWN	SYBR	None				28.9409	28.6776	0.2282							false	0.9982	true	3	21	1	78.0544				N
D9	Sample 15	Primer T4-2	UNKNOWN	SYBR	None				28.5538	28.6776	0.2282							false	0.9982	true	3	20	1	78.0522				N
D10	Sample 16	Primer T4-2	UNKNOWN	SYBR	None				28.3473	28.3365	0.0196							false	0.9982	true	3	20	1	78.0522				N
D11	Sample 16	Primer T4-2	UNKNOWN	SYBR	None				28.3139	28.3365	0.0196							false	0.9982	true	3	19	1	77.9039				N
D12	Sample 16	Primer T4-2	UNKNOWN	SYBR	None				28.3484	28.3365	0.0196							false	0.9982	true	3	19	1	77.9039				N
E1	Sample 17	Primer T4-2	UNKNOWN	SYBR	None				27.3102	27.2993	0.0226							false	0.9982	true	3	19	1	77.904				N
E2	Sample 17	Primer T4-2	UNKNOWN	SYBR	None				27.2733	27.2993	0.0226							false	0.9982	true	3	19	1	77.904				N
E3	Sample 17	Primer T4-2	UNKNOWN	SYBR	None				27.3143	27.2993	0.0226							false	0.9982	true	3	19	1	78.0551				N
E4	Sample 18	Primer T4-2	UNKNOWN	SYBR	None				28.0172	28.0614	0.0926							false	0.9982	true	3	20	1	78.0551				N
E5	Sample 18	Primer T4-2	UNKNOWN	SYBR	None				27.9992	28.0614	0.0926							false	0.9982	true	3	20	1	78.0507				N
E6	Sample 18	Primer T4-2	UNKNOWN	SYBR	None				28.1678	28.0614	0.0926							false	0.9982	true	3	20	1	78.0507				N
E7	Sample 19	Primer T4-2	UNKNOWN	SYBR	None				27.9124	27.6069	0.3093							false	0.9982	true	3	19	1	78.0544				N
E8	Sample 19	Primer T4-2	UNKNOWN	SYBR	None				27.6144	27.6069	0.3093							false	0.9982	true	3	19	1	78.0544				N
E9	Sample 19	Primer T4-2	UNKNOWN	SYBR	None				27.2939	27.6069	0.3093							false	0.9982	true	3	19	1	77.9027				N
E10	Sample 20	Primer T4-2	UNKNOWN	SYBR	None				28.0454	27.917	0.1439							false	0.9982	true	3	20	1	78.0522				N
E11	Sample 20	Primer T4-2	UNKNOWN	SYBR	None				27.7614	27.917	0.1439							false	0.9982	true	3	20	1	78.0533				N
E12	Sample 20	Primer T4-2	UNKNOWN	SYBR	None				27.944	27.917	0.1439							false	0.9982	true	3	20	1	77.9039				N
F1	Sample 21	Primer T4-2	UNKNOWN	SYBR	None				26.6403	26.7974	0.1393							false	0.9982	true	3	18	1	77.7545				N
F2	Sample 21	Primer T4-2	UNKNOWN	SYBR	None				26.9059	26.7974	0.1393							false	0.9982	true	3	19	1	77.7545				N
F3	Sample 21	Primer T4-2	UNKNOWN	SYBR	None				26.8461	26.7974	0.1393							false	0.9982	true	3	19	1	77.9056				N
F4	Sample 22	Primer T4-2	UNKNOWN	SYBR	None				27.6998	27.6502	0.118							false	0.9982	true	3	19	1	78.0551				N
F5	Sample 22	Primer T4-2	UNKNOWN	SYBR	None				27.7353	27.6502	0.118							false	0.9982	true	3	20	1	78.0507				N
F6	Sample 22	Primer T4-2	UNKNOWN	SYBR	None				27.5155	27.6502	0.118							false	0.9982	true	3	19	1	78.0507				N
F7	Sample 23	Primer T4-2	UNKNOWN	SYBR	None				27.6531	27.6193	0.0748							false	0.9982	true	3	19	1	78.0544				N
F8	Sample 23	Primer T4-2	UNKNOWN	SYBR	None				27.6713	27.6193	0.0748							false	0.9982	true	3	19	1	78.0544				N
F9	Sample 23	Primer T4-2	UNKNOWN	SYBR	None				27.5335	27.6193	0.0748							false	0.9982	true	3	19	1	78.0522				N
F10	Sample 24	Primer T4-2	UNKNOWN	SYBR	None				27.8338	27.8462	0.0628							false	0.9982	true	3	20	1	78.0522				N
F11	Sample 24	Primer T4-2	UNKNOWN	SYBR	None				27.9142	27.8462	0.0628							false	0.9982	true	3	19	1	77.9039				N
F12	Sample 24	Primer T4-2	UNKNOWN	SYBR	None				27.7905	27.8462	0.0628							false	0.9982	true	3	19	1	77.9039				N
G1	Sample 25	Primer T4-2	UNKNOWN	SYBR	None				27.5332	27.551	0.1065							false	0.9982	true	3	20	1	78.0535				N
G2	Sample 25	Primer T4-2	UNKNOWN	SYBR	None				27.4545	27.551	0.1065							false	0.9982	true	3	20	1	77.904				N
G3	Sample 25	Primer T4-2	UNKNOWN	SYBR	None				27.6653	27.551	0.1065							false	0.9982	true	3	19	1	78.0551				N
G4	Sample 26	Primer T4-2	UNKNOWN	SYBR	None				27.0385	27.0838	0.0576							false	0.9982	true	3	19	1	77.9056				N
G5	Sample 26	Primer T4-2	UNKNOWN	SYBR	None				27.1486	27.0838	0.0576							false	0.9982	true	3	19	1	77.9012				N
G6	Sample 26	Primer T4-2	UNKNOWN	SYBR	None				27.0642	27.0838	0.0576							false	0.9982	true	3	19	1	77.9012				N
G7	Sample 27	Primer T4-2	UNKNOWN	SYBR	None				27.3971	27.3541	0.0456							false	0.9982	true	3	19	1	77.7554				N
G8	Sample 27	Primer T4-2	UNKNOWN	SYBR	None				27.3591	27.3541	0.0456							false	0.9982	true	3	20	1	77.7554				N
G9	Sample 27	Primer T4-2	UNKNOWN	SYBR	None				27.3062	27.3541	0.0456							false	0.9982	true	3	19	1	77.7532				N
G10	Sample 28	Primer T4-2	UNKNOWN	SYBR	None				28.175	27.9179	0.2251							false	0.9982	true	3	20	1	78.0522				N
G11	Sample 28	Primer T4-2	UNKNOWN	SYBR	None				27.8223	27.9179	0.2251							false	0.9982	true	3	20	1	77.9039				N
G12	Sample 28	Primer T4-2	UNKNOWN	SYBR	None				27.7564	27.9179	0.2251							false	0.9982	true	3	20	1	78.0533				N
H1	Sample 29	Primer T4-2	UNKNOWN	SYBR	None				28.1934	28.5399	0.3105							false	0.9982	true	3	20	1	78.0535				N
H2	Sample 29	Primer T4-2	UNKNOWN	SYBR	None				28.6334	28.5399	0.3105							false	0.9982	true	3	20	1	78.0535				N
H3	Sample 29	Primer T4-2	UNKNOWN	SYBR	None				28.7929	28.5399	0.3105							false	0.9982	true	3	21	1	78.2047				N
H4	Sample 30	Primer T4-2	UNKNOWN	SYBR	None				27.6833	27.5767	0.2567							false	0.9982	true	3	19	1	78.0551	72.5231			Y
H5	Sample 30	Primer T4-2	UNKNOWN	SYBR	None				27.7629	27.5767	0.2567							false	0.9982	true	3	19	1	77.9012				N
H6	Sample 30	Primer T4-2	UNKNOWN	SYBR	None				27.2839	27.5767	0.2567							false	0.9982	true	3	19	1	77.9012				N
H7		Primer T4-2	NTC	SYBR	None				Undetermined									false	0.9982	true	3	39	1	66.0939				N
Analysis Type = Singleplex
Endogenous Control = Primer T4-2
RQ Min/Max Confidence Level = 95.0
Reference Sample = Sample 01
