# Supplementary material for: Dating Pupae of the Blow Fly Calliphora vicina Robineau–Desvoidy 1830 (Diptera: Calliphoridae) for Post Mortem Interval—Estimation: Validation of Molecular Age Markers
Source: Genes (Basel). 2018 Mar 9;9(3):153. doi: 10.3390/genes9030153 (PMC5867874; doi:10.3390/genes9030153)
Supplement: Supplementary file 1 [file genes-09-00153-s001.zip › S2/CV17/PT04-2_CV17G1_11-15_3MACE-Samples_RUNdata.txt]

* Block Type = 96well
* Chemistry = SYBR_GREEN
* Experiment File Name = D:\RMIF_Doktorarbeit_BZ\Ergebnisse\MACE\OneStepRTqPCR\InvitrogenSYBR-GreenER_MACE\Primer T4-2 T5-1 MACE.eds
* Experiment Run End Time = Not Started
* Instrument Type = steponeplus
* Passive Reference = ROX
[Results]
Well	Sample Name	Target Name	Task	Reporter	Quencher	RQ	RQ Min	RQ Max	Cт	Cт Mean	Cт SD	ΔCт	ΔCт Mean	ΔCт SE	HK Control ΔCт Mean	HK Control ΔCт SE	ΔΔCт	Automatic Ct Threshold	Ct Threshold	Automatic Baseline	Baseline Start	Baseline End	Efficiency	Tm1	Tm2	Tm3	Comments	AMPNC	MTP
A1	Sample 31	Primer T4-2	UNKNOWN	SYBR	None				27.079	27.0927	0.023							false	0.9982	true	3	19	1	75.6569				N	N
A2	Sample 31	Primer T4-2	UNKNOWN	SYBR	None				27.1193	27.0927	0.023							false	0.9982	true	3	20	1	75.6569				N	N
A3	Sample 31	Primer T4-2	UNKNOWN	SYBR	None				27.08	27.0927	0.023							false	0.9982	true	3	19	1	75.6565				N	N
A4	Sample 32	Primer T4-2	UNKNOWN	SYBR	None				26.7972	27.0062	0.1816							false	0.9982	true	3	19	1	75.6565				N	N
A5	Sample 32	Primer T4-2	UNKNOWN	SYBR	None				27.1256	27.0062	0.1816							false	0.9982	true	3	20	1	75.5054				N	N
A6	Sample 32	Primer T4-2	UNKNOWN	SYBR	None				27.0959	27.0062	0.1816							false	0.9982	true	3	20	1	75.5054				N	N
A7	Sample 33	Primer T4-2	UNKNOWN	SYBR	None				27.3163	27.3577	0.0406							false	0.9982	true	3	20	1	75.6568				N	N
A8	Sample 33	Primer T4-2	UNKNOWN	SYBR	None				27.3594	27.3577	0.0406							false	0.9982	true	3	20	1	75.6568				N	N
A9	Sample 33	Primer T4-2	UNKNOWN	SYBR	None				27.3974	27.3577	0.0406							false	0.9982	true	3	20	1	75.6553				N	N
A10	Sample 34	Primer T4-2	UNKNOWN	SYBR	None				27.9901	27.9398	0.0535							false	0.9982	true	3	20	1	75.6553				N	N
A11	Sample 34	Primer T4-2	UNKNOWN	SYBR	None				27.8836	27.9398	0.0535							false	0.9982	true	3	20	1	75.6619				N	N
A12	Sample 34	Primer T4-2	UNKNOWN	SYBR	None				27.9456	27.9398	0.0535							false	0.9982	true	3	20	1	75.6619				N	N
B1	Sample 35	Primer T4-2	UNKNOWN	SYBR	None				27.2687	27.2803	0.0879							false	0.9982	true	3	20	1	75.6569				N	N
B2	Sample 35	Primer T4-2	UNKNOWN	SYBR	None				27.3734	27.2803	0.0879							false	0.9982	true	3	20	1	75.6569				N	N
B3	Sample 35	Primer T4-2	UNKNOWN	SYBR	None				27.1988	27.2803	0.0879							false	0.9982	true	3	20	1	75.6565				N	N
B4	Sample 36	Primer T4-2	UNKNOWN	SYBR	None				27.186	27.2897	0.1202							false	0.9982	true	3	20	1	75.6565				N	N
B5	Sample 36	Primer T4-2	UNKNOWN	SYBR	None				27.2616	27.2897	0.1202							false	0.9982	true	3	20	1	75.5054				N	N
B6	Sample 36	Primer T4-2	UNKNOWN	SYBR	None				27.4214	27.2897	0.1202							false	0.9982	true	3	20	1	75.5054				N	N
B7	Sample 37	Primer T4-2	UNKNOWN	SYBR	None				27.6142	27.5115	0.0932							false	0.9982	true	3	20	1	75.6568				N	N
B8	Sample 37	Primer T4-2	UNKNOWN	SYBR	None				27.4322	27.5115	0.0932							false	0.9982	true	3	20	1	75.6568				N	N
B9	Sample 37	Primer T4-2	UNKNOWN	SYBR	None				27.488	27.5115	0.0932							false	0.9982	true	3	20	1	75.6553				N	N
B10	Sample 38	Primer T4-2	UNKNOWN	SYBR	None				27.8326	27.8166	0.0697							false	0.9982	true	3	20	1	75.6553				N	N
B11	Sample 38	Primer T4-2	UNKNOWN	SYBR	None				27.8769	27.8166	0.0697							false	0.9982	true	3	21	1	75.6619				N	N
B12	Sample 38	Primer T4-2	UNKNOWN	SYBR	None				27.7404	27.8166	0.0697							false	0.9982	true	3	20	1	75.6619				N	N
C1	Sample 39	Primer T4-2	UNKNOWN	SYBR	None				27.3442	27.3644	0.0437							false	0.9982	true	3	20	1	75.5075				N	N
C2	Sample 39	Primer T4-2	UNKNOWN	SYBR	None				27.4145	27.3644	0.0437							false	0.9982	true	3	20	1	75.5075				N	N
C3	Sample 39	Primer T4-2	UNKNOWN	SYBR	None				27.3344	27.3644	0.0437							false	0.9982	true	3	20	1	75.6565				N	N
C4	Sample 40	Primer T4-2	UNKNOWN	SYBR	None				27.4063	27.4566	0.1367							false	0.9982	true	3	20	1	75.6565				N	N
C5	Sample 40	Primer T4-2	UNKNOWN	SYBR	None				27.3522	27.4566	0.1367							false	0.9982	true	3	20	1	75.5054				N	N
C6	Sample 40	Primer T4-2	UNKNOWN	SYBR	None				27.6114	27.4566	0.1367							false	0.9982	true	3	20	1	75.5054				N	N
C7	Sample 41	Primer T4-2	UNKNOWN	SYBR	None				27.4656	27.4272	0.0333							false	0.9982	true	3	20	1	75.6568				N	N
C8	Sample 41	Primer T4-2	UNKNOWN	SYBR	None				27.4091	27.4272	0.0333							false	0.9982	true	3	20	1	75.6568				N	N
C9	Sample 41	Primer T4-2	UNKNOWN	SYBR	None				27.4068	27.4272	0.0333							false	0.9982	true	3	20	1	75.5058				N	N
C10	Sample 42	Primer T4-2	UNKNOWN	SYBR	None				27.9863	27.8422	0.1332							false	0.9982	true	3	20	1	75.5058				N	N
C11	Sample 42	Primer T4-2	UNKNOWN	SYBR	None				27.817	27.8422	0.1332							false	0.9982	true	3	20	1	75.5124				N	N
C12	Sample 42	Primer T4-2	UNKNOWN	SYBR	None				27.7234	27.8422	0.1332							false	0.9982	true	3	20	1	75.5124				N	N
D1	Sample 43	Primer T4-2	UNKNOWN	SYBR	None				27.6046	27.5848	0.1229							false	0.9982	true	3	20	1	75.5075				N	N
D2	Sample 43	Primer T4-2	UNKNOWN	SYBR	None				27.6966	27.5848	0.1229							false	0.9982	true	3	20	1	75.5075				N	N
D3	Sample 43	Primer T4-2	UNKNOWN	SYBR	None				27.4532	27.5848	0.1229							false	0.9982	true	3	20	1	75.6565				N	N
D4	Sample 44	Primer T4-2	UNKNOWN	SYBR	None				27.5407	27.5379	0.1489							false	0.9982	true	3	20	1	75.6565				N	N
D5	Sample 44	Primer T4-2	UNKNOWN	SYBR	None				27.3876	27.5379	0.1489							false	0.9982	true	3	20	1	75.6548				N	N
D6	Sample 44	Primer T4-2	UNKNOWN	SYBR	None				27.6853	27.5379	0.1489							false	0.9982	true	3	20	1	75.6548				N	N
D7	Sample 45	Primer T4-2	UNKNOWN	SYBR	None				27.5332	27.6025	0.1888							false	0.9982	true	3	20	1	75.6568				N	N
D8	Sample 45	Primer T4-2	UNKNOWN	SYBR	None				27.8162	27.6025	0.1888							false	0.9982	true	3	20	1	75.6568				N	N
D9	Sample 45	Primer T4-2	UNKNOWN	SYBR	None				27.4582	27.6025	0.1888							false	0.9982	true	3	20	1	75.6553				N	N
D10		Primer T4-2	NTC	SYBR	None				33.2668									false	0.9982	true	3	25	1	76.5521	67.2854			Y	Y
Analysis Type = Singleplex
Endogenous Control = Primer T5-1
RQ Min/Max Confidence Level = 95.0
Reference Sample = Sample 37
