# Supplementary material for: Dating Pupae of the Blow Fly Calliphora vicina Robineau–Desvoidy 1830 (Diptera: Calliphoridae) for Post Mortem Interval—Estimation: Validation of Molecular Age Markers
Source: Genes (Basel). 2018 Mar 9;9(3):153. doi: 10.3390/genes9030153 (PMC5867874; doi:10.3390/genes9030153)
Supplement: Supplementary file 1 [file genes-09-00153-s001.zip › S2/CV17/PT05-2_CV17G1_1-10_3MACE-Samples_RUNdata.txt]

* Block Type = 96well
* Chemistry = SYBR_GREEN
* Experiment File Name = D:\RMIF_Doktorarbeit_BZ\Ergebnisse\MACE\OneStepRTqPCR\PromegaBrytGreen_MACE\MACE_T5-2\Primer T5-2 MACE.eds
* Experiment Run End Time = Not Started
* Instrument Type = steponeplus
* Passive Reference = ROX
[Results]
Well	Sample Name	Target Name	Task	Reporter	Quencher	RQ	RQ Min	RQ Max	Cт	Cт Mean	Cт SD	ΔCт	ΔCт Mean	ΔCт SE	HK Control ΔCт Mean	HK Control ΔCт SE	ΔΔCт	Automatic Ct Threshold	Ct Threshold	Automatic Baseline	Baseline Start	Baseline End	Efficiency	Tm1	Tm2	Tm3	Comments	AMPNC
A1	Sample 01	Primer T5-2	UNKNOWN	SYBR	None				23.9475	24.1107	0.1415							false	1.0172	true	3	15	1	81.1952				N
A2	Sample 01	Primer T5-2	UNKNOWN	SYBR	None				24.187	24.1107	0.1415							false	1.0172	true	3	15	1	81.1952				N
A3	Sample 01	Primer T5-2	UNKNOWN	SYBR	None				24.1977	24.1107	0.1415							false	1.0172	true	3	16	1	81.1955				N
A4	Sample 02	Primer T5-2	UNKNOWN	SYBR	None				24.9211	25.072	0.1376							false	1.0172	true	3	17	1	80.8966				N
A5	Sample 02	Primer T5-2	UNKNOWN	SYBR	None				25.1046	25.072	0.1376							false	1.0172	true	3	17	1	80.7467				N
A6	Sample 02	Primer T5-2	UNKNOWN	SYBR	None				25.1903	25.072	0.1376							false	1.0172	true	3	17	1	80.7467				N
A7	Sample 03	Primer T5-2	UNKNOWN	SYBR	None				25.0758	25.2122	0.1332							false	1.0172	true	3	16	1	81.3448				N
A8	Sample 03	Primer T5-2	UNKNOWN	SYBR	None				25.3419	25.2122	0.1332							false	1.0172	true	3	17	1	81.3448				N
A9	Sample 03	Primer T5-2	UNKNOWN	SYBR	None				25.2189	25.2122	0.1332							false	1.0172	true	3	17	1	81.1953				N
A10	Sample 04	Primer T5-2	UNKNOWN	SYBR	None				22.5137	22.5457	0.0365							false	1.0172	true	3	14	1	81.0459				N
A11	Sample 04	Primer T5-2	UNKNOWN	SYBR	None				22.5854	22.5457	0.0365							false	1.0172	true	3	13	1	81.0453				N
A12	Sample 04	Primer T5-2	UNKNOWN	SYBR	None				22.5381	22.5457	0.0365							false	1.0172	true	3	14	1	81.0453				N
B1	Sample 05	Primer T5-2	UNKNOWN	SYBR	None				23.6478	23.7291	0.1874							false	1.0172	true	3	15	1	81.0457				N
B2	Sample 05	Primer T5-2	UNKNOWN	SYBR	None				23.9434	23.7291	0.1874							false	1.0172	true	3	16	1	81.0457				N
B3	Sample 05	Primer T5-2	UNKNOWN	SYBR	None				23.5962	23.7291	0.1874							false	1.0172	true	3	15	1	81.1955				N
B4	Sample 06	Primer T5-2	UNKNOWN	SYBR	None				24.4739	24.7567	0.2451							false	1.0172	true	3	17	1	81.4945				N
B5	Sample 06	Primer T5-2	UNKNOWN	SYBR	None				24.8873	24.7567	0.2451							false	1.0172	true	3	16	1	81.3446				N
B6	Sample 06	Primer T5-2	UNKNOWN	SYBR	None				24.9088	24.7567	0.2451							false	1.0172	true	3	16	1	81.3446				N
B7	Sample 07	Primer T5-2	UNKNOWN	SYBR	None				22.989	23.054	0.0806							false	1.0172	true	3	14	1	81.1954				N
B8	Sample 07	Primer T5-2	UNKNOWN	SYBR	None				23.0288	23.054	0.0806							false	1.0172	true	3	14	1	81.1954				N
B9	Sample 07	Primer T5-2	UNKNOWN	SYBR	None				23.1442	23.054	0.0806							false	1.0172	true	3	15	1	81.0459				N
B10	Sample 08	Primer T5-2	UNKNOWN	SYBR	None				22.7314	22.8021	0.0729							false	1.0172	true	3	15	1	81.0459				N
B11	Sample 08	Primer T5-2	UNKNOWN	SYBR	None				22.7977	22.8021	0.0729							false	1.0172	true	3	14	1	81.0453				N
B12	Sample 08	Primer T5-2	UNKNOWN	SYBR	None				22.877	22.8021	0.0729							false	1.0172	true	3	14	1	81.0453				N
C1	Sample 09	Primer T5-2	UNKNOWN	SYBR	None				23.084	23.2209	0.1368							false	1.0172	true	3	14	1	81.0457				N
C2	Sample 09	Primer T5-2	UNKNOWN	SYBR	None				23.3576	23.2209	0.1368							false	1.0172	true	3	15	1	81.0457				N
C3	Sample 09	Primer T5-2	UNKNOWN	SYBR	None				23.2212	23.2209	0.1368							false	1.0172	true	3	15	1	81.1955				N
C4	Sample 10	Primer T5-2	UNKNOWN	SYBR	None				21.9568	21.946	0.0491							false	1.0172	true	3	12	1	81.6439				N
C5	Sample 10	Primer T5-2	UNKNOWN	SYBR	None				21.8924	21.946	0.0491							false	1.0172	true	3	12	1	81.4941				N
C6	Sample 10	Primer T5-2	UNKNOWN	SYBR	None				21.9888	21.946	0.0491							false	1.0172	true	3	13	1	81.3446				N
C7	Sample 11	Primer T5-2	UNKNOWN	SYBR	None				20.9393	20.9455	0.0228							false	1.0172	true	3	12	1	80.8964				N
C8	Sample 11	Primer T5-2	UNKNOWN	SYBR	None				20.9708	20.9455	0.0228							false	1.0172	true	3	12	1	80.8964				N
C9	Sample 11	Primer T5-2	UNKNOWN	SYBR	None				20.9264	20.9455	0.0228							false	1.0172	true	3	12	1	80.8964				N
C10	Sample 12	Primer T5-2	UNKNOWN	SYBR	None				21.6293	21.5505	0.1011							false	1.0172	true	3	13	1	81.1953				N
C11	Sample 12	Primer T5-2	UNKNOWN	SYBR	None				21.5857	21.5505	0.1011							false	1.0172	true	3	13	1	81.1948				N
C12	Sample 12	Primer T5-2	UNKNOWN	SYBR	None				21.4365	21.5505	0.1011							false	1.0172	true	3	12	1	81.1948				N
D1	Sample 13	Primer T5-2	UNKNOWN	SYBR	None				20.5794	20.6237	0.0742							false	1.0172	true	3	11	1	81.1952				N
D2	Sample 13	Primer T5-2	UNKNOWN	SYBR	None				20.5823	20.6237	0.0742							false	1.0172	true	3	10	1	81.1952				N
D3	Sample 13	Primer T5-2	UNKNOWN	SYBR	None				20.7093	20.6237	0.0742							false	1.0172	true	3	12	1	81.345				N
D4	Sample 14	Primer T5-2	UNKNOWN	SYBR	None				20.5966	20.4948	0.1116							false	1.0172	true	3	11	1	81.345				N
D5	Sample 14	Primer T5-2	UNKNOWN	SYBR	None				20.3755	20.4948	0.1116							false	1.0172	true	3	11	1	81.1951				N
D6	Sample 14	Primer T5-2	UNKNOWN	SYBR	None				20.5123	20.4948	0.1116							false	1.0172	true	3	12	1	81.1951				N
D7	Sample 15	Primer T5-2	UNKNOWN	SYBR	None				21.491	21.6315	0.299							false	1.0172	true	3	13	1	81.1954				N
D8	Sample 15	Primer T5-2	UNKNOWN	SYBR	None				21.9749	21.6315	0.299							false	1.0172	true	3	14	1	81.3448				N
D9	Sample 15	Primer T5-2	UNKNOWN	SYBR	None				21.4286	21.6315	0.299							false	1.0172	true	3	12	1	81.1953				N
D10	Sample 16	Primer T5-2	UNKNOWN	SYBR	None				21.693	21.6182	0.0975							false	1.0172	true	3	13	1	81.3448				N
D11	Sample 16	Primer T5-2	UNKNOWN	SYBR	None				21.6538	21.6182	0.0975							false	1.0172	true	3	12	1	81.1948				N
D12	Sample 16	Primer T5-2	UNKNOWN	SYBR	None				21.5079	21.6182	0.0975							false	1.0172	true	3	12	1	81.1948				N
E1	Sample 17	Primer T5-2	UNKNOWN	SYBR	None				21.027	21.0018	0.0367							false	1.0172	true	3	12	1	81.0457				N
E2	Sample 17	Primer T5-2	UNKNOWN	SYBR	None				21.0187	21.0018	0.0367							false	1.0172	true	3	12	1	81.0457				N
E3	Sample 17	Primer T5-2	UNKNOWN	SYBR	None				20.9596	21.0018	0.0367							false	1.0172	true	3	12	1	81.1955				N
E4	Sample 18	Primer T5-2	UNKNOWN	SYBR	None				22.3905	22.3996	0.0235							false	1.0172	true	3	12	1	81.1955				N
E5	Sample 18	Primer T5-2	UNKNOWN	SYBR	None				22.4264	22.3996	0.0235							false	1.0172	true	3	13	1	81.0456				N
E6	Sample 18	Primer T5-2	UNKNOWN	SYBR	None				22.382	22.3996	0.0235							false	1.0172	true	3	13	1	81.0456				N
E7	Sample 19	Primer T5-2	UNKNOWN	SYBR	None				22.4233	22.3225	0.1061							false	1.0172	true	3	13	1	81.4943				N
E8	Sample 19	Primer T5-2	UNKNOWN	SYBR	None				22.3326	22.3225	0.1061							false	1.0172	true	3	14	1	81.4943				N
E9	Sample 19	Primer T5-2	UNKNOWN	SYBR	None				22.2118	22.3225	0.1061							false	1.0172	true	3	13	1	81.4943				N
E10	Sample 20	Primer T5-2	UNKNOWN	SYBR	None				23.6362	23.51	0.1845							false	1.0172	true	3	15	1	81.1953				N
E11	Sample 20	Primer T5-2	UNKNOWN	SYBR	None				23.5954	23.51	0.1845							false	1.0172	true	3	15	1	81.0453				N
E12	Sample 20	Primer T5-2	UNKNOWN	SYBR	None				23.2982	23.51	0.1845							false	1.0172	true	3	15	1	81.0453				N
F1	Sample 21	Primer T5-2	UNKNOWN	SYBR	None				21.9329	22.2201	0.2861							false	1.0172	true	3	13	1	80.7468				N
F2	Sample 21	Primer T5-2	UNKNOWN	SYBR	None				22.2224	22.2201	0.2861							false	1.0172	true	3	13	1	80.7468				N
F3	Sample 21	Primer T5-2	UNKNOWN	SYBR	None				22.505	22.2201	0.2861							false	1.0172	true	3	13	1	80.8966				N
F4	Sample 22	Primer T5-2	UNKNOWN	SYBR	None				23.8445	23.8912	0.1381							false	1.0172	true	3	15	1	81.345				N
F5	Sample 22	Primer T5-2	UNKNOWN	SYBR	None				24.0466	23.8912	0.1381							false	1.0172	true	3	15	1	81.1951				N
F6	Sample 22	Primer T5-2	UNKNOWN	SYBR	None				23.7825	23.8912	0.1381							false	1.0172	true	3	15	1	81.1951				N
F7	Sample 23	Primer T5-2	UNKNOWN	SYBR	None				24.387	24.247	0.1228							false	1.0172	true	3	16	1	80.8964				N
F8	Sample 23	Primer T5-2	UNKNOWN	SYBR	None				24.1962	24.247	0.1228							false	1.0172	true	3	16	1	80.747				N
F9	Sample 23	Primer T5-2	UNKNOWN	SYBR	None				24.1578	24.247	0.1228							false	1.0172	true	3	16	1	80.7469				N
F10	Sample 24	Primer T5-2	UNKNOWN	SYBR	None				24.4277	24.3198	0.202							false	1.0172	true	3	16	1	81.3448				N
F11	Sample 24	Primer T5-2	UNKNOWN	SYBR	None				24.4449	24.3198	0.202							false	1.0172	true	3	16	1	81.3442				N
F12	Sample 24	Primer T5-2	UNKNOWN	SYBR	None				24.0867	24.3198	0.202							false	1.0172	true	3	15	1	81.1948				N
G1	Sample 25	Primer T5-2	UNKNOWN	SYBR	None				24.0331	24.1665	0.2044							false	1.0172	true	3	16	1	81.4941				N
G2	Sample 25	Primer T5-2	UNKNOWN	SYBR	None				24.0646	24.1665	0.2044							false	1.0172	true	3	15	1	81.4941				N
G3	Sample 25	Primer T5-2	UNKNOWN	SYBR	None				24.4019	24.1665	0.2044							false	1.0172	true	3	15	1	81.6439				N
G4	Sample 26	Primer T5-2	UNKNOWN	SYBR	None				24.1955	24.0863	0.1607							false	1.0172	true	3	16	1	81.345				N
G5	Sample 26	Primer T5-2	UNKNOWN	SYBR	None				24.1618	24.0863	0.1607							false	1.0172	true	3	16	1	81.3446				N
G6	Sample 26	Primer T5-2	UNKNOWN	SYBR	None				23.9018	24.0863	0.1607							false	1.0172	true	3	15	1	81.3446				N
G7	Sample 27	Primer T5-2	UNKNOWN	SYBR	None				24.2537	24.2571	0.046							false	1.0172	true	3	16	1	80.8964				N
G8	Sample 27	Primer T5-2	UNKNOWN	SYBR	None				24.2128	24.2571	0.046							false	1.0172	true	3	15	1	80.8964				N
G9	Sample 27	Primer T5-2	UNKNOWN	SYBR	None				24.3047	24.2571	0.046							false	1.0172	true	3	16	1	81.0459				N
G10	Sample 28	Primer T5-2	UNKNOWN	SYBR	None				24.3676	24.201	0.1668							false	1.0172	true	3	15	1	81.1953				N
G11	Sample 28	Primer T5-2	UNKNOWN	SYBR	None				24.034	24.201	0.1668							false	1.0172	true	3	15	1	81.0453				N
G12	Sample 28	Primer T5-2	UNKNOWN	SYBR	None				24.2015	24.201	0.1668							false	1.0172	true	3	15	1	81.1948				N
H1	Sample 29	Primer T5-2	UNKNOWN	SYBR	None				24.084	24.1256	0.0385							false	1.0172	true	3	15	1	81.1952				N
H2	Sample 29	Primer T5-2	UNKNOWN	SYBR	None				24.133	24.1256	0.0385							false	1.0172	true	3	15	1	81.0457				N
H3	Sample 29	Primer T5-2	UNKNOWN	SYBR	None				24.1599	24.1256	0.0385							false	1.0172	true	3	16	1	81.345				N
H4	Sample 30	Primer T5-2	UNKNOWN	SYBR	None				23.9118	24.0378	0.1108							false	1.0172	true	3	16	1	81.345				N
H5	Sample 30	Primer T5-2	UNKNOWN	SYBR	None				24.0817	24.0378	0.1108							false	1.0172	true	3	15	1	81.3446				N
H6	Sample 30	Primer T5-2	UNKNOWN	SYBR	None				24.12	24.0378	0.1108							false	1.0172	true	3	16	1	81.3446				N
H7		Primer T5-2	NTC	SYBR	None				33.7612									false	1.0172	true	3	25	1	74.1709				Y
Analysis Type = Singleplex
Endogenous Control = Primer T5-2
RQ Min/Max Confidence Level = 95.0
Reference Sample = Sample 01
