# Supplementary material for: Dating Pupae of the Blow Fly Calliphora vicina Robineau–Desvoidy 1830 (Diptera: Calliphoridae) for Post Mortem Interval—Estimation: Validation of Molecular Age Markers
Source: Genes (Basel). 2018 Mar 9;9(3):153. doi: 10.3390/genes9030153 (PMC5867874; doi:10.3390/genes9030153)
Supplement: Supplementary file 1 [file genes-09-00153-s001.zip › S2/CV17/PT05-2_CV17G1_11-15_3MACE-Samples_RUNdata.txt]

* Block Type = 96well
* Chemistry = SYBR_GREEN
* Experiment File Name = D:\RMIF_Doktorarbeit_BZ\Ergebnisse\MACE\OneStepRTqPCR\InvitrogenSYBR-GreenER_MACE\Primer T5-2 T7-2 MACE.eds
* Experiment Run End Time = Not Started
* Instrument Type = steponeplus
* Passive Reference = ROX
[Results]
Well	Sample Name	Target Name	Task	Reporter	Quencher	RQ	RQ Min	RQ Max	Cт	Cт Mean	Cт SD	ΔCт	ΔCт Mean	ΔCт SE	HK Control ΔCт Mean	HK Control ΔCт SE	ΔΔCт	Automatic Ct Threshold	Ct Threshold	Automatic Baseline	Baseline Start	Baseline End	Efficiency	Tm1	Tm2	Tm3	Comments	AMPNC
A1	Sample 31	Primer T5-2	UNKNOWN	SYBR	None				25.0564	24.8699	0.1877							false	1.0172	true	3	18	1	80.7223				N
A2	Sample 31	Primer T5-2	UNKNOWN	SYBR	None				24.6811	24.8699	0.1877							false	1.0172	true	3	17	1	80.7223				N
A3	Sample 31	Primer T5-2	UNKNOWN	SYBR	None				24.8721	24.8699	0.1877							false	1.0172	true	3	17	1	80.7226				N
A4	Sample 32	Primer T5-2	UNKNOWN	SYBR	None				24.5283	24.6369	0.0992							false	1.0172	true	3	17	1	80.7226				N
A5	Sample 32	Primer T5-2	UNKNOWN	SYBR	None				24.6596	24.6369	0.0992							false	1.0172	true	3	17	1	80.5725				N
A6	Sample 32	Primer T5-2	UNKNOWN	SYBR	None				24.7228	24.6369	0.0992							false	1.0172	true	3	17	1	80.5725				N
A7	Sample 33	Primer T5-2	UNKNOWN	SYBR	None				25.332	25.3573	0.0223							false	1.0172	true	3	18	1	80.7176	74.8837			N
A8	Sample 33	Primer T5-2	UNKNOWN	SYBR	None				25.3739	25.3573	0.0223							false	1.0172	true	3	18	1	80.7176	74.8837			N
A9	Sample 33	Primer T5-2	UNKNOWN	SYBR	None				25.366	25.3573	0.0223							false	1.0172	true	3	18	1	80.5725	74.8876			N
A10	Sample 34	Primer T5-2	UNKNOWN	SYBR	None				24.9603	24.8784	0.1185							false	1.0172	true	3	18	1	81.0214	74.738			N
A11	Sample 34	Primer T5-2	UNKNOWN	SYBR	None				24.9324	24.8784	0.1185							false	1.0172	true	3	17	1	81.022	74.89			N
A12	Sample 34	Primer T5-2	UNKNOWN	SYBR	None				24.7426	24.8784	0.1185							false	1.0172	true	3	17	1	81.022	74.89			N
B1	Sample 35	Primer T5-2	UNKNOWN	SYBR	None				24.5411	24.5795	0.0419							false	1.0172	true	3	17	1	80.4232				N
B2	Sample 35	Primer T5-2	UNKNOWN	SYBR	None				24.5733	24.5795	0.0419							false	1.0172	true	3	17	1	80.2736				N
B3	Sample 35	Primer T5-2	UNKNOWN	SYBR	None				24.6241	24.5795	0.0419							false	1.0172	true	3	17	1	80.4235				N
B4	Sample 36	Primer T5-2	UNKNOWN	SYBR	None				24.9754	24.9823	0.0081							false	1.0172	true	3	17	1	80.7226				N
B5	Sample 36	Primer T5-2	UNKNOWN	SYBR	None				24.9913	24.9823	0.0081							false	1.0172	true	3	17	1	80.5725				N
B6	Sample 36	Primer T5-2	UNKNOWN	SYBR	None				24.9803	24.9823	0.0081							false	1.0172	true	3	18	1	80.5725				N
B7	Sample 37	Primer T5-2	UNKNOWN	SYBR	None				24.9218	24.9369	0.0242							false	1.0172	true	3	17	1	80.7176	74.8837			N
B8	Sample 37	Primer T5-2	UNKNOWN	SYBR	None				24.9649	24.9369	0.0242							false	1.0172	true	3	18	1	80.568	74.8837			N
B9	Sample 37	Primer T5-2	UNKNOWN	SYBR	None				24.924	24.9369	0.0242							false	1.0172	true	3	17	1	80.5725	74.8876			N
B10	Sample 38	Primer T5-2	UNKNOWN	SYBR	None				25.2551	25.3542	0.0921							false	1.0172	true	3	18	1	80.2733	74.8876			N
B11	Sample 38	Primer T5-2	UNKNOWN	SYBR	None				25.3703	25.3542	0.0921							false	1.0172	true	3	18	1	80.2742	74.89			N
B12	Sample 38	Primer T5-2	UNKNOWN	SYBR	None				25.4371	25.3542	0.0921							false	1.0172	true	3	18	1	80.2742				N
C1	Sample 39	Primer T5-2	UNKNOWN	SYBR	None				25.7188	25.6201	0.1013							false	1.0172	true	3	18	1	80.2736				N
C2	Sample 39	Primer T5-2	UNKNOWN	SYBR	None				25.5164	25.6201	0.1013							false	1.0172	true	3	18	1	80.2736				N
C3	Sample 39	Primer T5-2	UNKNOWN	SYBR	None				25.625	25.6201	0.1013							false	1.0172	true	3	18	1	80.4235				N
C4	Sample 40	Primer T5-2	UNKNOWN	SYBR	None				25.4742	25.6548	0.1596							false	1.0172	true	3	18	1	80.7226				N
C5	Sample 40	Primer T5-2	UNKNOWN	SYBR	None				25.7135	25.6548	0.1596							false	1.0172	true	3	19	1	80.5725				N
C6	Sample 40	Primer T5-2	UNKNOWN	SYBR	None				25.7767	25.6548	0.1596							false	1.0172	true	3	18	1	80.5725				N
C7	Sample 41	Primer T5-2	UNKNOWN	SYBR	None				25.5816	25.6778	0.0836							false	1.0172	true	3	18	1	80.4184				N
C8	Sample 41	Primer T5-2	UNKNOWN	SYBR	None				25.7319	25.6778	0.0836							false	1.0172	true	3	19	1	80.2688				N
C9	Sample 41	Primer T5-2	UNKNOWN	SYBR	None				25.7199	25.6778	0.0836							false	1.0172	true	3	19	1	80.2733				N
C10	Sample 42	Primer T5-2	UNKNOWN	SYBR	None				25.9082	25.9586	0.0696							false	1.0172	true	3	19	1	80.5725	75.0372			N
C11	Sample 42	Primer T5-2	UNKNOWN	SYBR	None				26.038	25.9586	0.0696							false	1.0172	true	3	19	1	80.5733	75.0395			N
C12	Sample 42	Primer T5-2	UNKNOWN	SYBR	None				25.9296	25.9586	0.0696							false	1.0172	true	3	19	1	80.5733	75.0395			N
D1	Sample 43	Primer T5-2	UNKNOWN	SYBR	None				27.5321	27.5437	0.0298							false	1.0172	true	3	20	1	80.7223	75.1888			N
D2	Sample 43	Primer T5-2	UNKNOWN	SYBR	None				27.5775	27.5437	0.0298							false	1.0172	true	3	20	1	80.7223	75.1888			N
D3	Sample 43	Primer T5-2	UNKNOWN	SYBR	None				27.5214	27.5437	0.0298							false	1.0172	true	3	20	1	80.8722	75.3378			N
D4	Sample 44	Primer T5-2	UNKNOWN	SYBR	None				26.9594	26.9196	0.0394							false	1.0172	true	3	20	1	80.1243	75.1882			N
D5	Sample 44	Primer T5-2	UNKNOWN	SYBR	None				26.8806	26.9196	0.0394							false	1.0172	true	3	20	1	79.9743	75.0389			N
D6	Sample 44	Primer T5-2	UNKNOWN	SYBR	None				26.919	26.9196	0.0394							false	1.0172	true	3	20	1	80.1238	75.0389			N
D7	Sample 45	Primer T5-2	UNKNOWN	SYBR	None				26.546	26.5367	0.1268							false	1.0172	true	3	19	1	80.568	75.0333			N
D8	Sample 45	Primer T5-2	UNKNOWN	SYBR	None				26.6586	26.5367	0.1268							false	1.0172	true	3	19	1	80.568	75.0333			N
D9	Sample 45	Primer T5-2	UNKNOWN	SYBR	None				26.4056	26.5367	0.1268							false	1.0172	true	3	19	1	80.5725	74.8876			N
D10		Primer T5-2	NTC	SYBR	None				Undetermined									false	1.0172	true	3	22	1	75.3364				Y
Analysis Type = Singleplex
Endogenous Control = Primer T5-2
RQ Min/Max Confidence Level = 95.0
Reference Sample = Sample 45
