# Supplementary material for: Dating Pupae of the Blow Fly Calliphora vicina Robineau–Desvoidy 1830 (Diptera: Calliphoridae) for Post Mortem Interval—Estimation: Validation of Molecular Age Markers
Source: Genes (Basel). 2018 Mar 9;9(3):153. doi: 10.3390/genes9030153 (PMC5867874; doi:10.3390/genes9030153)
Supplement: Supplementary file 1 [file genes-09-00153-s001.zip › S2/CV17/PT06-1_CV17G1_1-10_3MACE-Samples_RUNdata.txt]

* Block Type = 96well
* Chemistry = SYBR_GREEN
* Experiment File Name = D:\RMIF_Doktorarbeit_BZ\Ergebnisse\MACE\OneStepRTqPCR\PromegaBrytGreen_MACE\MACE_T6-1\Primer T6-1 MACE.eds
* Experiment Run End Time = Not Started
* Instrument Type = steponeplus
* Passive Reference = ROX
[Results]
Well	Sample Name	Target Name	Task	Reporter	Quencher	RQ	RQ Min	RQ Max	Cт	Cт Mean	Cт SD	ΔCт	ΔCт Mean	ΔCт SE	HK Control ΔCт Mean	HK Control ΔCт SE	ΔΔCт	Automatic Ct Threshold	Ct Threshold	Automatic Baseline	Baseline Start	Baseline End	Efficiency	Tm1	Tm2	Tm3	Comments	MTP
A1	Sample 01	Primer T6-1	UNKNOWN	SYBR	None				30.3696	30.5974	0.1998							false	0.9791	false	1	9	1	78.9501				N
A2	Sample 01	Primer T6-1	UNKNOWN	SYBR	None				30.6803	30.5974	0.1998							false	0.9791	false	1	9	1	78.9501				N
A3	Sample 01	Primer T6-1	UNKNOWN	SYBR	None				30.7424	30.5974	0.1998							false	0.9791	false	1	9	1	78.9441				N
A4	Sample 02	Primer T6-1	UNKNOWN	SYBR	None				28.6424	28.5461	0.2126							false	0.9791	false	1	9	1	79.0936				N
A5	Sample 02	Primer T6-1	UNKNOWN	SYBR	None				28.3024	28.5461	0.2126							false	0.9791	false	1	9	1	78.7966				N
A6	Sample 02	Primer T6-1	UNKNOWN	SYBR	None				28.6935	28.5461	0.2126							false	0.9791	false	1	9	1	78.7966				N
A7	Sample 03	Primer T6-1	UNKNOWN	SYBR	None				30.3078	30.2248	0.0761							false	0.9791	false	1	9	1	79.0981				N
A8	Sample 03	Primer T6-1	UNKNOWN	SYBR	None				30.2081	30.2248	0.0761							false	0.9791	false	1	9	1	79.0981				N
A9	Sample 03	Primer T6-1	UNKNOWN	SYBR	None				30.1584	30.2248	0.0761							false	0.9791	false	1	9	1	78.947				N
A10	Sample 04	Primer T6-1	UNKNOWN	SYBR	None				27.8916	27.8426	0.1188							false	0.9791	false	1	9	1	78.947				N
A11	Sample 04	Primer T6-1	UNKNOWN	SYBR	None				27.929	27.8426	0.1188							false	0.9791	false	1	9	1	78.9472				N
A12	Sample 04	Primer T6-1	UNKNOWN	SYBR	None				27.7072	27.8426	0.1188							false	0.9791	false	1	9	1	78.9472				N
B1	Sample 05	Primer T6-1	UNKNOWN	SYBR	None				27.8736	27.9927	0.1034							false	0.9791	false	1	9	1	78.9501				N
B2	Sample 05	Primer T6-1	UNKNOWN	SYBR	None				28.0589	27.9927	0.1034							false	0.9791	false	1	9	1	78.9501				N
B3	Sample 05	Primer T6-1	UNKNOWN	SYBR	None				28.0456	27.9927	0.1034							false	0.9791	false	1	9	1	78.9441				N
B4	Sample 06	Primer T6-1	UNKNOWN	SYBR	None				30.3991	30.6177	0.4616							false	0.9791	false	1	9	1	78.9441				N
B5	Sample 06	Primer T6-1	UNKNOWN	SYBR	None				31.148	30.6177	0.4616							false	0.9791	false	1	9	1	78.7966				N
B6	Sample 06	Primer T6-1	UNKNOWN	SYBR	None				30.3059	30.6177	0.4616							false	0.9791	false	1	9	1	78.7966				N
B7	Sample 07	Primer T6-1	UNKNOWN	SYBR	None				21.6916	21.5521	0.1281							false	0.9791	false	1	9	1	78.9486				N
B8	Sample 07	Primer T6-1	UNKNOWN	SYBR	None				21.5248	21.5521	0.1281							false	0.9791	false	1	9	1	78.7992				N
B9	Sample 07	Primer T6-1	UNKNOWN	SYBR	None				21.4397	21.5521	0.1281							false	0.9791	false	1	9	1	78.7976				N
B10	Sample 08	Primer T6-1	UNKNOWN	SYBR	None				21.5077	21.4226	0.0881							false	0.9791	false	1	9	1	78.7976				N
B11	Sample 08	Primer T6-1	UNKNOWN	SYBR	None				21.4283	21.4226	0.0881							false	0.9791	false	1	9	1	78.7978				N
B12	Sample 08	Primer T6-1	UNKNOWN	SYBR	None				21.3317	21.4226	0.0881							false	0.9791	false	1	9	1	78.7978				N
C1	Sample 09	Primer T6-1	UNKNOWN	SYBR	None				21.0879	21.1076	0.0179							false	0.9791	false	1	9	1	78.8006				N
C2	Sample 09	Primer T6-1	UNKNOWN	SYBR	None				21.112	21.1076	0.0179							false	0.9791	false	1	9	1	78.8006				N
C3	Sample 09	Primer T6-1	UNKNOWN	SYBR	None				21.123	21.1076	0.0179							false	0.9791	false	1	9	1	78.9441				N
C4	Sample 10	Primer T6-1	UNKNOWN	SYBR	None				17.6537	17.5728	0.0941							false	0.9791	false	1	9	1	78.7947				N
C5	Sample 10	Primer T6-1	UNKNOWN	SYBR	None				17.5952	17.5728	0.0941							false	0.9791	false	1	9	1	78.6472				N
C6	Sample 10	Primer T6-1	UNKNOWN	SYBR	None				17.4694	17.5728	0.0941							false	0.9791	false	1	9	1	78.7966				N
C7	Sample 11	Primer T6-1	UNKNOWN	SYBR	None				16.0746	15.9954	0.0686							false	0.9791	false	1	9	1	78.7992				N
C8	Sample 11	Primer T6-1	UNKNOWN	SYBR	None				15.9541	15.9954	0.0686							false	0.9791	false	1	9	1	78.7992				N
C9	Sample 11	Primer T6-1	UNKNOWN	SYBR	None				15.9575	15.9954	0.0686							false	0.9791	false	1	9	1	78.7976				N
C10	Sample 12	Primer T6-1	UNKNOWN	SYBR	None				17.8774	17.762	0.1025							false	0.9791	false	1	9	1	78.7976				N
C11	Sample 12	Primer T6-1	UNKNOWN	SYBR	None				17.7269	17.762	0.1025							false	0.9791	false	1	9	1	78.7978				N
C12	Sample 12	Primer T6-1	UNKNOWN	SYBR	None				17.6817	17.762	0.1025							false	0.9791	false	1	9	1	78.7978				N
D1	Sample 13	Primer T6-1	UNKNOWN	SYBR	None				15.9569	15.9771	0.0574							false	0.9791	false	1	9	1	78.8006				N
D2	Sample 13	Primer T6-1	UNKNOWN	SYBR	None				16.042	15.9771	0.0574							false	0.9791	false	1	9	1	78.8006				N
D3	Sample 13	Primer T6-1	UNKNOWN	SYBR	None				15.9325	15.9771	0.0574							false	0.9791	false	1	9	1	78.7947				N
D4	Sample 14	Primer T6-1	UNKNOWN	SYBR	None				15.643	15.5818	0.0674							false	0.9791	false	1	9	1	78.6453				N
D5	Sample 14	Primer T6-1	UNKNOWN	SYBR	None				15.5096	15.5818	0.0674							false	0.9791	false	1	9	1	78.6472				N
D6	Sample 14	Primer T6-1	UNKNOWN	SYBR	None				15.5927	15.5818	0.0674							false	0.9791	false	1	9	1	78.6472				N
D7	Sample 15	Primer T6-1	UNKNOWN	SYBR	None				16.0325	16.0952	0.311							false	0.9791	false	1	9	1	78.7992				N
D8	Sample 15	Primer T6-1	UNKNOWN	SYBR	None				16.4328	16.0952	0.311							false	0.9791	false	1	9	1	78.7992				N
D9	Sample 15	Primer T6-1	UNKNOWN	SYBR	None				15.8203	16.0952	0.311							false	0.9791	false	1	9	1	78.6482				N
D10	Sample 16	Primer T6-1	UNKNOWN	SYBR	None				14.9426	14.9056	0.0677							false	0.9791	false	1	9	1	78.7976				N
D11	Sample 16	Primer T6-1	UNKNOWN	SYBR	None				14.9467	14.9056	0.0677							false	0.9791	false	1	9	1	78.7978				N
D12	Sample 16	Primer T6-1	UNKNOWN	SYBR	None				14.8275	14.9056	0.0677							false	0.9791	false	1	9	1	78.7978				N
E1	Sample 17	Primer T6-1	UNKNOWN	SYBR	None				15.2284	15.2972	0.0614							false	0.9791	false	1	9	1	78.8006				N
E2	Sample 17	Primer T6-1	UNKNOWN	SYBR	None				15.3168	15.2972	0.0614							false	0.9791	false	1	9	1	78.8006				N
E3	Sample 17	Primer T6-1	UNKNOWN	SYBR	None				15.3464	15.2972	0.0614							false	0.9791	false	1	9	1	78.7947				N
E4	Sample 18	Primer T6-1	UNKNOWN	SYBR	None				15.7832	15.8503	0.0623							false	0.9791	false	1	9	1	78.7947				N
E5	Sample 18	Primer T6-1	UNKNOWN	SYBR	None				15.8615	15.8503	0.0623							false	0.9791	false	1	9	1	78.6472				N
E6	Sample 18	Primer T6-1	UNKNOWN	SYBR	None				15.9063	15.8503	0.0623							false	0.9791	false	1	9	1	78.6472				N
E7	Sample 19	Primer T6-1	UNKNOWN	SYBR	None				15.9087	15.799	0.1139							false	0.9791	false	1	9	1	78.7992				N
E8	Sample 19	Primer T6-1	UNKNOWN	SYBR	None				15.807	15.799	0.1139							false	0.9791	false	1	9	1	78.7992				N
E9	Sample 19	Primer T6-1	UNKNOWN	SYBR	None				15.6813	15.799	0.1139							false	0.9791	false	1	9	1	78.6482				N
E10	Sample 20	Primer T6-1	UNKNOWN	SYBR	None				16.4263	16.2108	0.1894							false	0.9791	false	1	9	1	78.6482				N
E11	Sample 20	Primer T6-1	UNKNOWN	SYBR	None				16.1356	16.2108	0.1894							false	0.9791	false	1	9	1	78.6484				N
E12	Sample 20	Primer T6-1	UNKNOWN	SYBR	None				16.0705	16.2108	0.1894							false	0.9791	false	1	9	1	78.6484				N
F1	Sample 21	Primer T6-1	UNKNOWN	SYBR	None				15.889	15.8662	0.0198							false	0.9791	false	1	9	1	78.8006				N
F2	Sample 21	Primer T6-1	UNKNOWN	SYBR	None				15.8534	15.8662	0.0198							false	0.9791	false	1	9	1	78.8006				N
F3	Sample 21	Primer T6-1	UNKNOWN	SYBR	None				15.8561	15.8662	0.0198							false	0.9791	false	1	9	1	78.9441				N
F4	Sample 22	Primer T6-1	UNKNOWN	SYBR	None				20.713	20.6444	0.0608							false	0.9791	false	1	9	1	78.7947				N
F5	Sample 22	Primer T6-1	UNKNOWN	SYBR	None				20.623	20.6444	0.0608							false	0.9791	false	1	9	1	78.7966				N
F6	Sample 22	Primer T6-1	UNKNOWN	SYBR	None				20.5971	20.6444	0.0608							false	0.9791	false	1	9	1	78.7966				N
F7	Sample 23	Primer T6-1	UNKNOWN	SYBR	None				21.9917	21.7958	0.2096							false	0.9791	false	1	9	1	78.9486				N
F8	Sample 23	Primer T6-1	UNKNOWN	SYBR	None				21.8211	21.7958	0.2096							false	0.9791	false	1	9	1	78.7992				N
F9	Sample 23	Primer T6-1	UNKNOWN	SYBR	None				21.5747	21.7958	0.2096							false	0.9791	false	1	9	1	78.7976				N
F10	Sample 24	Primer T6-1	UNKNOWN	SYBR	None				21.5409	21.4203	0.1057							false	0.9791	false	1	9	1	78.7976				N
F11	Sample 24	Primer T6-1	UNKNOWN	SYBR	None				21.3762	21.4203	0.1057							false	0.9791	false	1	9	1	78.7978				N
F12	Sample 24	Primer T6-1	UNKNOWN	SYBR	None				21.3438	21.4203	0.1057							false	0.9791	false	1	9	1	78.6484	74.4653			Y
G1	Sample 25	Primer T6-1	UNKNOWN	SYBR	None				24.3068	24.3233	0.0365							false	0.9791	false	1	9	1	78.8006				N
G2	Sample 25	Primer T6-1	UNKNOWN	SYBR	None				24.3652	24.3233	0.0365							false	0.9791	false	1	9	1	78.8006				N
G3	Sample 25	Primer T6-1	UNKNOWN	SYBR	None				24.2979	24.3233	0.0365							false	0.9791	false	1	9	1	78.9441				N
G4	Sample 26	Primer T6-1	UNKNOWN	SYBR	None				23.8461	23.8485	0.0173							false	0.9791	false	1	9	1	79.0936				N
G5	Sample 26	Primer T6-1	UNKNOWN	SYBR	None				23.8325	23.8485	0.0173							false	0.9791	false	1	9	1	78.9461				N
G6	Sample 26	Primer T6-1	UNKNOWN	SYBR	None				23.8669	23.8485	0.0173							false	0.9791	false	1	9	1	78.9461				N
G7	Sample 27	Primer T6-1	UNKNOWN	SYBR	None				23.9955	23.9346	0.0594							false	0.9791	false	1	9	1	78.7992				N
G8	Sample 27	Primer T6-1	UNKNOWN	SYBR	None				23.9316	23.9346	0.0594							false	0.9791	false	1	9	1	78.7992				N
G9	Sample 27	Primer T6-1	UNKNOWN	SYBR	None				23.8767	23.9346	0.0594							false	0.9791	false	1	9	1	78.7976				N
G10	Sample 28	Primer T6-1	UNKNOWN	SYBR	None				24.124	24.0287	0.1039							false	0.9791	false	1	9	1	78.7976				N
G11	Sample 28	Primer T6-1	UNKNOWN	SYBR	None				23.9178	24.0287	0.1039							false	0.9791	false	1	9	1	78.7978				N
G12	Sample 28	Primer T6-1	UNKNOWN	SYBR	None				24.0444	24.0287	0.1039							false	0.9791	false	1	9	1	78.7978				N
H1	Sample 29	Primer T6-1	UNKNOWN	SYBR	None				23.8822	23.929	0.0405							false	0.9791	false	1	9	1	78.9501				N
H2	Sample 29	Primer T6-1	UNKNOWN	SYBR	None				23.9522	23.929	0.0405							false	0.9791	false	1	9	1	78.8006				N
H3	Sample 29	Primer T6-1	UNKNOWN	SYBR	None				23.9527	23.929	0.0405							false	0.9791	false	1	9	1	78.9441				N
H4	Sample 30	Primer T6-1	UNKNOWN	SYBR	None				24.7464	24.7839	0.0326							false	0.9791	false	1	9	1	79.0936				N
H5	Sample 30	Primer T6-1	UNKNOWN	SYBR	None				24.8002	24.7839	0.0326							false	0.9791	false	1	9	1	78.9461				N
H6	Sample 30	Primer T6-1	UNKNOWN	SYBR	None				24.8051	24.7839	0.0326							false	0.9791	false	1	9	1	78.9461				N
H7		Primer T6-1	NTC	SYBR	None				Undetermined									false	0.9791	false	1	9	1	65.3503				N
Analysis Type = Singleplex
Endogenous Control = Primer T6-1
RQ Min/Max Confidence Level = 95.0
Reference Sample = Sample 01
