# Supplementary material for: Dating Pupae of the Blow Fly Calliphora vicina Robineau–Desvoidy 1830 (Diptera: Calliphoridae) for Post Mortem Interval—Estimation: Validation of Molecular Age Markers
Source: Genes (Basel). 2018 Mar 9;9(3):153. doi: 10.3390/genes9030153 (PMC5867874; doi:10.3390/genes9030153)
Supplement: Supplementary file 1 [file genes-09-00153-s001.zip › S2/CV17/PT06-1_CV17G1_11-15_3MACE-Samples_RUNdata.txt]

* Block Type = 96well
* Chemistry = SYBR_GREEN
* Experiment File Name = D:\RMIF_Doktorarbeit_BZ\Ergebnisse\MACE\OneStepRTqPCR\PromegaBrytGreen_MACE\MACE_T7-1\Primer T6-1-2 T7-1 MACE.eds
* Experiment Run End Time = Not Started
* Instrument Type = steponeplus
* Passive Reference = ROX
[Results]
Well	Sample Name	Target Name	Task	Reporter	Quencher	RQ	RQ Min	RQ Max	Cт	Cт Mean	Cт SD	ΔCт	ΔCт Mean	ΔCт SE	HK Control ΔCт Mean	HK Control ΔCт SE	ΔΔCт	Automatic Ct Threshold	Ct Threshold	Automatic Baseline	Baseline Start	Baseline End	Efficiency	Tm1	Tm2	Tm3	Comments	HIGHSD
A1	Sample 31	Primer T6-1	UNKNOWN	SYBR	None				25.2176	25.1447	0.0782							false	0.9791	false	1	9	1	78.9485				N
A2	Sample 31	Primer T6-1	UNKNOWN	SYBR	None				25.0622	25.1447	0.0782							false	0.9791	false	1	9	1	78.799				N
A3	Sample 31	Primer T6-1	UNKNOWN	SYBR	None				25.1544	25.1447	0.0782							false	0.9791	false	1	9	1	78.9491				N
A4	Sample 32	Primer T6-1	UNKNOWN	SYBR	None				25.186	25.1592	0.119							false	0.9791	false	1	9	1	78.9491				N
A5	Sample 32	Primer T6-1	UNKNOWN	SYBR	None				25.0291	25.1592	0.119							false	0.9791	false	1	9	1	78.7991				N
A6	Sample 32	Primer T6-1	UNKNOWN	SYBR	None				25.2626	25.1592	0.119							false	0.9791	false	1	9	1	78.7991				N
A7	Sample 33	Primer T6-1	UNKNOWN	SYBR	None				25.3174	25.258	0.1476							false	0.9791	false	1	9	1	78.9491				N
A8	Sample 33	Primer T6-1	UNKNOWN	SYBR	None				25.3666	25.258	0.1476							false	0.9791	false	1	9	1	78.7996				N
A9	Sample 33	Primer T6-1	UNKNOWN	SYBR	None				25.0899	25.258	0.1476							false	0.9791	false	1	9	1	78.65				N
A10	Sample 34	Primer T6-1	UNKNOWN	SYBR	None				26.6969	26.5466	0.2159							false	0.9791	false	1	9	1	78.949				N
A11	Sample 34	Primer T6-1	UNKNOWN	SYBR	None				26.6437	26.5466	0.2159							false	0.9791	false	1	9	1	78.7999				N
A12	Sample 34	Primer T6-1	UNKNOWN	SYBR	None				26.2992	26.5466	0.2159							false	0.9791	false	1	9	1	78.7999				N
B1	Sample 35	Primer T6-1	UNKNOWN	SYBR	None				25.8476	25.8647	0.0934							false	0.9791	false	1	9	1	78.799				N
B2	Sample 35	Primer T6-1	UNKNOWN	SYBR	None				25.9655	25.8647	0.0934							false	0.9791	false	1	9	1	78.799				N
B3	Sample 35	Primer T6-1	UNKNOWN	SYBR	None				25.7811	25.8647	0.0934							false	0.9791	false	1	9	1	78.7996				N
B4	Sample 36	Primer T6-1	UNKNOWN	SYBR	None				25.4561	25.3743	0.0863							false	0.9791	false	1	9	1	78.9491				N
B5	Sample 36	Primer T6-1	UNKNOWN	SYBR	None				25.284	25.3743	0.0863							false	0.9791	false	1	9	1	78.7991				N
B6	Sample 36	Primer T6-1	UNKNOWN	SYBR	None				25.3828	25.3743	0.0863							false	0.9791	false	1	9	1	78.7991				N
B7	Sample 37	Primer T6-1	UNKNOWN	SYBR	None				28.9522	28.734	0.203							false	0.9791	false	1	9	1	78.9491				N
B8	Sample 37	Primer T6-1	UNKNOWN	SYBR	None				28.6992	28.734	0.203							false	0.9791	false	1	9	1	78.9491				N
B9	Sample 37	Primer T6-1	UNKNOWN	SYBR	None				28.5506	28.734	0.203							false	0.9791	false	1	9	1	78.7995				N
B10	Sample 38	Primer T6-1	UNKNOWN	SYBR	None				26.6966	26.7783	0.0834							false	0.9791	false	1	9	1	78.7995				N
B11	Sample 38	Primer T6-1	UNKNOWN	SYBR	None				26.8633	26.7783	0.0834							false	0.9791	false	1	9	1	78.7999				N
B12	Sample 38	Primer T6-1	UNKNOWN	SYBR	None				26.7749	26.7783	0.0834							false	0.9791	false	1	9	1	78.7999				N
C1	Sample 39	Primer T6-1	UNKNOWN	SYBR	None				28.8661	28.9146	0.0667							false	0.9791	false	1	9	1	78.9485				N
C2	Sample 39	Primer T6-1	UNKNOWN	SYBR	None				28.9907	28.9146	0.0667							false	0.9791	false	1	9	1	78.799				N
C3	Sample 39	Primer T6-1	UNKNOWN	SYBR	None				28.8869	28.9146	0.0667							false	0.9791	false	1	9	1	78.9491				N
C4	Sample 40	Primer T6-1	UNKNOWN	SYBR	None				29.6362	29.5893	0.1953							false	0.9791	false	1	9	1	79.0986				N
C5	Sample 40	Primer T6-1	UNKNOWN	SYBR	None				29.7569	29.5893	0.1953							false	0.9791	false	1	9	1	78.7991				N
C6	Sample 40	Primer T6-1	UNKNOWN	SYBR	None				29.3748	29.5893	0.1953							false	0.9791	false	1	9	1	78.7991				N
C7	Sample 41	Primer T6-1	UNKNOWN	SYBR	None				26.5425	26.5167	0.126							false	0.9791	false	1	9	1	78.9491				N
C8	Sample 41	Primer T6-1	UNKNOWN	SYBR	None				26.6278	26.5167	0.126							false	0.9791	false	1	9	1	78.7996				N
C9	Sample 41	Primer T6-1	UNKNOWN	SYBR	None				26.3799	26.5167	0.126							false	0.9791	false	1	9	1	78.7995				N
C10	Sample 42	Primer T6-1	UNKNOWN	SYBR	None				28.4015	28.3634	0.033							false	0.9791	false	1	9	1	78.949				N
C11	Sample 42	Primer T6-1	UNKNOWN	SYBR	None				28.3443	28.3634	0.033							false	0.9791	false	1	9	1	78.7999				N
C12	Sample 42	Primer T6-1	UNKNOWN	SYBR	None				28.3444	28.3634	0.033							false	0.9791	false	1	9	1	78.7999				N
D1	Sample 43	Primer T6-1	UNKNOWN	SYBR	None				30.9531	31.2751	0.44							false	0.9791	false	1	9	1	78.9485				N
D2	Sample 43	Primer T6-1	UNKNOWN	SYBR	None				31.7765	31.2751	0.44							false	0.9791	false	1	9	1	78.9485				N
D3	Sample 43	Primer T6-1	UNKNOWN	SYBR	None				31.0958	31.2751	0.44							false	0.9791	false	1	9	1	78.9491				N
D4	Sample 44	Primer T6-1	UNKNOWN	SYBR	None				30.6627	30.7512	0.2322							false	0.9791	false	1	9	1	79.0986				N
D5	Sample 44	Primer T6-1	UNKNOWN	SYBR	None				30.5763	30.7512	0.2322							false	0.9791	false	1	9	1	78.9487				N
D6	Sample 44	Primer T6-1	UNKNOWN	SYBR	None				31.0146	30.7512	0.2322							false	0.9791	false	1	9	1	78.9487				N
D7	Sample 45	Primer T6-1	UNKNOWN	SYBR	None				30.1919	30.5325	0.5017							false	0.9791	false	1	9	1	78.9491				Y
D8	Sample 45	Primer T6-1	UNKNOWN	SYBR	None				31.1087	30.5325	0.5017							false	0.9791	false	1	9	1	78.9491				Y
D9	Sample 45	Primer T6-1	UNKNOWN	SYBR	None				30.297	30.5325	0.5017							false	0.9791	false	1	9	1	78.7995				Y
D10		Primer T6-1	NTC	SYBR	None				Undetermined									false	0.9791	false	1	9	1	65.642				N
Analysis Type = Singleplex
Endogenous Control = Primer T6-1
RQ Min/Max Confidence Level = 95.0
Reference Sample = Sample 13
