# Supplementary material for: Dating Pupae of the Blow Fly Calliphora vicina Robineau–Desvoidy 1830 (Diptera: Calliphoridae) for Post Mortem Interval—Estimation: Validation of Molecular Age Markers
Source: Genes (Basel). 2018 Mar 9;9(3):153. doi: 10.3390/genes9030153 (PMC5867874; doi:10.3390/genes9030153)
Supplement: Supplementary file 1 [file genes-09-00153-s001.zip › S2/CV17/PT06-2_CV17G1_1-05_3MACE-Samples_RUNdata.txt]

* Block Type = 96well
* Chemistry = SYBR_GREEN
* Experiment File Name = D:\RMIF_Doktorarbeit_BZ\Ergebnisse\MACE\OneStepRTqPCR\Primer R2 T6-2 MACE.eds
* Experiment Run End Time = Not Started
* Instrument Type = steponeplus
* Passive Reference = ROX
[Results]
Well	Sample Name	Target Name	Task	Reporter	Quencher	RQ	RQ Min	RQ Max	Cт	Cт Mean	Cт SD	ΔCт	ΔCт Mean	ΔCт SE	HK Control ΔCт Mean	HK Control ΔCт SE	ΔΔCт	Automatic Ct Threshold	Ct Threshold	Automatic Baseline	Baseline Start	Baseline End	Efficiency	Tm1	Tm2	Tm3	Comments
E1	Sample 01	Primer T06-2	UNKNOWN	SYBR	None				25.9652	25.9537	0.0407							false	0.5184	true	3	19	1	77.9026
E2	Sample 01	Primer T06-2	UNKNOWN	SYBR	None				25.9874	25.9537	0.0407							false	0.5184	true	3	19	1	77.9026
E3	Sample 01	Primer T06-2	UNKNOWN	SYBR	None				25.9085	25.9537	0.0407							false	0.5184	true	3	20	1	77.7532
E4	Sample 02	Primer T06-2	UNKNOWN	SYBR	None				27.0251	26.6682	0.4858							false	0.5184	true	3	21	1	77.6037
E5	Sample 02	Primer T06-2	UNKNOWN	SYBR	None				26.8645	26.6682	0.4858							false	0.5184	true	3	20	1	77.4576
E6	Sample 02	Primer T06-2	UNKNOWN	SYBR	None				26.1149	26.6682	0.4858							false	0.5184	true	3	20	1	77.3081
E7	Sample 03	Primer T06-2	UNKNOWN	SYBR	None				27.4873	27.2457	0.2413							false	0.5184	true	3	21	1	77.4556
E8	Sample 03	Primer T06-2	UNKNOWN	SYBR	None				27.2451	27.2457	0.2413							false	0.5184	true	3	21	1	77.4556
E9	Sample 03	Primer T06-2	UNKNOWN	SYBR	None				27.0047	27.2457	0.2413							false	0.5184	true	3	20	1	77.4512
E10	Sample 04	Primer T06-2	UNKNOWN	SYBR	None				32.3666	32.2094	0.3048							false	0.5184	true	3	25	1	78.1988
E11	Sample 04	Primer T06-2	UNKNOWN	SYBR	None				32.4036	32.2094	0.3048							false	0.5184	true	3	26	1	78.0501
E12	Sample 04	Primer T06-2	UNKNOWN	SYBR	None				31.8581	32.2094	0.3048							false	0.5184	true	3	26	1	78.0501
F1	Sample 05	Primer T06-2	UNKNOWN	SYBR	None				31.8955	31.8284	0.149							false	0.5184	true	3	26	1	77.4541
F2	Sample 05	Primer T06-2	UNKNOWN	SYBR	None				31.932	31.8284	0.149							false	0.5184	true	3	26	1	77.4541
F3	Sample 05	Primer T06-2	UNKNOWN	SYBR	None				31.6577	31.8284	0.149							false	0.5184	true	3	25	1	77.6037
F5	Sample 06	Primer T06-2	UNKNOWN	SYBR	None				31.7357	31.7395	0.0055							false	0.5184	true	3	25	1	78.0555
F6	Sample 06	Primer T06-2	UNKNOWN	SYBR	None				31.7434	31.7395	0.0055							false	0.5184	true	3	25	1	78.0555
F7	Sample 07	Primer T06-2	UNKNOWN	SYBR	None				32.8329	32.8909	0.2096							false	0.5184	true	3	27	1	77.7545
F8	Sample 07	Primer T06-2	UNKNOWN	SYBR	None				33.1234	32.8909	0.2096							false	0.5184	true	3	27	1	77.7545
F9	Sample 07	Primer T06-2	UNKNOWN	SYBR	None				32.7164	32.8909	0.2096							false	0.5184	true	3	27	1	77.7502
F10	Sample 08	Primer T06-2	UNKNOWN	SYBR	None				31.6629	31.7741	0.1008							false	0.5184	true	3	25	1	77.6007
F11	Sample 08	Primer T06-2	UNKNOWN	SYBR	None				31.7999	31.7741	0.1008							false	0.5184	true	3	25	1	77.4521
F12	Sample 08	Primer T06-2	UNKNOWN	SYBR	None				31.8594	31.7741	0.1008							false	0.5184	true	3	26	1	77.6016
G1	Sample 09	Primer T06-2	UNKNOWN	SYBR	None				32.2253	32.1661	0.0536							false	0.5184	true	3	25	1	77.7531
G2	Sample 09	Primer T06-2	UNKNOWN	SYBR	None				32.1207	32.1661	0.0536							false	0.5184	true	3	26	1	77.6036
G3	Sample 09	Primer T06-2	UNKNOWN	SYBR	None				32.1523	32.1661	0.0536							false	0.5184	true	3	25	1	77.7532
G4	Sample 10	Primer T06-2	UNKNOWN	SYBR	None				30.8248	30.7513	0.0956							false	0.5184	true	3	25	1	78.2017
G5	Sample 10	Primer T06-2	UNKNOWN	SYBR	None				30.6432	30.7513	0.0956							false	0.5184	true	3	24	1	78.205
G6	Sample 10	Primer T06-2	UNKNOWN	SYBR	None				30.7859	30.7513	0.0956							false	0.5184	true	3	25	1	78.0555
G7	Sample 11	Primer T06-2	UNKNOWN	SYBR	None				28.0581	27.8302	0.2098							false	0.5184	true	3	22	1	77.6051
G8	Sample 11	Primer T06-2	UNKNOWN	SYBR	None				27.7875	27.8302	0.2098							false	0.5184	true	3	22	1	77.4556
G9	Sample 11	Primer T06-2	UNKNOWN	SYBR	None				27.645	27.8302	0.2098							false	0.5184	true	3	22	1	77.6007
G10	Sample 12	Primer T06-2	UNKNOWN	SYBR	None				30.8929	30.8028	0.0787							false	0.5184	true	3	25	1	77.7502
G11	Sample 12	Primer T06-2	UNKNOWN	SYBR	None				30.7474	30.8028	0.0787							false	0.5184	true	3	24	1	77.6016
G12	Sample 12	Primer T06-2	UNKNOWN	SYBR	None				30.7682	30.8028	0.0787							false	0.5184	true	3	24	1	77.6016
H1	Sample 13	Primer T06-2	UNKNOWN	SYBR	None				26.4977	26.3039	0.1709							false	0.5184	true	3	19	1	77.6036
H2	Sample 13	Primer T06-2	UNKNOWN	SYBR	None				26.1745	26.3039	0.1709							false	0.5184	true	3	20	1	77.4541
H3	Sample 13	Primer T06-2	UNKNOWN	SYBR	None				26.2395	26.3039	0.1709							false	0.5184	true	3	20	1	77.6037
H4	Sample 14	Primer T06-2	UNKNOWN	SYBR	None				24.099	23.7758	0.2929							false	0.5184	true	3	18	1	77.6037
H5	Sample 14	Primer T06-2	UNKNOWN	SYBR	None				23.5277	23.7758	0.2929							false	0.5184	true	3	17	1	77.6071
H6	Sample 14	Primer T06-2	UNKNOWN	SYBR	None				23.7007	23.7758	0.2929							false	0.5184	true	3	17	1	77.6071
H7	Sample 15	Primer T06-2	UNKNOWN	SYBR	None				24.9149	24.7617	0.1819							false	0.5184	true	3	18	1	78.0535
H8	Sample 15	Primer T06-2	UNKNOWN	SYBR	None				24.8097	24.7617	0.1819							false	0.5184	true	3	19	1	77.904
H9	Sample 15	Primer T06-2	UNKNOWN	SYBR	None				24.5606	24.7617	0.1819							false	0.5184	true	3	18	1	78.0493
Analysis Type = Singleplex
Endogenous Control = Primer R2
RQ Min/Max Confidence Level = 95.0
Reference Sample = Sample 1
