# Supplementary material for: Dating Pupae of the Blow Fly Calliphora vicina Robineau–Desvoidy 1830 (Diptera: Calliphoridae) for Post Mortem Interval—Estimation: Validation of Molecular Age Markers
Source: Genes (Basel). 2018 Mar 9;9(3):153. doi: 10.3390/genes9030153 (PMC5867874; doi:10.3390/genes9030153)
Supplement: Supplementary file 1 [file genes-09-00153-s001.zip › S2/CV17/PT06-2_CV17G1_6-15_3MACE-Samples_RUNdata.txt]

* Block Type = 96well
* Chemistry = SYBR_GREEN
* Experiment File Name = D:\RMIF_Doktorarbeit_BZ\Ergebnisse\MACE\OneStepRTqPCR\MACE_T6-2\Primer 6-2-2 MACE.eds
* Experiment Run End Time = Not Started
* Instrument Type = steponeplus
* Passive Reference = ROX
[Results]
Well	Sample Name	Target Name	Task	Reporter	Quencher	RQ	RQ Min	RQ Max	Cт	Cт Mean	Cт SD	ΔCт	ΔCт Mean	ΔCт SE	HK Control ΔCт Mean	HK Control ΔCт SE	ΔΔCт	Automatic Ct Threshold	Ct Threshold	Automatic Baseline	Baseline Start	Baseline End	Efficiency	Tm1	Tm2	Tm3	Comments	MTP
A1	Sample 16	Primer T06-2	UNKNOWN	SYBR	None				21.9757	21.9709	0.0192							false	0.5184	true	3	15	1	77.907				N
A2	Sample 16	Primer T06-2	UNKNOWN	SYBR	None				21.9497	21.9709	0.0192							false	0.5184	true	3	15	1	77.907				N
A3	Sample 16	Primer T06-2	UNKNOWN	SYBR	None				21.9873	21.9709	0.0192							false	0.5184	true	3	15	1	77.9019				N
A4	Sample 17	Primer T06-2	UNKNOWN	SYBR	None				22.4391	22.5483	0.111							false	0.5184	true	3	16	1	77.4534				N
A5	Sample 17	Primer T06-2	UNKNOWN	SYBR	None				22.5448	22.5483	0.111							false	0.5184	true	3	17	1	77.3094				N
A6	Sample 17	Primer T06-2	UNKNOWN	SYBR	None				22.661	22.5483	0.111							false	0.5184	true	3	17	1	77.1599				N
A7	Sample 18	Primer T06-2	UNKNOWN	SYBR	None				22.8441	23.0448	0.1743							false	0.5184	true	3	17	1	77.9066				N
A8	Sample 18	Primer T06-2	UNKNOWN	SYBR	None				23.1572	23.0448	0.1743							false	0.5184	true	3	17	1	77.9066				N
A9	Sample 18	Primer T06-2	UNKNOWN	SYBR	None				23.1332	23.0448	0.1743							false	0.5184	true	3	17	1	77.7554				N
A10	Sample 19	Primer T06-2	UNKNOWN	SYBR	None				23.2084	23.4379	0.2815							false	0.5184	true	3	17	1	77.7554				N
A11	Sample 19	Primer T06-2	UNKNOWN	SYBR	None				23.752	23.4379	0.2815							false	0.5184	true	3	18	1	77.9057				N
A12	Sample 19	Primer T06-2	UNKNOWN	SYBR	None				23.3533	23.4379	0.2815							false	0.5184	true	3	17	1	77.9057				N
B1	Sample 20	Primer T06-2	UNKNOWN	SYBR	None				25.4253	25.4128	0.1654							false	0.5184	true	3	19	1	77.3091				N
B2	Sample 20	Primer T06-2	UNKNOWN	SYBR	None				25.5716	25.4128	0.1654							false	0.5184	true	3	19	1	77.3091				N
B3	Sample 20	Primer T06-2	UNKNOWN	SYBR	None				25.2414	25.4128	0.1654							false	0.5184	true	3	19	1	77.3039				N
B4	Sample 21	Primer T06-2	UNKNOWN	SYBR	None				23.4056	23.6892	0.2522							false	0.5184	true	3	17	1	77.9019				N
B5	Sample 21	Primer T06-2	UNKNOWN	SYBR	None				23.7737	23.6892	0.2522							false	0.5184	true	3	17	1	77.7578				N
B6	Sample 21	Primer T06-2	UNKNOWN	SYBR	None				23.8884	23.6892	0.2522							false	0.5184	true	3	18	1	77.7578				N
B7	Sample 22	Primer T06-2	UNKNOWN	SYBR	None				29.9364	29.7848	0.1486							false	0.5184	true	3	23	1	77.4582				N
B8	Sample 22	Primer T06-2	UNKNOWN	SYBR	None				29.6395	29.7848	0.1486							false	0.5184	true	3	23	1	77.4582				N
B9	Sample 22	Primer T06-2	UNKNOWN	SYBR	None				29.7786	29.7848	0.1486							false	0.5184	true	3	23	1	77.4564				N
B10	Sample 23	Primer T06-2	UNKNOWN	SYBR	None				28.5007	28.7745	0.2421							false	0.5184	true	3	22	1	77.9049				N
B11	Sample 23	Primer T06-2	UNKNOWN	SYBR	None				28.8626	28.7745	0.2421							false	0.5184	true	3	22	1	77.9057				N
B12	Sample 23	Primer T06-2	UNKNOWN	SYBR	None				28.9603	28.7745	0.2421							false	0.5184	true	3	22	1	77.9057				N
C1	Sample 24	Primer T06-2	UNKNOWN	SYBR	None				29.9736	29.9667	0.0165							false	0.5184	true	3	24	1	77.4586				N
C2	Sample 24	Primer T06-2	UNKNOWN	SYBR	None				29.9786	29.9667	0.0165							false	0.5184	true	3	24	1	77.4586				N
C3	Sample 24	Primer T06-2	UNKNOWN	SYBR	None				29.9479	29.9667	0.0165							false	0.5184	true	3	24	1	77.6029				N
C4	Sample 25	Primer T06-2	UNKNOWN	SYBR	None				29.2247	29.3946	0.1477							false	0.5184	true	3	23	1	78.0514				N
C5	Sample 25	Primer T06-2	UNKNOWN	SYBR	None				29.4929	29.3946	0.1477							false	0.5184	true	3	23	1	77.9073				N
C6	Sample 25	Primer T06-2	UNKNOWN	SYBR	None				29.4663	29.3946	0.1477							false	0.5184	true	3	23	1	77.9073				N
C7	Sample 26	Primer T06-2	UNKNOWN	SYBR	None				30.1157	30.0214	0.0895							false	0.5184	true	3	24	1	77.6077				N
C8	Sample 26	Primer T06-2	UNKNOWN	SYBR	None				30.011	30.0214	0.0895							false	0.5184	true	3	24	1	77.4582				N
C9	Sample 26	Primer T06-2	UNKNOWN	SYBR	None				29.9376	30.0214	0.0895							false	0.5184	true	3	24	1	77.3069				N
C10	Sample 27	Primer T06-2	UNKNOWN	SYBR	None				29.5729	29.4864	0.3432							false	0.5184	true	3	23	1	77.3069				N
C11	Sample 27	Primer T06-2	UNKNOWN	SYBR	None				29.7781	29.4864	0.3432							false	0.5184	true	3	24	1	77.3078				N
C12	Sample 27	Primer T06-2	UNKNOWN	SYBR	None				29.1082	29.4864	0.3432							false	0.5184	true	3	23	1	77.3078				N
D1	Sample 28	Primer T06-2	UNKNOWN	SYBR	None				31.6004	31.4788	0.1061							false	0.5184	true	3	25	1	77.6081				N
D2	Sample 28	Primer T06-2	UNKNOWN	SYBR	None				31.405	31.4788	0.1061							false	0.5184	true	3	25	1	77.6081				N
D3	Sample 28	Primer T06-2	UNKNOWN	SYBR	None				31.4311	31.4788	0.1061							false	0.5184	true	3	25	1	77.6029				N
D4	Sample 29	Primer T06-2	UNKNOWN	SYBR	None				29.0589	28.913	0.1376							false	0.5184	true	3	23	1	77.9019				N
D5	Sample 29	Primer T06-2	UNKNOWN	SYBR	None				28.8944	28.913	0.1376							false	0.5184	true	3	23	1	77.9073				N
D6	Sample 29	Primer T06-2	UNKNOWN	SYBR	None				28.7856	28.913	0.1376							false	0.5184	true	3	23	1	77.9073				N
D7	Sample 30	Primer T06-2	UNKNOWN	SYBR	None				30.0219	30.1933	0.3329							false	0.5184	true	3	24	1	77.4582				N
D8	Sample 30	Primer T06-2	UNKNOWN	SYBR	None				30.5769	30.1933	0.3329							false	0.5184	true	3	24	1	77.4582				N
D9	Sample 30	Primer T06-2	UNKNOWN	SYBR	None				29.981	30.1933	0.3329							false	0.5184	true	3	24	1	77.4564				N
D10	Sample 31	Primer T06-2	UNKNOWN	SYBR	None				31.9181	31.7031	0.2258							false	0.5184	true	3	25	1	77.4564				N
D11	Sample 31	Primer T06-2	UNKNOWN	SYBR	None				31.7234	31.7031	0.2258							false	0.5184	true	3	25	1	77.3078				N
D12	Sample 31	Primer T06-2	UNKNOWN	SYBR	None				31.4679	31.7031	0.2258							false	0.5184	true	3	25	1	77.3078				N
E1	Sample 32	Primer T06-2	UNKNOWN	SYBR	None				32.4073	31.8799	0.4584							false	0.5184	true	3	26	1	78.0565				N
E2	Sample 32	Primer T06-2	UNKNOWN	SYBR	None				31.5777	31.8799	0.4584							false	0.5184	true	3	25	1	77.907				N
E3	Sample 32	Primer T06-2	UNKNOWN	SYBR	None				31.6547	31.8799	0.4584							false	0.5184	true	3	25	1	78.0514				N
E4	Sample 33	Primer T06-2	UNKNOWN	SYBR	None				32.3139	32.0934	0.2773							false	0.5184	true	3	26	1	77.6029				N
E5	Sample 33	Primer T06-2	UNKNOWN	SYBR	None				31.7822	32.0934	0.2773							false	0.5184	true	3	25	1	77.4588				N
E6	Sample 33	Primer T06-2	UNKNOWN	SYBR	None				32.1842	32.0934	0.2773							false	0.5184	true	3	26	1	77.3094				N
E7	Sample 34	Primer T06-2	UNKNOWN	SYBR	None				33.0723	32.686	0.3521							false	0.5184	true	3	27	1	77.6077				N
E8	Sample 34	Primer T06-2	UNKNOWN	SYBR	None				32.603	32.686	0.3521							false	0.5184	true	3	26	1	77.6077				N
E9	Sample 34	Primer T06-2	UNKNOWN	SYBR	None				32.3828	32.686	0.3521							false	0.5184	true	3	26	1	77.4564				N
E10	Sample 35	Primer T06-2	UNKNOWN	SYBR	None				30.5487	30.5472	0.0021							false	0.5184	true	3	24	1	77.7554				N
E12	Sample 35	Primer T06-2	UNKNOWN	SYBR	None				30.5457	30.5472	0.0021							false	0.5184	true	3	24	1	77.7562				N
F1	Sample 36	Primer T06-2	UNKNOWN	SYBR	None				33.3325	32.8382	0.4419							false	0.5184	true	3	27	1	77.907				N
F2	Sample 36	Primer T06-2	UNKNOWN	SYBR	None				32.701	32.8382	0.4419							false	0.5184	true	3	26	1	77.907				N
F3	Sample 36	Primer T06-2	UNKNOWN	SYBR	None				32.4812	32.8382	0.4419							false	0.5184	true	3	26	1	78.0514				N
F4	Sample 37	Primer T06-2	UNKNOWN	SYBR	None				33.3367	33.3811	0.2922							false	0.5184	true	3	27	1	77.7524				N
F5	Sample 37	Primer T06-2	UNKNOWN	SYBR	None				33.1136	33.3811	0.2922							false	0.5184	true	3	27	1	77.6083				N
F6	Sample 37	Primer T06-2	UNKNOWN	SYBR	None				33.6929	33.3811	0.2922							false	0.5184	true	3	28	1	77.7578	74.3198			Y
F7	Sample 38	Primer T06-2	UNKNOWN	SYBR	None				33.3712	33.6028	0.4273							false	0.5184	true	3	26	1	78.0561				N
F8	Sample 38	Primer T06-2	UNKNOWN	SYBR	None				34.0959	33.6028	0.4273							false	0.5184	true	3	28	1	78.0561	74.3189			Y
F9	Sample 38	Primer T06-2	UNKNOWN	SYBR	None				33.3414	33.6028	0.4273							false	0.5184	true	3	27	1	74.4667	78.0544			Y
F10	Sample 39	Primer T06-2	UNKNOWN	SYBR	None				34.3307	34.1064	0.3171							false	0.5184	true	3	28	1	77.7554				N
F11	Sample 39	Primer T06-2	UNKNOWN	SYBR	None				33.7437	34.1064	0.3171							false	0.5184	true	3	27	1	77.6068				N
F12	Sample 39	Primer T06-2	UNKNOWN	SYBR	None				34.245	34.1064	0.3171							false	0.5184	true	3	28	1	77.6068				N
G1	Sample 40	Primer T06-2	UNKNOWN	SYBR	None				34.0933	33.7289	0.3171							false	0.5184	true	3	28	1	77.7575				N
G2	Sample 40	Primer T06-2	UNKNOWN	SYBR	None				33.5158	33.7289	0.3171							false	0.5184	true	3	27	1	77.6081				N
G3	Sample 40	Primer T06-2	UNKNOWN	SYBR	None				33.5774	33.7289	0.3171							false	0.5184	true	3	28	1	77.9019				N
G5	Sample 41	Primer T06-2	UNKNOWN	SYBR	None				32.6516	32.4459	0.2909							false	0.5184	true	3	26	1	78.3557				N
G6	Sample 41	Primer T06-2	UNKNOWN	SYBR	None				32.2402	32.4459	0.2909							false	0.5184	true	3	26	1	78.2062				N
G7	Sample 42	Primer T06-2	UNKNOWN	SYBR	None				32.1796	32.2883	0.3997							false	0.5184	true	3	26	1	77.4582				N
G8	Sample 42	Primer T06-2	UNKNOWN	SYBR	None				32.731	32.2883	0.3997							false	0.5184	true	3	26	1	77.4582				N
G9	Sample 42	Primer T06-2	UNKNOWN	SYBR	None				31.9542	32.2883	0.3997							false	0.5184	true	3	25	1	77.4564				N
G10	Sample 43	Primer T06-2	UNKNOWN	SYBR	None				33.7047	33.7398	0.0496							false	0.5184	true	3	27	1	77.6059				N
G11	Sample 43	Primer T06-2	UNKNOWN	SYBR	None				33.7749	33.7398	0.0496							false	0.5184	true	3	27	1	77.6068				N
H1	Sample 44	Primer T06-2	UNKNOWN	SYBR	None				32.2892	32.1143	0.1738							false	0.5184	true	3	26	1	77.6081				N
H2	Sample 44	Primer T06-2	UNKNOWN	SYBR	None				32.112	32.1143	0.1738							false	0.5184	true	3	26	1	77.6081	74.1701			Y
H3	Sample 44	Primer T06-2	UNKNOWN	SYBR	None				31.9416	32.1143	0.1738							false	0.5184	true	3	25	1	77.9019				N
H4	Sample 45	Primer T06-2	UNKNOWN	SYBR	None				32.472	32.5695	0.1253							false	0.5184	true	3	26	1	78.2009				N
H5	Sample 45	Primer T06-2	UNKNOWN	SYBR	None				32.5257	32.5695	0.1253							false	0.5184	true	3	26	1	78.2062	74.9177			Y
H6	Sample 45	Primer T06-2	UNKNOWN	SYBR	None				32.7109	32.5695	0.1253							false	0.5184	true	3	27	1	78.2062				N
Analysis Type = Singleplex
Endogenous Control = Primer T06-2
RQ Min/Max Confidence Level = 95.0
Reference Sample = Sample 16
