# Supplementary material for: Dating Pupae of the Blow Fly Calliphora vicina Robineau–Desvoidy 1830 (Diptera: Calliphoridae) for Post Mortem Interval—Estimation: Validation of Molecular Age Markers
Source: Genes (Basel). 2018 Mar 9;9(3):153. doi: 10.3390/genes9030153 (PMC5867874; doi:10.3390/genes9030153)
Supplement: Supplementary file 1 [file genes-09-00153-s001.zip › S2/CV17/PT07-1_CV17G1_1-5_3MACE-Samples_RUNdata.txt]

* Block Type = 96well
* Chemistry = SYBR_GREEN
* Experiment File Name = D:\RMIF_Doktorarbeit_BZ\Ergebnisse\MACE\OneStepRTqPCR\MACE_T7-1\Primer T06-1-2 T7-1 MACE.eds
* Experiment Run End Time = Not Started
* Instrument Type = steponeplus
* Passive Reference = ROX
[Results]
Well	Sample Name	Target Name	Task	Reporter	Quencher	RQ	RQ Min	RQ Max	Cт	Cт Mean	Cт SD	ΔCт	ΔCт Mean	ΔCт SE	HK Control ΔCт Mean	HK Control ΔCт SE	ΔΔCт	Automatic Ct Threshold	Ct Threshold	Automatic Baseline	Baseline Start	Baseline End	Efficiency	Tm1	Tm2	Tm3	Comments
E1	Sample 01	Primer T07-1	UNKNOWN	SYBR	None				29.1825	29.0209	0.2092							true	0.6963	true	3	21	1	82.3867
E2	Sample 01	Primer T07-1	UNKNOWN	SYBR	None				28.7845	29.0209	0.2092							true	0.6963	true	3	20	1	82.2373
E3	Sample 01	Primer T07-1	UNKNOWN	SYBR	None				29.0956	29.0209	0.2092							true	0.6963	true	3	21	1	82.3873
E4	Sample 02	Primer T07-1	UNKNOWN	SYBR	None				29.8405	30.1465	0.2792							true	0.6963	true	3	22	1	82.6863
E5	Sample 02	Primer T07-1	UNKNOWN	SYBR	None				30.3873	30.1465	0.2792							true	0.6963	true	3	22	1	82.537
E6	Sample 02	Primer T07-1	UNKNOWN	SYBR	None				30.2118	30.1465	0.2792							true	0.6963	true	3	23	1	82.537
E7	Sample 03	Primer T07-1	UNKNOWN	SYBR	None				29.9918	30.0735	0.0764							true	0.6963	true	3	21	1	82.5371
E8	Sample 03	Primer T07-1	UNKNOWN	SYBR	None				30.0855	30.0735	0.0764							true	0.6963	true	3	22	1	82.5371
E9	Sample 03	Primer T07-1	UNKNOWN	SYBR	None				30.1433	30.0735	0.0764							true	0.6963	true	3	23	1	82.3879
E10	Sample 04	Primer T07-1	UNKNOWN	SYBR	None				30.9175	31.1041	0.4143							true	0.6963	true	3	23	1	82.5374
E11	Sample 04	Primer T07-1	UNKNOWN	SYBR	None				30.816	31.1041	0.4143							true	0.6963	true	3	23	1	82.3877
E12	Sample 04	Primer T07-1	UNKNOWN	SYBR	None				31.5789	31.1041	0.4143							true	0.6963	true	3	24	1	82.3877
F1	Sample 05	Primer T07-1	UNKNOWN	SYBR	None				32.0343	31.5695	0.4932							true	0.6963	true	3	24	1	82.5362
F2	Sample 05	Primer T07-1	UNKNOWN	SYBR	None				31.6221	31.5695	0.4932							true	0.6963	true	3	24	1	82.3867
F3	Sample 05	Primer T07-1	UNKNOWN	SYBR	None				31.0521	31.5695	0.4932							true	0.6963	true	3	24	1	82.5368
F4	Sample 06	Primer T07-1	UNKNOWN	SYBR	None				31.0961	31.0896	0.0092							true	0.6963	true	3	23	1	82.6863
F6	Sample 06	Primer T07-1	UNKNOWN	SYBR	None				31.0831	31.0896	0.0092							true	0.6963	true	3	24	1	82.537
F7	Sample 07	Primer T07-1	UNKNOWN	SYBR	None				31.1845	31.1631	0.234							true	0.6963	true	3	24	1	82.5371
F8	Sample 07	Primer T07-1	UNKNOWN	SYBR	None				31.3857	31.1631	0.234							true	0.6963	true	3	24	1	82.5371
F9	Sample 07	Primer T07-1	UNKNOWN	SYBR	None				30.9191	31.1631	0.234							true	0.6963	true	3	23	1	82.5374
F10	Sample 08	Primer T07-1	UNKNOWN	SYBR	None				31.8436	31.759	0.1797							true	0.6963	true	3	24	1	82.5374
F11	Sample 08	Primer T07-1	UNKNOWN	SYBR	None				31.5527	31.759	0.1797							true	0.6963	true	3	24	1	82.5372
F12	Sample 08	Primer T07-1	UNKNOWN	SYBR	None				31.8808	31.759	0.1797							true	0.6963	true	3	24	1	82.5372
G1	Sample 09	Primer T07-1	UNKNOWN	SYBR	None				31.7087	31.6921	0.0547							true	0.6963	true	3	24	1	82.5362
G2	Sample 09	Primer T07-1	UNKNOWN	SYBR	None				31.7366	31.6921	0.0547							true	0.6963	true	3	24	1	82.5362
G3	Sample 09	Primer T07-1	UNKNOWN	SYBR	None				31.631	31.6921	0.0547							true	0.6963	true	3	24	1	82.6863
G4	Sample 10	Primer T07-1	UNKNOWN	SYBR	None				30.2022	30.4367	0.206							true	0.6963	true	3	23	1	82.6863
G5	Sample 10	Primer T07-1	UNKNOWN	SYBR	None				30.5884	30.4367	0.206							true	0.6963	true	3	22	1	82.6865
G6	Sample 10	Primer T07-1	UNKNOWN	SYBR	None				30.5195	30.4367	0.206							true	0.6963	true	3	23	1	82.537
G7	Sample 11	Primer T07-1	UNKNOWN	SYBR	None				29.5508	29.6557	0.1501							true	0.6963	true	3	22	1	82.5371
G8	Sample 11	Primer T07-1	UNKNOWN	SYBR	None				29.5886	29.6557	0.1501							true	0.6963	true	3	22	1	82.5371
G9	Sample 11	Primer T07-1	UNKNOWN	SYBR	None				29.8276	29.6557	0.1501							true	0.6963	true	3	22	1	82.5374
G10	Sample 12	Primer T07-1	UNKNOWN	SYBR	None				30.5862	30.3026	0.305							true	0.6963	true	3	22	1	82.6869
G11	Sample 12	Primer T07-1	UNKNOWN	SYBR	None				29.9799	30.3026	0.305							true	0.6963	true	3	22	1	82.5372
G12	Sample 12	Primer T07-1	UNKNOWN	SYBR	None				30.3418	30.3026	0.305							true	0.6963	true	3	23	1	82.5372
H1	Sample 13	Primer T07-1	UNKNOWN	SYBR	None				31.9397	31.5528	0.4145							true	0.6963	true	3	24	1	82.5362
H2	Sample 13	Primer T07-1	UNKNOWN	SYBR	None				31.1153	31.5528	0.4145							true	0.6963	true	3	23	1	82.5362
H3	Sample 13	Primer T07-1	UNKNOWN	SYBR	None				31.6032	31.5528	0.4145							true	0.6963	true	3	24	1	82.8358
H4	Sample 14	Primer T07-1	UNKNOWN	SYBR	None				31.0436	30.9735	0.1431							true	0.6963	true	3	23	1	82.8358
H5	Sample 14	Primer T07-1	UNKNOWN	SYBR	None				31.068	30.9735	0.1431							true	0.6963	true	3	23	1	82.6865
H6	Sample 14	Primer T07-1	UNKNOWN	SYBR	None				30.8089	30.9735	0.1431							true	0.6963	true	3	23	1	82.6865
H7	Sample 15	Primer T07-1	UNKNOWN	SYBR	None				31.0862	31.0861	0.0119							true	0.6963	true	3	23	1	82.6866
H8	Sample 15	Primer T07-1	UNKNOWN	SYBR	None				31.0742	31.0861	0.0119							true	0.6963	true	3	24	1	82.5371
H9	Sample 15	Primer T07-1	UNKNOWN	SYBR	None				31.098	31.0861	0.0119							true	0.6963	true	3	23	1	82.6869
H10		Primer T07-1	NTC	SYBR	None				Undetermined									true	0.6963	true	3	39	1	67.2867
Analysis Type = Singleplex
Endogenous Control = Primer T06-1
RQ Min/Max Confidence Level = 95.0
Reference Sample = Sample 13
