# Supplementary material for: Dating Pupae of the Blow Fly Calliphora vicina Robineau–Desvoidy 1830 (Diptera: Calliphoridae) for Post Mortem Interval—Estimation: Validation of Molecular Age Markers
Source: Genes (Basel). 2018 Mar 9;9(3):153. doi: 10.3390/genes9030153 (PMC5867874; doi:10.3390/genes9030153)
Supplement: Supplementary file 1 [file genes-09-00153-s001.zip › S2/CV17/PT07-1_CV17G1_6-15_3MACE-Samples_RUNdata.txt]

* Block Type = 96well
* Chemistry = SYBR_GREEN
* Experiment File Name = D:\RMIF_Doktorarbeit_BZ\Ergebnisse\MACE\OneStepRTqPCR\MACE_T7-1\Primer T07-1-2 MACE.eds
* Experiment Run End Time = Not Started
* Instrument Type = steponeplus
* Passive Reference = ROX
[Results]
Well	Sample Name	Target Name	Task	Reporter	Quencher	RQ	RQ Min	RQ Max	Cт	Cт Mean	Cт SD	ΔCт	ΔCт Mean	ΔCт SE	HK Control ΔCт Mean	HK Control ΔCт SE	ΔΔCт	Automatic Ct Threshold	Ct Threshold	Automatic Baseline	Baseline Start	Baseline End	Efficiency	Tm1	Tm2	Tm3	Comments
A1	Sample 16	Primer T07-1	UNKNOWN	SYBR	None				28.6257	28.5105	0.1093							false	0.7125	true	3	20	1	82.5321
A2	Sample 16	Primer T07-1	UNKNOWN	SYBR	None				28.4975	28.5105	0.1093							false	0.7125	true	3	21	1	82.5321
A3	Sample 16	Primer T07-1	UNKNOWN	SYBR	None				28.4083	28.5105	0.1093							false	0.7125	true	3	20	1	82.5306
A4	Sample 17	Primer T07-1	UNKNOWN	SYBR	None				29.1656	29.2324	0.1437							false	0.7125	true	3	21	1	82.6802
A5	Sample 17	Primer T07-1	UNKNOWN	SYBR	None				29.3973	29.2324	0.1437							false	0.7125	true	3	21	1	82.536
A6	Sample 17	Primer T07-1	UNKNOWN	SYBR	None				29.1342	29.2324	0.1437							false	0.7125	true	3	21	1	82.3865
A7	Sample 18	Primer T07-1	UNKNOWN	SYBR	None				24.9574	25.0098	0.0776							false	0.7125	true	3	16	1	82.9842
A8	Sample 18	Primer T07-1	UNKNOWN	SYBR	None				25.099	25.0098	0.0776							false	0.7125	true	3	17	1	82.8347
A9	Sample 18	Primer T07-1	UNKNOWN	SYBR	None				24.9732	25.0098	0.0776							false	0.7125	true	3	17	1	82.6829
A10	Sample 19	Primer T07-1	UNKNOWN	SYBR	None				23.89	23.8433	0.1094							false	0.7125	true	3	16	1	82.3838
A11	Sample 19	Primer T07-1	UNKNOWN	SYBR	None				23.7183	23.8433	0.1094							false	0.7125	true	3	15	1	82.3849
A12	Sample 19	Primer T07-1	UNKNOWN	SYBR	None				23.9216	23.8433	0.1094							false	0.7125	true	3	15	1	82.3849
B1	Sample 20	Primer T07-1	UNKNOWN	SYBR	None				23.4976	23.3581	0.1208							false	0.7125	true	3	14	1	82.3826
B2	Sample 20	Primer T07-1	UNKNOWN	SYBR	None				23.2882	23.3581	0.1208							false	0.7125	true	3	14	1	82.3826
B3	Sample 20	Primer T07-1	UNKNOWN	SYBR	None				23.2884	23.3581	0.1208							false	0.7125	true	3	15	1	82.3811
B4	Sample 21	Primer T07-1	UNKNOWN	SYBR	None				23.2907	23.1057	0.1642							false	0.7125	true	3	15	1	82.3811
B5	Sample 21	Primer T07-1	UNKNOWN	SYBR	None				23.0492	23.1057	0.1642							false	0.7125	true	3	14	1	82.2369
B6	Sample 21	Primer T07-1	UNKNOWN	SYBR	None				22.9772	23.1057	0.1642							false	0.7125	true	3	14	1	82.2369
B7	Sample 22	Primer T07-1	UNKNOWN	SYBR	None				25.9589	25.6942	0.23							false	0.7125	true	3	17	1	82.5356
B8	Sample 22	Primer T07-1	UNKNOWN	SYBR	None				25.5797	25.6942	0.23							false	0.7125	true	3	17	1	82.3861
B9	Sample 22	Primer T07-1	UNKNOWN	SYBR	None				25.5439	25.6942	0.23							false	0.7125	true	3	18	1	82.3838
B10	Sample 23	Primer T07-1	UNKNOWN	SYBR	None				27.4058	27.3727	0.1251							false	0.7125	true	3	19	1	82.3838
B11	Sample 23	Primer T07-1	UNKNOWN	SYBR	None				27.4778	27.3727	0.1251							false	0.7125	true	3	20	1	82.3849
B12	Sample 23	Primer T07-1	UNKNOWN	SYBR	None				27.2344	27.3727	0.1251							false	0.7125	true	3	20	1	82.3849
C1	Sample 24	Primer T07-1	UNKNOWN	SYBR	None				26.7799	26.7505	0.073							false	0.7125	true	3	19	1	82.3826
C2	Sample 24	Primer T07-1	UNKNOWN	SYBR	None				26.8041	26.7505	0.073							false	0.7125	true	3	19	1	82.2331
C3	Sample 24	Primer T07-1	UNKNOWN	SYBR	None				26.6673	26.7505	0.073							false	0.7125	true	3	19	1	82.3811
C4	Sample 25	Primer T07-1	UNKNOWN	SYBR	None				31.7601	31.4607	0.4792							false	0.7125	true	3	24	1	82.5306
C5	Sample 25	Primer T07-1	UNKNOWN	SYBR	None				31.714	31.4607	0.4792							false	0.7125	true	3	24	1	82.3865
C6	Sample 25	Primer T07-1	UNKNOWN	SYBR	None				30.9081	31.4607	0.4792							false	0.7125	true	3	23	1	82.3865
C7	Sample 26	Primer T07-1	UNKNOWN	SYBR	None				31.1102	31.0465	0.0697							false	0.7125	true	3	23	1	82.5356
C8	Sample 26	Primer T07-1	UNKNOWN	SYBR	None				31.0573	31.0465	0.0697							false	0.7125	true	3	23	1	82.5356
C9	Sample 26	Primer T07-1	UNKNOWN	SYBR	None				30.9721	31.0465	0.0697							false	0.7125	true	3	23	1	82.3838
C10	Sample 27	Primer T07-1	UNKNOWN	SYBR	None				31.6919	31.3858	0.2843							false	0.7125	true	3	24	1	82.8324
C11	Sample 27	Primer T07-1	UNKNOWN	SYBR	None				31.3357	31.3858	0.2843							false	0.7125	true	3	23	1	82.8334
C12	Sample 27	Primer T07-1	UNKNOWN	SYBR	None				31.1299	31.3858	0.2843							false	0.7125	true	3	24	1	82.6839
D1	Sample 28	Primer T07-1	UNKNOWN	SYBR	None				31.3398	31.583	0.4471							false	0.7125	true	3	24	1	82.5321
D2	Sample 28	Primer T07-1	UNKNOWN	SYBR	None				31.3102	31.583	0.4471							false	0.7125	true	3	24	1	82.3826
D3	Sample 28	Primer T07-1	UNKNOWN	SYBR	None				32.0989	31.583	0.4471							false	0.7125	true	3	24	1	82.5306
D4	Sample 29	Primer T07-1	UNKNOWN	SYBR	None				31.7359	31.7925	0.2798							false	0.7125	true	3	24	1	82.5306
D5	Sample 29	Primer T07-1	UNKNOWN	SYBR	None				31.5454	31.7925	0.2798							false	0.7125	true	3	24	1	82.3865
D6	Sample 29	Primer T07-1	UNKNOWN	SYBR	None				32.0963	31.7925	0.2798							false	0.7125	true	3	25	1	82.536
D7	Sample 30	Primer T07-1	UNKNOWN	SYBR	None				32.0715	31.6222	0.3917							false	0.7125	true	3	24	1	82.5356
D8	Sample 30	Primer T07-1	UNKNOWN	SYBR	None				31.3519	31.6222	0.3917							false	0.7125	true	3	24	1	82.3861
D9	Sample 30	Primer T07-1	UNKNOWN	SYBR	None				31.4434	31.6222	0.3917							false	0.7125	true	3	23	1	82.3838
D10	Sample 31	Primer T07-1	UNKNOWN	SYBR	None				32.3739	32.3703	0.3163							false	0.7125	true	3	25	1	82.5334
D11	Sample 31	Primer T07-1	UNKNOWN	SYBR	None				32.0522	32.3703	0.3163							false	0.7125	true	3	24	1	82.3849
D12	Sample 31	Primer T07-1	UNKNOWN	SYBR	None				32.6848	32.3703	0.3163							false	0.7125	true	3	25	1	82.5344
E1	Sample 32	Primer T07-1	UNKNOWN	SYBR	None				32.2924	31.9519	0.3066							false	0.7125	true	3	24	1	82.5321
E2	Sample 32	Primer T07-1	UNKNOWN	SYBR	None				31.6975	31.9519	0.3066							false	0.7125	true	3	25	1	82.5321
E3	Sample 32	Primer T07-1	UNKNOWN	SYBR	None				31.8659	31.9519	0.3066							false	0.7125	true	3	25	1	82.6802
E4	Sample 33	Primer T07-1	UNKNOWN	SYBR	None				32.4441	32.0224	0.4017							false	0.7125	true	3	24	1	82.6802
E5	Sample 33	Primer T07-1	UNKNOWN	SYBR	None				31.6442	32.0224	0.4017							false	0.7125	true	3	24	1	82.536
E6	Sample 33	Primer T07-1	UNKNOWN	SYBR	None				31.979	32.0224	0.4017							false	0.7125	true	3	24	1	82.536
E7	Sample 34	Primer T07-1	UNKNOWN	SYBR	None				33.1239	32.9748	0.2108							false	0.7125	true	3	25	1	82.6852
E9	Sample 34	Primer T07-1	UNKNOWN	SYBR	None				32.8258	32.9748	0.2108							false	0.7125	true	3	25	1	82.5334
E10	Sample 35	Primer T07-1	UNKNOWN	SYBR	None				30.419	30.7949	0.3637							false	0.7125	true	3	23	1	82.5334
E11	Sample 35	Primer T07-1	UNKNOWN	SYBR	None				30.8207	30.7949	0.3637							false	0.7125	true	3	23	1	82.3849
E12	Sample 35	Primer T07-1	UNKNOWN	SYBR	None				31.145	30.7949	0.3637							false	0.7125	true	3	23	1	82.3849
F1	Sample 36	Primer T07-1	UNKNOWN	SYBR	None				31.9613	31.8748	0.2731							false	0.7125	true	3	24	1	82.5321
F2	Sample 36	Primer T07-1	UNKNOWN	SYBR	None				31.5688	31.8748	0.2731							false	0.7125	true	3	23	1	82.5321
F3	Sample 36	Primer T07-1	UNKNOWN	SYBR	None				32.0942	31.8748	0.2731							false	0.7125	true	3	25	1	82.6802
F4	Sample 37	Primer T07-1	UNKNOWN	SYBR	None				33.1742	32.8428	0.2919							false	0.7125	true	3	25	1	82.8297
F5	Sample 37	Primer T07-1	UNKNOWN	SYBR	None				32.7303	32.8428	0.2919							false	0.7125	true	3	25	1	82.6855
F6	Sample 37	Primer T07-1	UNKNOWN	SYBR	None				32.6238	32.8428	0.2919							false	0.7125	true	3	25	1	82.6855
F7	Sample 38	Primer T07-1	UNKNOWN	SYBR	None				33.8036	33.49	0.456							false	0.7125	true	3	26	1	82.6852
F8	Sample 38	Primer T07-1	UNKNOWN	SYBR	None				33.6994	33.49	0.456							false	0.7125	true	3	26	1	82.5356
F9	Sample 38	Primer T07-1	UNKNOWN	SYBR	None				32.9669	33.49	0.456							false	0.7125	true	3	25	1	82.5334
F10	Sample 39	Primer T07-1	UNKNOWN	SYBR	None				31.3093	31.805	0.4461							false	0.7125	true	3	24	1	82.3838
F11	Sample 39	Primer T07-1	UNKNOWN	SYBR	None				31.9313	31.805	0.4461							false	0.7125	true	3	24	1	82.5344
F12	Sample 39	Primer T07-1	UNKNOWN	SYBR	None				32.1742	31.805	0.4461							false	0.7125	true	3	25	1	82.5344
G1	Sample 40	Primer T07-1	UNKNOWN	SYBR	None				32.6525	32.4333	0.4173							false	0.7125	true	3	25	1	82.5321
G2	Sample 40	Primer T07-1	UNKNOWN	SYBR	None				32.6954	32.4333	0.4173							false	0.7125	true	3	24	1	82.5321
G3	Sample 40	Primer T07-1	UNKNOWN	SYBR	None				31.9521	32.4333	0.4173							false	0.7125	true	3	25	1	82.6802
G4	Sample 41	Primer T07-1	UNKNOWN	SYBR	None				32.1627	32.2585	0.2999							false	0.7125	true	3	25	1	83.1287
G5	Sample 41	Primer T07-1	UNKNOWN	SYBR	None				32.5946	32.2585	0.2999							false	0.7125	true	3	25	1	83.1341
G6	Sample 41	Primer T07-1	UNKNOWN	SYBR	None				32.0182	32.2585	0.2999							false	0.7125	true	3	24	1	82.9846
G7	Sample 42	Primer T07-1	UNKNOWN	SYBR	None				32.9162	32.5609	0.3705							false	0.7125	true	3	25	1	82.6852
G8	Sample 42	Primer T07-1	UNKNOWN	SYBR	None				32.1768	32.5609	0.3705							false	0.7125	true	3	25	1	82.6852
G9	Sample 42	Primer T07-1	UNKNOWN	SYBR	None				32.5898	32.5609	0.3705							false	0.7125	true	3	25	1	82.6829
G10	Sample 43	Primer T07-1	UNKNOWN	SYBR	None				30.8083	31.266	0.4013							false	0.7125	true	3	23	1	82.5334
G11	Sample 43	Primer T07-1	UNKNOWN	SYBR	None				31.5575	31.266	0.4013							false	0.7125	true	3	24	1	82.5344
G12	Sample 43	Primer T07-1	UNKNOWN	SYBR	None				31.4323	31.266	0.4013							false	0.7125	true	3	23	1	82.3849
H1	Sample 44	Primer T07-1	UNKNOWN	SYBR	None				31.9693	31.6782	0.2824							false	0.7125	true	3	24	1	82.5321
H2	Sample 44	Primer T07-1	UNKNOWN	SYBR	None				31.66	31.6782	0.2824							false	0.7125	true	3	24	1	82.5321
H3	Sample 44	Primer T07-1	UNKNOWN	SYBR	None				31.4052	31.6782	0.2824							false	0.7125	true	3	23	1	82.8297
H4	Sample 45	Primer T07-1	UNKNOWN	SYBR	None				32.2832	32.3322	0.0694							false	0.7125	true	3	25	1	82.8297
H5	Sample 45	Primer T07-1	UNKNOWN	SYBR	None				32.3813	32.3322	0.0694							false	0.7125	true	3	25	1	82.8351
H7		Primer T07-1	NTC	SYBR	None				Undetermined									false	0.7125	true	3	39	1	66.0871
Analysis Type = Singleplex
Endogenous Control = Primer T07-1
RQ Min/Max Confidence Level = 95.0
Reference Sample = Sample 16
