# Supplementary material for: Dating Pupae of the Blow Fly Calliphora vicina Robineau–Desvoidy 1830 (Diptera: Calliphoridae) for Post Mortem Interval—Estimation: Validation of Molecular Age Markers
Source: Genes (Basel). 2018 Mar 9;9(3):153. doi: 10.3390/genes9030153 (PMC5867874; doi:10.3390/genes9030153)
Supplement: Supplementary file 1 [file genes-09-00153-s001.zip › S2/CV17/PT07-2_CV17G1_1-10_3MACE-Samples_RUNdata.txt]

* Block Type = 96well
* Chemistry = SYBR_GREEN
* Experiment File Name = D:\RMIF_Doktorarbeit_BZ\Ergebnisse\MACE\OneStepRTqPCR\Primer T07-2 MACE.eds
* Experiment Run End Time = Not Started
* Instrument Type = steponeplus
* Passive Reference = ROX

[Results]
Well	Sample Name	Target Name	Task	Reporter	Quencher	RQ	RQ Min	RQ Max	Cт	Cт Mean	Cт SD	ΔCт	ΔCт Mean	ΔCт SE	HK Control ΔCт Mean	HK Control ΔCт SE	ΔΔCт	Automatic Ct Threshold	Ct Threshold	Automatic Baseline	Baseline Start	Baseline End	Efficiency	Tm1	Tm2	Tm3	Comments
A1	Sample 01	Primer T07-2	UNKNOWN	SYBR	None				30.5551	30.2138	0.3049							false	0.7547	true	3	22	1	80.4405			
A2	Sample 01	Primer T07-2	UNKNOWN	SYBR	None				29.9682	30.2138	0.3049							false	0.7547	true	3	22	1	80.4405	74.0132		
A3	Sample 01	Primer T07-2	UNKNOWN	SYBR	None				30.1182	30.2138	0.3049							false	0.7547	true	3	22	1	80.4373	74.0104		
A4	Sample 02	Primer T07-2	UNKNOWN	SYBR	None				29.7007	29.7807	0.1865							false	0.7547	true	3	22	1	80.4373			
A5	Sample 02	Primer T07-2	UNKNOWN	SYBR	None				29.6476	29.7807	0.1865							false	0.7547	true	3	21	1	80.2898			
A6	Sample 02	Primer T07-2	UNKNOWN	SYBR	None				29.9939	29.7807	0.1865							false	0.7547	true	3	22	1	80.2898			
A7	Sample 03	Primer T07-2	UNKNOWN	SYBR	None				30.2616	30.0478	0.2303							false	0.7547	true	3	22	1	80.4395			
A8	Sample 03	Primer T07-2	UNKNOWN	SYBR	None				30.078	30.0478	0.2303							false	0.7547	true	3	22	1	80.4395			
A9	Sample 03	Primer T07-2	UNKNOWN	SYBR	None				29.8039	30.0478	0.2303							false	0.7547	true	3	22	1	80.2881			
A10	Sample 04	Primer T07-2	UNKNOWN	SYBR	None				29.8839	29.5076	0.3277							false	0.7547	true	3	21	1	80.2881			
A11	Sample 04	Primer T07-2	UNKNOWN	SYBR	None				29.3532	29.5076	0.3277							false	0.7547	true	3	22	1	80.2922			
A12	Sample 04	Primer T07-2	UNKNOWN	SYBR	None				29.2856	29.5076	0.3277							false	0.7547	true	3	21	1	80.2922			
B1	Sample 05	Primer T07-2	UNKNOWN	SYBR	None				31.185	30.7885	0.3522							false	0.7547	true	3	24	1	80.4405	74.611		
B2	Sample 05	Primer T07-2	UNKNOWN	SYBR	None				30.669	30.7885	0.3522							false	0.7547	true	3	23	1	80.291	74.1626		
B3	Sample 05	Primer T07-2	UNKNOWN	SYBR	None				30.5117	30.7885	0.3522							false	0.7547	true	3	22	1	80.2879			
B4	Sample 06	Primer T07-2	UNKNOWN	SYBR	None				30.7538	30.7529	0.1901							false	0.7547	true	3	23	1	80.4373			
B5	Sample 06	Primer T07-2	UNKNOWN	SYBR	None				30.5623	30.7529	0.1901							false	0.7547	true	3	23	1	80.2898			
B6	Sample 06	Primer T07-2	UNKNOWN	SYBR	None				30.9426	30.7529	0.1901							false	0.7547	true	3	23	1	80.2898	74.0116		
B7	Sample 07	Primer T07-2	UNKNOWN	SYBR	None				31.514	31.6492	0.124							false	0.7547	true	3	23	1	80.589	74.4601		
B8	Sample 07	Primer T07-2	UNKNOWN	SYBR	None				31.6757	31.6492	0.124							false	0.7547	true	3	24	1	80.4395			
B9	Sample 07	Primer T07-2	UNKNOWN	SYBR	None				31.7577	31.6492	0.124							false	0.7547	true	3	24	1	80.4376	74.4576		
B10	Sample 08	Primer T07-2	UNKNOWN	SYBR	None				31.3775	31.2665	0.38							false	0.7547	true	3	23	1	80.4376			
B11	Sample 08	Primer T07-2	UNKNOWN	SYBR	None				31.5787	31.2665	0.38							false	0.7547	true	3	23	1	80.4417			
B12	Sample 08	Primer T07-2	UNKNOWN	SYBR	None				30.8434	31.2665	0.38							false	0.7547	true	3	23	1	80.2922			
C1	Sample 09	Primer T07-2	UNKNOWN	SYBR	None				30.4301	30.9013	0.4091							false	0.7547	true	3	23	1	80.4405	74.4616		
C2	Sample 09	Primer T07-2	UNKNOWN	SYBR	None				31.107	30.9013	0.4091							false	0.7547	true	3	23	1	80.291	74.0132		
C3	Sample 09	Primer T07-2	UNKNOWN	SYBR	None				31.1667	30.9013	0.4091							false	0.7547	true	3	23	1	80.4373	74.3093		
C4	Sample 10	Primer T07-2	UNKNOWN	SYBR	None				28.5098	28.6403	0.1192							false	0.7547	true	3	20	1	80.4373			
C5	Sample 10	Primer T07-2	UNKNOWN	SYBR	None				28.7435	28.6403	0.1192							false	0.7547	true	3	21	1	80.2898			
C6	Sample 10	Primer T07-2	UNKNOWN	SYBR	None				28.6676	28.6403	0.1192							false	0.7547	true	3	20	1	80.1403			
C7	Sample 11	Primer T07-2	UNKNOWN	SYBR	None				28.3104	28.2992	0.0775							false	0.7547	true	3	21	1	80.29			
C8	Sample 11	Primer T07-2	UNKNOWN	SYBR	None				28.2167	28.2992	0.0775							false	0.7547	true	3	20	1	80.29			
C9	Sample 11	Primer T07-2	UNKNOWN	SYBR	None				28.3705	28.2992	0.0775							false	0.7547	true	3	20	1	80.2881			
C10	Sample 12	Primer T07-2	UNKNOWN	SYBR	None				29.2107	29.3034	0.0843							false	0.7547	true	3	22	1	80.2881			
C11	Sample 12	Primer T07-2	UNKNOWN	SYBR	None				29.3756	29.3034	0.0843							false	0.7547	true	3	22	1	80.2922			
C12	Sample 12	Primer T07-2	UNKNOWN	SYBR	None				29.3239	29.3034	0.0843							false	0.7547	true	3	21	1	80.2922			
D1	Sample 13	Primer T07-2	UNKNOWN	SYBR	None				28.7627	28.6729	0.0804							false	0.7547	true	3	21	1	80.291			
D2	Sample 13	Primer T07-2	UNKNOWN	SYBR	None				28.6076	28.6729	0.0804							false	0.7547	true	3	20	1	80.1416			
D3	Sample 13	Primer T07-2	UNKNOWN	SYBR	None				28.6485	28.6729	0.0804							false	0.7547	true	3	20	1	80.2879			
D4	Sample 14	Primer T07-2	UNKNOWN	SYBR	None				29.1019	29.047	0.1037							false	0.7547	true	3	20	1	80.4373			
D5	Sample 14	Primer T07-2	UNKNOWN	SYBR	None				29.1119	29.047	0.1037							false	0.7547	true	3	21	1	80.2898			
D6	Sample 14	Primer T07-2	UNKNOWN	SYBR	None				28.9274	29.047	0.1037							false	0.7547	true	3	21	1	80.1403			
D7	Sample 15	Primer T07-2	UNKNOWN	SYBR	None				30.0711	30.0581	0.3109							false	0.7547	true	3	22	1	80.29			
D8	Sample 15	Primer T07-2	UNKNOWN	SYBR	None				30.3623	30.0581	0.3109							false	0.7547	true	3	22	1	80.29	74.0117		
D9	Sample 15	Primer T07-2	UNKNOWN	SYBR	None				29.7409	30.0581	0.3109							false	0.7547	true	3	22	1	80.2881			
D10	Sample 16	Primer T07-2	UNKNOWN	SYBR	None				25.7412	25.8041	0.0818							false	0.7547	true	3	16	1	80.2881			
D11	Sample 16	Primer T07-2	UNKNOWN	SYBR	None				25.7746	25.8041	0.0818							false	0.7547	true	3	17	1	80.1428			
D12	Sample 16	Primer T07-2	UNKNOWN	SYBR	None				25.8966	25.8041	0.0818							false	0.7547	true	3	17	1	80.1428			
E1	Sample 17	Primer T07-2	UNKNOWN	SYBR	None				26.9917	26.9429	0.3158							false	0.7547	true	3	18	1	80.1416			
E2	Sample 17	Primer T07-2	UNKNOWN	SYBR	None				27.2316	26.9429	0.3158							false	0.7547	true	3	18	1	80.1416			
E3	Sample 17	Primer T07-2	UNKNOWN	SYBR	None				26.6056	26.9429	0.3158							false	0.7547	true	3	18	1	80.2879			
E4	Sample 18	Primer T07-2	UNKNOWN	SYBR	None				22.8972	22.8656	0.0446							false	0.7547	true	3	11	1	80.2879			
E6	Sample 18	Primer T07-2	UNKNOWN	SYBR	None				22.8341	22.8656	0.0446							false	0.7547	true	3	13	1	80.1403			
E7	Sample 19	Primer T07-2	UNKNOWN	SYBR	None				20.8104	20.6161	0.1923							false	0.7547	true	1	2	1	80.1405			
E8	Sample 19	Primer T07-2	UNKNOWN	SYBR	None				20.6119	20.6161	0.1923							false	0.7547	true	1	2	1	80.1405			
E9	Sample 19	Primer T07-2	UNKNOWN	SYBR	None				20.4259	20.6161	0.1923							false	0.7547	true	1	2	1	80.1386			
E10	Sample 20	Primer T07-2	UNKNOWN	SYBR	None				19.689	19.7788	0.0851							false	0.7547	true	1	2	1	80.1386			
E11	Sample 20	Primer T07-2	UNKNOWN	SYBR	None				19.8583	19.7788	0.0851							false	0.7547	true	1	2	1	80.1428			
E12	Sample 20	Primer T07-2	UNKNOWN	SYBR	None				19.789	19.7788	0.0851							false	0.7547	true	1	2	1	80.1428			
F1	Sample 21	Primer T07-2	UNKNOWN	SYBR	None				19.5892	19.6679	0.0779							false	0.7547	true	1	2	1	80.1416			
F2	Sample 21	Primer T07-2	UNKNOWN	SYBR	None				19.6695	19.6679	0.0779							false	0.7547	true	1	2	1	80.1416			
F3	Sample 21	Primer T07-2	UNKNOWN	SYBR	None				19.745	19.6679	0.0779							false	0.7547	true	1	2	1	80.2879			
F5	Sample 22	Primer T07-2	UNKNOWN	SYBR	None				22.1075	22.0703	0.0527							false	0.7547	true	3	13	1	80.2898			
F6	Sample 22	Primer T07-2	UNKNOWN	SYBR	None				22.033	22.0703	0.0527							false	0.7547	true	3	11	1	80.2898			
F7	Sample 23	Primer T07-2	UNKNOWN	SYBR	None				24.595	24.478	0.1651							false	0.7547	true	3	15	1	80.29			
F8	Sample 23	Primer T07-2	UNKNOWN	SYBR	None				24.55	24.478	0.1651							false	0.7547	true	3	15	1	80.1405			
F9	Sample 23	Primer T07-2	UNKNOWN	SYBR	None				24.2892	24.478	0.1651							false	0.7547	true	3	15	1	80.1386			
F10	Sample 24	Primer T07-2	UNKNOWN	SYBR	None				23.5153	23.5649	0.1322							false	0.7547	true	3	14	1	80.2881			
F11	Sample 24	Primer T07-2	UNKNOWN	SYBR	None				23.7147	23.5649	0.1322							false	0.7547	true	3	14	1	80.1428			
F12	Sample 24	Primer T07-2	UNKNOWN	SYBR	None				23.4646	23.5649	0.1322							false	0.7547	true	3	14	1	80.1428			
G1	Sample 25	Primer T07-2	UNKNOWN	SYBR	None				29.2475	29.4493	0.1968							false	0.7547	true	3	21	1	80.4405			
G2	Sample 25	Primer T07-2	UNKNOWN	SYBR	None				29.6407	29.4493	0.1968							false	0.7547	true	3	22	1	80.291			
G3	Sample 25	Primer T07-2	UNKNOWN	SYBR	None				29.4597	29.4493	0.1968							false	0.7547	true	3	21	1	80.5868			
G4	Sample 26	Primer T07-2	UNKNOWN	SYBR	None				28.9483	29.0662	0.2305							false	0.7547	true	3	21	1	80.5868			
G5	Sample 26	Primer T07-2	UNKNOWN	SYBR	None				29.3319	29.0662	0.2305							false	0.7547	true	3	21	1	80.4393			
G6	Sample 26	Primer T07-2	UNKNOWN	SYBR	None				28.9186	29.0662	0.2305							false	0.7547	true	3	21	1	80.5888			
G7	Sample 27	Primer T07-2	UNKNOWN	SYBR	None				29.6549	29.529	0.3321							false	0.7547	true	3	22	1	80.4395			
G8	Sample 27	Primer T07-2	UNKNOWN	SYBR	None				29.7798	29.529	0.3321							false	0.7547	true	3	21	1	80.4395			
G9	Sample 27	Primer T07-2	UNKNOWN	SYBR	None				29.1524	29.529	0.3321							false	0.7547	true	3	20	1	80.2881			
G10	Sample 28	Primer T07-2	UNKNOWN	SYBR	None				30.2143	30.2255	0.1979							false	0.7547	true	3	22	1	80.4376			
G11	Sample 28	Primer T07-2	UNKNOWN	SYBR	None				30.4288	30.2255	0.1979							false	0.7547	true	3	22	1	80.2922			
G12	Sample 28	Primer T07-2	UNKNOWN	SYBR	None				30.0335	30.2255	0.1979							false	0.7547	true	3	22	1	80.2922			
H1	Sample 29	Primer T07-2	UNKNOWN	SYBR	None				29.8129	29.8725	0.0611							false	0.7547	true	3	21	1	80.4405			
H2	Sample 29	Primer T07-2	UNKNOWN	SYBR	None				29.9349	29.8725	0.0611							false	0.7547	true	3	22	1	80.4405			
H3	Sample 29	Primer T07-2	UNKNOWN	SYBR	None				29.8698	29.8725	0.0611							false	0.7547	true	3	22	1	80.5868			
H4	Sample 30	Primer T07-2	UNKNOWN	SYBR	None				29.6602	29.6886	0.0448							false	0.7547	true	3	22	1	80.7363			
H5	Sample 30	Primer T07-2	UNKNOWN	SYBR	None				29.6654	29.6886	0.0448							false	0.7547	true	3	21	1	80.5888			
H6	Sample 30	Primer T07-2	UNKNOWN	SYBR	None				29.7403	29.6886	0.0448							false	0.7547	true	3	22	1	80.5888	74.6096		
H7		Primer T07-2	NTC	SYBR	None				36.6953									false	0.7547	true	3	29	1	73.8622			

Analysis Type = Singleplex
Endogenous Control = Primer T07-2
RQ Min/Max Confidence Level = 95.0
Reference Sample = Sample 01
