# Supplementary material for: Dating Pupae of the Blow Fly Calliphora vicina Robineau–Desvoidy 1830 (Diptera: Calliphoridae) for Post Mortem Interval—Estimation: Validation of Molecular Age Markers
Source: Genes (Basel). 2018 Mar 9;9(3):153. doi: 10.3390/genes9030153 (PMC5867874; doi:10.3390/genes9030153)
Supplement: Supplementary file 1 [file genes-09-00153-s001.zip › S2/CV17/PT07-2_CV17G1_11-15_3MACE-Samples_RUNdata.txt]

* Block Type = 96well
* Chemistry = SYBR_GREEN
* Experiment File Name = D:\RMIF_Doktorarbeit_BZ\Ergebnisse\MACE\OneStepRTqPCR\SYBR-GreenER LifeTech\Primer T05-2 T7-2 MACE.eds
* Experiment Run End Time = Not Started
* Instrument Type = steponeplus
* Passive Reference = ROX
[Results]
Well	Sample Name	Target Name	Task	Reporter	Quencher	RQ	RQ Min	RQ Max	Cт	Cт Mean	Cт SD	ΔCт	ΔCт Mean	ΔCт SE	HK Control ΔCт Mean	HK Control ΔCт SE	ΔΔCт	Automatic Ct Threshold	Ct Threshold	Automatic Baseline	Baseline Start	Baseline End	Efficiency	Tm1	Tm2	Tm3	Comments	AMPNC
E1	Sample 31	Primer T07-2	UNKNOWN	SYBR	None	4.238	3.387	5.3027	25.1104	25.1592	0.0739		0.2893	0.1165			-2.0834	false	0.7547	true	3	18	1	78.6285				N
E2	Sample 31	Primer T07-2	UNKNOWN	SYBR	None	4.238	3.387	5.3027	25.123	25.1592	0.0739		0.2893	0.1165			-2.0834	false	0.7547	true	3	18	1	78.6285				N
E3	Sample 31	Primer T07-2	UNKNOWN	SYBR	None	4.238	3.387	5.3027	25.2442	25.1592	0.0739		0.2893	0.1165			-2.0834	false	0.7547	true	3	18	1	78.7781				N
E4	Sample 32	Primer T07-2	UNKNOWN	SYBR	None	0.2915	0.2443	0.3478	28.7556	28.7881	0.1241		4.1512	0.0918			1.7785	false	0.7547	true	3	22	1	78.6285	75.3378			N
E5	Sample 32	Primer T07-2	UNKNOWN	SYBR	None	0.2915	0.2443	0.3478	28.9253	28.7881	0.1241		4.1512	0.0918			1.7785	false	0.7547	true	3	22	1	78.4787	75.1884			N
E6	Sample 32	Primer T07-2	UNKNOWN	SYBR	None	0.2915	0.2443	0.3478	28.6835	28.7881	0.1241		4.1512	0.0918			1.7785	false	0.7547	true	3	22	1	78.6283	75.1884			N
E7	Sample 33	Primer T07-2	UNKNOWN	SYBR	None	0.4049	0.3857	0.4251	29.0515	29.0343	0.0378		3.677	0.0253			1.3043	false	0.7547	true	3	22	1	78.4738	75.1829			N
E8	Sample 33	Primer T07-2	UNKNOWN	SYBR	None	0.4049	0.3857	0.4251	29.0605	29.0343	0.0378		3.677	0.0253			1.3043	false	0.7547	true	3	22	1	78.6234	75.1829			N
E9	Sample 33	Primer T07-2	UNKNOWN	SYBR	None	0.4049	0.3857	0.4251	28.991	29.0343	0.0378		3.677	0.0253			1.3043	false	0.7547	true	3	22	1	78.6277	75.1868			N
E10	Sample 34	Primer T07-2	UNKNOWN	SYBR	None	3.5304	2.8795	4.3285	25.2707	25.4313	0.14		0.5529	0.1059			-1.8198	false	0.7547	true	3	18	1	78.6277				N
E11	Sample 34	Primer T07-2	UNKNOWN	SYBR	None	3.5304	2.8795	4.3285	25.4958	25.4313	0.14		0.5529	0.1059			-1.8198	false	0.7547	true	3	18	1	78.629				N
E12	Sample 34	Primer T07-2	UNKNOWN	SYBR	None	3.5304	2.8795	4.3285	25.5275	25.4313	0.14		0.5529	0.1059			-1.8198	false	0.7547	true	3	18	1	78.629				N
F1	Sample 35	Primer T07-2	UNKNOWN	SYBR	None	0.4165	0.3668	0.473	28.0956	28.2157	0.1065		3.6362	0.0661			1.2635	false	0.7547	true	3	21	1	78.6285				N
F2	Sample 35	Primer T07-2	UNKNOWN	SYBR	None	0.4165	0.3668	0.473	28.2985	28.2157	0.1065		3.6362	0.0661			1.2635	false	0.7547	true	3	21	1	78.6285				N
F3	Sample 35	Primer T07-2	UNKNOWN	SYBR	None	0.4165	0.3668	0.473	28.2531	28.2157	0.1065		3.6362	0.0661			1.2635	false	0.7547	true	3	21	1	78.7781				N
F4	Sample 36	Primer T07-2	UNKNOWN	SYBR	None	0.4113	0.3869	0.4372	28.5745	28.6368	0.0543		3.6545	0.0317			1.2818	false	0.7547	true	3	22	1	78.7781				N
F5	Sample 36	Primer T07-2	UNKNOWN	SYBR	None	0.4113	0.3869	0.4372	28.6741	28.6368	0.0543		3.6545	0.0317			1.2818	false	0.7547	true	3	22	1	78.7778	75.1884			N
F6	Sample 36	Primer T07-2	UNKNOWN	SYBR	None	0.4113	0.3869	0.4372	28.6619	28.6368	0.0543		3.6545	0.0317			1.2818	false	0.7547	true	3	21	1	78.7778	75.338			N
F7	Sample 37	Primer T07-2	UNKNOWN	SYBR	None	0.3818	0.3341	0.4362	28.8143	28.6989	0.1175		3.762	0.0693			1.3893	false	0.7547	true	3	22	1	78.7729				N
F8	Sample 37	Primer T07-2	UNKNOWN	SYBR	None	0.3818	0.3341	0.4362	28.5793	28.6989	0.1175		3.762	0.0693			1.3893	false	0.7547	true	3	22	1	78.6234				N
F9	Sample 37	Primer T07-2	UNKNOWN	SYBR	None	0.3818	0.3341	0.4362	28.7031	28.6989	0.1175		3.762	0.0693			1.3893	false	0.7547	true	3	22	1	78.7773				N
F10	Sample 38	Primer T07-2	UNKNOWN	SYBR	None	0.5233	0.4024	0.6807	28.4942	28.6611	0.2179		3.3069	0.1366			0.9342	false	0.7547	true	3	21	1	78.7773				N
F11	Sample 38	Primer T07-2	UNKNOWN	SYBR	None	0.5233	0.4024	0.6807	28.5814	28.6611	0.2179		3.3069	0.1366			0.9342	false	0.7547	true	3	22	1	78.629				N
F12	Sample 38	Primer T07-2	UNKNOWN	SYBR	None	0.5233	0.4024	0.6807	28.9076	28.6611	0.2179		3.3069	0.1366			0.9342	false	0.7547	true	3	22	1	78.629				N
G1	Sample 39	Primer T07-2	UNKNOWN	SYBR	None	1.172	1.0341	1.3283	27.7144	27.7638	0.0493		2.1437	0.065			-0.229	false	0.7547	true	3	21	1	78.6285				N
G2	Sample 39	Primer T07-2	UNKNOWN	SYBR	None	1.172	1.0341	1.3283	27.813	27.7638	0.0493		2.1437	0.065			-0.229	false	0.7547	true	3	21	1	78.6285				N
G3	Sample 39	Primer T07-2	UNKNOWN	SYBR	None	1.172	1.0341	1.3283	27.7641	27.7638	0.0493		2.1437	0.065			-0.229	false	0.7547	true	3	21	1	78.9277				N
G4	Sample 40	Primer T07-2	UNKNOWN	SYBR	None	1.3337	1.104	1.6111	27.6331	27.6121	0.0589		1.9573	0.0982			-0.4154	false	0.7547	true	3	21	1	78.9277				N
G5	Sample 40	Primer T07-2	UNKNOWN	SYBR	None	1.3337	1.104	1.6111	27.5456	27.6121	0.0589		1.9573	0.0982			-0.4154	false	0.7547	true	3	20	1	78.9274				N
G6	Sample 40	Primer T07-2	UNKNOWN	SYBR	None	1.3337	1.104	1.6111	27.6577	27.6121	0.0589		1.9573	0.0982			-0.4154	false	0.7547	true	3	21	1	78.9274				N
G7	Sample 41	Primer T07-2	UNKNOWN	SYBR	None	2.4185	2.1658	2.7007	26.8353	26.7764	0.0537		1.0986	0.0573			-1.2741	false	0.7547	true	3	20	1	78.7729				N
G8	Sample 41	Primer T07-2	UNKNOWN	SYBR	None	2.4185	2.1658	2.7007	26.7637	26.7764	0.0537		1.0986	0.0573			-1.2741	false	0.7547	true	3	20	1	78.7729				N
G9	Sample 41	Primer T07-2	UNKNOWN	SYBR	None	2.4185	2.1658	2.7007	26.7302	26.7764	0.0537		1.0986	0.0573			-1.2741	false	0.7547	true	3	20	1	78.7773				N
G10	Sample 42	Primer T07-2	UNKNOWN	SYBR	None	1.0039	0.8138	1.2385	28.1456	28.3257	0.1757		2.3671	0.1091			-0.0057	false	0.7547	true	3	21	1	78.7773				N
G11	Sample 42	Primer T07-2	UNKNOWN	SYBR	None	1.0039	0.8138	1.2385	28.3347	28.3257	0.1757		2.3671	0.1091			-0.0057	false	0.7547	true	3	21	1	78.7786				N
G12	Sample 42	Primer T07-2	UNKNOWN	SYBR	None	1.0039	0.8138	1.2385	28.4967	28.3257	0.1757		2.3671	0.1091			-0.0057	false	0.7547	true	3	22	1	78.629				N
H1	Sample 43	Primer T07-2	UNKNOWN	SYBR	None	2.5739	2.3913	2.7704	28.4939	28.5524	0.0591		1.0088	0.0382			-1.3639	false	0.7547	true	3	22	1	79.5259	75.1888			N
H2	Sample 43	Primer T07-2	UNKNOWN	SYBR	None	2.5739	2.3913	2.7704	28.5513	28.5524	0.0591		1.0088	0.0382			-1.3639	false	0.7547	true	3	22	1	79.5259	75.1888			N
H3	Sample 43	Primer T07-2	UNKNOWN	SYBR	None	2.5739	2.3913	2.7704	28.6122	28.5524	0.0591		1.0088	0.0382			-1.3639	false	0.7547	true	3	22	1	79.6756	75.3378			N
H4	Sample 44	Primer T07-2	UNKNOWN	SYBR	None	1.9627	1.58	2.4381	28.1448	28.3195	0.1912		1.3999	0.1127			-0.9728	false	0.7547	true	3	21	1	79.3764				N
H5	Sample 44	Primer T07-2	UNKNOWN	SYBR	None	1.9627	1.58	2.4381	28.2901	28.3195	0.1912		1.3999	0.1127			-0.9728	false	0.7547	true	3	21	1	79.3761				N
H6	Sample 44	Primer T07-2	UNKNOWN	SYBR	None	1.9627	1.58	2.4381	28.5237	28.3195	0.1912		1.3999	0.1127			-0.9728	false	0.7547	true	3	22	1	79.2265				N
H7	Sample 45	Primer T07-2	UNKNOWN	SYBR	None	1	0.7108	1.4068	28.59	28.9095	0.2798		2.3727	0.1774			0	false	0.7547	true	3	21	1	79.5209				N
H8	Sample 45	Primer T07-2	UNKNOWN	SYBR	None	1	0.7108	1.4068	29.0271	28.9095	0.2798		2.3727	0.1774			0	false	0.7547	true	3	22	1	79.2217	75.1829			N
H9	Sample 45	Primer T07-2	UNKNOWN	SYBR	None	1	0.7108	1.4068	29.1113	28.9095	0.2798		2.3727	0.1774			0	false	0.7547	true	3	22	1	79.3757	75.3364			N
H10		Primer T07-2	NTC	SYBR	None				30.5825									false	0.7547	true	3	23	1	75.1868				Y
Analysis Type = Singleplex
Endogenous Control = Primer T05-2
RQ Min/Max Confidence Level = 95.0
Reference Sample = Sample 45
