# Supplementary material for: Dating Pupae of the Blow Fly Calliphora vicina Robineau–Desvoidy 1830 (Diptera: Calliphoridae) for Post Mortem Interval—Estimation: Validation of Molecular Age Markers
Source: Genes (Basel). 2018 Mar 9;9(3):153. doi: 10.3390/genes9030153 (PMC5867874; doi:10.3390/genes9030153)
Supplement: Supplementary file 1 [file genes-09-00153-s001.zip › S2/CV17/PT08-1_CV17G1_1-10_3MACE-Samples_RUNdata.txt]

* Block Type = 96well
* Chemistry = SYBR_GREEN
* Experiment File Name = D:\RMIF_Doktorarbeit_BZ\Ergebnisse\MACE\PrimerT8-1 MACEa.eds
* Experiment Run End Time = Not Started
* Instrument Type = steponeplus
* Passive Reference = ROX
[Results]
Well	Sample Name	Target Name	Task	Reporter	Quencher	RQ	RQ Min	RQ Max	Cт	Cт Mean	Cт SD	ΔCт	ΔCт Mean	ΔCт SE	HK Control ΔCт Mean	HK Control ΔCт SE	ΔΔCт	Automatic Ct Threshold	Ct Threshold	Automatic Baseline	Baseline Start	Baseline End	Efficiency	Tm1	Tm2	Tm3	Comments
A1	Sample 01	Primer T08-1	UNKNOWN	SYBR	None				28.606									true	0.6505	true	3	21	1	82.2337
A2	Sample 01	Primer T08-1	UNKNOWN	SYBR	None				28.8858									true	0.6505	true	3	22	1	82.2337
A3	Sample 01	Primer T08-1	UNKNOWN	SYBR	None				28.6542									true	0.6505	true	3	21	1	82.385
A4	Sample 02	Primer T08-1	UNKNOWN	SYBR	None				29.1259	29.1393	0.0283							true	0.6505	true	3	22	1	82.5345
A5	Sample 02	Primer T08-1	UNKNOWN	SYBR	None				29.1719	29.1393	0.0283							true	0.6505	true	3	22	1	82.2308
A6	Sample 02	Primer T08-1	UNKNOWN	SYBR	None				29.1202	29.1393	0.0283							true	0.6505	true	3	22	1	82.2308
A7	Sample 03	Primer T08-1	UNKNOWN	SYBR	None				30.1453	30.5378	0.3636							true	0.6505	true	3	23	1	82.5297
A8	Sample 03	Primer T08-1	UNKNOWN	SYBR	None				30.6049	30.5378	0.3636							true	0.6505	true	3	23	1	82.5297
A9	Sample 03	Primer T08-1	UNKNOWN	SYBR	None				30.8631	30.5378	0.3636							true	0.6505	true	3	23	1	82.3825
A10	Sample 04	Primer T08-1	UNKNOWN	SYBR	None				29.2041	28.8124	0.3756							true	0.6505	true	3	22	1	82.3825
A11	Sample 04	Primer T08-1	UNKNOWN	SYBR	None				28.7778	28.8124	0.3756							true	0.6505	true	3	21	1	82.3822
A12	Sample 04	Primer T08-1	UNKNOWN	SYBR	None				28.4552	28.8124	0.3756							true	0.6505	true	3	21	1	82.3822
B1	Sample 05	Primer T08-1	UNKNOWN	SYBR	None				27.6457	27.7826	0.1538							true	0.6505	true	3	20	1	82.2337
B2	Sample 05	Primer T08-1	UNKNOWN	SYBR	None				27.9491	27.7826	0.1538							true	0.6505	true	3	20	1	82.3832
B3	Sample 05	Primer T08-1	UNKNOWN	SYBR	None				27.7531	27.7826	0.1538							true	0.6505	true	3	20	1	82.385
B4	Sample 06	Primer T08-1	UNKNOWN	SYBR	None				30.2742	30.3845	0.1156							true	0.6505	true	3	23	1	82.5345
B5	Sample 06	Primer T08-1	UNKNOWN	SYBR	None				30.5048	30.3845	0.1156							true	0.6505	true	3	23	1	82.3802
B6	Sample 06	Primer T08-1	UNKNOWN	SYBR	None				30.3745	30.3845	0.1156							true	0.6505	true	3	23	1	82.3802
B7	Sample 07	Primer T08-1	UNKNOWN	SYBR	None				28.8996	28.8278	0.0765							true	0.6505	true	3	22	1	82.5297
B8	Sample 07	Primer T08-1	UNKNOWN	SYBR	None				28.8365	28.8278	0.0765							true	0.6505	true	3	21	1	82.3802
B9	Sample 07	Primer T08-1	UNKNOWN	SYBR	None				28.7473	28.8278	0.0765							true	0.6505	true	3	21	1	82.3825
B10	Sample 08	Primer T08-1	UNKNOWN	SYBR	None				29.1039	29.1611	0.1208							true	0.6505	true	3	22	1	82.3825
B11	Sample 08	Primer T08-1	UNKNOWN	SYBR	None				29.0795	29.1611	0.1208							true	0.6505	true	3	22	1	82.3822
B12	Sample 08	Primer T08-1	UNKNOWN	SYBR	None				29.2998	29.1611	0.1208							true	0.6505	true	3	22	1	82.3822
C1	Sample 09	Primer T08-1	UNKNOWN	SYBR	None				30.3258	30.1802	0.1346							true	0.6505	true	3	23	1	82.3832
C2	Sample 09	Primer T08-1	UNKNOWN	SYBR	None				30.0602	30.1802	0.1346							true	0.6505	true	3	23	1	82.3832
C3	Sample 09	Primer T08-1	UNKNOWN	SYBR	None				30.1546	30.1802	0.1346							true	0.6505	true	3	23	1	82.385
C4	Sample 10	Primer T08-1	UNKNOWN	SYBR	None				28.9059	28.9368	0.0306							true	0.6505	true	3	22	1	82.5345
C5	Sample 10	Primer T08-1	UNKNOWN	SYBR	None				28.967	28.9368	0.0306							true	0.6505	true	3	22	1	82.2308
C6	Sample 10	Primer T08-1	UNKNOWN	SYBR	None				28.9376	28.9368	0.0306							true	0.6505	true	3	22	1	82.2308
C7	Sample 11	Primer T08-1	UNKNOWN	SYBR	None				28.388	28.2743	0.1246							true	0.6505	true	3	21	1	82.3802
C8	Sample 11	Primer T08-1	UNKNOWN	SYBR	None				28.2937	28.2743	0.1246							true	0.6505	true	3	21	1	82.3802
C9	Sample 11	Primer T08-1	UNKNOWN	SYBR	None				28.1411	28.2743	0.1246							true	0.6505	true	3	21	1	82.3825
C10	Sample 12	Primer T08-1	UNKNOWN	SYBR	None				28.6329	28.6333	0.0131							true	0.6505	true	3	21	1	82.3825
C11	Sample 12	Primer T08-1	UNKNOWN	SYBR	None				28.6466	28.6333	0.0131							true	0.6505	true	3	21	1	82.3822
C12	Sample 12	Primer T08-1	UNKNOWN	SYBR	None				28.6204	28.6333	0.0131							true	0.6505	true	3	21	1	82.3822
D1	Sample 13	Primer T08-1	UNKNOWN	SYBR	None				27.3979	27.4487	0.0459							true	0.6505	true	3	20	1	82.2337
D2	Sample 13	Primer T08-1	UNKNOWN	SYBR	None				27.4872	27.4487	0.0459							true	0.6505	true	3	20	1	82.2337
D3	Sample 13	Primer T08-1	UNKNOWN	SYBR	None				27.4612	27.4487	0.0459							true	0.6505	true	3	20	1	82.385
D4	Sample 14	Primer T08-1	UNKNOWN	SYBR	None				27.3642	27.2906	0.0707							true	0.6505	true	3	19	1	82.385
D5	Sample 14	Primer T08-1	UNKNOWN	SYBR	None				27.2233	27.2906	0.0707							true	0.6505	true	3	20	1	82.2308
D6	Sample 14	Primer T08-1	UNKNOWN	SYBR	None				27.2844	27.2906	0.0707							true	0.6505	true	3	20	1	82.2308
D7	Sample 15	Primer T08-1	UNKNOWN	SYBR	None				27.689	27.6608	0.2147							true	0.6505	true	3	20	1	82.3802
D8	Sample 15	Primer T08-1	UNKNOWN	SYBR	None				27.86	27.6608	0.2147							true	0.6505	true	3	21	1	82.3802
D9	Sample 15	Primer T08-1	UNKNOWN	SYBR	None				27.4335	27.6608	0.2147							true	0.6505	true	3	20	1	82.3825
D10	Sample 16	Primer T08-1	UNKNOWN	SYBR	None				27.6545	27.7398	0.0965							true	0.6505	true	3	20	1	82.3825
D11	Sample 16	Primer T08-1	UNKNOWN	SYBR	None				27.8445	27.7398	0.0965							true	0.6505	true	3	20	1	82.3822
D12	Sample 16	Primer T08-1	UNKNOWN	SYBR	None				27.7203	27.7398	0.0965							true	0.6505	true	3	20	1	82.3822
E1	Sample 17	Primer T08-1	UNKNOWN	SYBR	None				27.8871	28.014	0.156							true	0.6505	true	3	21	1	82.0843
E2	Sample 17	Primer T08-1	UNKNOWN	SYBR	None				27.9667	28.014	0.156							true	0.6505	true	3	20	1	82.2337
E3	Sample 17	Primer T08-1	UNKNOWN	SYBR	None				28.1881	28.014	0.156							true	0.6505	true	3	21	1	82.385
E4	Sample 18	Primer T08-1	UNKNOWN	SYBR	None				30.2498	30.2575	0.058							true	0.6505	true	3	22	1	82.5345
E5	Sample 18	Primer T08-1	UNKNOWN	SYBR	None				30.3189	30.2575	0.058							true	0.6505	true	3	23	1	82.3802
E6	Sample 18	Primer T08-1	UNKNOWN	SYBR	None				30.2036	30.2575	0.058							true	0.6505	true	3	23	1	82.3802
E10	Sample 20	Primer T08-1	UNKNOWN	SYBR	None				29.9264	29.6192	0.3262							true	0.6505	true	3	23	1	82.3825
E11	Sample 20	Primer T08-1	UNKNOWN	SYBR	None				29.6545	29.6192	0.3262							true	0.6505	true	3	22	1	82.3822
E12	Sample 20	Primer T08-1	UNKNOWN	SYBR	None				29.2768	29.6192	0.3262							true	0.6505	true	3	22	1	82.3822
F1	Sample 21	Primer T08-1	UNKNOWN	SYBR	None				29.3195	29.472	0.1421							true	0.6505	true	3	22	1	82.3832
F2	Sample 21	Primer T08-1	UNKNOWN	SYBR	None				29.6005	29.472	0.1421							true	0.6505	true	3	22	1	82.3832
F3	Sample 21	Primer T08-1	UNKNOWN	SYBR	None				29.496	29.472	0.1421							true	0.6505	true	3	22	1	82.5345
F4	Sample 22	Primer T08-1	UNKNOWN	SYBR	None				25.1256	24.9963	0.112							true	0.6505	true	3	18	1	82.5345
F5	Sample 22	Primer T08-1	UNKNOWN	SYBR	None				24.9345	24.9963	0.112							true	0.6505	true	3	17	1	82.3802
F6	Sample 22	Primer T08-1	UNKNOWN	SYBR	None				24.9288	24.9963	0.112							true	0.6505	true	3	17	1	82.3802
F7	Sample 23	Primer T08-1	UNKNOWN	SYBR	None				25.4354	25.3142	0.1204							true	0.6505	true	3	18	1	82.2307
F8	Sample 23	Primer T08-1	UNKNOWN	SYBR	None				25.3127	25.3142	0.1204							true	0.6505	true	3	18	1	82.2307
F9	Sample 23	Primer T08-1	UNKNOWN	SYBR	None				25.1946	25.3142	0.1204							true	0.6505	true	3	18	1	82.3825
F10	Sample 24	Primer T08-1	UNKNOWN	SYBR	None				26.0168	25.9042	0.119							true	0.6505	true	3	18	1	82.532
F11	Sample 24	Primer T08-1	UNKNOWN	SYBR	None				25.9162	25.9042	0.119							true	0.6505	true	3	19	1	82.5316
F12	Sample 24	Primer T08-1	UNKNOWN	SYBR	None				25.7797	25.9042	0.119							true	0.6505	true	3	19	1	82.5316
G1	Sample 25	Primer T08-1	UNKNOWN	SYBR	None				28.8218	28.756	0.2002							true	0.6505	true	3	21	1	82.3832
G2	Sample 25	Primer T08-1	UNKNOWN	SYBR	None				28.9149	28.756	0.2002							true	0.6505	true	3	22	1	82.3832
G3	Sample 25	Primer T08-1	UNKNOWN	SYBR	None				28.5312	28.756	0.2002							true	0.6505	true	3	21	1	82.5345
G4	Sample 26	Primer T08-1	UNKNOWN	SYBR	None				28.7318	28.6964	0.0964							true	0.6505	true	3	21	1	82.5345
G5	Sample 26	Primer T08-1	UNKNOWN	SYBR	None				28.7702	28.6964	0.0964							true	0.6505	true	3	21	1	82.5297
G6	Sample 26	Primer T08-1	UNKNOWN	SYBR	None				28.5874	28.6964	0.0964							true	0.6505	true	3	21	1	82.5297
G7	Sample 27	Primer T08-1	UNKNOWN	SYBR	None				27.7722	27.9051	0.1151							true	0.6505	true	3	20	1	82.3802
G8	Sample 27	Primer T08-1	UNKNOWN	SYBR	None				27.9753	27.9051	0.1151							true	0.6505	true	3	21	1	82.3802
G9	Sample 27	Primer T08-1	UNKNOWN	SYBR	None				27.9678	27.9051	0.1151							true	0.6505	true	3	21	1	82.3825
H1	Sample 29	Primer T08-1	UNKNOWN	SYBR	None				29.2431	29.4242	0.1587							true	0.6505	true	3	22	1	82.3832
H2	Sample 29	Primer T08-1	UNKNOWN	SYBR	None				29.4903	29.4242	0.1587							true	0.6505	true	3	22	1	82.3832
H3	Sample 29	Primer T08-1	UNKNOWN	SYBR	None				29.5392	29.4242	0.1587							true	0.6505	true	3	22	1	82.5345
H4	Sample 30	Primer T08-1	UNKNOWN	SYBR	None				30.0998	29.9789	0.1058							true	0.6505	true	3	23	1	82.684
H5	Sample 30	Primer T08-1	UNKNOWN	SYBR	None				29.9026	29.9789	0.1058							true	0.6505	true	3	23	1	82.5297
H6	Sample 30	Primer T08-1	UNKNOWN	SYBR	None				29.9345	29.9789	0.1058							true	0.6505	true	3	23	1	82.5297
H7		Primer T08-1	NTC	SYBR	None				Undetermined									true	0.6505	true	3	39	1	66.6859
Analysis Type = Singleplex
Endogenous Control = Primer T08-1
RQ Min/Max Confidence Level = 95.0
Reference Sample = Sample 1
