# Supplementary material for: Dating Pupae of the Blow Fly Calliphora vicina Robineau–Desvoidy 1830 (Diptera: Calliphoridae) for Post Mortem Interval—Estimation: Validation of Molecular Age Markers
Source: Genes (Basel). 2018 Mar 9;9(3):153. doi: 10.3390/genes9030153 (PMC5867874; doi:10.3390/genes9030153)
Supplement: Supplementary file 1 [file genes-09-00153-s001.zip › S2/CV17/PT08-1_CV17G1_11-15_3MACE-Samples_RUNdata.txt]

* Block Type = 96well
* Chemistry = SYBR_GREEN
* Experiment File Name = D:\RMIF_Doktorarbeit_BZ\Ergebnisse\MACE\MacePrimer T08-1_2.eds
* Experiment Run End Time = Not Started
* Instrument Type = steponeplus
* Passive Reference = ROX
[Results]
Well	Sample Name	Target Name	Task	Reporter	Quencher	RQ	RQ Min	RQ Max	Cт	Cт Mean	Cт SD	ΔCт	ΔCт Mean	ΔCт SE	HK Control ΔCт Mean	HK Control ΔCт SE	ΔΔCт	Automatic Ct Threshold	Ct Threshold	Automatic Baseline	Baseline Start	Baseline End	Efficiency	Tm1	Tm2	Tm3	Comments	MTP
A1	Sample 31	Primer T08-1	UNKNOWN	SYBR	None				28.6401	28.6603	0.0499							false	0.6505	true	3	21	1	82.3839				N
A2	Sample 31	Primer T08-1	UNKNOWN	SYBR	None				28.6237	28.6603	0.0499							false	0.6505	true	3	21	1	82.3839				N
A3	Sample 31	Primer T08-1	UNKNOWN	SYBR	None				28.7171	28.6603	0.0499							false	0.6505	true	3	22	1	82.3819				N
A4	Sample 32	Primer T08-1	UNKNOWN	SYBR	None				29.0614	29.0432	0.0856							false	0.6505	true	3	22	1	82.3819				N
A5	Sample 32	Primer T08-1	UNKNOWN	SYBR	None				28.95	29.0432	0.0856							false	0.6505	true	3	22	1	82.2364				N
A6	Sample 32	Primer T08-1	UNKNOWN	SYBR	None				29.1182	29.0432	0.0856							false	0.6505	true	3	22	1	82.2364				N
A7	Sample 33	Primer T08-1	UNKNOWN	SYBR	None				28.9924	28.9395	0.0575							false	0.6505	true	3	22	1	82.3798				N
A8	Sample 33	Primer T08-1	UNKNOWN	SYBR	None				28.9478	28.9395	0.0575							false	0.6505	true	3	22	1	82.5293				N
A9	Sample 33	Primer T08-1	UNKNOWN	SYBR	None				28.8783	28.9395	0.0575							false	0.6505	true	3	22	1	82.3824				N
A10	Sample 34	Primer T08-1	UNKNOWN	SYBR	None				30.5667	30.5057	0.053							false	0.6505	true	3	23	1	82.3824	77.1483			Y
A11	Sample 34	Primer T08-1	UNKNOWN	SYBR	None				30.4803	30.5057	0.053							false	0.6505	true	3	23	1	82.236				N
A12	Sample 34	Primer T08-1	UNKNOWN	SYBR	None				30.4703	30.5057	0.053							false	0.6505	true	3	23	1	82.236				N
B1	Sample 35	Primer T08-1	UNKNOWN	SYBR	None				29.0742	28.8878	0.1618							false	0.6505	true	3	22	1	82.0849	77.1512			Y
B2	Sample 35	Primer T08-1	UNKNOWN	SYBR	None				28.8055	28.8878	0.1618							false	0.6505	true	3	21	1	81.9354				N
B3	Sample 35	Primer T08-1	UNKNOWN	SYBR	None				28.7836	28.8878	0.1618							false	0.6505	true	3	21	1	81.9333				N
B4	Sample 36	Primer T08-1	UNKNOWN	SYBR	None				29.215	29.4249	0.1895							false	0.6505	true	3	22	1	82.3819				N
B5	Sample 36	Primer T08-1	UNKNOWN	SYBR	None				29.4761	29.4249	0.1895							false	0.6505	true	3	22	1	82.2364				N
B6	Sample 36	Primer T08-1	UNKNOWN	SYBR	None				29.5837	29.4249	0.1895							false	0.6505	true	3	22	1	82.2364				N
B7	Sample 37	Primer T08-1	UNKNOWN	SYBR	None				29.1469	29.303	0.1357							false	0.6505	true	3	22	1	82.3798	77.4456			Y
B8	Sample 37	Primer T08-1	UNKNOWN	SYBR	None				29.3924	29.303	0.1357							false	0.6505	true	3	22	1	82.3798	77.4456			Y
B9	Sample 37	Primer T08-1	UNKNOWN	SYBR	None				29.3697	29.303	0.1357							false	0.6505	true	3	22	1	82.2329	77.2978			Y
B10	Sample 38	Primer T08-1	UNKNOWN	SYBR	None				29.9313	29.7943	0.1467							false	0.6505	true	3	23	1	82.2329	77.1483			Y
B11	Sample 38	Primer T08-1	UNKNOWN	SYBR	None				29.6395	29.7943	0.1467							false	0.6505	true	3	22	1	82.0865	77.1528			Y
B12	Sample 38	Primer T08-1	UNKNOWN	SYBR	None				29.8121	29.7943	0.1467							false	0.6505	true	3	22	1	82.0865	77.1528			Y
C1	Sample 39	Primer T08-1	UNKNOWN	SYBR	None				28.5769	28.4268	0.1535							false	0.6505	true	3	21	1	81.9354	77.4502			Y
C2	Sample 39	Primer T08-1	UNKNOWN	SYBR	None				28.27	28.4268	0.1535							false	0.6505	true	3	21	1	81.7859	77.3007			Y
C3	Sample 39	Primer T08-1	UNKNOWN	SYBR	None				28.4335	28.4268	0.1535							false	0.6505	true	3	21	1	81.9333	77.4478			Y
C4	Sample 40	Primer T08-1	UNKNOWN	SYBR	None				29.8344	29.8709	0.0407							false	0.6505	true	3	22	1	82.5314	77.7468			Y
C5	Sample 40	Primer T08-1	UNKNOWN	SYBR	None				29.9149	29.8709	0.0407							false	0.6505	true	3	22	1	82.2364	77.1522			Y
C6	Sample 40	Primer T08-1	UNKNOWN	SYBR	None				29.8634	29.8709	0.0407							false	0.6505	true	3	23	1	82.2364	77.3018			Y
C7	Sample 41	Primer T08-1	UNKNOWN	SYBR	None				29.951	30.2566	0.2688							false	0.6505	true	3	23	1	82.0807	77.2961			Y
C8	Sample 41	Primer T08-1	UNKNOWN	SYBR	None				30.3623	30.2566	0.2688							false	0.6505	true	3	23	1	82.0807	77.4456			Y
C9	Sample 41	Primer T08-1	UNKNOWN	SYBR	None				30.4565	30.2566	0.2688							false	0.6505	true	3	23	1	81.9338	77.4474			Y
C10	Sample 42	Primer T08-1	UNKNOWN	SYBR	None				30.2221	30.0452	0.1896							false	0.6505	true	3	23	1	81.7842	77.4474			Y
C11	Sample 42	Primer T08-1	UNKNOWN	SYBR	None				30.0684	30.0452	0.1896							false	0.6505	true	3	23	1	81.638				N
C12	Sample 42	Primer T08-1	UNKNOWN	SYBR	None				29.8451	30.0452	0.1896							false	0.6505	true	3	23	1	81.638	77.4518			Y
D1	Sample 43	Primer T08-1	UNKNOWN	SYBR	None				29.8498	29.8077	0.0398							false	0.6505	true	3	23	1	82.2344	77.4502			Y
D2	Sample 43	Primer T08-1	UNKNOWN	SYBR	None				29.7708	29.8077	0.0398							false	0.6505	true	3	22	1	82.2344	77.4502			Y
D3	Sample 43	Primer T08-1	UNKNOWN	SYBR	None				29.8024	29.8077	0.0398							false	0.6505	true	3	22	1	82.3819	77.5973			Y
D4	Sample 44	Primer T08-1	UNKNOWN	SYBR	None				30.4572	30.2646	0.2269							false	0.6505	true	3	23	1	82.5314	77.4478			Y
D5	Sample 44	Primer T08-1	UNKNOWN	SYBR	None				30.0145	30.2646	0.2269							false	0.6505	true	3	23	1	82.2364	77.3018			Y
D6	Sample 44	Primer T08-1	UNKNOWN	SYBR	None				30.3221	30.2646	0.2269							false	0.6505	true	3	23	1	82.3859	77.4513			Y
D7	Sample 45	Primer T08-1	UNKNOWN	SYBR	None				29.7731	29.8216	0.1122							false	0.6505	true	3	22	1	81.9312	77.4456			Y
D8	Sample 45	Primer T08-1	UNKNOWN	SYBR	None				29.9499	29.8216	0.1122							false	0.6505	true	3	23	1	82.0807	77.4456			Y
D9	Sample 45	Primer T08-1	UNKNOWN	SYBR	None				29.7419	29.8216	0.1122							false	0.6505	true	3	22	1	81.9338	77.4474			Y
D10		Primer T08-1	NTC	SYBR	None				38.3103									false	0.6505	true	3	31	1	75.8024				N
Analysis Type = Singleplex
Endogenous Control = Primer T08-1
RQ Min/Max Confidence Level = 95.0
Reference Sample = Sample 31
