# Supplementary material for: Dating Pupae of the Blow Fly Calliphora vicina Robineau–Desvoidy 1830 (Diptera: Calliphoridae) for Post Mortem Interval—Estimation: Validation of Molecular Age Markers
Source: Genes (Basel). 2018 Mar 9;9(3):153. doi: 10.3390/genes9030153 (PMC5867874; doi:10.3390/genes9030153)
Supplement: Supplementary file 1 [file genes-09-00153-s001.zip › S2/CV17/PT08-2_CV17G1_1-10_3MACE-Samples_RUNdata.txt]

* Block Type = 96well
* Chemistry = SYBR_GREEN
* Experiment File Name = D:\RMIF_Doktorarbeit_BZ\Ergebnisse\MACE\OneStepRTqPCR\MACE_T8-2\Primer T08-2 MACE.eds
* Experiment Run End Time = Not Started
* Instrument Type = steponeplus
* Passive Reference = ROX
[Results]
Well	Sample Name	Target Name	Task	Reporter	Quencher	RQ	RQ Min	RQ Max	Cт	Cт Mean	Cт SD	ΔCт	ΔCт Mean	ΔCт SE	HK Control ΔCт Mean	HK Control ΔCт SE	ΔΔCт	Automatic Ct Threshold	Ct Threshold	Automatic Baseline	Baseline Start	Baseline End	Efficiency	Tm1	Tm2	Tm3	Comments	AMPNC	MTP
A1	Sample 01	Primer T08-2	UNKNOWN	SYBR	None				27.3879	27.5195	0.1814							false	0.442	false	2	13	1	79.5462				N	N
A2	Sample 01	Primer T08-2	UNKNOWN	SYBR	None				27.7264	27.5195	0.1814							false	0.442	false	2	13	1	79.0976				N	N
A3	Sample 01	Primer T08-2	UNKNOWN	SYBR	None				27.4443	27.5195	0.1814							false	0.442	false	2	13	1	79.6948				N	N
A4	Sample 02	Primer T08-2	UNKNOWN	SYBR	None				27.9082	28.1568	0.2202							false	0.442	false	2	13	1	79.3957				N	N
A5	Sample 02	Primer T08-2	UNKNOWN	SYBR	None				28.3275	28.1568	0.2202							false	0.442	false	2	13	1	78.9446				N	N
A6	Sample 02	Primer T08-2	UNKNOWN	SYBR	None				28.2347	28.1568	0.2202							false	0.442	false	2	13	1	78.9446				N	N
A7	Sample 03	Primer T08-2	UNKNOWN	SYBR	None				28.0525	28.0232	0.0394							false	0.442	false	2	13	1	79.2446				N	N
A8	Sample 03	Primer T08-2	UNKNOWN	SYBR	None				27.9785	28.0232	0.0394							false	0.442	false	2	13	1	79.3941				N	N
A9	Sample 03	Primer T08-2	UNKNOWN	SYBR	None				28.0387	28.0232	0.0394							false	0.442	false	2	13	1	79.0976				N	N
A10	Sample 04	Primer T08-2	UNKNOWN	SYBR	None				27.3065	27.3029	0.0642							false	0.442	false	2	13	1	79.3967				N	N
A11	Sample 04	Primer T08-2	UNKNOWN	SYBR	None				27.3652	27.3029	0.0642							false	0.442	false	2	13	1	79.3991				N	N
A12	Sample 04	Primer T08-2	UNKNOWN	SYBR	None				27.237	27.3029	0.0642							false	0.442	false	2	13	1	79.5486				N	N
B1	Sample 05	Primer T08-2	UNKNOWN	SYBR	None				28.1853	28.2048	0.0355							false	0.442	false	2	13	1	79.2472				N	N
B2	Sample 05	Primer T08-2	UNKNOWN	SYBR	None				28.2458	28.2048	0.0355							false	0.442	false	2	13	1	79.0976				N	N
B3	Sample 05	Primer T08-2	UNKNOWN	SYBR	None				28.1832	28.2048	0.0355							false	0.442	false	2	13	1	79.3957				N	N
B4	Sample 06	Primer T08-2	UNKNOWN	SYBR	None				27.9724	27.825	0.1299							false	0.442	false	2	13	1	79.5453				N	N
B5	Sample 06	Primer T08-2	UNKNOWN	SYBR	None				27.7748	27.825	0.1299							false	0.442	false	2	13	1	79.6921				N	N
B6	Sample 06	Primer T08-2	UNKNOWN	SYBR	None				27.7277	27.825	0.1299							false	0.442	false	2	13	1	79.5426				N	N
B7	Sample 07	Primer T08-2	UNKNOWN	SYBR	None				28.0345	27.8104	0.2036							false	0.442	false	2	13	1	79.5436				N	N
B8	Sample 07	Primer T08-2	UNKNOWN	SYBR	None				27.7598	27.8104	0.2036							false	0.442	false	2	13	1	79.3941				N	N
B9	Sample 07	Primer T08-2	UNKNOWN	SYBR	None				27.6368	27.8104	0.2036							false	0.442	false	2	13	1	79.3967				N	N
B10	Sample 08	Primer T08-2	UNKNOWN	SYBR	None				27.9728	28.0148	0.1028							false	0.442	false	2	13	1	79.0976				N	N
B11	Sample 08	Primer T08-2	UNKNOWN	SYBR	None				28.1319	28.0148	0.1028							false	0.442	false	2	13	1	79.1001				N	N
B12	Sample 08	Primer T08-2	UNKNOWN	SYBR	None				27.9396	28.0148	0.1028							false	0.442	false	2	13	1	79.1001				N	N
C1	Sample 09	Primer T08-2	UNKNOWN	SYBR	None				28.4457	28.5377	0.1762							false	0.442	false	2	13	1	79.8452				N	N
C2	Sample 09	Primer T08-2	UNKNOWN	SYBR	None				28.4265	28.5377	0.1762							false	0.442	false	2	13	1	79.3967				N	N
C3	Sample 09	Primer T08-2	UNKNOWN	SYBR	None				28.7409	28.5377	0.1762							false	0.442	false	2	13	1	79.5453				N	N
C4	Sample 10	Primer T08-2	UNKNOWN	SYBR	None				27.2159	27.2276	0.0848							false	0.442	false	2	13	1	79.5453				N	N
C5	Sample 10	Primer T08-2	UNKNOWN	SYBR	None				27.1493	27.2276	0.0848							false	0.442	false	2	13	1	79.3931				N	N
C6	Sample 10	Primer T08-2	UNKNOWN	SYBR	None				27.3176	27.2276	0.0848							false	0.442	false	2	13	1	79.2436				N	N
C7	Sample 11	Primer T08-2	UNKNOWN	SYBR	None				26.572	26.523	0.0515							false	0.442	false	2	13	1	80.1417				N	N
C8	Sample 11	Primer T08-2	UNKNOWN	SYBR	None				26.4693	26.523	0.0515							false	0.442	false	2	13	1	79.9921				N	N
C9	Sample 11	Primer T08-2	UNKNOWN	SYBR	None				26.5276	26.523	0.0515							false	0.442	false	2	13	1	79.8454				N	N
C10	Sample 12	Primer T08-2	UNKNOWN	SYBR	None				27.5614	27.5386	0.0255							false	0.442	false	2	13	1	79.2472				N	N
C11	Sample 12	Primer T08-2	UNKNOWN	SYBR	None				27.5431	27.5386	0.0255							false	0.442	false	2	13	1	78.9505				N	N
C12	Sample 12	Primer T08-2	UNKNOWN	SYBR	None				27.5111	27.5386	0.0255							false	0.442	false	2	13	1	79.1001				N	N
D1	Sample 13	Primer T08-2	UNKNOWN	SYBR	None				26.9916	26.8433	0.1296							false	0.442	false	2	13	1	79.5462				N	N
D2	Sample 13	Primer T08-2	UNKNOWN	SYBR	None				26.7857	26.8433	0.1296							false	0.442	false	2	13	1	79.5462				N	N
D3	Sample 13	Primer T08-2	UNKNOWN	SYBR	None				26.7525	26.8433	0.1296							false	0.442	false	2	13	1	79.6948				N	N
D4	Sample 14	Primer T08-2	UNKNOWN	SYBR	None				26.3028	26.3668	0.0591							false	0.442	false	2	13	1	79.9939				N	N
D5	Sample 14	Primer T08-2	UNKNOWN	SYBR	None				26.3783	26.3668	0.0591							false	0.442	false	2	13	1	79.6921				N	N
D6	Sample 14	Primer T08-2	UNKNOWN	SYBR	None				26.4192	26.3668	0.0591							false	0.442	false	2	13	1	79.8416				N	N
D7	Sample 15	Primer T08-2	UNKNOWN	SYBR	None				27.4104	27.4638	0.2482							false	0.442	false	2	13	1	79.2446				N	N
D8	Sample 15	Primer T08-2	UNKNOWN	SYBR	None				27.7343	27.4638	0.2482							false	0.442	false	2	13	1	79.3941				N	N
D9	Sample 15	Primer T08-2	UNKNOWN	SYBR	None				27.2465	27.4638	0.2482							false	0.442	false	2	13	1	79.0976				N	N
D10	Sample 16	Primer T08-2	UNKNOWN	SYBR	None				27.3442	27.2165	0.1697							false	0.442	false	2	13	1	79.6958				N	N
D11	Sample 16	Primer T08-2	UNKNOWN	SYBR	None				27.2814	27.2165	0.1697							false	0.442	false	2	13	1	79.5486				N	N
D12	Sample 16	Primer T08-2	UNKNOWN	SYBR	None				27.024	27.2165	0.1697							false	0.442	false	2	13	1	79.5486				N	N
E1	Sample 17	Primer T08-2	UNKNOWN	SYBR	None				26.8652	26.6539	0.2044							false	0.442	false	2	13	1	79.8452	72.9671			N	Y
E2	Sample 17	Primer T08-2	UNKNOWN	SYBR	None				26.4571	26.6539	0.2044							false	0.442	false	2	13	1	79.8452				N	N
E3	Sample 17	Primer T08-2	UNKNOWN	SYBR	None				26.6393	26.6539	0.2044							false	0.442	false	2	13	1	79.9939				N	N
E4	Sample 18	Primer T08-2	UNKNOWN	SYBR	None				26.6624	26.7329	0.1757							false	0.442	false	2	13	1	80.1434				N	N
E5	Sample 18	Primer T08-2	UNKNOWN	SYBR	None				26.9329	26.7329	0.1757							false	0.442	false	2	13	1	79.9911				N	N
E6	Sample 18	Primer T08-2	UNKNOWN	SYBR	None				26.6034	26.7329	0.1757							false	0.442	false	2	13	1	80.1407				N	N
E7	Sample 19	Primer T08-2	UNKNOWN	SYBR	None				26.5973	26.5793	0.0157							false	0.442	false	2	13	1	79.5436				N	N
E8	Sample 19	Primer T08-2	UNKNOWN	SYBR	None				26.5722	26.5793	0.0157							false	0.442	false	2	13	1	79.2446				N	N
E9	Sample 19	Primer T08-2	UNKNOWN	SYBR	None				26.5684	26.5793	0.0157							false	0.442	false	2	13	1	79.2472				N	N
E10	Sample 20	Primer T08-2	UNKNOWN	SYBR	None				26.9652	26.9587	0.1318							false	0.442	false	2	13	1	79.3967				N	N
E11	Sample 20	Primer T08-2	UNKNOWN	SYBR	None				27.087	26.9587	0.1318							false	0.442	false	2	13	1	79.2496				N	N
E12	Sample 20	Primer T08-2	UNKNOWN	SYBR	None				26.8238	26.9587	0.1318							false	0.442	false	2	13	1	79.3991				N	N
F1	Sample 21	Primer T08-2	UNKNOWN	SYBR	None				27.1446	27.0679	0.1372							false	0.442	false	2	13	1	79.5462				N	N
F2	Sample 21	Primer T08-2	UNKNOWN	SYBR	None				27.1497	27.0679	0.1372							false	0.442	false	2	13	1	79.2472				N	N
F3	Sample 21	Primer T08-2	UNKNOWN	SYBR	None				26.9095	27.0679	0.1372							false	0.442	false	2	13	1	79.8443				N	N
F4	Sample 22	Primer T08-2	UNKNOWN	SYBR	None				17.8588	17.4979	0.313							false	0.442	false	2	13	1	80.1434				N	N
F5	Sample 22	Primer T08-2	UNKNOWN	SYBR	None				17.3329	17.4979	0.313							false	0.442	false	2	13	1	79.9911				N	N
F6	Sample 22	Primer T08-2	UNKNOWN	SYBR	None				17.3019	17.4979	0.313							false	0.442	false	2	13	1	79.9911				N	N
F7	Sample 23	Primer T08-2	UNKNOWN	SYBR	None				17.6238	17.5852	0.1014							false	0.442	false	2	13	1	79.9921				N	N
F8	Sample 23	Primer T08-2	UNKNOWN	SYBR	None				17.4702	17.5852	0.1014							false	0.442	false	2	13	1	79.8426				N	N
F9	Sample 23	Primer T08-2	UNKNOWN	SYBR	None				17.6618	17.5852	0.1014							false	0.442	false	2	13	1	79.8454				N	N
F10	Sample 24	Primer T08-2	UNKNOWN	SYBR	None				17.1148	17.3627	0.2262							false	0.442	false	2	13	1	79.9949				N	N
F11	Sample 24	Primer T08-2	UNKNOWN	SYBR	None				17.5579	17.3627	0.2262							false	0.442	false	2	13	1	79.9972				N	N
F12	Sample 24	Primer T08-2	UNKNOWN	SYBR	None				17.4154	17.3627	0.2262							false	0.442	false	2	13	1	79.8477				N	N
G1	Sample 25	Primer T08-2	UNKNOWN	SYBR	None				21.5935	21.4935	0.1111							false	0.442	false	2	13	1	79.9948				N	N
G2	Sample 25	Primer T08-2	UNKNOWN	SYBR	None				21.3738	21.4935	0.1111							false	0.442	false	2	13	1	79.9948				N	N
G3	Sample 25	Primer T08-2	UNKNOWN	SYBR	None				21.5131	21.4935	0.1111							false	0.442	false	2	13	1	80.1434				N	N
G4	Sample 26	Primer T08-2	UNKNOWN	SYBR	None				22.0704	22.0104	0.0849							false	0.442	false	2	13	1	80.2929				N	N
G5	Sample 26	Primer T08-2	UNKNOWN	SYBR	None				22.0476	22.0104	0.0849							false	0.442	false	2	13	1	80.2902				N	N
G6	Sample 26	Primer T08-2	UNKNOWN	SYBR	None				21.9133	22.0104	0.0849							false	0.442	false	2	13	1	80.2902				N	N
G7	Sample 27	Primer T08-2	UNKNOWN	SYBR	None				21.8106	21.5038	0.4339							false	0.442	false	2	13	1	80.2912				N	N
G9	Sample 27	Primer T08-2	UNKNOWN	SYBR	None				21.197	21.5038	0.4339							false	0.442	false	2	13	1	80.294				N	N
G10	Sample 28	Primer T08-2	UNKNOWN	SYBR	None				25.1423	25.562	0.3684							false	0.442	false	2	13	1	80.1444				N	N
G11	Sample 28	Primer T08-2	UNKNOWN	SYBR	None				25.832	25.562	0.3684							false	0.442	false	2	13	1	79.8477				N	N
G12	Sample 28	Primer T08-2	UNKNOWN	SYBR	None				25.7117	25.562	0.3684							false	0.442	false	2	13	1	79.8477				N	N
H1	Sample 29	Primer T08-2	UNKNOWN	SYBR	None				23.9597	23.8025	0.1675							false	0.442	false	2	13	1	79.9948				N	N
H2	Sample 29	Primer T08-2	UNKNOWN	SYBR	None				23.8214	23.8025	0.1675							false	0.442	false	2	13	1	79.9948				N	N
H3	Sample 29	Primer T08-2	UNKNOWN	SYBR	None				23.6263	23.8025	0.1675							false	0.442	false	2	13	1	80.4425				N	N
H4	Sample 30	Primer T08-2	UNKNOWN	SYBR	None				24.6194	24.6311	0.1477							false	0.442	false	2	13	1	80.2929				N	N
H5	Sample 30	Primer T08-2	UNKNOWN	SYBR	None				24.7843	24.6311	0.1477							false	0.442	false	2	13	1	80.1407				N	N
H6	Sample 30	Primer T08-2	UNKNOWN	SYBR	None				24.4895	24.6311	0.1477							false	0.442	false	2	13	1	80.1407				N	N
H7		Primer T08-2	NTC	SYBR	None				32.8249									false	0.442	false	2	13	1	77.1513				Y	N
Analysis Type = Singleplex
Endogenous Control = Primer T08-2
RQ Min/Max Confidence Level = 95.0
Reference Sample = Sample 01
