# Supplementary material for: Dating Pupae of the Blow Fly Calliphora vicina Robineau–Desvoidy 1830 (Diptera: Calliphoridae) for Post Mortem Interval—Estimation: Validation of Molecular Age Markers
Source: Genes (Basel). 2018 Mar 9;9(3):153. doi: 10.3390/genes9030153 (PMC5867874; doi:10.3390/genes9030153)
Supplement: Supplementary file 1 [file genes-09-00153-s001.zip › S2/CV17/PT08-2_CV17G1_11-15_3MACE-Samples_RUNdata.txt]

* Block Type = 96well
* Chemistry = SYBR_GREEN
* Experiment File Name = D:\RMIF_Doktorarbeit_BZ\Ergebnisse\MACE\OneStepRTqPCR\SYBR-GreenER LifeTech\Primer T08-2 T9-1 MACE.eds
* Experiment Run End Time = Not Started
* Instrument Type = steponeplus
* Passive Reference = ROX
[Results]
Well	Sample Name	Target Name	Task	Reporter	Quencher	RQ	RQ Min	RQ Max	Cт	Cт Mean	Cт SD	ΔCт	ΔCт Mean	ΔCт SE	HK Control ΔCт Mean	HK Control ΔCт SE	ΔΔCт	Automatic Ct Threshold	Ct Threshold	Automatic Baseline	Baseline Start	Baseline End	Efficiency	Tm1	Tm2	Tm3	Comments	AMPNC	BADROX	HIGHSD	NOISE	NOSIGNAL	OUTLIERRG	EXPFAIL	MTP
A1	Sample 31	Primer T08-2	UNKNOWN	SYBR	None				24.3532	24.0807	0.2367							false	0.442	true	3	18	1	78.0525				N	N	N	N	N	N	N	N
A2	Sample 31	Primer T08-2	UNKNOWN	SYBR	None				23.9633	24.0807	0.2367							false	0.442	true	3	18	1	77.9031				N	N	N	N	N	N	N	N
A3	Sample 31	Primer T08-2	UNKNOWN	SYBR	None				23.9257	24.0807	0.2367							false	0.442	true	3	18	1	77.9007				N	N	N	N	N	N	N	N
A4	Sample 32	Primer T08-2	UNKNOWN	SYBR	None				24.2029	23.9317	0.2493							false	0.442	true	3	18	1	77.9007				N	N	N	N	N	N	N	N
A5	Sample 32	Primer T08-2	UNKNOWN	SYBR	None				23.8798	23.9317	0.2493							false	0.442	true	3	18	1	77.7548				N	N	N	N	N	N	N	N
A6	Sample 32	Primer T08-2	UNKNOWN	SYBR	None				23.7125	23.9317	0.2493							false	0.442	true	3	18	1	77.7548				N	N	N	N	N	N	N	N
A7	Sample 33	Primer T08-2	UNKNOWN	SYBR	None				23.8305	23.7097	0.1058							false	0.442	true	3	18	1	77.903				N	N	N	N	N	N	N	N
A8	Sample 33	Primer T08-2	UNKNOWN	SYBR	None				23.6334	23.7097	0.1058							false	0.442	true	3	18	1	77.903				N	N	N	N	N	N	N	N
A9	Sample 33	Primer T08-2	UNKNOWN	SYBR	None				23.6651	23.7097	0.1058							false	0.442	true	3	18	1	77.7544				N	N	N	N	N	N	N	N
A10	Sample 34	Primer T08-2	UNKNOWN	SYBR	None				24.0932	24.0311	0.1501							false	0.442	true	3	18	1	77.7544				N	N	N	N	N	N	N	N
A11	Sample 34	Primer T08-2	UNKNOWN	SYBR	None				23.8599	24.0311	0.1501							false	0.442	true	3	18	1	77.7565				N	N	N	N	N	N	N	N
A12	Sample 34	Primer T08-2	UNKNOWN	SYBR	None				24.1402	24.0311	0.1501							false	0.442	true	3	18	1	77.7565				N	N	N	N	N	N	N	N
B1	Sample 35	Primer T08-2	UNKNOWN	SYBR	None				24.5229	24.1962	0.2895							false	0.442	true	3	18	1	77.7537				N	N	N	N	N	N	N	N
B2	Sample 35	Primer T08-2	UNKNOWN	SYBR	None				24.0942	24.1962	0.2895							false	0.442	true	3	18	1	77.7537				N	N	N	N	N	N	N	N
B3	Sample 35	Primer T08-2	UNKNOWN	SYBR	None				23.9714	24.1962	0.2895							false	0.442	true	3	18	1	77.7513				N	N	N	N	N	N	N	N
B4	Sample 36	Primer T08-2	UNKNOWN	SYBR	None				23.969	24.1004	0.2288							false	0.442	true	3	18	1	77.9007				N	N	N	N	N	N	N	N
B5	Sample 36	Primer T08-2	UNKNOWN	SYBR	None				24.3647	24.1004	0.2288							false	0.442	true	3	18	1	77.7548				N	N	N	N	N	Y	N	N
B6	Sample 36	Primer T08-2	UNKNOWN	SYBR	None				23.9676	24.1004	0.2288							false	0.442	true	3	18	1	77.6053				N	N	N	N	N	N	N	N
B7	Sample 37	Primer T08-2	UNKNOWN	SYBR	None				24.281	24.0445	0.2049							false	0.442	true	3	18	1	77.7535				N	N	N	N	N	N	N	N
B8	Sample 37	Primer T08-2	UNKNOWN	SYBR	None				23.9338	24.0445	0.2049							false	0.442	true	3	18	1	77.7535				N	N	N	N	N	N	N	N
B9	Sample 37	Primer T08-2	UNKNOWN	SYBR	None				23.9187	24.0445	0.2049							false	0.442	true	3	18	1	77.7544				N	N	N	N	N	N	N	N
B10	Sample 38	Primer T08-2	UNKNOWN	SYBR	None				24.0391	23.9658	0.0847							false	0.442	true	3	18	1	77.7544				N	N	N	N	N	N	N	N
B11	Sample 38	Primer T08-2	UNKNOWN	SYBR	None				23.8731	23.9658	0.0847							false	0.442	true	3	18	1	77.9059				N	N	N	N	N	N	N	N
B12	Sample 38	Primer T08-2	UNKNOWN	SYBR	None				23.9853	23.9658	0.0847							false	0.442	true	3	18	1	77.7565				N	N	N	N	N	N	N	N
C1	Sample 39	Primer T08-2	UNKNOWN	SYBR	None				24.3676	24.2654	0.0953							false	0.442	true	3	18	1	77.6042				N	N	N	N	N	N	N	N
C2	Sample 39	Primer T08-2	UNKNOWN	SYBR	None				24.1789	24.2654	0.0953							false	0.442	true	3	18	1	77.6042				N	N	N	N	N	N	N	N
C3	Sample 39	Primer T08-2	UNKNOWN	SYBR	None				24.2497	24.2654	0.0953							false	0.442	true	3	18	1	77.7513				N	N	N	N	N	N	N	N
C4	Sample 40	Primer T08-2	UNKNOWN	SYBR	None				24.0364	24.0545	0.1597							false	0.442	true	3	18	1	77.7513				N	N	N	N	N	N	N	N
C5	Sample 40	Primer T08-2	UNKNOWN	SYBR	None				24.2225	24.0545	0.1597							false	0.442	true	3	18	1	77.6053				N	N	N	N	N	N	N	N
C6	Sample 40	Primer T08-2	UNKNOWN	SYBR	None				23.9047	24.0545	0.1597							false	0.442	true	3	18	1	77.7548				N	N	N	N	N	N	N	N
C7	Sample 41	Primer T08-2	UNKNOWN	SYBR	None				23.953	23.9045	0.065							false	0.442	true	3	18	1	77.7535				N	N	N	N	N	N	N	N
C8	Sample 41	Primer T08-2	UNKNOWN	SYBR	None				23.93	23.9045	0.065							false	0.442	true	3	18	1	77.7535				N	N	N	N	N	N	N	N
C9	Sample 41	Primer T08-2	UNKNOWN	SYBR	None				23.8307	23.9045	0.065							false	0.442	true	3	18	1	77.7544				N	N	N	N	N	N	N	N
C10	Sample 42	Primer T08-2	UNKNOWN	SYBR	None				23.9291	23.839	0.0935							false	0.442	true	3	18	1	77.9039				N	N	N	N	N	N	N	N
C11	Sample 42	Primer T08-2	UNKNOWN	SYBR	None				23.7425	23.839	0.0935							false	0.442	true	3	18	1	77.9059				N	N	N	N	N	N	N	N
C12	Sample 42	Primer T08-2	UNKNOWN	SYBR	None				23.8453	23.839	0.0935							false	0.442	true	3	18	1	77.9059				N	N	N	N	N	N	N	N
D1	Sample 43	Primer T08-2	UNKNOWN	SYBR	None				24.031	23.9754	0.112							false	0.442	true	3	18	1	77.7537				N	N	N	N	N	N	N	N
D2	Sample 43	Primer T08-2	UNKNOWN	SYBR	None				23.8465	23.9754	0.112							false	0.442	true	3	18	1	77.7537				N	N	N	N	N	N	N	N
D3	Sample 43	Primer T08-2	UNKNOWN	SYBR	None				24.0488	23.9754	0.112							false	0.442	true	3	18	1	77.7513				N	N	N	N	N	N	N	N
D4	Sample 44	Primer T08-2	UNKNOWN	SYBR	None				23.896	23.9401	0.0434							false	0.442	true	3	18	1	77.7513				N	N	N	N	N	N	N	N
D5	Sample 44	Primer T08-2	UNKNOWN	SYBR	None				23.9828	23.9401	0.0434							false	0.442	true	3	18	1	77.7548				N	N	N	N	N	N	N	N
D6	Sample 44	Primer T08-2	UNKNOWN	SYBR	None				23.9415	23.9401	0.0434							false	0.442	true	3	18	1	77.7548				N	N	N	N	N	N	N	N
D7	Sample 45	Primer T08-2	UNKNOWN	SYBR	None				23.757	23.7767	0.0185							false	0.442	true	3	18	1	77.903				N	N	N	N	N	N	N	N
D8	Sample 45	Primer T08-2	UNKNOWN	SYBR	None				23.7937	23.7767	0.0185							false	0.442	true	3	18	1	77.903				N	N	N	N	N	N	N	N
D9	Sample 45	Primer T08-2	UNKNOWN	SYBR	None				23.7795	23.7767	0.0185							false	0.442	true	3	17	1	77.7544				N	N	N	N	N	N	N	N
Analysis Type = Singleplex
Endogenous Control = Primer T08-2
RQ Min/Max Confidence Level = 95.0
Reference Sample = Sample 45
