# Supplementary material for: Dating Pupae of the Blow Fly Calliphora vicina Robineau–Desvoidy 1830 (Diptera: Calliphoridae) for Post Mortem Interval—Estimation: Validation of Molecular Age Markers
Source: Genes (Basel). 2018 Mar 9;9(3):153. doi: 10.3390/genes9030153 (PMC5867874; doi:10.3390/genes9030153)
Supplement: Supplementary file 1 [file genes-09-00153-s001.zip › S2/CV17/PT09-1_CV17G1_1-10_3MACE-Samples_RUNdata.txt]

* Block Type = 96well
* Chemistry = SYBR_GREEN
* Experiment File Name = D:\RMIF_Doktorarbeit_BZ\Ergebnisse\MACE\OneStepRTqPCR\MACE_T9-1\Primer T09-1 MACE.eds
* Experiment Run End Time = Not Started
* Instrument Type = steponeplus
* Passive Reference = ROX
[Results]
Well	Sample Name	Target Name	Task	Reporter	Quencher	RQ	RQ Min	RQ Max	Cт	Cт Mean	Cт SD	ΔCт	ΔCт Mean	ΔCт SE	HK Control ΔCт Mean	HK Control ΔCт SE	ΔΔCт	Automatic Ct Threshold	Ct Threshold	Automatic Baseline	Baseline Start	Baseline End	Efficiency	Tm1	Tm2	Tm3	Comments	MTP
A1	Sample 01	Primer T09-1	UNKNOWN	SYBR	None				29.3147	29.4923	0.1648							false	0.7016	false	2	12	1	82.2242				N
A2	Sample 01	Primer T09-1	UNKNOWN	SYBR	None				29.6401	29.4923	0.1648							false	0.7016	false	2	12	1	82.0747				N
A3	Sample 01	Primer T09-1	UNKNOWN	SYBR	None				29.5222	29.4923	0.1648							false	0.7016	false	2	12	1	82.2291				N
A4	Sample 02	Primer T09-1	UNKNOWN	SYBR	None				29.4971	29.5254	0.0253							false	0.7016	false	2	12	1	82.2291				N
A5	Sample 02	Primer T09-1	UNKNOWN	SYBR	None				29.5336	29.5254	0.0253							false	0.7016	false	2	12	1	82.0793				N
A6	Sample 02	Primer T09-1	UNKNOWN	SYBR	None				29.5456	29.5254	0.0253							false	0.7016	false	2	12	1	82.0793				N
A7	Sample 03	Primer T09-1	UNKNOWN	SYBR	None				29.1519	29.039	0.1132							false	0.7016	false	2	12	1	82.3751				N
A8	Sample 03	Primer T09-1	UNKNOWN	SYBR	None				28.9254	29.039	0.1132							false	0.7016	false	2	12	1	82.3751				N
A9	Sample 03	Primer T09-1	UNKNOWN	SYBR	None				29.0396	29.039	0.1132							false	0.7016	false	2	12	1	82.0801				N
A10	Sample 04	Primer T09-1	UNKNOWN	SYBR	None				30.3222	30.2699	0.0736							false	0.7016	false	2	12	1	82.3793				N
A11	Sample 04	Primer T09-1	UNKNOWN	SYBR	None				30.3019	30.2699	0.0736							false	0.7016	false	2	12	1	82.2305				N
A12	Sample 04	Primer T09-1	UNKNOWN	SYBR	None				30.1857	30.2699	0.0736							false	0.7016	false	2	12	1	82.0809				N
B1	Sample 05	Primer T09-1	UNKNOWN	SYBR	None				31.2203	31.0245	0.2769							false	0.7016	false	2	12	1	82.5233				N
B2	Sample 05	Primer T09-1	UNKNOWN	SYBR	None				30.8287	31.0245	0.2769							false	0.7016	false	2	12	1	82.2242				N
B4	Sample 06	Primer T09-1	UNKNOWN	SYBR	None				29.302	29.2883	0.0143							false	0.7016	false	2	12	1	80.4346				N
B5	Sample 06	Primer T09-1	UNKNOWN	SYBR	None				29.2735	29.2883	0.0143							false	0.7016	false	2	12	1	80.434				N
B6	Sample 06	Primer T09-1	UNKNOWN	SYBR	None				29.2896	29.2883	0.0143							false	0.7016	false	2	12	1	80.2844				N
B7	Sample 07	Primer T09-1	UNKNOWN	SYBR	None				31.2679	31.3274	0.2072							false	0.7016	false	2	12	1	82.2256				N
B8	Sample 07	Primer T09-1	UNKNOWN	SYBR	None				31.5578	31.3274	0.2072							false	0.7016	false	2	12	1	82.2256				N
B9	Sample 07	Primer T09-1	UNKNOWN	SYBR	None				31.1564	31.3274	0.2072							false	0.7016	false	2	12	1	80.5844				N
B10	Sample 08	Primer T09-1	UNKNOWN	SYBR	None				31.1433	31.3333	0.2044							false	0.7016	false	2	12	1	82.3793				N
B11	Sample 08	Primer T09-1	UNKNOWN	SYBR	None				31.5496	31.3333	0.2044							false	0.7016	false	2	12	1	82.2305				N
B12	Sample 08	Primer T09-1	UNKNOWN	SYBR	None				31.307	31.3333	0.2044							false	0.7016	false	2	12	1	82.2305				N
C2	Sample 09	Primer T09-1	UNKNOWN	SYBR	None				31.7231	31.784	0.0862							false	0.7016	false	2	12	1	82.0747	76.3918			Y
C3	Sample 09	Primer T09-1	UNKNOWN	SYBR	None				31.8449	31.784	0.0862							false	0.7016	false	2	12	1	82.2291				N
C4	Sample 10	Primer T09-1	UNKNOWN	SYBR	None				30.7623	30.8081	0.108							false	0.7016	false	2	12	1	80.5841				N
C5	Sample 10	Primer T09-1	UNKNOWN	SYBR	None				30.7307	30.8081	0.108							false	0.7016	false	2	12	1	80.434				N
C6	Sample 10	Primer T09-1	UNKNOWN	SYBR	None				30.9315	30.8081	0.108							false	0.7016	false	2	12	1	80.2844				N
C7	Sample 11	Primer T09-1	UNKNOWN	SYBR	None				30.6501	30.5947	0.3096							false	0.7016	false	2	12	1	82.3751	78.9353			Y
C8	Sample 11	Primer T09-1	UNKNOWN	SYBR	None				30.8728	30.5947	0.3096							false	0.7016	false	2	12	1	82.2256				N
C9	Sample 11	Primer T09-1	UNKNOWN	SYBR	None				30.2611	30.5947	0.3096							false	0.7016	false	2	12	1	82.2297	78.9391			Y
C10	Sample 12	Primer T09-1	UNKNOWN	SYBR	None				30.5212	30.5531	0.1668							false	0.7016	false	2	12	1	80.5844	81.781			Y
C11	Sample 12	Primer T09-1	UNKNOWN	SYBR	None				30.7336	30.5531	0.1668							false	0.7016	false	2	12	1	80.4359				N
C12	Sample 12	Primer T09-1	UNKNOWN	SYBR	None				30.4046	30.5531	0.1668							false	0.7016	false	2	12	1	80.4359				N
D1	Sample 13	Primer T09-1	UNKNOWN	SYBR	None				30.6471	30.9294	0.3376							false	0.7016	false	2	12	1	82.0747				N
D2	Sample 13	Primer T09-1	UNKNOWN	SYBR	None				31.3033	30.9294	0.3376							false	0.7016	false	2	12	1	82.2242				N
D3	Sample 13	Primer T09-1	UNKNOWN	SYBR	None				30.8377	30.9294	0.3376							false	0.7016	false	2	12	1	82.2291				N
D4	Sample 14	Primer T09-1	UNKNOWN	SYBR	None				30.5499	30.6472	0.3694							false	0.7016	false	2	12	1	80.4346				N
D5	Sample 14	Primer T09-1	UNKNOWN	SYBR	None				30.3363	30.6472	0.3694							false	0.7016	false	2	12	1	80.434				N
D6	Sample 14	Primer T09-1	UNKNOWN	SYBR	None				31.0556	30.6472	0.3694							false	0.7016	false	2	12	1	80.434				N
D7	Sample 15	Primer T09-1	UNKNOWN	SYBR	None				31.7037	31.8907	0.2155							false	0.7016	false	2	12	1	82.076				N
D8	Sample 15	Primer T09-1	UNKNOWN	SYBR	None				31.842	31.8907	0.2155							false	0.7016	false	2	12	1	82.076				N
D9	Sample 15	Primer T09-1	UNKNOWN	SYBR	None				32.1263	31.8907	0.2155							false	0.7016	false	2	12	1	81.781				N
D10	Sample 16	Primer T09-1	UNKNOWN	SYBR	None				30.897	30.8858	0.0857							false	0.7016	false	2	12	1	80.4348				N
D11	Sample 16	Primer T09-1	UNKNOWN	SYBR	None				30.9653	30.8858	0.0857							false	0.7016	false	2	12	1	82.0809				N
D12	Sample 16	Primer T09-1	UNKNOWN	SYBR	None				30.7951	30.8858	0.0857							false	0.7016	false	2	12	1	80.4359				N
E1	Sample 17	Primer T09-1	UNKNOWN	SYBR	None				28.0233	28.0266	0.0318							false	0.7016	false	2	12	1	80.4296				N
E2	Sample 17	Primer T09-1	UNKNOWN	SYBR	None				28.0599	28.0266	0.0318							false	0.7016	false	2	12	1	80.4296				N
E3	Sample 17	Primer T09-1	UNKNOWN	SYBR	None				27.9965	28.0266	0.0318							false	0.7016	false	2	12	1	80.4346				N
E4	Sample 18	Primer T09-1	UNKNOWN	SYBR	None				29.833	30.1183	0.3277							false	0.7016	false	2	12	1	80.7337				N
E5	Sample 18	Primer T09-1	UNKNOWN	SYBR	None				30.4762	30.1183	0.3277							false	0.7016	false	2	12	1	80.434				N
E6	Sample 18	Primer T09-1	UNKNOWN	SYBR	None				30.0457	30.1183	0.3277							false	0.7016	false	2	12	1	80.434				N
E7	Sample 19	Primer T09-1	UNKNOWN	SYBR	None				30.1533	30.2169	0.0683							false	0.7016	false	2	12	1	80.4309				N
E8	Sample 19	Primer T09-1	UNKNOWN	SYBR	None				30.2082	30.2169	0.0683							false	0.7016	false	2	12	1	80.4309				N
E9	Sample 19	Primer T09-1	UNKNOWN	SYBR	None				30.2892	30.2169	0.0683							false	0.7016	false	2	12	1	80.4348				N
E10	Sample 20	Primer T09-1	UNKNOWN	SYBR	None				30.0043	29.9094	0.0974							false	0.7016	false	2	12	1	80.4348				N
E11	Sample 20	Primer T09-1	UNKNOWN	SYBR	None				29.9142	29.9094	0.0974							false	0.7016	false	2	12	1	80.4359				N
E12	Sample 20	Primer T09-1	UNKNOWN	SYBR	None				29.8096	29.9094	0.0974							false	0.7016	false	2	12	1	80.4359				N
F1	Sample 21	Primer T09-1	UNKNOWN	SYBR	None				28.9354	28.9464	0.0328							false	0.7016	false	2	12	1	80.4296				N
F2	Sample 21	Primer T09-1	UNKNOWN	SYBR	None				28.9832	28.9464	0.0328							false	0.7016	false	2	12	1	80.4296				N
F3	Sample 21	Primer T09-1	UNKNOWN	SYBR	None				28.9204	28.9464	0.0328							false	0.7016	false	2	12	1	80.5841				N
F4	Sample 22	Primer T09-1	UNKNOWN	SYBR	None				20.312	20.3934	0.0827							false	0.7016	false	2	12	1	80.5841				N
F5	Sample 22	Primer T09-1	UNKNOWN	SYBR	None				20.4774	20.3934	0.0827							false	0.7016	false	2	12	1	80.434				N
F6	Sample 22	Primer T09-1	UNKNOWN	SYBR	None				20.3907	20.3934	0.0827							false	0.7016	false	2	12	1	80.434				N
F7	Sample 23	Primer T09-1	UNKNOWN	SYBR	None				18.1637	18.145	0.0228							false	0.7016	false	2	12	1	80.4309				N
F8	Sample 23	Primer T09-1	UNKNOWN	SYBR	None				18.1196	18.145	0.0228							false	0.7016	false	2	12	1	80.4309				N
F9	Sample 23	Primer T09-1	UNKNOWN	SYBR	None				18.1517	18.145	0.0228							false	0.7016	false	2	12	1	80.4348				N
F10	Sample 24	Primer T09-1	UNKNOWN	SYBR	None				19.029	19.0862	0.063							false	0.7016	false	2	12	1	80.4348				N
F11	Sample 24	Primer T09-1	UNKNOWN	SYBR	None				19.0759	19.0862	0.063							false	0.7016	false	2	12	1	80.4359				N
F12	Sample 24	Primer T09-1	UNKNOWN	SYBR	None				19.1537	19.0862	0.063							false	0.7016	false	2	12	1	80.2864				N
G1	Sample 25	Primer T09-1	UNKNOWN	SYBR	None				16.3936	16.3658	0.0697							false	0.7016	false	2	12	1	80.4296				N
G2	Sample 25	Primer T09-1	UNKNOWN	SYBR	None				16.4174	16.3658	0.0697							false	0.7016	false	2	12	1	80.4296				N
G3	Sample 25	Primer T09-1	UNKNOWN	SYBR	None				16.2865	16.3658	0.0697							false	0.7016	false	2	12	1	80.5841				N
G4	Sample 26	Primer T09-1	UNKNOWN	SYBR	None				16.2908	16.2929	0.0208							false	0.7016	false	2	12	1	80.5841				N
G5	Sample 26	Primer T09-1	UNKNOWN	SYBR	None				16.3146	16.2929	0.0208							false	0.7016	false	2	12	1	80.5836				N
G6	Sample 26	Primer T09-1	UNKNOWN	SYBR	None				16.2733	16.2929	0.0208							false	0.7016	false	2	12	1	80.5836				N
G7	Sample 27	Primer T09-1	UNKNOWN	SYBR	None				16.4113	16.4212	0.0446							false	0.7016	false	2	12	1	80.4309				N
G8	Sample 27	Primer T09-1	UNKNOWN	SYBR	None				16.3825	16.4212	0.0446							false	0.7016	false	2	12	1	80.4309				N
G9	Sample 27	Primer T09-1	UNKNOWN	SYBR	None				16.4699	16.4212	0.0446							false	0.7016	false	2	12	1	80.4348				N
G10	Sample 28	Primer T09-1	UNKNOWN	SYBR	None				17.8393	17.876	0.0443							false	0.7016	false	2	12	1	80.4348				N
G11	Sample 28	Primer T09-1	UNKNOWN	SYBR	None				17.8636	17.876	0.0443							false	0.7016	false	2	12	1	80.4359				N
G12	Sample 28	Primer T09-1	UNKNOWN	SYBR	None				17.9251	17.876	0.0443							false	0.7016	false	2	12	1	80.4359				N
H1	Sample 29	Primer T09-1	UNKNOWN	SYBR	None				19.4	19.4349	0.031							false	0.7016	false	2	12	1	80.4296				N
H2	Sample 29	Primer T09-1	UNKNOWN	SYBR	None				19.4455	19.4349	0.031							false	0.7016	false	2	12	1	80.4296				N
H3	Sample 29	Primer T09-1	UNKNOWN	SYBR	None				19.4593	19.4349	0.031							false	0.7016	false	2	12	1	80.5841				N
H4	Sample 30	Primer T09-1	UNKNOWN	SYBR	None				19.4106	19.3888	0.0478							false	0.7016	false	2	12	1	80.7337				N
H5	Sample 30	Primer T09-1	UNKNOWN	SYBR	None				19.4219	19.3888	0.0478							false	0.7016	false	2	12	1	80.5836				N
H6	Sample 30	Primer T09-1	UNKNOWN	SYBR	None				19.334	19.3888	0.0478							false	0.7016	false	2	12	1	80.5836				N
H7		Primer T09-1	NTC	SYBR	None				Undetermined									false	0.7016	false	2	12	1	66.0733				N
Analysis Type = Singleplex
Endogenous Control = Primer T09-1
RQ Min/Max Confidence Level = 95.0
Reference Sample = Sample 01
