# Supplementary material for: Dating Pupae of the Blow Fly Calliphora vicina Robineau–Desvoidy 1830 (Diptera: Calliphoridae) for Post Mortem Interval—Estimation: Validation of Molecular Age Markers
Source: Genes (Basel). 2018 Mar 9;9(3):153. doi: 10.3390/genes9030153 (PMC5867874; doi:10.3390/genes9030153)
Supplement: Supplementary file 1 [file genes-09-00153-s001.zip › S2/CV17/PT09-1_CV17G1_11-15_3MACE-Samples_RUNdata.txt]

* Block Type = 96well
* Chemistry = SYBR_GREEN
* Experiment File Name = D:\RMIF_Doktorarbeit_BZ\Ergebnisse\MACE\OneStepRTqPCR\SYBR-GreenER LifeTech\Primer T08-2 T9-1 MACE.eds
* Experiment Run End Time = Not Started
* Instrument Type = steponeplus
* Passive Reference = ROX
[Results]
Well	Sample Name	Target Name	Task	Reporter	Quencher	RQ	RQ Min	RQ Max	Cт	Cт Mean	Cт SD	ΔCт	ΔCт Mean	ΔCт SE	HK Control ΔCт Mean	HK Control ΔCт SE	ΔΔCт	Automatic Ct Threshold	Ct Threshold	Automatic Baseline	Baseline Start	Baseline End	Efficiency	Tm1	Tm2	Tm3	Comments	AMPNC	BADROX	HIGHSD	NOISE	NOSIGNAL	OUTLIERRG	EXPFAIL	MTP
E1	Sample 31	Primer T09-1	UNKNOWN	SYBR	None				28.2639	28.1547	0.0963		4.0739	0.1476			-0.6789	false	0.7016	true	3	21	1	79.0985				N	N	N	N	N	N	N	N
E2	Sample 31	Primer T09-1	UNKNOWN	SYBR	None				28.1181	28.1547	0.0963		4.0739	0.1476			-0.6789	false	0.7016	true	3	21	1	79.0985				N	N	N	N	N	N	N	N
E3	Sample 31	Primer T09-1	UNKNOWN	SYBR	None				28.082	28.1547	0.0963		4.0739	0.1476			-0.6789	false	0.7016	true	3	21	1	79.2456				N	N	N	N	N	N	N	N
E4	Sample 32	Primer T09-1	UNKNOWN	SYBR	None				27.5629	27.6623	0.153		3.7307	0.1689			-1.0222	false	0.7016	true	3	21	1	79.2456				N	N	N	N	N	N	N	N
E5	Sample 32	Primer T09-1	UNKNOWN	SYBR	None				27.5856	27.6623	0.153		3.7307	0.1689			-1.0222	false	0.7016	true	3	21	1	79.0998				N	N	N	N	N	N	N	N
E6	Sample 32	Primer T09-1	UNKNOWN	SYBR	None				27.8386	27.6623	0.153		3.7307	0.1689			-1.0222	false	0.7016	true	3	20	1	79.0998				N	N	N	N	N	N	N	N
E7	Sample 33	Primer T09-1	UNKNOWN	SYBR	None				28.4069	28.2833	0.1121		4.5736	0.089			-0.1793	false	0.7016	true	3	22	1	79.0985				N	N	N	N	N	N	N	N
E8	Sample 33	Primer T09-1	UNKNOWN	SYBR	None				28.2548	28.2833	0.1121		4.5736	0.089			-0.1793	false	0.7016	true	3	22	1	79.0985				N	N	N	N	N	N	N	N
E9	Sample 33	Primer T09-1	UNKNOWN	SYBR	None				28.1882	28.2833	0.1121		4.5736	0.089			-0.1793	false	0.7016	true	3	21	1	79.2489				N	N	N	N	N	N	N	N
E10	Sample 34	Primer T09-1	UNKNOWN	SYBR	None				28.0259	28.1528	0.1357		4.1217	0.1168			-0.6311	false	0.7016	true	3	21	1	79.0995				N	N	N	N	N	N	N	N
E11	Sample 34	Primer T09-1	UNKNOWN	SYBR	None				28.2958	28.1528	0.1357		4.1217	0.1168			-0.6311	false	0.7016	true	3	21	1	79.1013				N	N	N	N	N	N	N	N
E12	Sample 34	Primer T09-1	UNKNOWN	SYBR	None				28.1368	28.1528	0.1357		4.1217	0.1168			-0.6311	false	0.7016	true	3	21	1	79.1013				N	N	N	N	N	N	N	N
F1	Sample 35	Primer T09-1	UNKNOWN	SYBR	None				28.324	28.5274	0.1821		4.3312	0.1975			-0.4216	false	0.7016	true	3	21	1	78.9491				N	N	N	N	N	N	N	N
F2	Sample 35	Primer T09-1	UNKNOWN	SYBR	None				28.5828	28.5274	0.1821		4.3312	0.1975			-0.4216	false	0.7016	true	3	22	1	78.9491				N	N	N	N	N	N	N	N
F3	Sample 35	Primer T09-1	UNKNOWN	SYBR	None				28.6753	28.5274	0.1821		4.3312	0.1975			-0.4216	false	0.7016	true	3	22	1	79.0962				N	N	N	N	N	N	N	N
F4	Sample 36	Primer T09-1	UNKNOWN	SYBR	None				28.155	28.3028	0.2838		4.2023	0.2105			-0.5505	false	0.7016	true	3	21	1	79.0962				N	N	N	N	N	N	N	N
F5	Sample 36	Primer T09-1	UNKNOWN	SYBR	None				28.1233	28.3028	0.2838		4.2023	0.2105			-0.5505	false	0.7016	true	3	21	1	79.0998				N	N	N	N	N	N	N	N
F6	Sample 36	Primer T09-1	UNKNOWN	SYBR	None				28.63	28.3028	0.2838		4.2023	0.2105			-0.5505	false	0.7016	true	3	22	1	79.0998				N	N	N	N	N	N	N	N
F7	Sample 37	Primer T09-1	UNKNOWN	SYBR	None				28.557	28.421	0.1323		4.3765	0.1408			-0.3764	false	0.7016	true	3	22	1	78.9491				N	N	N	N	N	N	N	N
F8	Sample 37	Primer T09-1	UNKNOWN	SYBR	None				28.2928	28.421	0.1323		4.3765	0.1408			-0.3764	false	0.7016	true	3	21	1	78.9491				N	N	N	N	N	N	N	N
F9	Sample 37	Primer T09-1	UNKNOWN	SYBR	None				28.4131	28.421	0.1323		4.3765	0.1408			-0.3764	false	0.7016	true	3	22	1	78.95				N	N	N	N	N	N	N	N
F10	Sample 38	Primer T09-1	UNKNOWN	SYBR	None				27.8927	28.3425	0.6361		4.3766	0.4525			-0.3762	false	0.7016	true	3	20	1	79.2489				N	N	Y	N	N	N	N	N
F11	Sample 38	Primer T09-1	UNKNOWN	SYBR	None				Undetermined	28.3425	0.6361							false	0.7016	true	3	38	1	88.8139				N	Y	N	Y	Y	N	Y	N
F12	Sample 38	Primer T09-1	UNKNOWN	SYBR	None				28.7923	28.3425	0.6361		4.3766	0.4525			-0.3762	false	0.7016	true	3	22	1	79.2507				N	N	Y	N	N	N	N	N
G1	Sample 39	Primer T09-1	UNKNOWN	SYBR	None				28.5919	28.5264	0.1044		4.261	0.0816			-0.4919	false	0.7016	true	3	22	1	78.7997				N	N	N	N	N	N	N	N
G2	Sample 39	Primer T09-1	UNKNOWN	SYBR	None				28.5813	28.5264	0.1044		4.261	0.0816			-0.4919	false	0.7016	true	3	22	1	78.7997				N	N	N	N	N	N	N	N
G3	Sample 39	Primer T09-1	UNKNOWN	SYBR	None				28.4059	28.5264	0.1044		4.261	0.0816			-0.4919	false	0.7016	true	3	22	1	79.0962				N	N	N	N	N	N	N	N
G4	Sample 40	Primer T09-1	UNKNOWN	SYBR	None				27.5651	28.0697	0.471		4.0151	0.2871			-0.7377	false	0.7016	true	3	20	1	79.9928				N	N	N	N	N	N	N	N
G5	Sample 40	Primer T09-1	UNKNOWN	SYBR	None				28.1461	28.0697	0.471		4.0151	0.2871			-0.7377	false	0.7016	true	3	21	1	79.9965				N	N	N	N	N	N	N	N
G6	Sample 40	Primer T09-1	UNKNOWN	SYBR	None				28.4978	28.0697	0.471		4.0151	0.2871			-0.7377	false	0.7016	true	3	22	1	79.9965				N	N	N	N	N	N	N	N
G7	Sample 41	Primer T09-1	UNKNOWN	SYBR	None				29.3029	29.1775	0.3273		5.2729	0.1926			0.52	false	0.7016	true	3	22	1	78.9491				N	N	N	N	N	N	N	N
G8	Sample 41	Primer T09-1	UNKNOWN	SYBR	None				28.806	29.1775	0.3273		5.2729	0.1926			0.52	false	0.7016	true	3	22	1	78.9491				N	N	N	N	N	N	N	N
G9	Sample 41	Primer T09-1	UNKNOWN	SYBR	None				29.4235	29.1775	0.3273		5.2729	0.1926			0.52	false	0.7016	true	3	23	1	78.95				N	N	N	N	N	N	N	N
G10	Sample 42	Primer T09-1	UNKNOWN	SYBR	None				27.8786	28.3582	0.4876		4.5193	0.2866			-0.2336	false	0.7016	true	3	21	1	79.0995				N	N	N	N	N	N	N	N
G11	Sample 42	Primer T09-1	UNKNOWN	SYBR	None				28.3426	28.3582	0.4876		4.5193	0.2866			-0.2336	false	0.7016	true	3	21	1	78.8024				N	N	N	N	N	N	N	N
G12	Sample 42	Primer T09-1	UNKNOWN	SYBR	None				28.8534	28.3582	0.4876		4.5193	0.2866			-0.2336	false	0.7016	true	3	22	1	78.8024				N	N	N	N	N	N	N	N
H1	Sample 43	Primer T09-1	UNKNOWN	SYBR	None				28.008	28.0568	0.227		4.0814	0.1461			-0.6715	false	0.7016	true	3	21	1	79.8457				N	N	N	N	N	N	N	N
H2	Sample 43	Primer T09-1	UNKNOWN	SYBR	None				28.3042	28.0568	0.227		4.0814	0.1461			-0.6715	false	0.7016	true	3	21	1	79.0985				N	N	N	N	N	N	N	N
H3	Sample 43	Primer T09-1	UNKNOWN	SYBR	None				27.8582	28.0568	0.227		4.0814	0.1461			-0.6715	false	0.7016	true	3	21	1	79.694	86.4186			N	N	N	N	N	N	N	Y
H4	Sample 44	Primer T09-1	UNKNOWN	SYBR	None				28.5044	28.2729	0.2247		4.3328	0.1321			-0.42	false	0.7016	true	3	22	1	78.9468				N	N	N	N	N	N	N	N
H5	Sample 44	Primer T09-1	UNKNOWN	SYBR	None				28.0558	28.2729	0.2247		4.3328	0.1321			-0.42	false	0.7016	true	3	21	1	78.9504				N	N	N	N	N	N	N	N
H6	Sample 44	Primer T09-1	UNKNOWN	SYBR	None				28.2586	28.2729	0.2247		4.3328	0.1321			-0.42	false	0.7016	true	3	21	1	78.9504				N	N	N	N	N	N	N	N
H7	Sample 45	Primer T09-1	UNKNOWN	SYBR	None				28.4204	28.5296	0.3027		4.7529	0.1751			0	false	0.7016	true	3	21	1	78.7996				N	N	N	N	N	N	N	N
H8	Sample 45	Primer T09-1	UNKNOWN	SYBR	None				28.2965	28.5296	0.3027		4.7529	0.1751			0	false	0.7016	true	3	21	1	78.7996				N	N	N	N	N	N	N	N
H9	Sample 45	Primer T09-1	UNKNOWN	SYBR	None				28.8717	28.5296	0.3027		4.7529	0.1751			0	false	0.7016	true	3	22	1	79.0995				N	N	N	N	N	N	N	N
H10		Primer T09-1	NTC	SYBR	None				35.6454									false	0.7016	true	3	29	1	76.1105				N	N	N	N	N	N	N	N
Analysis Type = Singleplex
Endogenous Control = Primer T08-2
RQ Min/Max Confidence Level = 95.0
Reference Sample = Sample 45
