# Supplementary material for: Dating Pupae of the Blow Fly Calliphora vicina Robineau–Desvoidy 1830 (Diptera: Calliphoridae) for Post Mortem Interval—Estimation: Validation of Molecular Age Markers
Source: Genes (Basel). 2018 Mar 9;9(3):153. doi: 10.3390/genes9030153 (PMC5867874; doi:10.3390/genes9030153)
Supplement: Supplementary file 1 [file genes-09-00153-s001.zip › S2/CV17/PT09-2_CV17G1_1-10_3MACE-Samples_RUNdata.txt]

* Block Type = 96well
* Chemistry = SYBR_GREEN
* Experiment File Name = D:\RMIF_Doktorarbeit_BZ\Ergebnisse\MACE\OneStepRTqPCR\MACE_T9-2\Primer T09-2 MACE.eds
* Experiment Run End Time = Not Started
* Instrument Type = steponeplus
* Passive Reference = ROX
[Results]
Well	Sample Name	Target Name	Task	Reporter	Quencher	RQ	RQ Min	RQ Max	Cт	Cт Mean	Cт SD	ΔCт	ΔCт Mean	ΔCт SE	HK Control ΔCт Mean	HK Control ΔCт SE	ΔΔCт	Automatic Ct Threshold	Ct Threshold	Automatic Baseline	Baseline Start	Baseline End	Efficiency	Tm1	Tm2	Tm3	Comments
A1	Sample 01	Primer T09-2	UNKNOWN	SYBR	None				26.3479	26.3797	0.1508							false	0.7792	false	1	16	1	80.882
A2	Sample 01	Primer T09-2	UNKNOWN	SYBR	None				26.2473	26.3797	0.1508							false	0.7792	false	1	16	1	80.7324
A3	Sample 01	Primer T09-2	UNKNOWN	SYBR	None				26.5439	26.3797	0.1508							false	0.7792	false	1	16	1	80.7353
A4	Sample 02	Primer T09-2	UNKNOWN	SYBR	None				26.408	26.3865	0.0578							false	0.7792	false	1	16	1	80.7353
A5	Sample 02	Primer T09-2	UNKNOWN	SYBR	None				26.3211	26.3865	0.0578							false	0.7792	false	1	16	1	80.5821
A6	Sample 02	Primer T09-2	UNKNOWN	SYBR	None				26.4305	26.3865	0.0578							false	0.7792	false	1	16	1	80.5821
A7	Sample 03	Primer T09-2	UNKNOWN	SYBR	None				26.3007	26.2854	0.0781							false	0.7792	false	1	16	1	80.7317
A8	Sample 03	Primer T09-2	UNKNOWN	SYBR	None				26.2007	26.2854	0.0781							false	0.7792	false	1	16	1	80.7317
A9	Sample 03	Primer T09-2	UNKNOWN	SYBR	None				26.3546	26.2854	0.0781							false	0.7792	false	1	16	1	80.5847
A10	Sample 04	Primer T09-2	UNKNOWN	SYBR	None				25.7396	25.9703	0.2245							false	0.7792	false	1	16	1	80.5847
A11	Sample 04	Primer T09-2	UNKNOWN	SYBR	None				26.1881	25.9703	0.2245							false	0.7792	false	1	16	1	80.584
A12	Sample 04	Primer T09-2	UNKNOWN	SYBR	None				25.9832	25.9703	0.2245							false	0.7792	false	1	16	1	80.584
B1	Sample 05	Primer T09-2	UNKNOWN	SYBR	None				26.1178	25.9502	0.1933							false	0.7792	false	1	16	1	80.7324
B2	Sample 05	Primer T09-2	UNKNOWN	SYBR	None				25.7387	25.9502	0.1933							false	0.7792	false	1	16	1	80.7324
B3	Sample 05	Primer T09-2	UNKNOWN	SYBR	None				25.9942	25.9502	0.1933							false	0.7792	false	1	16	1	80.7353
B4	Sample 06	Primer T09-2	UNKNOWN	SYBR	None				26.6591	26.4974	0.1781							false	0.7792	false	1	16	1	80.7353
B5	Sample 06	Primer T09-2	UNKNOWN	SYBR	None				26.3066	26.4974	0.1781							false	0.7792	false	1	16	1	80.5821
B6	Sample 06	Primer T09-2	UNKNOWN	SYBR	None				26.5264	26.4974	0.1781							false	0.7792	false	1	16	1	80.4326
B7	Sample 07	Primer T09-2	UNKNOWN	SYBR	None				25.9718	26.0315	0.0704							false	0.7792	false	1	16	1	80.5821
B8	Sample 07	Primer T09-2	UNKNOWN	SYBR	None				26.0136	26.0315	0.0704							false	0.7792	false	1	16	1	80.5821
B9	Sample 07	Primer T09-2	UNKNOWN	SYBR	None				26.1092	26.0315	0.0704							false	0.7792	false	1	16	1	80.5847
B10	Sample 08	Primer T09-2	UNKNOWN	SYBR	None				25.9404	26.263	0.3167							false	0.7792	false	1	16	1	80.5847
B11	Sample 08	Primer T09-2	UNKNOWN	SYBR	None				26.2752	26.263	0.3167							false	0.7792	false	1	16	1	80.584
B12	Sample 08	Primer T09-2	UNKNOWN	SYBR	None				26.5734	26.263	0.3167							false	0.7792	false	1	16	1	80.584
C1	Sample 09	Primer T09-2	UNKNOWN	SYBR	None				25.9058	26.2055	0.2715							false	0.7792	false	1	16	1	80.5829
C2	Sample 09	Primer T09-2	UNKNOWN	SYBR	None				26.4352	26.2055	0.2715							false	0.7792	false	1	16	1	80.5829
C3	Sample 09	Primer T09-2	UNKNOWN	SYBR	None				26.2754	26.2055	0.2715							false	0.7792	false	1	16	1	80.5858
C4	Sample 10	Primer T09-2	UNKNOWN	SYBR	None				26.4031	26.39	0.0852							false	0.7792	false	1	16	1	80.7353
C5	Sample 10	Primer T09-2	UNKNOWN	SYBR	None				26.299	26.39	0.0852							false	0.7792	false	1	16	1	80.5821
C6	Sample 10	Primer T09-2	UNKNOWN	SYBR	None				26.468	26.39	0.0852							false	0.7792	false	1	16	1	80.5821
C7	Sample 11	Primer T09-2	UNKNOWN	SYBR	None				25.9142	25.9278	0.0723							false	0.7792	false	1	16	1	80.5821
C8	Sample 11	Primer T09-2	UNKNOWN	SYBR	None				25.8632	25.9278	0.0723							false	0.7792	false	1	16	1	80.5821
C9	Sample 11	Primer T09-2	UNKNOWN	SYBR	None				26.0058	25.9278	0.0723							false	0.7792	false	1	16	1	80.5847
C10	Sample 12	Primer T09-2	UNKNOWN	SYBR	None				25.9866	26.1767	0.1719							false	0.7792	false	1	16	1	80.5847
C11	Sample 12	Primer T09-2	UNKNOWN	SYBR	None				26.3214	26.1767	0.1719							false	0.7792	false	1	16	1	80.584
C12	Sample 12	Primer T09-2	UNKNOWN	SYBR	None				26.2222	26.1767	0.1719							false	0.7792	false	1	16	1	80.584
D1	Sample 13	Primer T09-2	UNKNOWN	SYBR	None				25.749	25.6441	0.1081							false	0.7792	false	1	16	1	80.5829
D2	Sample 13	Primer T09-2	UNKNOWN	SYBR	None				25.6503	25.6441	0.1081							false	0.7792	false	1	16	1	80.5829
D3	Sample 13	Primer T09-2	UNKNOWN	SYBR	None				25.5331	25.6441	0.1081							false	0.7792	false	1	16	1	80.7353
D4	Sample 14	Primer T09-2	UNKNOWN	SYBR	None				25.9038	25.5872	0.2904							false	0.7792	false	1	16	1	81.0344
D5	Sample 14	Primer T09-2	UNKNOWN	SYBR	None				25.3332	25.5872	0.2904							false	0.7792	false	1	16	1	80.8812
D6	Sample 14	Primer T09-2	UNKNOWN	SYBR	None				25.5244	25.5872	0.2904							false	0.7792	false	1	16	1	80.8812
D7	Sample 15	Primer T09-2	UNKNOWN	SYBR	None				25.719	26.2301	0.4481							false	0.7792	false	1	16	1	80.5821
D8	Sample 15	Primer T09-2	UNKNOWN	SYBR	None				26.5554	26.2301	0.4481							false	0.7792	false	1	16	1	80.5821
D9	Sample 15	Primer T09-2	UNKNOWN	SYBR	None				26.416	26.2301	0.4481							false	0.7792	false	1	16	1	80.5847
D10	Sample 16	Primer T09-2	UNKNOWN	SYBR	None				26.1355	26.1787	0.0827							false	0.7792	false	1	16	1	80.7343
D11	Sample 16	Primer T09-2	UNKNOWN	SYBR	None				26.274	26.1787	0.0827							false	0.7792	false	1	16	1	80.584
D12	Sample 16	Primer T09-2	UNKNOWN	SYBR	None				26.1265	26.1787	0.0827							false	0.7792	false	1	16	1	80.584
E1	Sample 17	Primer T09-2	UNKNOWN	SYBR	None				25.4576	25.4568	0.1025							false	0.7792	false	1	16	1	80.7324
E2	Sample 17	Primer T09-2	UNKNOWN	SYBR	None				25.5589	25.4568	0.1025							false	0.7792	false	1	16	1	80.7324
E3	Sample 17	Primer T09-2	UNKNOWN	SYBR	None				25.3539	25.4568	0.1025							false	0.7792	false	1	16	1	80.8849
E4	Sample 18	Primer T09-2	UNKNOWN	SYBR	None				25.7584	26.0459	0.458							false	0.7792	false	1	16	1	80.7353
E5	Sample 18	Primer T09-2	UNKNOWN	SYBR	None				26.5741	26.0459	0.458							false	0.7792	false	1	16	1	80.5821
E6	Sample 18	Primer T09-2	UNKNOWN	SYBR	None				25.8053	26.0459	0.458							false	0.7792	false	1	16	1	80.5821
E7	Sample 19	Primer T09-2	UNKNOWN	SYBR	None				25.9909	25.9614	0.0363							false	0.7792	false	1	16	1	80.5821
E8	Sample 19	Primer T09-2	UNKNOWN	SYBR	None				25.9725	25.9614	0.0363							false	0.7792	false	1	16	1	80.5821
E9	Sample 19	Primer T09-2	UNKNOWN	SYBR	None				25.9208	25.9614	0.0363							false	0.7792	false	1	16	1	80.5847
E10	Sample 20	Primer T09-2	UNKNOWN	SYBR	None				25.9115	26.1461	0.3279							false	0.7792	false	1	16	1	80.8839
E11	Sample 20	Primer T09-2	UNKNOWN	SYBR	None				26.5208	26.1461	0.3279							false	0.7792	false	1	16	1	80.8831
E12	Sample 20	Primer T09-2	UNKNOWN	SYBR	None				26.0059	26.1461	0.3279							false	0.7792	false	1	16	1	80.8831
F1	Sample 21	Primer T09-2	UNKNOWN	SYBR	None				26.6673	26.4117	0.3201							false	0.7792	false	1	16	1	81.0315
F2	Sample 21	Primer T09-2	UNKNOWN	SYBR	None				26.0527	26.4117	0.3201							false	0.7792	false	1	16	1	80.882
F3	Sample 21	Primer T09-2	UNKNOWN	SYBR	None				26.5151	26.4117	0.3201							false	0.7792	false	1	16	1	81.1839
F4	Sample 22	Primer T09-2	UNKNOWN	SYBR	None				25.0604	24.9883	0.2089							false	0.7792	false	1	16	1	80.7353
F5	Sample 22	Primer T09-2	UNKNOWN	SYBR	None				24.7528	24.9883	0.2089							false	0.7792	false	1	16	1	80.5821
F6	Sample 22	Primer T09-2	UNKNOWN	SYBR	None				25.1516	24.9883	0.2089							false	0.7792	false	1	16	1	80.5821
F7	Sample 23	Primer T09-2	UNKNOWN	SYBR	None				22.3805	22.7632	0.3319							false	0.7792	false	1	16	1	80.5821
F8	Sample 23	Primer T09-2	UNKNOWN	SYBR	None				22.974	22.7632	0.3319							false	0.7792	false	1	16	1	80.4326
F9	Sample 23	Primer T09-2	UNKNOWN	SYBR	None				22.935	22.7632	0.3319							false	0.7792	false	1	16	1	80.5847
F10	Sample 24	Primer T09-2	UNKNOWN	SYBR	None				23.7155	24.0055	0.3375							false	0.7792	false	1	16	1	80.7343
F11	Sample 24	Primer T09-2	UNKNOWN	SYBR	None				24.3759	24.0055	0.3375							false	0.7792	false	1	16	1	80.584
F12	Sample 24	Primer T09-2	UNKNOWN	SYBR	None				23.925	24.0055	0.3375							false	0.7792	false	1	16	1	80.584
G1	Sample 25	Primer T09-2	UNKNOWN	SYBR	None				21.2748	21.166	0.1204							false	0.7792	false	1	16	1	80.4334
G2	Sample 25	Primer T09-2	UNKNOWN	SYBR	None				21.0366	21.166	0.1204							false	0.7792	false	1	16	1	80.4334
G3	Sample 25	Primer T09-2	UNKNOWN	SYBR	None				21.1865	21.166	0.1204							false	0.7792	false	1	16	1	80.5858
G4	Sample 26	Primer T09-2	UNKNOWN	SYBR	None				21.8086	21.901	0.0865							false	0.7792	false	1	16	1	80.7353
G5	Sample 26	Primer T09-2	UNKNOWN	SYBR	None				21.98	21.901	0.0865							false	0.7792	false	1	16	1	80.7317
G6	Sample 26	Primer T09-2	UNKNOWN	SYBR	None				21.9144	21.901	0.0865							false	0.7792	false	1	16	1	80.7317
G7	Sample 27	Primer T09-2	UNKNOWN	SYBR	None				21.2674	21.6967	0.453							false	0.7792	false	1	16	1	80.5821
G8	Sample 27	Primer T09-2	UNKNOWN	SYBR	None				22.1702	21.6967	0.453							false	0.7792	false	1	16	1	80.5821
G9	Sample 27	Primer T09-2	UNKNOWN	SYBR	None				21.6526	21.6967	0.453							false	0.7792	false	1	16	1	80.5847
G10	Sample 28	Primer T09-2	UNKNOWN	SYBR	None				23.8418	24.18	0.3485							false	0.7792	false	1	16	1	80.5847
G11	Sample 28	Primer T09-2	UNKNOWN	SYBR	None				24.538	24.18	0.3485							false	0.7792	false	1	16	1	80.584
G12	Sample 28	Primer T09-2	UNKNOWN	SYBR	None				24.1603	24.18	0.3485							false	0.7792	false	1	16	1	80.584
H1	Sample 29	Primer T09-2	UNKNOWN	SYBR	None				25.7265	25.4904	0.2387							false	0.7792	false	1	16	1	80.7324
H2	Sample 29	Primer T09-2	UNKNOWN	SYBR	None				25.4955	25.4904	0.2387							false	0.7792	false	1	16	1	80.7324
H3	Sample 29	Primer T09-2	UNKNOWN	SYBR	None				25.2491	25.4904	0.2387							false	0.7792	false	1	16	1	80.8849
H4	Sample 30	Primer T09-2	UNKNOWN	SYBR	None				24.9179	25.0994	0.2766							false	0.7792	false	1	16	1	80.8849
H5	Sample 30	Primer T09-2	UNKNOWN	SYBR	None				25.4177	25.0994	0.2766							false	0.7792	false	1	16	1	80.8812
H6	Sample 30	Primer T09-2	UNKNOWN	SYBR	None				24.9627	25.0994	0.2766							false	0.7792	false	1	16	1	80.7317
H7		Primer T09-2	NTC	SYBR	None				Undetermined									false	0.7792	false	1	16	1	66.5224
Analysis Type = Singleplex
Endogenous Control = Primer T09-2
RQ Min/Max Confidence Level = 95.0
Reference Sample = Sample 01
