# Supplementary material for: Dating Pupae of the Blow Fly Calliphora vicina Robineau–Desvoidy 1830 (Diptera: Calliphoridae) for Post Mortem Interval—Estimation: Validation of Molecular Age Markers
Source: Genes (Basel). 2018 Mar 9;9(3):153. doi: 10.3390/genes9030153 (PMC5867874; doi:10.3390/genes9030153)
Supplement: Supplementary file 1 [file genes-09-00153-s001.zip › S2/CV17/PT09-2_CV17G1_11-15_3MACE-Samples_RUNdata.txt]

* Block Type = 96well
* Chemistry = SYBR_GREEN
* Experiment File Name = D:\RMIF_Doktorarbeit_BZ\Ergebnisse\MACE\OneStepRTqPCR\SYBR-GreenER LifeTech\Primer T09-2 T10-1 MACE.eds
* Experiment Run End Time = Not Started
* Instrument Type = steponeplus
* Passive Reference = ROX
[Results]
Well	Sample Name	Target Name	Task	Reporter	Quencher	RQ	RQ Min	RQ Max	Cт	Cт Mean	Cт SD	ΔCт	ΔCт Mean	ΔCт SE	HK Control ΔCт Mean	HK Control ΔCт SE	ΔΔCт	Automatic Ct Threshold	Ct Threshold	Automatic Baseline	Baseline Start	Baseline End	Efficiency	Tm1	Tm2	Tm3	Comments	MTP
A1	Sample 31	Primer T09-2	UNKNOWN	SYBR	None				26.4389	26.4405	0.0954							false	0.7792	true	3	19	1	79.0989				N
A2	Sample 31	Primer T09-2	UNKNOWN	SYBR	None				26.3459	26.4405	0.0954							false	0.7792	true	3	19	1	79.0989				N
A3	Sample 31	Primer T09-2	UNKNOWN	SYBR	None				26.5366	26.4405	0.0954							false	0.7792	true	3	19	1	79.1012				N
A4	Sample 32	Primer T09-2	UNKNOWN	SYBR	None				26.316	26.3603	0.0837							false	0.7792	true	3	19	1	79.1012				N
A5	Sample 32	Primer T09-2	UNKNOWN	SYBR	None				26.308	26.3603	0.0837							false	0.7792	true	3	19	1	78.9516				N
A6	Sample 32	Primer T09-2	UNKNOWN	SYBR	None				26.4569	26.3603	0.0837							false	0.7792	true	3	19	1	78.9516				N
A7	Sample 33	Primer T09-2	UNKNOWN	SYBR	None				26.4177	26.5555	0.1195							false	0.7792	true	3	19	1	79.0997				N
A8	Sample 33	Primer T09-2	UNKNOWN	SYBR	None				26.6307	26.5555	0.1195							false	0.7792	true	3	20	1	79.0997				N
A9	Sample 33	Primer T09-2	UNKNOWN	SYBR	None				26.6181	26.5555	0.1195							false	0.7792	true	3	19	1	79.1				N
A10	Sample 34	Primer T09-2	UNKNOWN	SYBR	None				26.5405	26.6026	0.0568							false	0.7792	true	3	19	1	78.9504				N
A11	Sample 34	Primer T09-2	UNKNOWN	SYBR	None				26.6153	26.6026	0.0568							false	0.7792	true	3	19	1	79.1013				N
A12	Sample 34	Primer T09-2	UNKNOWN	SYBR	None				26.6519	26.6026	0.0568							false	0.7792	true	3	20	1	79.1013				N
B1	Sample 35	Primer T09-2	UNKNOWN	SYBR	None				26.4689	26.5607	0.0975							false	0.7792	true	3	19	1	79.0989				N
B2	Sample 35	Primer T09-2	UNKNOWN	SYBR	None				26.5502	26.5607	0.0975							false	0.7792	true	3	19	1	79.0989				N
B3	Sample 35	Primer T09-2	UNKNOWN	SYBR	None				26.663	26.5607	0.0975							false	0.7792	true	3	19	1	79.2508				N
B4	Sample 36	Primer T09-2	UNKNOWN	SYBR	None				26.4908	26.5031	0.1475							false	0.7792	true	3	19	1	79.1012				N
B5	Sample 36	Primer T09-2	UNKNOWN	SYBR	None				26.6564	26.5031	0.1475							false	0.7792	true	3	20	1	78.9516				N
B6	Sample 36	Primer T09-2	UNKNOWN	SYBR	None				26.3622	26.5031	0.1475							false	0.7792	true	3	19	1	78.9516				N
B7	Sample 37	Primer T09-2	UNKNOWN	SYBR	None				26.4331	26.4571	0.0354							false	0.7792	true	3	19	1	79.0997				N
B8	Sample 37	Primer T09-2	UNKNOWN	SYBR	None				26.4978	26.4571	0.0354							false	0.7792	true	3	19	1	79.0997				N
B9	Sample 37	Primer T09-2	UNKNOWN	SYBR	None				26.4405	26.4571	0.0354							false	0.7792	true	3	20	1	78.9504				N
B10	Sample 38	Primer T09-2	UNKNOWN	SYBR	None				26.736	26.7001	0.255							false	0.7792	true	3	20	1	79.1				N
B11	Sample 38	Primer T09-2	UNKNOWN	SYBR	None				26.9353	26.7001	0.255							false	0.7792	true	3	20	1	79.2508				N
B12	Sample 38	Primer T09-2	UNKNOWN	SYBR	None				26.429	26.7001	0.255							false	0.7792	true	3	19	1	79.2508				N
C1	Sample 39	Primer T09-2	UNKNOWN	SYBR	None				26.6704	26.6212	0.1299							false	0.7792	true	3	19	1	78.9494				N
C2	Sample 39	Primer T09-2	UNKNOWN	SYBR	None				26.4739	26.6212	0.1299							false	0.7792	true	3	19	1	78.9494				N
C3	Sample 39	Primer T09-2	UNKNOWN	SYBR	None				26.7192	26.6212	0.1299							false	0.7792	true	3	20	1	79.1012				N
C4	Sample 40	Primer T09-2	UNKNOWN	SYBR	None				26.7039	26.6904	0.0419							false	0.7792	true	3	19	1	79.1012				N
C5	Sample 40	Primer T09-2	UNKNOWN	SYBR	None				26.6434	26.6904	0.0419							false	0.7792	true	3	20	1	78.9516				N
C6	Sample 40	Primer T09-2	UNKNOWN	SYBR	None				26.7239	26.6904	0.0419							false	0.7792	true	3	20	1	78.9516				N
C7	Sample 41	Primer T09-2	UNKNOWN	SYBR	None				26.5905	26.6546	0.1231							false	0.7792	true	3	20	1	79.0997				N
C8	Sample 41	Primer T09-2	UNKNOWN	SYBR	None				26.7966	26.6546	0.1231							false	0.7792	true	3	20	1	79.0997				N
C9	Sample 41	Primer T09-2	UNKNOWN	SYBR	None				26.5769	26.6546	0.1231							false	0.7792	true	3	19	1	78.9504				N
C10	Sample 42	Primer T09-2	UNKNOWN	SYBR	None				26.5096	26.4724	0.0323							false	0.7792	true	3	19	1	78.9504				N
C11	Sample 42	Primer T09-2	UNKNOWN	SYBR	None				26.4564	26.4724	0.0323							false	0.7792	true	3	19	1	78.9518				N
C12	Sample 42	Primer T09-2	UNKNOWN	SYBR	None				26.4512	26.4724	0.0323							false	0.7792	true	3	19	1	78.9518				N
D1	Sample 43	Primer T09-2	UNKNOWN	SYBR	None				26.6042	26.5195	0.0959							false	0.7792	true	3	19	1	78.9494				N
D2	Sample 43	Primer T09-2	UNKNOWN	SYBR	None				26.4153	26.5195	0.0959							false	0.7792	true	3	19	1	78.9494				N
D3	Sample 43	Primer T09-2	UNKNOWN	SYBR	None				26.539	26.5195	0.0959							false	0.7792	true	3	19	1	79.1012				N
D4	Sample 44	Primer T09-2	UNKNOWN	SYBR	None				26.5622	26.6751	0.1294							false	0.7792	true	3	19	1	79.2508				N
D5	Sample 44	Primer T09-2	UNKNOWN	SYBR	None				26.8163	26.6751	0.1294							false	0.7792	true	3	19	1	79.1011				N
D6	Sample 44	Primer T09-2	UNKNOWN	SYBR	None				26.6468	26.6751	0.1294							false	0.7792	true	3	19	1	79.1011				N
D7	Sample 45	Primer T09-2	UNKNOWN	SYBR	None				26.3991	26.6252	0.294							false	0.7792	true	3	19	1	78.9501				N
D8	Sample 45	Primer T09-2	UNKNOWN	SYBR	None				26.9575	26.6252	0.294							false	0.7792	true	3	20	1	79.0997				N
D9	Sample 45	Primer T09-2	UNKNOWN	SYBR	None				26.5189	26.6252	0.294							false	0.7792	true	3	19	1	78.9504				N
D10		Primer T09-2	NTC	SYBR	None				Undetermined									false	0.7792	true	3	39	1	65.9434	68.9335	87.1733		Y
Analysis Type = Singleplex
Endogenous Control = Primer T09-2
RQ Min/Max Confidence Level = 95.0
Reference Sample = Sample 37
