# Supplementary material for: Dating Pupae of the Blow Fly Calliphora vicina Robineau–Desvoidy 1830 (Diptera: Calliphoridae) for Post Mortem Interval—Estimation: Validation of Molecular Age Markers
Source: Genes (Basel). 2018 Mar 9;9(3):153. doi: 10.3390/genes9030153 (PMC5867874; doi:10.3390/genes9030153)
Supplement: Supplementary file 1 [file genes-09-00153-s001.zip › S2/CV17/PT10-1_CV17G1_1-10_3MACE-Samples_RUNdata.txt]

* Block Type = 96well
* Chemistry = SYBR_GREEN
* Experiment File Name = D:\RMIF_Doktorarbeit_BZ\Ergebnisse\MACE\OneStepRTqPCR\SYBR-GreenER LifeTech\Primer T10-1 MACE.eds
* Experiment Run End Time = Not Started
* Instrument Type = steponeplus
* Passive Reference = ROX
[Results]
Well	Sample Name	Target Name	Task	Reporter	Quencher	RQ	RQ Min	RQ Max	Cт	Cт Mean	Cт SD	ΔCт	ΔCт Mean	ΔCт SE	HK Control ΔCт Mean	HK Control ΔCт SE	ΔΔCт	Automatic Ct Threshold	Ct Threshold	Automatic Baseline	Baseline Start	Baseline End	Efficiency	Tm1	Tm2	Tm3	Comments	MTP
A2	Sample 01	Primer T10-1	UNKNOWN	SYBR	None				27.6994	27.6994								true	0.8874	true	3	20	1	82.6948				N
A4	Sample 02	Primer T10-1	UNKNOWN	SYBR	None				27.3269	27.2635	0.079							true	0.8874	true	3	20	1	83.1474				N
A5	Sample 02	Primer T10-1	UNKNOWN	SYBR	None				27.175	27.2635	0.079							true	0.8874	true	3	20	1	82.9952				N
A6	Sample 02	Primer T10-1	UNKNOWN	SYBR	None				27.2885	27.2635	0.079							true	0.8874	true	3	20	1	82.9952				N
A7	Sample 03	Primer T10-1	UNKNOWN	SYBR	None				27.3664	27.4445	0.1097							true	0.8874	true	3	20	1	82.544				N
A8	Sample 03	Primer T10-1	UNKNOWN	SYBR	None				27.5699	27.4445	0.1097							true	0.8874	true	3	20	1	82.544				N
A9	Sample 03	Primer T10-1	UNKNOWN	SYBR	None				27.3971	27.4445	0.1097							true	0.8874	true	3	20	1	82.3958				N
A10	Sample 04	Primer T10-1	UNKNOWN	SYBR	None				27.8467	27.7315	0.1301							true	0.8874	true	3	20	1	82.9937				N
A11	Sample 04	Primer T10-1	UNKNOWN	SYBR	None				27.7575	27.7315	0.1301							true	0.8874	true	3	21	1	82.9971				N
A12	Sample 04	Primer T10-1	UNKNOWN	SYBR	None				27.5903	27.7315	0.1301							true	0.8874	true	3	20	1	82.9971				N
B1	Sample 05	Primer T10-1	UNKNOWN	SYBR	None				25.8815	25.9317	0.071							true	0.8874	true	3	19	1	82.8443				N
B2	Sample 05	Primer T10-1	UNKNOWN	SYBR	None				25.9819	25.9317	0.071							true	0.8874	true	3	19	1	82.8443				N
B4	Sample 06	Primer T10-1	UNKNOWN	SYBR	None				22.9204	22.9366	0.014							true	0.8874	true	3	16	1	82.5496				N
B5	Sample 06	Primer T10-1	UNKNOWN	SYBR	None				22.9456	22.9366	0.014							true	0.8874	true	3	16	1	82.3973				N
B6	Sample 06	Primer T10-1	UNKNOWN	SYBR	None				22.9436	22.9366	0.014							true	0.8874	true	3	16	1	82.3973				N
B7	Sample 07	Primer T10-1	UNKNOWN	SYBR	None				23.5327	23.5086	0.05							true	0.8874	true	3	17	1	83.1418				N
B8	Sample 07	Primer T10-1	UNKNOWN	SYBR	None				23.542	23.5086	0.05							true	0.8874	true	3	16	1	83.1418				N
B9	Sample 07	Primer T10-1	UNKNOWN	SYBR	None				23.4511	23.5086	0.05							true	0.8874	true	3	16	1	82.9937				N
B10	Sample 08	Primer T10-1	UNKNOWN	SYBR	None				21.6574	21.8546	0.1713							true	0.8874	true	3	14	1	82.9937				N
B11	Sample 08	Primer T10-1	UNKNOWN	SYBR	None				21.94	21.8546	0.1713							true	0.8874	true	3	15	1	82.9971				N
B12	Sample 08	Primer T10-1	UNKNOWN	SYBR	None				21.9664	21.8546	0.1713							true	0.8874	true	3	14	1	82.9971				N
C1	Sample 09	Primer T10-1	UNKNOWN	SYBR	None				21.225	21.662	0.3889							true	0.8874	true	3	14	1	82.6948				N
C2	Sample 09	Primer T10-1	UNKNOWN	SYBR	None				21.7914	21.662	0.3889							true	0.8874	true	3	14	1	82.6948				N
C3	Sample 09	Primer T10-1	UNKNOWN	SYBR	None				21.9698	21.662	0.3889							true	0.8874	true	3	15	1	82.8485				N
C4	Sample 10	Primer T10-1	UNKNOWN	SYBR	None				25.0722	25.1203	0.0417							true	0.8874	true	3	18	1	82.998				N
C5	Sample 10	Primer T10-1	UNKNOWN	SYBR	None				25.1459	25.1203	0.0417							true	0.8874	true	3	18	1	82.9952				N
C6	Sample 10	Primer T10-1	UNKNOWN	SYBR	None				25.1429	25.1203	0.0417							true	0.8874	true	3	18	1	82.9952				N
C7	Sample 11	Primer T10-1	UNKNOWN	SYBR	None				27.091	27.158	0.0596							true	0.8874	true	3	20	1	82.544				N
C8	Sample 11	Primer T10-1	UNKNOWN	SYBR	None				27.2049	27.158	0.0596							true	0.8874	true	3	20	1	82.544				N
C9	Sample 11	Primer T10-1	UNKNOWN	SYBR	None				27.1781	27.158	0.0596							true	0.8874	true	3	20	1	82.5453				N
C10	Sample 12	Primer T10-1	UNKNOWN	SYBR	None				25.3185	25.3049	0.0509							true	0.8874	true	3	18	1	82.9937				N
C11	Sample 12	Primer T10-1	UNKNOWN	SYBR	None				25.3476	25.3049	0.0509							true	0.8874	true	3	18	1	82.9971				N
C12	Sample 12	Primer T10-1	UNKNOWN	SYBR	None				25.2486	25.3049	0.0509							true	0.8874	true	3	18	1	82.9971				N
D1	Sample 13	Primer T10-1	UNKNOWN	SYBR	None				27.5472	27.7473	0.2619							true	0.8874	true	3	21	1	82.8443				N
D2	Sample 13	Primer T10-1	UNKNOWN	SYBR	None				28.0437	27.7473	0.2619							true	0.8874	true	3	21	1	82.6948				N
D3	Sample 13	Primer T10-1	UNKNOWN	SYBR	None				27.6509	27.7473	0.2619							true	0.8874	true	3	20	1	82.8485				N
D4	Sample 14	Primer T10-1	UNKNOWN	SYBR	None				27.6722	27.798	0.1256							true	0.8874	true	3	20	1	82.8485				N
D5	Sample 14	Primer T10-1	UNKNOWN	SYBR	None				27.9235	27.798	0.1256							true	0.8874	true	3	21	1	82.6963				N
D6	Sample 14	Primer T10-1	UNKNOWN	SYBR	None				27.7984	27.798	0.1256							true	0.8874	true	3	21	1	82.6963				N
D7	Sample 15	Primer T10-1	UNKNOWN	SYBR	None				27.7049	27.7381	0.0929							true	0.8874	true	3	20	1	82.9923				N
D8	Sample 15	Primer T10-1	UNKNOWN	SYBR	None				27.843	27.7381	0.0929							true	0.8874	true	3	20	1	82.9923				N
D9	Sample 15	Primer T10-1	UNKNOWN	SYBR	None				27.6663	27.7381	0.0929							true	0.8874	true	3	20	1	82.9937				N
D10	Sample 16	Primer T10-1	UNKNOWN	SYBR	None				26.6262	26.6133	0.0479							true	0.8874	true	3	19	1	82.9937				N
D11	Sample 16	Primer T10-1	UNKNOWN	SYBR	None				26.5602	26.6133	0.0479							true	0.8874	true	3	19	1	82.9971				N
D12	Sample 16	Primer T10-1	UNKNOWN	SYBR	None				26.6534	26.6133	0.0479							true	0.8874	true	3	19	1	82.9971				N
E2	Sample 17	Primer T10-1	UNKNOWN	SYBR	None				26.6939	26.7007	0.0096							true	0.8874	true	3	19	1	82.9937				N
E3	Sample 17	Primer T10-1	UNKNOWN	SYBR	None				26.7075	26.7007	0.0096							true	0.8874	true	3	19	1	82.998				N
E4	Sample 18	Primer T10-1	UNKNOWN	SYBR	None				25.3601	25.3039	0.201							true	0.8874	true	3	18	1	83.1474				N
E5	Sample 18	Primer T10-1	UNKNOWN	SYBR	None				25.4708	25.3039	0.201							true	0.8874	true	3	18	1	82.9952				N
E6	Sample 18	Primer T10-1	UNKNOWN	SYBR	None				25.0808	25.3039	0.201							true	0.8874	true	3	18	1	82.9952				N
E7	Sample 19	Primer T10-1	UNKNOWN	SYBR	None				24.7025	24.7676	0.0911							true	0.8874	true	3	17	1	82.9923				N
E8	Sample 19	Primer T10-1	UNKNOWN	SYBR	None				24.8716	24.7676	0.0911							true	0.8874	true	3	17	1	82.9923				N
E9	Sample 19	Primer T10-1	UNKNOWN	SYBR	None				24.7286	24.7676	0.0911							true	0.8874	true	3	17	1	82.9937				N
E10	Sample 20	Primer T10-1	UNKNOWN	SYBR	None				24.4667	24.7626	0.2574							true	0.8874	true	3	17	1	82.8442				N
E11	Sample 20	Primer T10-1	UNKNOWN	SYBR	None				24.8861	24.7626	0.2574							true	0.8874	true	3	18	1	82.6982				N
E12	Sample 20	Primer T10-1	UNKNOWN	SYBR	None				24.9351	24.7626	0.2574							true	0.8874	true	3	18	1	82.6982				N
F2	Sample 21	Primer T10-1	UNKNOWN	SYBR	None				25.9863	26.1051	0.1681							true	0.8874	true	3	19	1	82.6948				N
F3	Sample 21	Primer T10-1	UNKNOWN	SYBR	None				26.224	26.1051	0.1681							true	0.8874	true	3	19	1	82.8485				N
F4	Sample 22	Primer T10-1	UNKNOWN	SYBR	None				24.2727	24.2977	0.0463							true	0.8874	true	3	17	1	82.8485				N
F5	Sample 22	Primer T10-1	UNKNOWN	SYBR	None				24.3511	24.2977	0.0463							true	0.8874	true	3	17	1	82.8457				N
F6	Sample 22	Primer T10-1	UNKNOWN	SYBR	None				24.2692	24.2977	0.0463							true	0.8874	true	3	17	1	82.8457				N
F7	Sample 23	Primer T10-1	UNKNOWN	SYBR	None				21.994	22.12	0.1094							true	0.8874	true	3	15	1	82.9923				N
F8	Sample 23	Primer T10-1	UNKNOWN	SYBR	None				22.1898	22.12	0.1094							true	0.8874	true	3	15	1	82.9923				N
F9	Sample 23	Primer T10-1	UNKNOWN	SYBR	None				22.1762	22.12	0.1094							true	0.8874	true	3	15	1	83.1432				N
F10	Sample 24	Primer T10-1	UNKNOWN	SYBR	None				23.3544	23.4413	0.2497							true	0.8874	true	3	16	1	82.9937				N
F11	Sample 24	Primer T10-1	UNKNOWN	SYBR	None				23.2467	23.4413	0.2497							true	0.8874	true	3	16	1	82.9971				N
F12	Sample 24	Primer T10-1	UNKNOWN	SYBR	None				23.723	23.4413	0.2497							true	0.8874	true	3	17	1	82.9971				N
G2	Sample 25	Primer T10-1	UNKNOWN	SYBR	None				17.8841	17.9912	0.1515							true	0.8874	true	3	11	1	82.9937				N
G3	Sample 25	Primer T10-1	UNKNOWN	SYBR	None				18.0983	17.9912	0.1515							true	0.8874	true	3	11	1	83.2969				N
G4	Sample 26	Primer T10-1	UNKNOWN	SYBR	None				17.6354	17.7679	0.1178							true	0.8874	true	3	10	1	83.2969				N
G5	Sample 26	Primer T10-1	UNKNOWN	SYBR	None				17.808	17.7679	0.1178							true	0.8874	true	3	10	1	83.2942				N
G6	Sample 26	Primer T10-1	UNKNOWN	SYBR	None				17.8605	17.7679	0.1178							true	0.8874	true	3	11	1	83.2942				N
G7	Sample 27	Primer T10-1	UNKNOWN	SYBR	None				17.4614	17.4558	0.0788							true	0.8874	true	3	10	1	83.1418				N
G8	Sample 27	Primer T10-1	UNKNOWN	SYBR	None				17.3743	17.4558	0.0788							true	0.8874	true	3	10	1	83.1418				N
G9	Sample 27	Primer T10-1	UNKNOWN	SYBR	None				17.5317	17.4558	0.0788							true	0.8874	true	3	10	1	83.1432				N
G10	Sample 28	Primer T10-1	UNKNOWN	SYBR	None				17.2709	17.4281	0.1362							true	0.8874	true	3	10	1	83.1432				N
G11	Sample 28	Primer T10-1	UNKNOWN	SYBR	None				17.5033	17.4281	0.1362							true	0.8874	true	3	10	1	83.1465				N
G12	Sample 28	Primer T10-1	UNKNOWN	SYBR	None				17.5101	17.4281	0.1362							true	0.8874	true	3	10	1	83.1465				N
H2	Sample 29	Primer T10-1	UNKNOWN	SYBR	None				16.8236	16.8706	0.0664							true	0.8874	true	3	10	1	82.8443				N
H3	Sample 29	Primer T10-1	UNKNOWN	SYBR	None				16.9176	16.8706	0.0664							true	0.8874	true	3	10	1	82.998				N
H4	Sample 30	Primer T10-1	UNKNOWN	SYBR	None				17.0657	17.1234	0.1188							true	0.8874	true	3	10	1	83.2969				N
H5	Sample 30	Primer T10-1	UNKNOWN	SYBR	None				17.0446	17.1234	0.1188							true	0.8874	true	3	10	1	83.2942				N
H6	Sample 30	Primer T10-1	UNKNOWN	SYBR	None				17.26	17.1234	0.1188							true	0.8874	true	3	10	1	83.2942				N
H7	Sample 30	Primer T10-1	NTC	SYBR	None				36.9461									true	0.8874	true	3	29	1	75.52	65.9555			Y
Analysis Type = Singleplex
Endogenous Control = Primer T10-1
RQ Min/Max Confidence Level = 95.0
Reference Sample = Sample 01
