# Supplementary material for: Dating Pupae of the Blow Fly Calliphora vicina Robineau–Desvoidy 1830 (Diptera: Calliphoridae) for Post Mortem Interval—Estimation: Validation of Molecular Age Markers
Source: Genes (Basel). 2018 Mar 9;9(3):153. doi: 10.3390/genes9030153 (PMC5867874; doi:10.3390/genes9030153)
Supplement: Supplementary file 1 [file genes-09-00153-s001.zip › S2/CV17/PT10-1_CV17G1_11-15_3MACE-Samples_RUNdata.txt]

* Block Type = 96well
* Chemistry = SYBR_GREEN
* Experiment File Name = D:\RMIF_Doktorarbeit_BZ\Ergebnisse\MACE\OneStepRTqPCR\SYBR-GreenER LifeTech\Primer T09-2 T10-1 MACE.eds
* Experiment Run End Time = Not Started
* Instrument Type = steponeplus
* Passive Reference = ROX
[Results]
Well	Sample Name	Target Name	Task	Reporter	Quencher	RQ	RQ Min	RQ Max	Cт	Cт Mean	Cт SD	ΔCт	ΔCт Mean	ΔCт SE	HK Control ΔCт Mean	HK Control ΔCт SE	ΔΔCт	Automatic Ct Threshold	Ct Threshold	Automatic Baseline	Baseline Start	Baseline End	Efficiency	Tm1	Tm2	Tm3	Comments	MTP
E1	Sample 31	Primer T10-1	UNKNOWN	SYBR	None				17.4463	17.4893	0.046		-8.9511	0.0611			-3.0161	false	0.8874	true	3	10	1	82.9848				N
E2	Sample 31	Primer T10-1	UNKNOWN	SYBR	None				17.4838	17.4893	0.046		-8.9511	0.0611			-3.0161	false	0.8874	true	3	10	1	82.9848				N
E3	Sample 31	Primer T10-1	UNKNOWN	SYBR	None				17.5378	17.4893	0.046		-8.9511	0.0611			-3.0161	false	0.8874	true	3	10	1	83.1382	69.8313			Y
E4	Sample 32	Primer T10-1	UNKNOWN	SYBR	None				17.9909	18.0737	0.0854		-8.2866	0.0691			-2.3516	false	0.8874	true	3	11	1	83.1382				N
E5	Sample 32	Primer T10-1	UNKNOWN	SYBR	None				18.0685	18.0737	0.0854		-8.2866	0.0691			-2.3516	false	0.8874	true	3	11	1	83.1374				N
E6	Sample 32	Primer T10-1	UNKNOWN	SYBR	None				18.1616	18.0737	0.0854		-8.2866	0.0691			-2.3516	false	0.8874	true	3	10	1	83.1374				N
E7	Sample 33	Primer T10-1	UNKNOWN	SYBR	None				18.1986	18.1856	0.0423		-8.3698	0.0732			-2.4348	false	0.8874	true	3	11	1	83.1364				N
E8	Sample 33	Primer T10-1	UNKNOWN	SYBR	None				18.1383	18.1856	0.0423		-8.3698	0.0732			-2.4348	false	0.8874	true	3	10	1	83.1364				N
E9	Sample 33	Primer T10-1	UNKNOWN	SYBR	None				18.22	18.1856	0.0423		-8.3698	0.0732			-2.4348	false	0.8874	true	3	11	1	83.1366				N
E10	Sample 34	Primer T10-1	UNKNOWN	SYBR	None				20.3101	20.2682	0.1026		-6.3344	0.0677			-0.3994	false	0.8874	true	3	13	1	83.1366				N
E11	Sample 34	Primer T10-1	UNKNOWN	SYBR	None				20.3432	20.2682	0.1026		-6.3344	0.0677			-0.3994	false	0.8874	true	3	13	1	83.1378				N
E12	Sample 34	Primer T10-1	UNKNOWN	SYBR	None				20.1513	20.2682	0.1026		-6.3344	0.0677			-0.3994	false	0.8874	true	3	13	1	83.1378				N
F1	Sample 35	Primer T10-1	UNKNOWN	SYBR	None				18.9574	19.4242	0.4073		-7.1365	0.2418			-1.2015	false	0.8874	true	3	12	1	83.1343				N
F2	Sample 35	Primer T10-1	UNKNOWN	SYBR	None				19.7069	19.4242	0.4073		-7.1365	0.2418			-1.2015	false	0.8874	true	3	12	1	82.9848				N
F3	Sample 35	Primer T10-1	UNKNOWN	SYBR	None				19.6083	19.4242	0.4073		-7.1365	0.2418			-1.2015	false	0.8874	true	3	12	1	83.2877				N
F4	Sample 36	Primer T10-1	UNKNOWN	SYBR	None				19.2442	19.4972	0.2245		-7.0059	0.1551			-1.0709	false	0.8874	true	3	12	1	82.8391				N
F5	Sample 36	Primer T10-1	UNKNOWN	SYBR	None				19.6727	19.4972	0.2245		-7.0059	0.1551			-1.0709	false	0.8874	true	3	12	1	82.8384				N
F6	Sample 36	Primer T10-1	UNKNOWN	SYBR	None				19.5748	19.4972	0.2245		-7.0059	0.1551			-1.0709	false	0.8874	true	3	13	1	82.8384				N
F7	Sample 37	Primer T10-1	UNKNOWN	SYBR	None				20.5504	20.5221	0.0253		-5.935	0.0251			0	false	0.8874	true	3	13	1	83.1364				N
F8	Sample 37	Primer T10-1	UNKNOWN	SYBR	None				20.5014	20.5221	0.0253		-5.935	0.0251			0	false	0.8874	true	3	14	1	83.1364				N
F9	Sample 37	Primer T10-1	UNKNOWN	SYBR	None				20.5147	20.5221	0.0253		-5.935	0.0251			0	false	0.8874	true	3	13	1	83.1366				N
F10	Sample 38	Primer T10-1	UNKNOWN	SYBR	None				20.7475	20.8517	0.105		-5.8485	0.1592			0.0865	false	0.8874	true	3	14	1	82.8376				N
F11	Sample 38	Primer T10-1	UNKNOWN	SYBR	None				20.9575	20.8517	0.105		-5.8485	0.1592			0.0865	false	0.8874	true	3	14	1	82.8388				N
F12	Sample 38	Primer T10-1	UNKNOWN	SYBR	None				20.8499	20.8517	0.105		-5.8485	0.1592			0.0865	false	0.8874	true	3	13	1	82.8388				N
G1	Sample 39	Primer T10-1	UNKNOWN	SYBR	None				21.8317	22.0541	0.2367		-4.567	0.1559			1.368	false	0.8874	true	3	15	1	83.1343				N
G2	Sample 39	Primer T10-1	UNKNOWN	SYBR	None				22.0278	22.0541	0.2367		-4.567	0.1559			1.368	false	0.8874	true	3	15	1	82.9848				N
G3	Sample 39	Primer T10-1	UNKNOWN	SYBR	None				22.303	22.0541	0.2367		-4.567	0.1559			1.368	false	0.8874	true	3	15	1	83.2877				N
G4	Sample 40	Primer T10-1	UNKNOWN	SYBR	None				21.3461	21.5639	0.2146		-5.1265	0.1262			0.8085	false	0.8874	true	3	14	1	83.2877				N
G5	Sample 40	Primer T10-1	UNKNOWN	SYBR	None				21.775	21.5639	0.2146		-5.1265	0.1262			0.8085	false	0.8874	true	3	15	1	83.2869				N
G6	Sample 40	Primer T10-1	UNKNOWN	SYBR	None				21.5706	21.5639	0.2146		-5.1265	0.1262			0.8085	false	0.8874	true	3	14	1	83.2869				N
G7	Sample 41	Primer T10-1	UNKNOWN	SYBR	None				20.7577	20.5555	0.1797		-6.0991	0.1258			-0.1641	false	0.8874	true	3	13	1	83.1364				N
G8	Sample 41	Primer T10-1	UNKNOWN	SYBR	None				20.414	20.5555	0.1797		-6.0991	0.1258			-0.1641	false	0.8874	true	3	13	1	83.1364				N
G9	Sample 41	Primer T10-1	UNKNOWN	SYBR	None				20.4949	20.5555	0.1797		-6.0991	0.1258			-0.1641	false	0.8874	true	3	13	1	83.1366				N
G10	Sample 42	Primer T10-1	UNKNOWN	SYBR	None				22.4253	22.4447	0.0481		-4.0277	0.0335			1.9073	false	0.8874	true	3	15	1	82.6881				N
G11	Sample 42	Primer T10-1	UNKNOWN	SYBR	None				22.4994	22.4447	0.0481		-4.0277	0.0335			1.9073	false	0.8874	true	3	15	1	82.6893				N
G12	Sample 42	Primer T10-1	UNKNOWN	SYBR	None				22.4092	22.4447	0.0481		-4.0277	0.0335			1.9073	false	0.8874	true	3	15	1	82.6893				N
H1	Sample 43	Primer T10-1	UNKNOWN	SYBR	None				19.9387	20.1695	0.2958		-6.3499	0.1796			-0.4149	false	0.8874	true	3	13	1	83.1343				N
H2	Sample 43	Primer T10-1	UNKNOWN	SYBR	None				20.0669	20.1695	0.2958		-6.3499	0.1796			-0.4149	false	0.8874	true	3	13	1	83.1343				N
H3	Sample 43	Primer T10-1	UNKNOWN	SYBR	None				20.503	20.1695	0.2958		-6.3499	0.1796			-0.4149	false	0.8874	true	3	13	1	83.2877				N
H4	Sample 44	Primer T10-1	UNKNOWN	SYBR	None				20.0296	19.7953	0.382		-6.8798	0.2328			-0.9448	false	0.8874	true	3	13	1	83.2877				N
H5	Sample 44	Primer T10-1	UNKNOWN	SYBR	None				19.3546	19.7953	0.382		-6.8798	0.2328			-0.9448	false	0.8874	true	3	12	1	83.2869				N
H6	Sample 44	Primer T10-1	UNKNOWN	SYBR	None				20.0018	19.7953	0.382		-6.8798	0.2328			-0.9448	false	0.8874	true	3	13	1	83.2869				N
H7	Sample 45	Primer T10-1	UNKNOWN	SYBR	None				21.4166	21.2922	0.1088		-5.333	0.181			0.602	false	0.8874	true	3	14	1	83.1364				N
H8	Sample 45	Primer T10-1	UNKNOWN	SYBR	None				21.2148	21.2922	0.1088		-5.333	0.181			0.602	false	0.8874	true	3	14	1	83.1364				N
H9	Sample 45	Primer T10-1	UNKNOWN	SYBR	None				21.2451	21.2922	0.1088		-5.333	0.181			0.602	false	0.8874	true	3	14	1	83.2861				N
H10		Primer T10-1	NTC	SYBR	None				39.0496									false	0.8874	true	3	31	1	74.7643				N
Analysis Type = Singleplex
Endogenous Control = Primer T09-2
RQ Min/Max Confidence Level = 95.0
Reference Sample = Sample 37
