# Supplementary material for: Dating Pupae of the Blow Fly Calliphora vicina Robineau–Desvoidy 1830 (Diptera: Calliphoridae) for Post Mortem Interval—Estimation: Validation of Molecular Age Markers
Source: Genes (Basel). 2018 Mar 9;9(3):153. doi: 10.3390/genes9030153 (PMC5867874; doi:10.3390/genes9030153)
Supplement: Supplementary file 1 [file genes-09-00153-s001.zip › S2/CV17/PT10-2_CV17G1_1-10_3MACE-Samples_RUNdata.txt]

* Block Type = 96well
* Chemistry = SYBR_GREEN
* Experiment File Name = D:\RMIF_Doktorarbeit_BZ\Ergebnisse\MACE\OneStepRTqPCR\SYBR-GreenER LifeTech\Primer T10-2 MACE.eds
* Experiment Run End Time = Not Started
* Instrument Type = steponeplus
* Passive Reference = ROX
[Results]
Well	Sample Name	Target Name	Task	Reporter	Quencher	RQ	RQ Min	RQ Max	Cт	Cт Mean	Cт SD	ΔCт	ΔCт Mean	ΔCт SE	HK Control ΔCт Mean	HK Control ΔCт SE	ΔΔCт	Automatic Ct Threshold	Ct Threshold	Automatic Baseline	Baseline Start	Baseline End	Efficiency	Tm1	Tm2	Tm3	Comments	AMPNC	OUTLIERRG	MTP
A1	Sample 01	Primer T10-2	UNKNOWN	SYBR	None				25.2902	25.4046	0.1575							true	0.3364	true	3	20	1	74.0294				N	N	N
A2	Sample 01	Primer T10-2	UNKNOWN	SYBR	None				25.3395	25.4046	0.1575							true	0.3364	true	3	20	1	74.0294				N	N	N
A3	Sample 01	Primer T10-2	UNKNOWN	SYBR	None				25.5842	25.4046	0.1575							true	0.3364	true	3	20	1	74.0294				N	N	N
A4	Sample 02	Primer T10-2	UNKNOWN	SYBR	None				25.2019	25.2403	0.0528							true	0.3364	true	3	19	1	74.0294				N	N	N
A5	Sample 02	Primer T10-2	UNKNOWN	SYBR	None				25.3006	25.2403	0.0528							true	0.3364	true	3	19	1	73.8768				N	N	N
A6	Sample 02	Primer T10-2	UNKNOWN	SYBR	None				25.2185	25.2403	0.0528							true	0.3364	true	3	19	1	73.8768				N	N	N
A7	Sample 03	Primer T10-2	UNKNOWN	SYBR	None				25.427	25.3203	0.0987							true	0.3364	true	3	19	1	74.0278				N	N	N
A8	Sample 03	Primer T10-2	UNKNOWN	SYBR	None				25.2324	25.3203	0.0987							true	0.3364	true	3	19	1	74.0278				N	N	N
A9	Sample 03	Primer T10-2	UNKNOWN	SYBR	None				25.3014	25.3203	0.0987							true	0.3364	true	3	19	1	73.8769				N	N	N
A10	Sample 04	Primer T10-2	UNKNOWN	SYBR	None				22.5514	22.5872	0.0345							true	0.3364	true	3	17	1	77.6126	73.578			N	N	Y
A11	Sample 04	Primer T10-2	UNKNOWN	SYBR	None				22.5902	22.5872	0.0345							true	0.3364	true	3	17	1	77.767	73.5828			N	N	Y
A12	Sample 04	Primer T10-2	UNKNOWN	SYBR	None				22.6201	22.5872	0.0345							true	0.3364	true	3	17	1	77.767	73.7322			N	N	Y
B1	Sample 05	Primer T10-2	UNKNOWN	SYBR	None				22.5697	22.6651	0.084							true	0.3364	true	3	17	1	77.6161				N	N	N
B2	Sample 05	Primer T10-2	UNKNOWN	SYBR	None				22.6971	22.6651	0.084							true	0.3364	true	3	17	1	77.6161				N	N	N
B3	Sample 05	Primer T10-2	UNKNOWN	SYBR	None				22.7284	22.6651	0.084							true	0.3364	true	3	16	1	77.765				N	N	N
B4	Sample 06	Primer T10-2	UNKNOWN	SYBR	None				24.9006	24.9676	0.0596							true	0.3364	true	3	19	1	73.88				N	N	N
B5	Sample 06	Primer T10-2	UNKNOWN	SYBR	None				25.0145	24.9676	0.0596							true	0.3364	true	3	19	1	73.7273				N	N	N
B6	Sample 06	Primer T10-2	UNKNOWN	SYBR	None				24.9879	24.9676	0.0596							true	0.3364	true	3	19	1	73.8768				N	N	N
B7	Sample 07	Primer T10-2	UNKNOWN	SYBR	None				25.2328	25.1833	0.0462							true	0.3364	true	3	20	1	74.0278				N	N	N
B8	Sample 07	Primer T10-2	UNKNOWN	SYBR	None				25.1759	25.1833	0.0462							true	0.3364	true	3	19	1	74.0278				N	N	N
B9	Sample 07	Primer T10-2	UNKNOWN	SYBR	None				25.1412	25.1833	0.0462							true	0.3364	true	3	19	1	73.8769				N	N	N
B10	Sample 08	Primer T10-2	UNKNOWN	SYBR	None				25.4175	25.3606	0.0495							true	0.3364	true	3	20	1	73.8769				N	N	N
B11	Sample 08	Primer T10-2	UNKNOWN	SYBR	None				25.337	25.3606	0.0495							true	0.3364	true	3	19	1	73.8817				N	N	N
B12	Sample 08	Primer T10-2	UNKNOWN	SYBR	None				25.3273	25.3606	0.0495							true	0.3364	true	3	20	1	73.8817				N	N	N
C1	Sample 09	Primer T10-2	UNKNOWN	SYBR	None				25.4202	25.4004	0.0407							true	0.3364	true	3	20	1	73.88				N	N	N
C2	Sample 09	Primer T10-2	UNKNOWN	SYBR	None				25.3536	25.4004	0.0407							true	0.3364	true	3	20	1	73.88				N	N	N
C3	Sample 09	Primer T10-2	UNKNOWN	SYBR	None				25.4275	25.4004	0.0407							true	0.3364	true	3	20	1	74.0294				N	N	N
C4	Sample 10	Primer T10-2	UNKNOWN	SYBR	None				25.4049	25.2394	0.1447							true	0.3364	true	3	20	1	74.0294				N	N	N
C5	Sample 10	Primer T10-2	UNKNOWN	SYBR	None				25.1766	25.2394	0.1447							true	0.3364	true	3	19	1	73.8768				N	N	N
C6	Sample 10	Primer T10-2	UNKNOWN	SYBR	None				25.1367	25.2394	0.1447							true	0.3364	true	3	19	1	73.8768				N	N	N
C7	Sample 11	Primer T10-2	UNKNOWN	SYBR	None				25.1531	25.1237	0.0669							true	0.3364	true	3	19	1	73.8783				N	N	N
C8	Sample 11	Primer T10-2	UNKNOWN	SYBR	None				25.0471	25.1237	0.0669							true	0.3364	true	3	19	1	73.8783				N	N	N
C9	Sample 11	Primer T10-2	UNKNOWN	SYBR	None				25.1708	25.1237	0.0669							true	0.3364	true	3	19	1	73.8769				N	N	N
C10	Sample 12	Primer T10-2	UNKNOWN	SYBR	None				25.138	25.1519	0.0273							true	0.3364	true	3	20	1	73.8769				N	N	N
C11	Sample 12	Primer T10-2	UNKNOWN	SYBR	None				25.1344	25.1519	0.0273							true	0.3364	true	3	19	1	73.8817				N	N	N
C12	Sample 12	Primer T10-2	UNKNOWN	SYBR	None				25.1834	25.1519	0.0273							true	0.3364	true	3	19	1	73.8817				N	N	N
D1	Sample 13	Primer T10-2	UNKNOWN	SYBR	None				25.442	25.5864	0.2436							true	0.3364	true	3	20	1	73.88				N	N	N
D2	Sample 13	Primer T10-2	UNKNOWN	SYBR	None				25.4497	25.5864	0.2436							true	0.3364	true	3	20	1	73.88				N	N	N
D3	Sample 13	Primer T10-2	UNKNOWN	SYBR	None				25.8676	25.5864	0.2436							true	0.3364	true	3	21	1	73.88				N	Y	N
D4	Sample 14	Primer T10-2	UNKNOWN	SYBR	None				25.3019	25.3592	0.0979							true	0.3364	true	3	19	1	74.0294				N	N	N
D5	Sample 14	Primer T10-2	UNKNOWN	SYBR	None				25.4723	25.3592	0.0979							true	0.3364	true	3	19	1	73.8768				N	N	N
D6	Sample 14	Primer T10-2	UNKNOWN	SYBR	None				25.3033	25.3592	0.0979							true	0.3364	true	3	20	1	73.8768				N	N	N
D7	Sample 15	Primer T10-2	UNKNOWN	SYBR	None				25.3424	25.4055	0.1332							true	0.3364	true	3	19	1	73.8783				N	N	N
D8	Sample 15	Primer T10-2	UNKNOWN	SYBR	None				25.5585	25.4055	0.1332							true	0.3364	true	3	20	1	73.8783				N	N	N
D9	Sample 15	Primer T10-2	UNKNOWN	SYBR	None				25.3156	25.4055	0.1332							true	0.3364	true	3	20	1	73.8769				N	N	N
D10	Sample 16	Primer T10-2	UNKNOWN	SYBR	None				25.1932	25.1754	0.0493							true	0.3364	true	3	19	1	73.8769				N	N	N
D11	Sample 16	Primer T10-2	UNKNOWN	SYBR	None				25.2135	25.1754	0.0493							true	0.3364	true	3	19	1	73.8817				N	N	N
D12	Sample 16	Primer T10-2	UNKNOWN	SYBR	None				25.1197	25.1754	0.0493							true	0.3364	true	3	19	1	73.8817				N	N	N
E1	Sample 17	Primer T10-2	UNKNOWN	SYBR	None				25.163	24.9233	0.2113							true	0.3364	true	3	19	1	73.88				N	N	N
E2	Sample 17	Primer T10-2	UNKNOWN	SYBR	None				24.764	24.9233	0.2113							true	0.3364	true	3	19	1	73.88				N	N	N
E3	Sample 17	Primer T10-2	UNKNOWN	SYBR	None				24.8429	24.9233	0.2113							true	0.3364	true	3	19	1	74.0294				N	N	N
E4	Sample 18	Primer T10-2	UNKNOWN	SYBR	None				24.9235	24.909	0.088							true	0.3364	true	3	19	1	74.0294				N	N	N
E5	Sample 18	Primer T10-2	UNKNOWN	SYBR	None				24.9888	24.909	0.088							true	0.3364	true	3	19	1	73.8768				N	N	N
E6	Sample 18	Primer T10-2	UNKNOWN	SYBR	None				24.8147	24.909	0.088							true	0.3364	true	3	19	1	73.8768				N	N	N
E7	Sample 19	Primer T10-2	UNKNOWN	SYBR	None				24.9748	24.9765	0.0147							true	0.3364	true	3	19	1	73.8783				N	N	N
E8	Sample 19	Primer T10-2	UNKNOWN	SYBR	None				24.992	24.9765	0.0147							true	0.3364	true	3	19	1	73.8783				N	N	N
E9	Sample 19	Primer T10-2	UNKNOWN	SYBR	None				24.9628	24.9765	0.0147							true	0.3364	true	3	19	1	73.8769				N	N	N
E10	Sample 20	Primer T10-2	UNKNOWN	SYBR	None				24.4337	24.4761	0.0382							true	0.3364	true	3	18	1	73.8769				N	N	N
E11	Sample 20	Primer T10-2	UNKNOWN	SYBR	None				24.5076	24.4761	0.0382							true	0.3364	true	3	18	1	73.8817				N	N	N
E12	Sample 20	Primer T10-2	UNKNOWN	SYBR	None				24.4871	24.4761	0.0382							true	0.3364	true	3	19	1	73.8817				N	N	N
F1	Sample 21	Primer T10-2	UNKNOWN	SYBR	None				25.215	25.0662	0.1291							true	0.3364	true	3	20	1	73.88				N	N	N
F2	Sample 21	Primer T10-2	UNKNOWN	SYBR	None				24.984	25.0662	0.1291							true	0.3364	true	3	19	1	73.88				N	N	N
F3	Sample 21	Primer T10-2	UNKNOWN	SYBR	None				24.9997	25.0662	0.1291							true	0.3364	true	3	19	1	74.0294				N	N	N
F4	Sample 22	Primer T10-2	UNKNOWN	SYBR	None				23.4734	23.4442	0.0602							true	0.3364	true	3	17	1	77.6156	74.0294			N	N	Y
F5	Sample 22	Primer T10-2	UNKNOWN	SYBR	None				23.4843	23.4442	0.0602							true	0.3364	true	3	17	1	77.6129	73.8768			N	N	Y
F6	Sample 22	Primer T10-2	UNKNOWN	SYBR	None				23.375	23.4442	0.0602							true	0.3364	true	3	18	1	77.6129	73.8768			N	N	Y
F7	Sample 23	Primer T10-2	UNKNOWN	SYBR	None				24.3048	24.241	0.0565							true	0.3364	true	3	19	1	73.8783				N	N	N
F8	Sample 23	Primer T10-2	UNKNOWN	SYBR	None				24.2207	24.241	0.0565							true	0.3364	true	3	18	1	73.8783				N	N	N
F9	Sample 23	Primer T10-2	UNKNOWN	SYBR	None				24.1974	24.241	0.0565							true	0.3364	true	3	18	1	73.8769				N	N	N
F10	Sample 24	Primer T10-2	UNKNOWN	SYBR	None				24.2915	24.2938	0.1377							true	0.3364	true	3	19	1	73.7274				N	N	N
F11	Sample 24	Primer T10-2	UNKNOWN	SYBR	None				24.4326	24.2938	0.1377							true	0.3364	true	3	19	1	73.5828				N	N	N
F12	Sample 24	Primer T10-2	UNKNOWN	SYBR	None				24.1574	24.2938	0.1377							true	0.3364	true	3	19	1	73.7322				N	N	N
G1	Sample 25	Primer T10-2	UNKNOWN	SYBR	None				16.7265	16.7976	0.0779							true	0.3364	true	3	11	1	77.6161				N	N	N
G2	Sample 25	Primer T10-2	UNKNOWN	SYBR	None				16.7853	16.7976	0.0779							true	0.3364	true	3	11	1	77.6161				N	N	N
G3	Sample 25	Primer T10-2	UNKNOWN	SYBR	None				16.8809	16.7976	0.0779							true	0.3364	true	3	11	1	77.765				N	N	N
G4	Sample 26	Primer T10-2	UNKNOWN	SYBR	None				16.1842	16.1417	0.046							true	0.3364	true	3	10	1	77.765				N	N	N
G5	Sample 26	Primer T10-2	UNKNOWN	SYBR	None				16.1479	16.1417	0.046							true	0.3364	true	3	10	1	77.7623				N	N	N
G6	Sample 26	Primer T10-2	UNKNOWN	SYBR	None				16.0929	16.1417	0.046							true	0.3364	true	3	10	1	77.7623				N	N	N
G7	Sample 27	Primer T10-2	UNKNOWN	SYBR	None				15.865	15.9095	0.0385							true	0.3364	true	3	10	1	77.6145				N	N	N
G8	Sample 27	Primer T10-2	UNKNOWN	SYBR	None				15.9316	15.9095	0.0385							true	0.3364	true	3	10	1	77.6145				N	N	N
G9	Sample 27	Primer T10-2	UNKNOWN	SYBR	None				15.9318	15.9095	0.0385							true	0.3364	true	3	10	1	77.6126				N	N	N
G10	Sample 28	Primer T10-2	UNKNOWN	SYBR	None				16.09	16.0798	0.0608							true	0.3364	true	3	10	1	77.6126				N	N	N
G11	Sample 28	Primer T10-2	UNKNOWN	SYBR	None				16.0145	16.0798	0.0608							true	0.3364	true	3	10	1	77.6175				N	N	N
G12	Sample 28	Primer T10-2	UNKNOWN	SYBR	None				16.1348	16.0798	0.0608							true	0.3364	true	3	10	1	77.6175				N	N	N
H1	Sample 29	Primer T10-2	UNKNOWN	SYBR	None				16.129	16.1637	0.0321							true	0.3364	true	3	11	1	77.6161				N	N	N
H2	Sample 29	Primer T10-2	UNKNOWN	SYBR	None				16.1697	16.1637	0.0321							true	0.3364	true	3	11	1	77.6161				N	N	N
H3	Sample 29	Primer T10-2	UNKNOWN	SYBR	None				16.1924	16.1637	0.0321							true	0.3364	true	3	11	1	77.9144				N	N	N
H4	Sample 30	Primer T10-2	UNKNOWN	SYBR	None				15.9883	15.9711	0.029							true	0.3364	true	3	10	1	77.9144				N	N	N
H5	Sample 30	Primer T10-2	UNKNOWN	SYBR	None				15.9874	15.9711	0.029							true	0.3364	true	3	11	1	77.9118				N	N	N
H6	Sample 30	Primer T10-2	UNKNOWN	SYBR	None				15.9376	15.9711	0.029							true	0.3364	true	3	10	1	77.9118				N	N	N
H7	Sample 30	Primer T10-2	NTC	SYBR	None				24.9258									true	0.3364	true	3	19	1	73.7289				Y	N	N
Analysis Type = Singleplex
Endogenous Control = Primer T10-2
RQ Min/Max Confidence Level = 95.0
Reference Sample = Sample 01
