# Supplementary material for: Dating Pupae of the Blow Fly Calliphora vicina Robineau–Desvoidy 1830 (Diptera: Calliphoridae) for Post Mortem Interval—Estimation: Validation of Molecular Age Markers
Source: Genes (Basel). 2018 Mar 9;9(3):153. doi: 10.3390/genes9030153 (PMC5867874; doi:10.3390/genes9030153)
Supplement: Supplementary file 1 [file genes-09-00153-s001.zip › S2/CV17/PT10-2_CV17G1_11-15_3MACE-Samples_RUNdata.txt]

* Block Type = 96well
* Chemistry = SYBR_GREEN
* Experiment File Name = D:\RMIF_Doktorarbeit_BZ\Ergebnisse\MACE\OneStepRTqPCR\SYBR-GreenER LifeTech\Primer T10-2 T11-1 MACE.eds
* Experiment Run End Time = Not Started
* Instrument Type = steponeplus
* Passive Reference = ROX
[Results]
Well	Sample Name	Target Name	Task	Reporter	Quencher	RQ	RQ Min	RQ Max	Cт	Cт Mean	Cт SD	ΔCт	ΔCт Mean	ΔCт SE	HK Control ΔCт Mean	HK Control ΔCт SE	ΔΔCт	Automatic Ct Threshold	Ct Threshold	Automatic Baseline	Baseline Start	Baseline End	Efficiency	Tm1	Tm2	Tm3	Comments	AMPNC	MTP
A1	Sample 31	Primer T10-2	UNKNOWN	SYBR	None				21.7784	21.7582	0.2257							true	0.2	true	3	15	1					N	N
A2	Sample 31	Primer T10-2	UNKNOWN	SYBR	None				21.5231	21.7582	0.2257							true	0.2	true	3	15	1					N	N
A3	Sample 31	Primer T10-2	UNKNOWN	SYBR	None				21.9731	21.7582	0.2257							true	0.2	true	3	15	1					N	N
A4	Sample 32	Primer T10-2	UNKNOWN	SYBR	None				20.6509	20.9421	0.2793							true	0.2	true	3	15	1					N	N
A5	Sample 32	Primer T10-2	UNKNOWN	SYBR	None				21.2077	20.9421	0.2793							true	0.2	true	3	15	1					N	N
A6	Sample 32	Primer T10-2	UNKNOWN	SYBR	None				20.9678	20.9421	0.2793							true	0.2	true	3	15	1					N	N
A7	Sample 33	Primer T10-2	UNKNOWN	SYBR	None				24.2236	24.2624	0.0807							true	0.2	true	3	15	1					N	Y
A8	Sample 33	Primer T10-2	UNKNOWN	SYBR	None				24.2085	24.2624	0.0807							true	0.2	true	3	15	1					N	Y
A9	Sample 33	Primer T10-2	UNKNOWN	SYBR	None				24.3553	24.2624	0.0807							true	0.2	true	3	15	1					N	Y
A10	Sample 34	Primer T10-2	UNKNOWN	SYBR	None				24.5088	24.5344	0.0727							true	0.2	true	3	15	1					N	Y
A11	Sample 34	Primer T10-2	UNKNOWN	SYBR	None				24.6164	24.5344	0.0727							true	0.2	true	3	15	1					N	N
A12	Sample 34	Primer T10-2	UNKNOWN	SYBR	None				24.4779	24.5344	0.0727							true	0.2	true	3	15	1					N	Y
B1	Sample 35	Primer T10-2	UNKNOWN	SYBR	None				24.6898	24.6733	0.0222							true	0.2	true	3	15	1					N	Y
B2	Sample 35	Primer T10-2	UNKNOWN	SYBR	None				24.6481	24.6733	0.0222							true	0.2	true	3	15	1					N	Y
B3	Sample 35	Primer T10-2	UNKNOWN	SYBR	None				24.6821	24.6733	0.0222							true	0.2	true	3	15	1					N	Y
B4	Sample 36	Primer T10-2	UNKNOWN	SYBR	None				25.0567	25.0259	0.0717							true	0.2	true	3	15	1					N	N
B5	Sample 36	Primer T10-2	UNKNOWN	SYBR	None				25.077	25.0259	0.0717							true	0.2	true	3	15	1					N	N
B6	Sample 36	Primer T10-2	UNKNOWN	SYBR	None				24.944	25.0259	0.0717							true	0.2	true	3	15	1					N	N
B7	Sample 37	Primer T10-2	UNKNOWN	SYBR	None				24.9994	24.9791	0.019							true	0.2	true	3	15	1					N	N
B8	Sample 37	Primer T10-2	UNKNOWN	SYBR	None				24.9619	24.9791	0.019							true	0.2	true	3	15	1					N	N
B9	Sample 37	Primer T10-2	UNKNOWN	SYBR	None				24.976	24.9791	0.019							true	0.2	true	3	15	1					N	N
B10	Sample 38	Primer T10-2	UNKNOWN	SYBR	None				24.9459	24.9082	0.0502							true	0.2	true	3	15	1					N	N
B11	Sample 38	Primer T10-2	UNKNOWN	SYBR	None				24.9274	24.9082	0.0502							true	0.2	true	3	15	1					N	N
B12	Sample 38	Primer T10-2	UNKNOWN	SYBR	None				24.8513	24.9082	0.0502							true	0.2	true	3	15	1					N	N
C1	Sample 39	Primer T10-2	UNKNOWN	SYBR	None				24.2549	24.2259	0.0484							true	0.2	true	3	15	1					N	Y
C2	Sample 39	Primer T10-2	UNKNOWN	SYBR	None				24.1699	24.2259	0.0484							true	0.2	true	3	15	1					N	Y
C3	Sample 39	Primer T10-2	UNKNOWN	SYBR	None				24.2528	24.2259	0.0484							true	0.2	true	3	15	1					N	Y
C4	Sample 40	Primer T10-2	UNKNOWN	SYBR	None				24.9491	24.7776	0.1869							true	0.2	true	3	15	1					N	N
C5	Sample 40	Primer T10-2	UNKNOWN	SYBR	None				24.8052	24.7776	0.1869							true	0.2	true	3	15	1					N	N
C6	Sample 40	Primer T10-2	UNKNOWN	SYBR	None				24.5785	24.7776	0.1869							true	0.2	true	3	15	1					N	N
C7	Sample 41	Primer T10-2	UNKNOWN	SYBR	None				24.5314	24.5997	0.0592							true	0.2	true	3	15	1					N	Y
C8	Sample 41	Primer T10-2	UNKNOWN	SYBR	None				24.6343	24.5997	0.0592							true	0.2	true	3	15	1					N	Y
C9	Sample 41	Primer T10-2	UNKNOWN	SYBR	None				24.6334	24.5997	0.0592							true	0.2	true	3	15	1					N	Y
C10	Sample 42	Primer T10-2	UNKNOWN	SYBR	None				23.6974	23.6864	0.0498							true	0.2	true	3	15	1					N	Y
C11	Sample 42	Primer T10-2	UNKNOWN	SYBR	None				23.7299	23.6864	0.0498							true	0.2	true	3	15	1					N	Y
C12	Sample 42	Primer T10-2	UNKNOWN	SYBR	None				23.6321	23.6864	0.0498							true	0.2	true	3	15	1					N	Y
D1	Sample 43	Primer T10-2	UNKNOWN	SYBR	None				24.8743	24.9044	0.0275							true	0.2	true	3	15	1					N	N
D2	Sample 43	Primer T10-2	UNKNOWN	SYBR	None				24.9108	24.9044	0.0275							true	0.2	true	3	15	1					N	N
D3	Sample 43	Primer T10-2	UNKNOWN	SYBR	None				24.9282	24.9044	0.0275							true	0.2	true	3	15	1					N	N
D4	Sample 44	Primer T10-2	UNKNOWN	SYBR	None				24.4339	24.4472	0.0643							true	0.2	true	3	15	1					N	Y
D5	Sample 44	Primer T10-2	UNKNOWN	SYBR	None				24.5172	24.4472	0.0643							true	0.2	true	3	15	1					N	Y
D6	Sample 44	Primer T10-2	UNKNOWN	SYBR	None				24.3906	24.4472	0.0643							true	0.2	true	3	15	1					N	Y
D7	Sample 45	Primer T10-2	UNKNOWN	SYBR	None				23.9279	23.9743	0.0794							true	0.2	true	3	15	1					N	Y
D8	Sample 45	Primer T10-2	UNKNOWN	SYBR	None				24.066	23.9743	0.0794							true	0.2	true	3	15	1					N	Y
D9	Sample 45	Primer T10-2	UNKNOWN	SYBR	None				23.929	23.9743	0.0794							true	0.2	true	3	15	1					N	Y
Analysis Type = Singleplex
Endogenous Control = Primter T10-2
RQ Min/Max Confidence Level = 95.0
Reference Sample = Sample 37
