# Supplementary material for: Dating Pupae of the Blow Fly Calliphora vicina Robineau–Desvoidy 1830 (Diptera: Calliphoridae) for Post Mortem Interval—Estimation: Validation of Molecular Age Markers
Source: Genes (Basel). 2018 Mar 9;9(3):153. doi: 10.3390/genes9030153 (PMC5867874; doi:10.3390/genes9030153)
Supplement: Supplementary file 1 [file genes-09-00153-s001.zip › S2/CV17/PT11-1_CV17G1_1-10_3MACE-Samples_RUNdata.txt]

* Block Type = 96well
* Chemistry = SYBR_GREEN
* Experiment File Name = D:\RMIF_Doktorarbeit_BZ\Ergebnisse\MACE\OneStepRTqPCR\CV17G1-2-3_MACEMarker\CV17G1-2-3_MACEPupae_InvitrogenSYBR-GreenER_MACE\Primer T11-1 MACE.eds
* Experiment Run End Time = Not Started
* Instrument Type = steponeplus
* Passive Reference = ROX

[Results]
Well	Sample Name	Target Name	Task	Reporter	Quencher	RQ	RQ Min	RQ Max	Cт	Cт Mean	Cт SD	ΔCт	ΔCт Mean	ΔCт SE	HK Control ΔCт Mean	HK Control ΔCт SE	ΔΔCт	Automatic Ct Threshold	Ct Threshold	Automatic Baseline	Baseline Start	Baseline End	Efficiency	Tm1	Tm2	Tm3	Comments	MTP
A1	Sample 01	Primer T11-1	UNKNOWN	SYBR	None				28.4187	28.6747	0.2802							true	0.9781	true	3	21	1	77.17				N
A2	Sample 01	Primer T11-1	UNKNOWN	SYBR	None				28.6313	28.6747	0.2802							true	0.9781	true	3	21	1	77.17				N
A3	Sample 01	Primer T11-1	UNKNOWN	SYBR	None				28.9741	28.6747	0.2802							true	0.9781	true	3	22	1	77.1671				N
A4	Sample 02	Primer T11-1	UNKNOWN	SYBR	None				28.7258	28.8498	0.1192							true	0.9781	true	3	22	1	77.3165				N
A5	Sample 02	Primer T11-1	UNKNOWN	SYBR	None				28.8601	28.8498	0.1192							true	0.9781	true	3	22	1	77.1699				N
A6	Sample 02	Primer T11-1	UNKNOWN	SYBR	None				28.9635	28.8498	0.1192							true	0.9781	true	3	22	1	77.1699				N
A7	Sample 03	Primer T11-1	UNKNOWN	SYBR	None				28.6736	28.6644	0.1031							true	0.9781	true	3	21	1	77.0196				N
A8	Sample 03	Primer T11-1	UNKNOWN	SYBR	None				28.7626	28.6644	0.1031							true	0.9781	true	3	21	1	77.0196				N
A9	Sample 03	Primer T11-1	UNKNOWN	SYBR	None				28.5569	28.6644	0.1031							true	0.9781	true	3	21	1	76.8701				N
A10	Sample 04	Primer T11-1	UNKNOWN	SYBR	None				28.9939	28.9161	0.0975							true	0.9781	true	3	21	1	77.1689				N
A11	Sample 04	Primer T11-1	UNKNOWN	SYBR	None				28.9476	28.9161	0.0975							true	0.9781	true	3	22	1	77.3186				N
A12	Sample 04	Primer T11-1	UNKNOWN	SYBR	None				28.8068	28.9161	0.0975							true	0.9781	true	3	22	1	77.3186				N
B1	Sample 05	Primer T11-1	UNKNOWN	SYBR	None				24.9393	25.0163	0.0668							true	0.9781	true	3	18	1	77.17				N
B2	Sample 05	Primer T11-1	UNKNOWN	SYBR	None				25.0502	25.0163	0.0668							true	0.9781	true	3	18	1	77.3194				N
B3	Sample 05	Primer T11-1	UNKNOWN	SYBR	None				25.0593	25.0163	0.0668							true	0.9781	true	3	18	1	77.3165	71.0416			Y
B4	Sample 06	Primer T11-1	UNKNOWN	SYBR	None				18.1159	18.1779	0.0634							true	0.9781	true	3	11	1	77.1671				N
B5	Sample 06	Primer T11-1	UNKNOWN	SYBR	None				18.2426	18.1779	0.0634							true	0.9781	true	3	11	1	77.0204				N
B6	Sample 06	Primer T11-1	UNKNOWN	SYBR	None				18.175	18.1779	0.0634							true	0.9781	true	3	11	1	77.0204				N
B7	Sample 07	Primer T11-1	UNKNOWN	SYBR	None				22.8416	22.8539	0.1059							true	0.9781	true	3	15	1	77.0196				N
B8	Sample 07	Primer T11-1	UNKNOWN	SYBR	None				22.7546	22.8539	0.1059							true	0.9781	true	3	16	1	77.0196				N
B9	Sample 07	Primer T11-1	UNKNOWN	SYBR	None				22.9654	22.8539	0.1059							true	0.9781	true	3	16	1	77.0195				N
B10	Sample 08	Primer T11-1	UNKNOWN	SYBR	None				23.6471	23.7669	0.1328							true	0.9781	true	3	16	1	77.0195				N
B11	Sample 08	Primer T11-1	UNKNOWN	SYBR	None				23.7438	23.7669	0.1328							true	0.9781	true	3	16	1	77.0198				N
B12	Sample 08	Primer T11-1	UNKNOWN	SYBR	None				23.9096	23.7669	0.1328							true	0.9781	true	3	16	1	77.0198				N
C1	Sample 09	Primer T11-1	UNKNOWN	SYBR	None				23.1831	23.2545	0.0626							true	0.9781	true	3	16	1	76.8712	70.7454			Y
C2	Sample 09	Primer T11-1	UNKNOWN	SYBR	None				23.2799	23.2545	0.0626							true	0.9781	true	3	16	1	76.8712				N
C3	Sample 09	Primer T11-1	UNKNOWN	SYBR	None				23.3004	23.2545	0.0626							true	0.9781	true	3	16	1	76.8682				N
C4	Sample 10	Primer T11-1	UNKNOWN	SYBR	None				27.8517	27.8565	0.1167							true	0.9781	true	3	20	1	77.3165				N
C5	Sample 10	Primer T11-1	UNKNOWN	SYBR	None				27.7423	27.8565	0.1167							true	0.9781	true	3	20	1	77.1699				N
C6	Sample 10	Primer T11-1	UNKNOWN	SYBR	None				27.9756	27.8565	0.1167							true	0.9781	true	3	21	1	77.1699				N
C7	Sample 11	Primer T11-1	UNKNOWN	SYBR	None				28.562	28.4878	0.179							true	0.9781	true	3	21	1	77.0196				N
C8	Sample 11	Primer T11-1	UNKNOWN	SYBR	None				28.2836	28.4878	0.179							true	0.9781	true	3	21	1	77.0196				N
C9	Sample 11	Primer T11-1	UNKNOWN	SYBR	None				28.6178	28.4878	0.179							true	0.9781	true	3	21	1	77.0195				N
C10	Sample 12	Primer T11-1	UNKNOWN	SYBR	None				27.3415	27.2842	0.1125							true	0.9781	true	3	20	1	77.1689				N
C11	Sample 12	Primer T11-1	UNKNOWN	SYBR	None				27.1546	27.2842	0.1125							true	0.9781	true	3	20	1	77.1692				N
C12	Sample 12	Primer T11-1	UNKNOWN	SYBR	None				27.3564	27.2842	0.1125							true	0.9781	true	3	20	1	77.1692				N
D1	Sample 13	Primer T11-1	UNKNOWN	SYBR	None				28.8469	28.94	0.0933							true	0.9781	true	3	21	1	76.8712				N
D2	Sample 13	Primer T11-1	UNKNOWN	SYBR	None				29.0335	28.94	0.0933							true	0.9781	true	3	22	1	76.8712				N
D3	Sample 13	Primer T11-1	UNKNOWN	SYBR	None				28.9396	28.94	0.0933							true	0.9781	true	3	21	1	77.0176				N
D4	Sample 14	Primer T11-1	UNKNOWN	SYBR	None				28.4635	28.4932	0.1439							true	0.9781	true	3	21	1	77.1671				N
D5	Sample 14	Primer T11-1	UNKNOWN	SYBR	None				28.3666	28.4932	0.1439							true	0.9781	true	3	21	1	77.0204				N
D6	Sample 14	Primer T11-1	UNKNOWN	SYBR	None				28.6496	28.4932	0.1439							true	0.9781	true	3	22	1	77.0204				N
D7	Sample 15	Primer T11-1	UNKNOWN	SYBR	None				29.1754	29.2562	0.0771							true	0.9781	true	3	22	1	76.8702				N
D8	Sample 15	Primer T11-1	UNKNOWN	SYBR	None				29.3291	29.2562	0.0771							true	0.9781	true	3	22	1	76.8702				N
D9	Sample 15	Primer T11-1	UNKNOWN	SYBR	None				29.264	29.2562	0.0771							true	0.9781	true	3	22	1	76.8701				N
D10	Sample 16	Primer T11-1	UNKNOWN	SYBR	None				29.4332	29.1473	0.255							true	0.9781	true	3	22	1	76.8701				N
D11	Sample 16	Primer T11-1	UNKNOWN	SYBR	None				28.9433	29.1473	0.255							true	0.9781	true	3	22	1	76.8704				N
D12	Sample 16	Primer T11-1	UNKNOWN	SYBR	None				29.0653	29.1473	0.255							true	0.9781	true	3	22	1	76.8704				N
E1	Sample 17	Primer T11-1	UNKNOWN	SYBR	None				28.6371	28.8225	0.205							true	0.9781	true	3	21	1	77.17				N
E2	Sample 17	Primer T11-1	UNKNOWN	SYBR	None				28.7878	28.8225	0.205							true	0.9781	true	3	22	1	77.17				N
E3	Sample 17	Primer T11-1	UNKNOWN	SYBR	None				29.0426	28.8225	0.205							true	0.9781	true	3	22	1	77.3165				N
E4	Sample 18	Primer T11-1	UNKNOWN	SYBR	None				28.2631	28.4118	0.1341							true	0.9781	true	3	21	1	77.0176				N
E5	Sample 18	Primer T11-1	UNKNOWN	SYBR	None				28.5236	28.4118	0.1341							true	0.9781	true	3	21	1	77.0204				N
E6	Sample 18	Primer T11-1	UNKNOWN	SYBR	None				28.4486	28.4118	0.1341							true	0.9781	true	3	21	1	77.0204				N
E7	Sample 19	Primer T11-1	UNKNOWN	SYBR	None				27.145	27.1792	0.1081							true	0.9781	true	3	20	1	77.1691				N
E8	Sample 19	Primer T11-1	UNKNOWN	SYBR	None				27.0923	27.1792	0.1081							true	0.9781	true	3	20	1	77.1691				N
E9	Sample 19	Primer T11-1	UNKNOWN	SYBR	None				27.3002	27.1792	0.1081							true	0.9781	true	3	20	1	77.1689				N
E10	Sample 20	Primer T11-1	UNKNOWN	SYBR	None				26.7273	26.7993	0.1349							true	0.9781	true	3	19	1	77.1689				N
E11	Sample 20	Primer T11-1	UNKNOWN	SYBR	None				26.9549	26.7993	0.1349							true	0.9781	true	3	19	1	77.0198				N
E12	Sample 20	Primer T11-1	UNKNOWN	SYBR	None				26.7157	26.7993	0.1349							true	0.9781	true	3	19	1	77.1692				N
F1	Sample 21	Primer T11-1	UNKNOWN	SYBR	None				28.0257	27.9743	0.0712							true	0.9781	true	3	21	1	76.8712				N
F2	Sample 21	Primer T11-1	UNKNOWN	SYBR	None				27.893	27.9743	0.0712							true	0.9781	true	3	21	1	76.8712				N
F3	Sample 21	Primer T11-1	UNKNOWN	SYBR	None				28.0041	27.9743	0.0712							true	0.9781	true	3	21	1	77.0176				N
F4	Sample 22	Primer T11-1	UNKNOWN	SYBR	None				27.6333	27.7987	0.1445							true	0.9781	true	3	20	1	77.1671				N
F5	Sample 22	Primer T11-1	UNKNOWN	SYBR	None				27.8621	27.7987	0.1445							true	0.9781	true	3	20	1	77.0204				N
F6	Sample 22	Primer T11-1	UNKNOWN	SYBR	None				27.9007	27.7987	0.1445							true	0.9781	true	3	21	1	77.0204				N
F7	Sample 23	Primer T11-1	UNKNOWN	SYBR	None				26.2558	26.4268	0.1914							true	0.9781	true	3	19	1	77.3185				N
F8	Sample 23	Primer T11-1	UNKNOWN	SYBR	None				26.391	26.4268	0.1914							true	0.9781	true	3	19	1	77.3185				N
F9	Sample 23	Primer T11-1	UNKNOWN	SYBR	None				26.6336	26.4268	0.1914							true	0.9781	true	3	19	1	77.3183				N
F10	Sample 24	Primer T11-1	UNKNOWN	SYBR	None				27.7836	27.9193	0.1176							true	0.9781	true	3	21	1	77.0195				N
F11	Sample 24	Primer T11-1	UNKNOWN	SYBR	None				27.9915	27.9193	0.1176							true	0.9781	true	3	21	1	77.0198				N
F12	Sample 24	Primer T11-1	UNKNOWN	SYBR	None				27.9827	27.9193	0.1176							true	0.9781	true	3	21	1	77.0198				N
G1	Sample 25	Primer T11-1	UNKNOWN	SYBR	None				24.2963	24.4921	0.1934							true	0.9781	true	3	17	1	77.17				N
G2	Sample 25	Primer T11-1	UNKNOWN	SYBR	None				24.497	24.4921	0.1934							true	0.9781	true	3	17	1	77.17				N
G3	Sample 25	Primer T11-1	UNKNOWN	SYBR	None				24.6831	24.4921	0.1934							true	0.9781	true	3	17	1	77.4659				N
G4	Sample 26	Primer T11-1	UNKNOWN	SYBR	None				22.8296	22.9247	0.088							true	0.9781	true	3	16	1	77.1671				N
G5	Sample 26	Primer T11-1	UNKNOWN	SYBR	None				22.9415	22.9247	0.088							true	0.9781	true	3	16	1	77.1699				N
G6	Sample 26	Primer T11-1	UNKNOWN	SYBR	None				23.0031	22.9247	0.088							true	0.9781	true	3	16	1	77.1699				N
G7	Sample 27	Primer T11-1	UNKNOWN	SYBR	None				22.3325	22.5829	0.2194							true	0.9781	true	3	15	1	77.3185				N
G8	Sample 27	Primer T11-1	UNKNOWN	SYBR	None				22.7412	22.5829	0.2194							true	0.9781	true	3	15	1	77.3185				N
G9	Sample 27	Primer T11-1	UNKNOWN	SYBR	None				22.6749	22.5829	0.2194							true	0.9781	true	3	15	1	77.3183				N
G10	Sample 28	Primer T11-1	UNKNOWN	SYBR	None				18.3925	18.546	0.1793							true	0.9781	true	3	11	1	77.4678				N
G11	Sample 28	Primer T11-1	UNKNOWN	SYBR	None				18.743	18.546	0.1793							true	0.9781	true	3	11	1	77.3186				N
G12	Sample 28	Primer T11-1	UNKNOWN	SYBR	None				18.5023	18.546	0.1793							true	0.9781	true	3	11	1	77.3186				N
H1	Sample 29	Primer T11-1	UNKNOWN	SYBR	None				17.9669	18.1121	0.2075							true	0.9781	true	3	11	1	77.3194				N
H2	Sample 29	Primer T11-1	UNKNOWN	SYBR	None				18.0197	18.1121	0.2075							true	0.9781	true	3	11	1	77.3194				N
H3	Sample 29	Primer T11-1	UNKNOWN	SYBR	None				18.3497	18.1121	0.2075							true	0.9781	true	3	11	1	77.6152				N
H4	Sample 30	Primer T11-1	UNKNOWN	SYBR	None				18.26	18.3302	0.1076							true	0.9781	true	3	11	1	77.6152				N
H5	Sample 30	Primer T11-1	UNKNOWN	SYBR	None				18.2765	18.3302	0.1076							true	0.9781	true	3	11	1	77.6181				N
H6	Sample 30	Primer T11-1	UNKNOWN	SYBR	None				18.4541	18.3302	0.1076							true	0.9781	true	3	11	1	77.4687				N
H7	Sample 30	Primer T11-1	NTC	SYBR	None				36.9634									true	0.9781	true	3	29	1	76.8702	66.1115			Y

Analysis Type = Singleplex
Endogenous Control = Primer T11-1
RQ Min/Max Confidence Level = 95.0
Reference Sample = Sample 01
