# Supplementary material for: Dating Pupae of the Blow Fly Calliphora vicina Robineau–Desvoidy 1830 (Diptera: Calliphoridae) for Post Mortem Interval—Estimation: Validation of Molecular Age Markers
Source: Genes (Basel). 2018 Mar 9;9(3):153. doi: 10.3390/genes9030153 (PMC5867874; doi:10.3390/genes9030153)
Supplement: Supplementary file 1 [file genes-09-00153-s001.zip › S2/CV17/PT11-1_CV17G1_11-15_3MACE-Samples_RUNdata.txt]

* Block Type = 96well
* Chemistry = SYBR_GREEN
* Experiment File Name = D:\RMIF_Doktorarbeit_BZ\Ergebnisse\MACE\OneStepRTqPCR\SYBR-GreenER LifeTech\Primer T10-2 T11-1 MACE.eds
* Experiment Run End Time = Not Started
* Instrument Type = steponeplus
* Passive Reference = ROX
[Results]
Well	Sample Name	Target Name	Task	Reporter	Quencher	RQ	RQ Min	RQ Max	Cт	Cт Mean	Cт SD	ΔCт	ΔCт Mean	ΔCт SE	HK Control ΔCт Mean	HK Control ΔCт SE	ΔΔCт	Automatic Ct Threshold	Ct Threshold	Automatic Baseline	Baseline Start	Baseline End	Efficiency	Tm1	Tm2	Tm3	Comments	AMPNC	MTP
E1	Sample 31	Primer T11-1	UNKNOWN	SYBR	None				17.3012	17.4926	0.1727		-4.2655	0.1641			2.6161	false	0.9781	true	3	10	1	76.8582				N	N
E2	Sample 31	Primer T11-1	UNKNOWN	SYBR	None				17.54	17.4926	0.1727		-4.2655	0.1641			2.6161	false	0.9781	true	3	10	1	76.8582				N	N
E3	Sample 31	Primer T11-1	UNKNOWN	SYBR	None				17.6367	17.4926	0.1727		-4.2655	0.1641			2.6161	false	0.9781	true	3	10	1	77.0064				N	N
E4	Sample 32	Primer T11-1	UNKNOWN	SYBR	None				17.4664	17.4603	0.097		-3.4818	0.1707			3.3998	false	0.9781	true	3	10	1	77.0064				N	N
E5	Sample 32	Primer T11-1	UNKNOWN	SYBR	None				17.5541	17.4603	0.097		-3.4818	0.1707			3.3998	false	0.9781	true	3	10	1	76.8595				N	N
E6	Sample 32	Primer T11-1	UNKNOWN	SYBR	None				17.3604	17.4603	0.097		-3.4818	0.1707			3.3998	false	0.9781	true	3	10	1	77.009				N	N
E7	Sample 33	Primer T11-1	UNKNOWN	SYBR	None				17.2762	17.2747	0.0858		-6.9878	0.068			-0.1062	false	0.9781	true	3	10	1	77.0099				N	N
E8	Sample 33	Primer T11-1	UNKNOWN	SYBR	None				17.3596	17.2747	0.0858		-6.9878	0.068			-0.1062	false	0.9781	true	3	10	1	77.0099				N	N
E9	Sample 33	Primer T11-1	UNKNOWN	SYBR	None				17.1881	17.2747	0.0858		-6.9878	0.068			-0.1062	false	0.9781	true	3	10	1	77.0089				N	N
E10	Sample 34	Primer T11-1	UNKNOWN	SYBR	None				19.7935	19.7802	0.0742		-4.7542	0.06			2.1274	false	0.9781	true	3	12	1	76.8594				N	N
E11	Sample 34	Primer T11-1	UNKNOWN	SYBR	None				19.8469	19.7802	0.0742		-4.7542	0.06			2.1274	false	0.9781	true	3	13	1	76.8616				N	N
E12	Sample 34	Primer T11-1	UNKNOWN	SYBR	None				19.7002	19.7802	0.0742		-4.7542	0.06			2.1274	false	0.9781	true	3	13	1	76.7122				N	N
F1	Sample 35	Primer T11-1	UNKNOWN	SYBR	None				17.1703	17.2507	0.07		-7.4226	0.0424			-0.541	false	0.9781	true	3	10	1	77.1571				N	N
F2	Sample 35	Primer T11-1	UNKNOWN	SYBR	None				17.2849	17.2507	0.07		-7.4226	0.0424			-0.541	false	0.9781	true	3	10	1	77.1571				N	N
F3	Sample 35	Primer T11-1	UNKNOWN	SYBR	None				17.2971	17.2507	0.07		-7.4226	0.0424			-0.541	false	0.9781	true	3	10	1	77.3053				N	N
F4	Sample 36	Primer T11-1	UNKNOWN	SYBR	None				19.162	19.154	0.0281		-5.8719	0.0444			1.0097	false	0.9781	true	3	12	1	77.1559				N	N
F5	Sample 36	Primer T11-1	UNKNOWN	SYBR	None				19.1772	19.154	0.0281		-5.8719	0.0444			1.0097	false	0.9781	true	3	12	1	77.009				N	N
F6	Sample 36	Primer T11-1	UNKNOWN	SYBR	None				19.1227	19.154	0.0281		-5.8719	0.0444			1.0097	false	0.9781	true	3	12	1	77.009				N	N
F7	Sample 37	Primer T11-1	UNKNOWN	SYBR	None				18.1746	18.0975	0.2063		-6.8816	0.1196			0	false	0.9781	true	3	11	1	77.0099				N	N
F8	Sample 37	Primer T11-1	UNKNOWN	SYBR	None				18.2541	18.0975	0.2063		-6.8816	0.1196			0	false	0.9781	true	3	11	1	77.0099				N	N
F9	Sample 37	Primer T11-1	UNKNOWN	SYBR	None				17.8637	18.0975	0.2063		-6.8816	0.1196			0	false	0.9781	true	3	10	1	77.0089				N	N
F10	Sample 38	Primer T11-1	UNKNOWN	SYBR	None				20.4001	20.6379	0.2293		-4.2702	0.1355			2.6114	false	0.9781	true	3	13	1	77.1584				N	N
F11	Sample 38	Primer T11-1	UNKNOWN	SYBR	None				20.6562	20.6379	0.2293		-4.2702	0.1355			2.6114	false	0.9781	true	3	13	1	77.1605				N	N
F12	Sample 38	Primer T11-1	UNKNOWN	SYBR	None				20.8576	20.6379	0.2293		-4.2702	0.1355			2.6114	false	0.9781	true	3	13	1	77.1605				N	N
G1	Sample 39	Primer T11-1	UNKNOWN	SYBR	None				20.2798	20.4704	0.2019		-3.7555	0.1199			3.1261	false	0.9781	true	3	13	1	77.1571				N	N
G2	Sample 39	Primer T11-1	UNKNOWN	SYBR	None				20.4494	20.4704	0.2019		-3.7555	0.1199			3.1261	false	0.9781	true	3	13	1	77.1571				N	N
G3	Sample 39	Primer T11-1	UNKNOWN	SYBR	None				20.682	20.4704	0.2019		-3.7555	0.1199			3.1261	false	0.9781	true	3	13	1	77.3053				N	N
G4	Sample 40	Primer T11-1	UNKNOWN	SYBR	None				20.1917	20.1873	0.0074		-4.5903	0.108			2.2913	false	0.9781	true	3	13	1	77.1559				N	N
G5	Sample 40	Primer T11-1	UNKNOWN	SYBR	None				20.1915	20.1873	0.0074		-4.5903	0.108			2.2913	false	0.9781	true	3	13	1	77.1585				N	N
G6	Sample 40	Primer T11-1	UNKNOWN	SYBR	None				20.1787	20.1873	0.0074		-4.5903	0.108			2.2913	false	0.9781	true	3	13	1	77.1585				N	N
G7	Sample 41	Primer T11-1	UNKNOWN	SYBR	None				18.924	18.9621	0.0513		-5.6376	0.0452			1.244	false	0.9781	true	3	11	1	77.0099				N	N
G8	Sample 41	Primer T11-1	UNKNOWN	SYBR	None				19.0204	18.9621	0.0513		-5.6376	0.0452			1.244	false	0.9781	true	3	12	1	77.0099				N	N
G9	Sample 41	Primer T11-1	UNKNOWN	SYBR	None				18.9417	18.9621	0.0513		-5.6376	0.0452			1.244	false	0.9781	true	3	11	1	77.0089				N	N
G10	Sample 42	Primer T11-1	UNKNOWN	SYBR	None				20.849	20.9517	0.0907		-2.7348	0.0597			4.1468	false	0.9781	true	3	14	1	77.0089				N	N
G11	Sample 42	Primer T11-1	UNKNOWN	SYBR	None				20.9852	20.9517	0.0907		-2.7348	0.0597			4.1468	false	0.9781	true	3	14	1	77.011				N	N
G12	Sample 42	Primer T11-1	UNKNOWN	SYBR	None				21.0208	20.9517	0.0907		-2.7348	0.0597			4.1468	false	0.9781	true	3	14	1	77.011				N	N
H1	Sample 43	Primer T11-1	UNKNOWN	SYBR	None				22.9966	22.9557	0.0425		-1.9487	0.0292			4.9329	false	0.9781	true	3	16	1	77.0077				N	N
H2	Sample 43	Primer T11-1	UNKNOWN	SYBR	None				22.9118	22.9557	0.0425		-1.9487	0.0292			4.9329	false	0.9781	true	3	16	1	77.0077				N	N
H3	Sample 43	Primer T11-1	UNKNOWN	SYBR	None				22.9587	22.9557	0.0425		-1.9487	0.0292			4.9329	false	0.9781	true	3	15	1	77.1559				N	N
H4	Sample 44	Primer T11-1	UNKNOWN	SYBR	None				22.8907	22.8111	0.1251		-1.6361	0.0812			5.2455	false	0.9781	true	3	15	1	77.1559				N	N
H5	Sample 44	Primer T11-1	UNKNOWN	SYBR	None				22.6669	22.8111	0.1251		-1.6361	0.0812			5.2455	false	0.9781	true	3	15	1	77.1585				N	N
H6	Sample 44	Primer T11-1	UNKNOWN	SYBR	None				22.8757	22.8111	0.1251		-1.6361	0.0812			5.2455	false	0.9781	true	3	16	1	77.1585				N	N
H7	Sample 45	Primer T11-1	UNKNOWN	SYBR	None				21.4969	21.5554	0.0916		-2.419	0.07			4.4627	false	0.9781	true	3	14	1	77.0099				N	N
H8	Sample 45	Primer T11-1	UNKNOWN	SYBR	None				21.6609	21.5554	0.0916		-2.419	0.07			4.4627	false	0.9781	true	3	14	1	77.0099				N	N
H9	Sample 45	Primer T11-1	UNKNOWN	SYBR	None				21.5083	21.5554	0.0916		-2.419	0.07			4.4627	false	0.9781	true	3	14	1	77.0089				N	N
H10		Primer T11-1	NTC	SYBR	None				36.5506									false	0.9781	true	3	29	1	78.6531	66.5458			N	Y
Analysis Type = Singleplex
Endogenous Control = Primter T10-2
RQ Min/Max Confidence Level = 95.0
Reference Sample = Sample 37
