# Supplementary material for: Dating Pupae of the Blow Fly Calliphora vicina Robineau–Desvoidy 1830 (Diptera: Calliphoridae) for Post Mortem Interval—Estimation: Validation of Molecular Age Markers
Source: Genes (Basel). 2018 Mar 9;9(3):153. doi: 10.3390/genes9030153 (PMC5867874; doi:10.3390/genes9030153)
Supplement: Supplementary file 1 [file genes-09-00153-s001.zip › S2/CV17/PT11-2_CV17G1_1-10_3MACE-Samples_RUNdata.txt]

* Block Type = 96well
* Chemistry = SYBR_GREEN
* Experiment File Name = D:\RMIF_Doktorarbeit_BZ\Ergebnisse\MACE\OneStepRTqPCR\InvitrogenSYBR-GreenER_MACE\Primer T11-2 MACE.eds
* Experiment Run End Time = Not Started
* Instrument Type = steponeplus
* Passive Reference = ROX
[Results]
Well	Sample Name	Target Name	Task	Reporter	Quencher	RQ	RQ Min	RQ Max	Cт	Cт Mean	Cт SD	ΔCт	ΔCт Mean	ΔCт SE	HK Control ΔCт Mean	HK Control ΔCт SE	ΔΔCт	Automatic Ct Threshold	Ct Threshold	Automatic Baseline	Baseline Start	Baseline End	Efficiency	Tm1	Tm2	Tm3	Comments
A1	Sample 01	Primer T11-2	UNKNOWN	SYBR	None				25.7564	25.8922	0.135							false	0.5673	true	3	19	1	82.703
A2	Sample 01	Primer T11-2	UNKNOWN	SYBR	None				25.8938	25.8922	0.135							false	0.5673	true	3	19	1	82.703
A3	Sample 01	Primer T11-2	UNKNOWN	SYBR	None				26.0264	25.8922	0.135							false	0.5673	true	3	20	1	82.7009
A4	Sample 02	Primer T11-2	UNKNOWN	SYBR	None				25.2639	25.3127	0.0701							false	0.5673	true	3	19	1	82.7009
A5	Sample 02	Primer T11-2	UNKNOWN	SYBR	None				25.393	25.3127	0.0701							false	0.5673	true	3	19	1	82.5523
A6	Sample 02	Primer T11-2	UNKNOWN	SYBR	None				25.2814	25.3127	0.0701							false	0.5673	true	3	19	1	82.5523
A7	Sample 03	Primer T11-2	UNKNOWN	SYBR	None				25.5796	25.6388	0.0615							false	0.5673	true	3	19	1	82.7008
A8	Sample 03	Primer T11-2	UNKNOWN	SYBR	None				25.7024	25.6388	0.0615							false	0.5673	true	3	19	1	82.7008
A9	Sample 03	Primer T11-2	UNKNOWN	SYBR	None				25.6343	25.6388	0.0615							false	0.5673	true	3	19	1	82.5503
A10	Sample 04	Primer T11-2	UNKNOWN	SYBR	None				25.6304	25.5785	0.0471							false	0.5673	true	3	19	1	82.6997
A11	Sample 04	Primer T11-2	UNKNOWN	SYBR	None				25.5387	25.5785	0.0471							false	0.5673	true	3	19	1	82.8543
A12	Sample 04	Primer T11-2	UNKNOWN	SYBR	None				25.5663	25.5785	0.0471							false	0.5673	true	3	19	1	82.8543
B1	Sample 05	Primer T11-2	UNKNOWN	SYBR	None				24.3334	24.3499	0.0169							false	0.5673	true	3	18	1	82.8524
B2	Sample 05	Primer T11-2	UNKNOWN	SYBR	None				24.3491	24.3499	0.0169							false	0.5673	true	3	18	1	82.8524
B3	Sample 05	Primer T11-2	UNKNOWN	SYBR	None				24.3672	24.3499	0.0169							false	0.5673	true	3	18	1	82.9997
B4	Sample 06	Primer T11-2	UNKNOWN	SYBR	None				25.2201	25.1069	0.1047							false	0.5673	true	3	19	1	82.9997
B5	Sample 06	Primer T11-2	UNKNOWN	SYBR	None				25.0136	25.1069	0.1047							false	0.5673	true	3	19	1	82.8511
B6	Sample 06	Primer T11-2	UNKNOWN	SYBR	None				25.0871	25.1069	0.1047							false	0.5673	true	3	19	1	82.8511
B7	Sample 07	Primer T11-2	UNKNOWN	SYBR	None				26.242	26.2853	0.0664							false	0.5673	true	3	20	1	82.8501
B8	Sample 07	Primer T11-2	UNKNOWN	SYBR	None				26.3617	26.2853	0.0664							false	0.5673	true	3	20	1	82.8501
B9	Sample 07	Primer T11-2	UNKNOWN	SYBR	None				26.2522	26.2853	0.0664							false	0.5673	true	3	19	1	82.849
B10	Sample 08	Primer T11-2	UNKNOWN	SYBR	None				26.3341	26.5566	0.2012							false	0.5673	true	3	20	1	82.6997
B11	Sample 08	Primer T11-2	UNKNOWN	SYBR	None				26.6101	26.5566	0.2012							false	0.5673	true	3	20	1	82.7049
B12	Sample 08	Primer T11-2	UNKNOWN	SYBR	None				26.7258	26.5566	0.2012							false	0.5673	true	3	20	1	82.5556
C1	Sample 09	Primer T11-2	UNKNOWN	SYBR	None				25.4931	25.4363	0.1181							false	0.5673	true	3	19	1	82.8524
C2	Sample 09	Primer T11-2	UNKNOWN	SYBR	None				25.3005	25.4363	0.1181							false	0.5673	true	3	19	1	82.8524
C3	Sample 09	Primer T11-2	UNKNOWN	SYBR	None				25.5153	25.4363	0.1181							false	0.5673	true	3	19	1	82.8503
C4	Sample 10	Primer T11-2	UNKNOWN	SYBR	None				26.6097	26.5272	0.076							false	0.5673	true	3	20	1	82.7009
C5	Sample 10	Primer T11-2	UNKNOWN	SYBR	None				26.46	26.5272	0.076							false	0.5673	true	3	20	1	82.5523
C6	Sample 10	Primer T11-2	UNKNOWN	SYBR	None				26.512	26.5272	0.076							false	0.5673	true	3	20	1	82.5523
C7	Sample 11	Primer T11-2	UNKNOWN	SYBR	None				25.3314	25.4323	0.0959							false	0.5673	true	3	19	1	82.8501
C8	Sample 11	Primer T11-2	UNKNOWN	SYBR	None				25.5222	25.4323	0.0959							false	0.5673	true	3	19	1	82.8501
C9	Sample 11	Primer T11-2	UNKNOWN	SYBR	None				25.4435	25.4323	0.0959							false	0.5673	true	3	19	1	82.849
C10	Sample 12	Primer T11-2	UNKNOWN	SYBR	None				26.3641	26.3703	0.0236							false	0.5673	true	3	20	1	82.849
C11	Sample 12	Primer T11-2	UNKNOWN	SYBR	None				26.3505	26.3703	0.0236							false	0.5673	true	3	20	1	82.8543
C12	Sample 12	Primer T11-2	UNKNOWN	SYBR	None				26.3964	26.3703	0.0236							false	0.5673	true	3	20	1	82.8543
D1	Sample 13	Primer T11-2	UNKNOWN	SYBR	None				26.9388	27.0589	0.1244							false	0.5673	true	3	21	1	82.5536
D2	Sample 13	Primer T11-2	UNKNOWN	SYBR	None				27.1872	27.0589	0.1244							false	0.5673	true	3	21	1	82.5536
D3	Sample 13	Primer T11-2	UNKNOWN	SYBR	None				27.0506	27.0589	0.1244							false	0.5673	true	3	21	1	82.5515
D4	Sample 14	Primer T11-2	UNKNOWN	SYBR	None				26.0493	26.3179	0.2496							false	0.5673	true	3	20	1	82.8503
D5	Sample 14	Primer T11-2	UNKNOWN	SYBR	None				26.362	26.3179	0.2496							false	0.5673	true	3	20	1	82.8511
D6	Sample 14	Primer T11-2	UNKNOWN	SYBR	None				26.5425	26.3179	0.2496							false	0.5673	true	3	20	1	82.8511
D7	Sample 15	Primer T11-2	UNKNOWN	SYBR	None				27.1333	27.1881	0.3884							false	0.5673	true	3	21	1	82.5514
D8	Sample 15	Primer T11-2	UNKNOWN	SYBR	None				27.601	27.1881	0.3884							false	0.5673	true	3	21	1	82.5514
D9	Sample 15	Primer T11-2	UNKNOWN	SYBR	None				26.8299	27.1881	0.3884							false	0.5673	true	3	20	1	82.5503
D10	Sample 16	Primer T11-2	UNKNOWN	SYBR	None				26.3137	26.3728	0.0512							false	0.5673	true	3	20	1	82.6997
D11	Sample 16	Primer T11-2	UNKNOWN	SYBR	None				26.4001	26.3728	0.0512							false	0.5673	true	3	20	1	82.5556
D12	Sample 16	Primer T11-2	UNKNOWN	SYBR	None				26.4044	26.3728	0.0512							false	0.5673	true	3	20	1	82.5556
E1	Sample 17	Primer T11-2	UNKNOWN	SYBR	None				26.1569	26.1383	0.1159							false	0.5673	true	3	20	1	82.8524
E2	Sample 17	Primer T11-2	UNKNOWN	SYBR	None				26.0143	26.1383	0.1159							false	0.5673	true	3	19	1	82.8524
E3	Sample 17	Primer T11-2	UNKNOWN	SYBR	None				26.2438	26.1383	0.1159							false	0.5673	true	3	20	1	82.8503
E4	Sample 18	Primer T11-2	UNKNOWN	SYBR	None				25.3688	25.582	0.1848							false	0.5673	true	3	18	1	82.9997
E5	Sample 18	Primer T11-2	UNKNOWN	SYBR	None				25.6824	25.582	0.1848							false	0.5673	true	3	19	1	82.8511
E6	Sample 18	Primer T11-2	UNKNOWN	SYBR	None				25.695	25.582	0.1848							false	0.5673	true	3	19	1	82.8511
E7	Sample 19	Primer T11-2	UNKNOWN	SYBR	None				26.0421	26.0174	0.085							false	0.5673	true	3	19	1	82.5514
E8	Sample 19	Primer T11-2	UNKNOWN	SYBR	None				26.0873	26.0174	0.085							false	0.5673	true	3	20	1	82.5514
E9	Sample 19	Primer T11-2	UNKNOWN	SYBR	None				25.9228	26.0174	0.085							false	0.5673	true	3	19	1	82.6997
E10	Sample 20	Primer T11-2	UNKNOWN	SYBR	None				26.4961	26.4255	0.1626							false	0.5673	true	3	20	1	82.5503
E11	Sample 20	Primer T11-2	UNKNOWN	SYBR	None				26.5409	26.4255	0.1626							false	0.5673	true	3	20	1	82.5556
E12	Sample 20	Primer T11-2	UNKNOWN	SYBR	None				26.2396	26.4255	0.1626							false	0.5673	true	3	19	1	82.5556
F1	Sample 21	Primer T11-2	UNKNOWN	SYBR	None				25.7736	25.7832	0.0597							false	0.5673	true	3	20	1	82.5536
F2	Sample 21	Primer T11-2	UNKNOWN	SYBR	None				25.7289	25.7832	0.0597							false	0.5673	true	3	19	1	82.5536
F3	Sample 21	Primer T11-2	UNKNOWN	SYBR	None				25.8471	25.7832	0.0597							false	0.5673	true	3	19	1	82.7009
F4	Sample 22	Primer T11-2	UNKNOWN	SYBR	None				25.4511	25.7746	0.2817							false	0.5673	true	3	19	1	82.7009
F5	Sample 22	Primer T11-2	UNKNOWN	SYBR	None				25.907	25.7746	0.2817							false	0.5673	true	3	19	1	82.7017
F6	Sample 22	Primer T11-2	UNKNOWN	SYBR	None				25.9658	25.7746	0.2817							false	0.5673	true	3	19	1	82.7017
F7	Sample 23	Primer T11-2	UNKNOWN	SYBR	None				25.1904	25.2653	0.1482							false	0.5673	true	3	18	1	82.7008
F8	Sample 23	Primer T11-2	UNKNOWN	SYBR	None				25.4359	25.2653	0.1482							false	0.5673	true	3	19	1	82.7008
F9	Sample 23	Primer T11-2	UNKNOWN	SYBR	None				25.1695	25.2653	0.1482							false	0.5673	true	3	18	1	82.6997
F10	Sample 24	Primer T11-2	UNKNOWN	SYBR	None				25.001	24.8838	0.1019							false	0.5673	true	3	19	1	82.849
F11	Sample 24	Primer T11-2	UNKNOWN	SYBR	None				24.8342	24.8838	0.1019							false	0.5673	true	3	18	1	82.8543
F12	Sample 24	Primer T11-2	UNKNOWN	SYBR	None				24.8162	24.8838	0.1019							false	0.5673	true	3	18	1	82.8543
G1	Sample 25	Primer T11-2	UNKNOWN	SYBR	None				22.3884	22.841	0.4182							false	0.5673	true	3	16	1	82.8524
G2	Sample 25	Primer T11-2	UNKNOWN	SYBR	None				22.9214	22.841	0.4182							false	0.5673	true	3	17	1	82.8524
G3	Sample 25	Primer T11-2	UNKNOWN	SYBR	None				23.2131	22.841	0.4182							false	0.5673	true	3	17	1	82.9997
G4	Sample 26	Primer T11-2	UNKNOWN	SYBR	None				22.5497	22.5807	0.0821							false	0.5673	true	3	16	1	83.1491
G5	Sample 26	Primer T11-2	UNKNOWN	SYBR	None				22.5186	22.5807	0.0821							false	0.5673	true	3	16	1	83.0005
G6	Sample 26	Primer T11-2	UNKNOWN	SYBR	None				22.6738	22.5807	0.0821							false	0.5673	true	3	16	1	83.0005
G7	Sample 27	Primer T11-2	UNKNOWN	SYBR	None				22.4551	22.5532	0.1132							false	0.5673	true	3	16	1	82.9995
G8	Sample 27	Primer T11-2	UNKNOWN	SYBR	None				22.677	22.5532	0.1132							false	0.5673	true	3	16	1	82.9995
G9	Sample 27	Primer T11-2	UNKNOWN	SYBR	None				22.5275	22.5532	0.1132							false	0.5673	true	3	16	1	82.9984
G10	Sample 28	Primer T11-2	UNKNOWN	SYBR	None				23.9696	24.0505	0.1475							false	0.5673	true	3	17	1	82.6997
G11	Sample 28	Primer T11-2	UNKNOWN	SYBR	None				24.2208	24.0505	0.1475							false	0.5673	true	3	18	1	82.7049
G12	Sample 28	Primer T11-2	UNKNOWN	SYBR	None				23.9612	24.0505	0.1475							false	0.5673	true	3	18	1	82.7049
H1	Sample 29	Primer T11-2	UNKNOWN	SYBR	None				20.2938	20.6193	0.3983							false	0.5673	true	3	14	1	83.0017
H2	Sample 29	Primer T11-2	UNKNOWN	SYBR	None				20.5008	20.6193	0.3983							false	0.5673	true	3	14	1	83.0017
H3	Sample 29	Primer T11-2	UNKNOWN	SYBR	None				21.0634	20.6193	0.3983							false	0.5673	true	3	15	1	83.1491
H4	Sample 30	Primer T11-2	UNKNOWN	SYBR	None				22.1168	21.9948	0.1175							false	0.5673	true	3	16	1	82.9997
H5	Sample 30	Primer T11-2	UNKNOWN	SYBR	None				21.8825	21.9948	0.1175							false	0.5673	true	3	15	1	83.0005
H6	Sample 30	Primer T11-2	UNKNOWN	SYBR	None				21.9851	21.9948	0.1175							false	0.5673	true	3	15	1	83.0005
H7	Sample 30	Primer T11-2	NTC	SYBR	None				Undetermined									false	0.5673	true	3	39	1	66.8686
Analysis Type = Singleplex
Endogenous Control = Primer T11-2
RQ Min/Max Confidence Level = 95.0
Reference Sample = Sample 01
