# Supplementary material for: Dating Pupae of the Blow Fly Calliphora vicina Robineau–Desvoidy 1830 (Diptera: Calliphoridae) for Post Mortem Interval—Estimation: Validation of Molecular Age Markers
Source: Genes (Basel). 2018 Mar 9;9(3):153. doi: 10.3390/genes9030153 (PMC5867874; doi:10.3390/genes9030153)
Supplement: Supplementary file 1 [file genes-09-00153-s001.zip › S2/CV17/PT11-2_CV17G1_11-15_3MACE-Samples_RUNdata.txt]

* Block Type = 96well
* Chemistry = SYBR_GREEN
* Experiment File Name = D:\RMIF_Doktorarbeit_BZ\Ergebnisse\MACE\OneStepRTqPCR\InvitrogenSYBR-GreenER_MACE\Primer T11-2 T12-1 MACE.eds
* Experiment Run End Time = Not Started
* Instrument Type = steponeplus
* Passive Reference = ROX
[Results]
Well	Sample Name	Target Name	Task	Reporter	Quencher	RQ	RQ Min	RQ Max	Cт	Cт Mean	Cт SD	ΔCт	ΔCт Mean	ΔCт SE	HK Control ΔCт Mean	HK Control ΔCт SE	ΔΔCт	Automatic Ct Threshold	Ct Threshold	Automatic Baseline	Baseline Start	Baseline End	Efficiency	Tm1	Tm2	Tm3	Comments	AMPNC	MTP
A1	Sample 31	Primer T11-2	UNKNOWN	SYBR	None				20.3433	20.2775	0.1341							false	0.5673	true	3	12	1	82.5419				N	N
A2	Sample 31	Primer T11-2	UNKNOWN	SYBR	None				20.1232	20.2775	0.1341							false	0.5673	true	3	14	1	82.5419				N	N
A3	Sample 31	Primer T11-2	UNKNOWN	SYBR	None				20.3659	20.2775	0.1341							false	0.5673	true	3	14	1	82.5391				N	N
A4	Sample 32	Primer T11-2	UNKNOWN	SYBR	None				20.1618	20.4455	0.2465							false	0.5673	true	3	13	1	82.838				N	N
A5	Sample 32	Primer T11-2	UNKNOWN	SYBR	None				20.6083	20.4455	0.2465							false	0.5673	true	3	14	1	82.6907				N	N
A6	Sample 32	Primer T11-2	UNKNOWN	SYBR	None				20.5662	20.4455	0.2465							false	0.5673	true	3	14	1	82.6907				N	N
A7	Sample 33	Primer T11-2	UNKNOWN	SYBR	None				20.8872	20.7644	0.1958							false	0.5673	true	3	14	1	82.8381				N	N
A8	Sample 33	Primer T11-2	UNKNOWN	SYBR	None				20.8673	20.7644	0.1958							false	0.5673	true	3	14	1	82.8381				N	N
A9	Sample 33	Primer T11-2	UNKNOWN	SYBR	None				20.5386	20.7644	0.1958							false	0.5673	true	3	14	1	82.6874				N	N
A10	Sample 34	Primer T11-2	UNKNOWN	SYBR	None				24.7843	24.8581	0.0641							false	0.5673	true	3	18	1	82.5379				N	N
A11	Sample 34	Primer T11-2	UNKNOWN	SYBR	None				24.9008	24.8581	0.0641							false	0.5673	true	3	18	1	82.5431				N	N
A12	Sample 34	Primer T11-2	UNKNOWN	SYBR	None				24.8891	24.8581	0.0641							false	0.5673	true	3	19	1	82.5431				N	N
B1	Sample 35	Primer T11-2	UNKNOWN	SYBR	None				23.6374	23.4311	0.1836							false	0.5673	true	3	17	1	82.6914				N	N
B2	Sample 35	Primer T11-2	UNKNOWN	SYBR	None				23.2855	23.4311	0.1836							false	0.5673	true	3	17	1	82.6914				N	N
B3	Sample 35	Primer T11-2	UNKNOWN	SYBR	None				23.3704	23.4311	0.1836							false	0.5673	true	3	17	1	82.838				N	N
B4	Sample 36	Primer T11-2	UNKNOWN	SYBR	None				24.8377	24.9743	0.1183							false	0.5673	true	3	19	1	82.838				N	N
B5	Sample 36	Primer T11-2	UNKNOWN	SYBR	None				25.0425	24.9743	0.1183							false	0.5673	true	3	19	1	82.6907				N	N
B6	Sample 36	Primer T11-2	UNKNOWN	SYBR	None				25.0426	24.9743	0.1183							false	0.5673	true	3	19	1	82.6907				N	N
B7	Sample 37	Primer T11-2	UNKNOWN	SYBR	None				25.31	25.3924	0.1191							false	0.5673	true	3	19	1	82.6886				N	N
B8	Sample 37	Primer T11-2	UNKNOWN	SYBR	None				25.529	25.3924	0.1191							false	0.5673	true	3	19	1	82.6886				N	N
B9	Sample 37	Primer T11-2	UNKNOWN	SYBR	None				25.3383	25.3924	0.1191							false	0.5673	true	3	19	1	82.5379				N	N
B10	Sample 38	Primer T11-2	UNKNOWN	SYBR	None				25.3821	25.092	0.2516							false	0.5673	true	3	19	1	82.8369				N	N
B11	Sample 38	Primer T11-2	UNKNOWN	SYBR	None				24.9614	25.092	0.2516							false	0.5673	true	3	18	1	82.8421				N	N
B12	Sample 38	Primer T11-2	UNKNOWN	SYBR	None				24.9327	25.092	0.2516							false	0.5673	true	3	18	1	82.8421				N	N
C1	Sample 39	Primer T11-2	UNKNOWN	SYBR	None				25.0274	24.8886	0.1266							false	0.5673	true	3	19	1	82.8409				N	N
C2	Sample 39	Primer T11-2	UNKNOWN	SYBR	None				24.8588	24.8886	0.1266							false	0.5673	true	3	18	1	82.8409				N	N
C3	Sample 39	Primer T11-2	UNKNOWN	SYBR	None				24.7796	24.8886	0.1266							false	0.5673	true	3	18	1	82.838				N	N
C4	Sample 40	Primer T11-2	UNKNOWN	SYBR	None				25.5698	25.7095	0.1224							false	0.5673	true	3	19	1	82.6886				N	N
C5	Sample 40	Primer T11-2	UNKNOWN	SYBR	None				25.7606	25.7095	0.1224							false	0.5673	true	3	19	1	82.5412				N	N
C6	Sample 40	Primer T11-2	UNKNOWN	SYBR	None				25.798	25.7095	0.1224							false	0.5673	true	3	19	1	82.5412				N	N
C7	Sample 41	Primer T11-2	UNKNOWN	SYBR	None				25.3657	25.4568	0.0849							false	0.5673	true	3	19	1	82.8381				N	N
C8	Sample 41	Primer T11-2	UNKNOWN	SYBR	None				25.5337	25.4568	0.0849							false	0.5673	true	3	19	1	82.8381				N	N
C9	Sample 41	Primer T11-2	UNKNOWN	SYBR	None				25.471	25.4568	0.0849							false	0.5673	true	3	19	1	82.8369				N	N
C10	Sample 42	Primer T11-2	UNKNOWN	SYBR	None				26.7277	26.7187	0.0148							false	0.5673	true	3	20	1	82.5379				N	N
C11	Sample 42	Primer T11-2	UNKNOWN	SYBR	None				26.7016	26.7187	0.0148							false	0.5673	true	3	20	1	82.5431				N	N
C12	Sample 42	Primer T11-2	UNKNOWN	SYBR	None				26.7268	26.7187	0.0148							false	0.5673	true	3	20	1	82.5431				N	N
D1	Sample 43	Primer T11-2	UNKNOWN	SYBR	None				24.6986	24.6898	0.0177							false	0.5673	true	3	18	1	82.8409				N	N
D2	Sample 43	Primer T11-2	UNKNOWN	SYBR	None				24.7015	24.6898	0.0177							false	0.5673	true	3	18	1	82.8409				N	N
D3	Sample 43	Primer T11-2	UNKNOWN	SYBR	None				24.6694	24.6898	0.0177							false	0.5673	true	3	18	1	82.838				N	N
D4	Sample 44	Primer T11-2	UNKNOWN	SYBR	None				25.0166	25.0866	0.079							false	0.5673	true	3	18	1	82.5391				N	N
D5	Sample 44	Primer T11-2	UNKNOWN	SYBR	None				25.0708	25.0866	0.079							false	0.5673	true	3	19	1	82.5412				N	N
D6	Sample 44	Primer T11-2	UNKNOWN	SYBR	None				25.1723	25.0866	0.079							false	0.5673	true	3	19	1	82.5412				N	N
D7	Sample 45	Primer T11-2	UNKNOWN	SYBR	None				25.2853	25.164	0.1715							false	0.5673	true	3	19	1	82.5391				N	N
D9	Sample 45	Primer T11-2	UNKNOWN	SYBR	None				25.0427	25.164	0.1715							false	0.5673	true	3	19	1	82.5379				N	N
D10		Primer T11-2	NTC	SYBR	None				Undetermined									false	0.5673	true	3	38	1	66.9903	79.3985			N	Y
Analysis Type = Singleplex
Endogenous Control = Primer T11-2
RQ Min/Max Confidence Level = 95.0
Reference Sample = Sample 37
