# Supplementary material for: Dating Pupae of the Blow Fly Calliphora vicina Robineau–Desvoidy 1830 (Diptera: Calliphoridae) for Post Mortem Interval—Estimation: Validation of Molecular Age Markers
Source: Genes (Basel). 2018 Mar 9;9(3):153. doi: 10.3390/genes9030153 (PMC5867874; doi:10.3390/genes9030153)
Supplement: Supplementary file 1 [file genes-09-00153-s001.zip › S2/CV17/PT12-1_CV17G1_1-10_3MACE-Samples_RUNdata.txt]

* Block Type = 96well
* Chemistry = SYBR_GREEN
* Experiment File Name = D:\RMIF_Doktorarbeit_BZ\Ergebnisse\MACE\OneStepRTqPCR\InvitrogenSYBR-GreenER_MACE\Primer T12-1 MACE.eds
* Experiment Run End Time = Not Started
* Instrument Type = steponeplus
* Passive Reference = ROX
[Results]
Well	Sample Name	Target Name	Task	Reporter	Quencher	RQ	RQ Min	RQ Max	Cт	Cт Mean	Cт SD	ΔCт	ΔCт Mean	ΔCт SE	HK Control ΔCт Mean	HK Control ΔCт SE	ΔΔCт	Automatic Ct Threshold	Ct Threshold	Automatic Baseline	Baseline Start	Baseline End	Efficiency	Tm1	Tm2	Tm3	Comments	AMPNC	NOISE
A1	Sample 01	Primer T12-1	UNKNOWN	SYBR	None				25.7014	25.7312	0.0262							false	0.8479	true	3	19	1	75.83				N	N
A2	Sample 01	Primer T12-1	UNKNOWN	SYBR	None				25.7504	25.7312	0.0262							false	0.8479	true	3	19	1	75.83				N	N
A3	Sample 01	Primer T12-1	UNKNOWN	SYBR	None				25.7418	25.7312	0.0262							false	0.8479	true	3	19	1	75.9779				N	N
A4	Sample 02	Primer T12-1	UNKNOWN	SYBR	None				25.6244	25.5517	0.0976							false	0.8479	true	3	19	1	75.9779				N	N
A5	Sample 02	Primer T12-1	UNKNOWN	SYBR	None				25.59	25.5517	0.0976							false	0.8479	true	3	19	1	75.8268				N	N
A6	Sample 02	Primer T12-1	UNKNOWN	SYBR	None				25.4408	25.5517	0.0976							false	0.8479	true	3	19	1	75.8268				N	N
A7	Sample 03	Primer T12-1	UNKNOWN	SYBR	None				25.5573	25.5233	0.0317							false	0.8479	true	3	19	1	75.9788				N	N
A8	Sample 03	Primer T12-1	UNKNOWN	SYBR	None				25.518	25.5233	0.0317							false	0.8479	true	3	19	1	75.9788				N	N
A9	Sample 03	Primer T12-1	UNKNOWN	SYBR	None				25.4945	25.5233	0.0317							false	0.8479	true	3	19	1	75.8288				N	N
A10	Sample 04	Primer T12-1	UNKNOWN	SYBR	None				25.2675	25.3012	0.0534							false	0.8479	true	3	19	1	75.8288				N	Y
A11	Sample 04	Primer T12-1	UNKNOWN	SYBR	None				25.2733	25.3012	0.0534							false	0.8479	true	3	19	1	75.9811				N	N
A12	Sample 04	Primer T12-1	UNKNOWN	SYBR	None				25.3627	25.3012	0.0534							false	0.8479	true	3	19	1	75.9811				N	N
B1	Sample 05	Primer T12-1	UNKNOWN	SYBR	None				25.6645	25.7698	0.205							false	0.8479	true	3	19	1	75.83				N	N
B2	Sample 05	Primer T12-1	UNKNOWN	SYBR	None				26.0061	25.7698	0.205							false	0.8479	true	3	19	1	75.83				N	N
B3	Sample 05	Primer T12-1	UNKNOWN	SYBR	None				25.6389	25.7698	0.205							false	0.8479	true	3	19	1	75.9779				N	N
B4	Sample 06	Primer T12-1	UNKNOWN	SYBR	None				25.8895	25.6448	0.2125							false	0.8479	true	3	19	1	75.8284				N	N
B5	Sample 06	Primer T12-1	UNKNOWN	SYBR	None				25.5381	25.6448	0.2125							false	0.8479	true	3	19	1	75.8268				N	N
B6	Sample 06	Primer T12-1	UNKNOWN	SYBR	None				25.5068	25.6448	0.2125							false	0.8479	true	3	19	1	75.8268				N	N
B7	Sample 07	Primer T12-1	UNKNOWN	SYBR	None				25.6537	25.5557	0.0913							false	0.8479	true	3	19	1	75.8294				N	N
B8	Sample 07	Primer T12-1	UNKNOWN	SYBR	None				25.5403	25.5557	0.0913							false	0.8479	true	3	19	1	75.8294				N	N
B9	Sample 07	Primer T12-1	UNKNOWN	SYBR	None				25.473	25.5557	0.0913							false	0.8479	true	3	18	1	75.8288				N	N
B10	Sample 08	Primer T12-1	UNKNOWN	SYBR	None				25.2984	25.3478	0.0457							false	0.8479	true	3	19	1	75.8288				N	N
B11	Sample 08	Primer T12-1	UNKNOWN	SYBR	None				25.3564	25.3478	0.0457							false	0.8479	true	3	18	1	75.8318				N	N
B12	Sample 08	Primer T12-1	UNKNOWN	SYBR	None				25.3885	25.3478	0.0457							false	0.8479	true	3	19	1	75.8318				N	N
C1	Sample 09	Primer T12-1	UNKNOWN	SYBR	None				25.674	25.6983	0.0755							false	0.8479	true	3	19	1	75.83				N	N
C2	Sample 09	Primer T12-1	UNKNOWN	SYBR	None				25.7829	25.6983	0.0755							false	0.8479	true	3	19	1	75.83				N	N
C3	Sample 09	Primer T12-1	UNKNOWN	SYBR	None				25.6378	25.6983	0.0755							false	0.8479	true	3	19	1	75.8284				N	N
C4	Sample 10	Primer T12-1	UNKNOWN	SYBR	None				25.5694	25.4144	0.137							false	0.8479	true	3	19	1	75.8284				N	N
C5	Sample 10	Primer T12-1	UNKNOWN	SYBR	None				25.3094	25.4144	0.137							false	0.8479	true	3	18	1	75.8268				N	N
C6	Sample 10	Primer T12-1	UNKNOWN	SYBR	None				25.3645	25.4144	0.137							false	0.8479	true	3	19	1	75.8268				N	N
C7	Sample 11	Primer T12-1	UNKNOWN	SYBR	None				25.3803	25.3309	0.0734							false	0.8479	true	3	18	1	75.8294				N	N
C8	Sample 11	Primer T12-1	UNKNOWN	SYBR	None				25.3659	25.3309	0.0734							false	0.8479	true	3	19	1	75.8294				N	N
C9	Sample 11	Primer T12-1	UNKNOWN	SYBR	None				25.2466	25.3309	0.0734							false	0.8479	true	3	18	1	75.8288				N	N
C10	Sample 12	Primer T12-1	UNKNOWN	SYBR	None				25.1257	25.1025	0.0214							false	0.8479	true	3	18	1	75.8288				N	N
C11	Sample 12	Primer T12-1	UNKNOWN	SYBR	None				25.0837	25.1025	0.0214							false	0.8479	true	3	18	1	75.8318				N	N
C12	Sample 12	Primer T12-1	UNKNOWN	SYBR	None				25.0981	25.1025	0.0214							false	0.8479	true	3	18	1	75.8318				N	N
D1	Sample 13	Primer T12-1	UNKNOWN	SYBR	None				25.416	25.4742	0.1358							false	0.8479	true	3	18	1	75.83				N	N
D2	Sample 13	Primer T12-1	UNKNOWN	SYBR	None				25.6294	25.4742	0.1358							false	0.8479	true	3	19	1	75.83				N	N
D3	Sample 13	Primer T12-1	UNKNOWN	SYBR	None				25.3773	25.4742	0.1358							false	0.8479	true	3	18	1	75.8284				N	N
D4	Sample 14	Primer T12-1	UNKNOWN	SYBR	None				25.3928	25.3224	0.0652							false	0.8479	true	3	18	1	75.9779				N	N
D5	Sample 14	Primer T12-1	UNKNOWN	SYBR	None				25.3103	25.3224	0.0652							false	0.8479	true	3	19	1	75.8268				N	N
D6	Sample 14	Primer T12-1	UNKNOWN	SYBR	None				25.2642	25.3224	0.0652							false	0.8479	true	3	18	1	75.8268				N	N
D7	Sample 15	Primer T12-1	UNKNOWN	SYBR	None				25.3564	25.41	0.1311							false	0.8479	true	3	19	1	75.8294				N	N
D8	Sample 15	Primer T12-1	UNKNOWN	SYBR	None				25.5594	25.41	0.1311							false	0.8479	true	3	18	1	75.8294				N	N
D9	Sample 15	Primer T12-1	UNKNOWN	SYBR	None				25.3142	25.41	0.1311							false	0.8479	true	3	18	1	75.8288				N	N
D10	Sample 16	Primer T12-1	UNKNOWN	SYBR	None				25.0785	25.1332	0.0694							false	0.8479	true	3	18	1	75.8288				N	N
D11	Sample 16	Primer T12-1	UNKNOWN	SYBR	None				25.1097	25.1332	0.0694							false	0.8479	true	3	18	1	75.8318				N	N
D12	Sample 16	Primer T12-1	UNKNOWN	SYBR	None				25.2113	25.1332	0.0694							false	0.8479	true	3	18	1	75.8318				N	N
E1	Sample 17	Primer T12-1	UNKNOWN	SYBR	None				25.4332	25.3728	0.0626							false	0.8479	true	3	18	1	75.6807				N	N
E2	Sample 17	Primer T12-1	UNKNOWN	SYBR	None				25.3082	25.3728	0.0626							false	0.8479	true	3	18	1	75.83				N	N
E3	Sample 17	Primer T12-1	UNKNOWN	SYBR	None				25.3769	25.3728	0.0626							false	0.8479	true	3	19	1	75.9779				N	N
E4	Sample 18	Primer T12-1	UNKNOWN	SYBR	None				25.4656	25.5066	0.099							false	0.8479	true	3	19	1	75.9779				N	N
E5	Sample 18	Primer T12-1	UNKNOWN	SYBR	None				25.6195	25.5066	0.099							false	0.8479	true	3	19	1	75.8268				N	N
E6	Sample 18	Primer T12-1	UNKNOWN	SYBR	None				25.4346	25.5066	0.099							false	0.8479	true	3	18	1	75.8268				N	N
E7	Sample 19	Primer T12-1	UNKNOWN	SYBR	None				25.5743	25.5052	0.0913							false	0.8479	true	3	19	1	75.8294				N	N
E8	Sample 19	Primer T12-1	UNKNOWN	SYBR	None				25.5396	25.5052	0.0913							false	0.8479	true	3	18	1	75.8294				N	N
E9	Sample 19	Primer T12-1	UNKNOWN	SYBR	None				25.4017	25.5052	0.0913							false	0.8479	true	3	19	1	75.8288				N	N
E10	Sample 20	Primer T12-1	UNKNOWN	SYBR	None				25.1642	25.2104	0.0409							false	0.8479	true	3	18	1	75.8288				N	N
E11	Sample 20	Primer T12-1	UNKNOWN	SYBR	None				25.2417	25.2104	0.0409							false	0.8479	true	3	18	1	75.8318				N	N
E12	Sample 20	Primer T12-1	UNKNOWN	SYBR	None				25.2252	25.2104	0.0409							false	0.8479	true	3	18	1	75.8318				N	N
F1	Sample 21	Primer T12-1	UNKNOWN	SYBR	None				25.5872	25.5584	0.0291							false	0.8479	true	3	19	1	75.83				N	N
F2	Sample 21	Primer T12-1	UNKNOWN	SYBR	None				25.559	25.5584	0.0291							false	0.8479	true	3	18	1	75.83				N	N
F3	Sample 21	Primer T12-1	UNKNOWN	SYBR	None				25.5291	25.5584	0.0291							false	0.8479	true	3	18	1	75.9779				N	N
F4	Sample 22	Primer T12-1	UNKNOWN	SYBR	None				25.4426	25.4642	0.0956							false	0.8479	true	3	19	1	75.9779				N	N
F5	Sample 22	Primer T12-1	UNKNOWN	SYBR	None				25.5687	25.4642	0.0956							false	0.8479	true	3	19	1	75.9762				N	N
F6	Sample 22	Primer T12-1	UNKNOWN	SYBR	None				25.3813	25.4642	0.0956							false	0.8479	true	3	18	1	75.9762				N	N
F7	Sample 23	Primer T12-1	UNKNOWN	SYBR	None				25.2571	25.2994	0.158							false	0.8479	true	3	18	1	75.8294				N	N
F8	Sample 23	Primer T12-1	UNKNOWN	SYBR	None				25.4743	25.2994	0.158							false	0.8479	true	3	19	1	75.8294				N	N
F9	Sample 23	Primer T12-1	UNKNOWN	SYBR	None				25.1668	25.2994	0.158							false	0.8479	true	3	19	1	75.8288				N	N
F10	Sample 24	Primer T12-1	UNKNOWN	SYBR	None				25.2146	25.2842	0.0629							false	0.8479	true	3	19	1	75.8288				N	N
F11	Sample 24	Primer T12-1	UNKNOWN	SYBR	None				25.3369	25.2842	0.0629							false	0.8479	true	3	19	1	75.8318				N	N
F12	Sample 24	Primer T12-1	UNKNOWN	SYBR	None				25.3012	25.2842	0.0629							false	0.8479	true	3	19	1	75.8318				N	N
G1	Sample 25	Primer T12-1	UNKNOWN	SYBR	None				25.6484	25.6136	0.0391							false	0.8479	true	3	19	1	75.83				N	N
G2	Sample 25	Primer T12-1	UNKNOWN	SYBR	None				25.5713	25.6136	0.0391							false	0.8479	true	3	19	1	75.83				N	N
G3	Sample 25	Primer T12-1	UNKNOWN	SYBR	None				25.6211	25.6136	0.0391							false	0.8479	true	3	19	1	75.9779				N	N
G4	Sample 26	Primer T12-1	UNKNOWN	SYBR	None				25.418	25.4406	0.0699							false	0.8479	true	3	19	1	75.9779				N	N
G5	Sample 26	Primer T12-1	UNKNOWN	SYBR	None				25.519	25.4406	0.0699							false	0.8479	true	3	19	1	75.9762				N	N
G6	Sample 26	Primer T12-1	UNKNOWN	SYBR	None				25.3849	25.4406	0.0699							false	0.8479	true	3	19	1	75.9762				N	N
G7	Sample 27	Primer T12-1	UNKNOWN	SYBR	None				25.3615	25.3603	0.0088							false	0.8479	true	3	19	1	75.8294				N	N
G8	Sample 27	Primer T12-1	UNKNOWN	SYBR	None				25.3685	25.3603	0.0088							false	0.8479	true	3	19	1	75.9788				N	N
G9	Sample 27	Primer T12-1	UNKNOWN	SYBR	None				25.3509	25.3603	0.0088							false	0.8479	true	3	19	1	75.9781				N	N
G10	Sample 28	Primer T12-1	UNKNOWN	SYBR	None				25.2091	25.305	0.1123							false	0.8479	true	3	18	1	75.9781				N	N
G11	Sample 28	Primer T12-1	UNKNOWN	SYBR	None				25.4285	25.305	0.1123							false	0.8479	true	3	19	1	75.8318				N	N
G12	Sample 28	Primer T12-1	UNKNOWN	SYBR	None				25.2773	25.305	0.1123							false	0.8479	true	3	18	1	75.9811				N	N
H1	Sample 29	Primer T12-1	UNKNOWN	SYBR	None				25.7213	25.7297	0.1216							false	0.8479	true	3	19	1	75.83				N	N
H2	Sample 29	Primer T12-1	UNKNOWN	SYBR	None				25.8553	25.7297	0.1216							false	0.8479	true	3	19	1	75.83				N	N
H3	Sample 29	Primer T12-1	UNKNOWN	SYBR	None				25.6126	25.7297	0.1216							false	0.8479	true	3	19	1	76.1273				N	N
H4	Sample 30	Primer T12-1	UNKNOWN	SYBR	None				25.6328	25.5739	0.0513							false	0.8479	true	3	19	1	76.1273				N	N
H5	Sample 30	Primer T12-1	UNKNOWN	SYBR	None				25.5396	25.5739	0.0513							false	0.8479	true	3	19	1	76.1255				N	N
H6	Sample 30	Primer T12-1	UNKNOWN	SYBR	None				25.5491	25.5739	0.0513							false	0.8479	true	3	19	1	76.1255				N	N
H7	Sample 30	Primer T12-1	NTC	SYBR	None												false	0.8479	true	3	19	1	75.8294				Y	N
Analysis Type = Singleplex
Endogenous Control = Primer T12-1
RQ Min/Max Confidence Level = 95.0
Reference Sample = Sample 01
