# Supplementary material for: Dating Pupae of the Blow Fly Calliphora vicina Robineau–Desvoidy 1830 (Diptera: Calliphoridae) for Post Mortem Interval—Estimation: Validation of Molecular Age Markers
Source: Genes (Basel). 2018 Mar 9;9(3):153. doi: 10.3390/genes9030153 (PMC5867874; doi:10.3390/genes9030153)
Supplement: Supplementary file 1 [file genes-09-00153-s001.zip › S2/CV17/PT12-1_CV17G1_11-15_3MACE-Samples_RUNdata.txt]

* Block Type = 96well
* Chemistry = SYBR_GREEN
* Experiment File Name = D:\RMIF_Doktorarbeit_BZ\Ergebnisse\MACE\OneStepRTqPCR\InvitrogenSYBR-GreenER_MACE\Primer T11-2 T12-1 MACE.eds
* Experiment Run End Time = Not Started
* Instrument Type = steponeplus
* Passive Reference = ROX
[Results]
Well	Sample Name	Target Name	Task	Reporter	Quencher	RQ	RQ Min	RQ Max	Cт	Cт Mean	Cт SD	ΔCт	ΔCт Mean	ΔCт SE	HK Control ΔCт Mean	HK Control ΔCт SE	ΔΔCт	Automatic Ct Threshold	Ct Threshold	Automatic Baseline	Baseline Start	Baseline End	Efficiency	Tm1	Tm2	Tm3	Comments	AMPNC	MTP
E1	Sample 31	Primer T12-1	UNKNOWN	SYBR	None				26.1452	26.1249	0.0885		5.8475	0.0928			7.7408	false	0.8479	true	3	19	1	75.8161				N	N
E2	Sample 31	Primer T12-1	UNKNOWN	SYBR	None				26.0281	26.1249	0.0885		5.8475	0.0928			7.7408	false	0.8479	true	3	19	1	75.8161				N	N
E3	Sample 31	Primer T12-1	UNKNOWN	SYBR	None				26.2015	26.1249	0.0885		5.8475	0.0928			7.7408	false	0.8479	true	3	19	1	75.9629				N	N
E4	Sample 32	Primer T12-1	UNKNOWN	SYBR	None				26.1055	26.0307	0.0706		5.5852	0.1481			7.4786	false	0.8479	true	3	20	1	75.9629				N	N
E5	Sample 32	Primer T12-1	UNKNOWN	SYBR	None				26.0216	26.0307	0.0706		5.5852	0.1481			7.4786	false	0.8479	true	3	19	1	75.8157				N	N
E6	Sample 32	Primer T12-1	UNKNOWN	SYBR	None				25.965	26.0307	0.0706		5.5852	0.1481			7.4786	false	0.8479	true	3	19	1	75.8157				N	N
E7	Sample 33	Primer T12-1	UNKNOWN	SYBR	None				25.7889	25.7994	0.0889		5.035	0.1241			6.9283	false	0.8479	true	3	19	1	75.8116				N	N
E8	Sample 33	Primer T12-1	UNKNOWN	SYBR	None				25.893	25.7994	0.0889		5.035	0.1241			6.9283	false	0.8479	true	3	18	1	75.8116				N	N
E9	Sample 33	Primer T12-1	UNKNOWN	SYBR	None				25.7163	25.7994	0.0889		5.035	0.1241			6.9283	false	0.8479	true	3	19	1	75.8106				N	N
E10	Sample 34	Primer T12-1	UNKNOWN	SYBR	None				21.9123	21.8783	0.0338		-2.9798	0.0419			-1.0865	false	0.8479	true	3	15	1	79.0995				N	N
E11	Sample 34	Primer T12-1	UNKNOWN	SYBR	None				21.8779	21.8783	0.0338		-2.9798	0.0419			-1.0865	false	0.8479	true	3	14	1	78.9552				N	N
E12	Sample 34	Primer T12-1	UNKNOWN	SYBR	None				21.8446	21.8783	0.0338		-2.9798	0.0419			-1.0865	false	0.8479	true	3	14	1	78.9552				N	N
F1	Sample 35	Primer T12-1	UNKNOWN	SYBR	None				22.4334	22.6185	0.1968		-0.8125	0.1554			1.0808	false	0.8479	true	3	16	1	79.4032	75.5172			N	Y
F2	Sample 35	Primer T12-1	UNKNOWN	SYBR	None				22.5969	22.6185	0.1968		-0.8125	0.1554			1.0808	false	0.8479	true	3	16	1	79.2538				N	N
F3	Sample 35	Primer T12-1	UNKNOWN	SYBR	None				22.8252	22.6185	0.1968		-0.8125	0.1554			1.0808	false	0.8479	true	3	16	1	79.4005	75.8135			N	Y
F4	Sample 36	Primer T12-1	UNKNOWN	SYBR	None				21.4388	21.6429	0.3076		-3.3313	0.1903			-1.438	false	0.8479	true	3	15	1	79.1016				N	N
F5	Sample 36	Primer T12-1	UNKNOWN	SYBR	None				21.4932	21.6429	0.3076		-3.3313	0.1903			-1.438	false	0.8479	true	3	15	1	78.9543				N	N
F6	Sample 36	Primer T12-1	UNKNOWN	SYBR	None				21.9968	21.6429	0.3076		-3.3313	0.1903			-1.438	false	0.8479	true	3	14	1	78.9543				N	N
F7	Sample 37	Primer T12-1	UNKNOWN	SYBR	None				23.2989	23.4991	0.1751		-1.8933	0.1223			0	false	0.8479	true	3	16	1	79.2501	75.5126			N	Y
F8	Sample 37	Primer T12-1	UNKNOWN	SYBR	None				23.5746	23.4991	0.1751		-1.8933	0.1223			0	false	0.8479	true	3	16	1	79.2501	75.6621			N	Y
F9	Sample 37	Primer T12-1	UNKNOWN	SYBR	None				23.6239	23.4991	0.1751		-1.8933	0.1223			0	false	0.8479	true	3	16	1	79.249	75.6611			N	Y
F10	Sample 38	Primer T12-1	UNKNOWN	SYBR	None				23.0919	23.289	0.223		-1.8031	0.1941			0.0902	false	0.8479	true	3	16	1	78.8005				N	N
F11	Sample 38	Primer T12-1	UNKNOWN	SYBR	None				23.5309	23.289	0.223		-1.8031	0.1941			0.0902	false	0.8479	true	3	16	1	78.6562				N	N
F12	Sample 38	Primer T12-1	UNKNOWN	SYBR	None				23.2441	23.289	0.223		-1.8031	0.1941			0.0902	false	0.8479	true	3	16	1	78.8057				N	N
G1	Sample 39	Primer T12-1	UNKNOWN	SYBR	None				26.0736	26.0861	0.0344		1.1975	0.0757			3.0908	false	0.8479	true	3	19	1	75.8161				N	N
G2	Sample 39	Primer T12-1	UNKNOWN	SYBR	None				26.1251	26.0861	0.0344		1.1975	0.0757			3.0908	false	0.8479	true	3	19	1	75.8161				N	N
G3	Sample 39	Primer T12-1	UNKNOWN	SYBR	None				26.0597	26.0861	0.0344		1.1975	0.0757			3.0908	false	0.8479	true	3	19	1	76.1124				N	N
G4	Sample 40	Primer T12-1	UNKNOWN	SYBR	None				26.0197	25.9942	0.0292		0.2847	0.0727			2.178	false	0.8479	true	3	19	1	76.1124				N	N
G5	Sample 40	Primer T12-1	UNKNOWN	SYBR	None				25.9623	25.9942	0.0292		0.2847	0.0727			2.178	false	0.8479	true	3	19	1	76.1146				N	N
G6	Sample 40	Primer T12-1	UNKNOWN	SYBR	None				26.0006	25.9942	0.0292		0.2847	0.0727			2.178	false	0.8479	true	3	19	1	76.1146				N	N
G7	Sample 41	Primer T12-1	UNKNOWN	SYBR	None				22.6493	22.6644	0.0692		-2.7923	0.0632			-0.899	false	0.8479	true	3	16	1	79.2501				N	N
G8	Sample 41	Primer T12-1	UNKNOWN	SYBR	None				22.7399	22.6644	0.0692		-2.7923	0.0632			-0.899	false	0.8479	true	3	16	1	79.2501				N	N
G9	Sample 41	Primer T12-1	UNKNOWN	SYBR	None				22.6041	22.6644	0.0692		-2.7923	0.0632			-0.899	false	0.8479	true	3	16	1	79.3985				N	N
G10	Sample 42	Primer T12-1	UNKNOWN	SYBR	None				25.9499	25.8851	0.0568		-0.8336	0.0339			1.0597	false	0.8479	true	3	19	1	75.9601				N	N
G11	Sample 42	Primer T12-1	UNKNOWN	SYBR	None				25.8436	25.8851	0.0568		-0.8336	0.0339			1.0597	false	0.8479	true	3	19	1	75.8158				N	N
G12	Sample 42	Primer T12-1	UNKNOWN	SYBR	None				25.8617	25.8851	0.0568		-0.8336	0.0339			1.0597	false	0.8479	true	3	19	1	75.9652				N	N
H1	Sample 43	Primer T12-1	UNKNOWN	SYBR	None				26.2426	26.3301	0.0758		1.6403	0.0449			3.5336	false	0.8479	true	3	19	1	75.8161				N	N
H2	Sample 43	Primer T12-1	UNKNOWN	SYBR	None				26.3746	26.3301	0.0758		1.6403	0.0449			3.5336	false	0.8479	true	3	20	1	75.8161				N	N
H3	Sample 43	Primer T12-1	UNKNOWN	SYBR	None				26.3731	26.3301	0.0758		1.6403	0.0449			3.5336	false	0.8479	true	3	19	1	76.1124				N	N
H4	Sample 44	Primer T12-1	UNKNOWN	SYBR	None				26.1893	26.1436	0.1097		1.057	0.078			2.9503	false	0.8479	true	3	19	1	76.1124				N	N
H5	Sample 44	Primer T12-1	UNKNOWN	SYBR	None				26.223	26.1436	0.1097		1.057	0.078			2.9503	false	0.8479	true	3	19	1	76.1146				N	N
H6	Sample 44	Primer T12-1	UNKNOWN	SYBR	None				26.0184	26.1436	0.1097		1.057	0.078			2.9503	false	0.8479	true	3	19	1	76.1146				N	N
H7	Sample 45	Primer T12-1	UNKNOWN	SYBR	None				26.0521	25.9921	0.0551		0.8281	0.1254			2.7214	false	0.8479	true	3	19	1	75.9611				N	N
H8	Sample 45	Primer T12-1	UNKNOWN	SYBR	None				25.9438	25.9921	0.0551		0.8281	0.1254			2.7214	false	0.8479	true	3	19	1	75.9611				N	N
H9	Sample 45	Primer T12-1	UNKNOWN	SYBR	None				25.9803	25.9921	0.0551		0.8281	0.1254			2.7214	false	0.8479	true	3	19	1	75.9601				N	N
H10		Primer T12-1	NTC	SYBR	None				Undetermined									false	0.8479	true	3	19	1	75.9601				Y	N
Analysis Type = Singleplex
Endogenous Control = Primer T11-2
RQ Min/Max Confidence Level = 95.0
Reference Sample = Sample 37
