# Supplementary material for: Dating Pupae of the Blow Fly Calliphora vicina Robineau–Desvoidy 1830 (Diptera: Calliphoridae) for Post Mortem Interval—Estimation: Validation of Molecular Age Markers
Source: Genes (Basel). 2018 Mar 9;9(3):153. doi: 10.3390/genes9030153 (PMC5867874; doi:10.3390/genes9030153)
Supplement: Supplementary file 1 [file genes-09-00153-s001.zip › S2/CV17/PT12-2_CV17G1_1-10_3MACE-Samples_RUNdata.txt]

* Block Type = 96well
* Chemistry = SYBR_GREEN
* Experiment File Name = D:\RMIF_Doktorarbeit_BZ\Ergebnisse\MACE\OneStepRTqPCR\InvitrogenSYBR-GreenER_MACE\Primer T12-2 MACE.eds
* Experiment Run End Time = Not Started
* Instrument Type = steponeplus
* Passive Reference = ROX
[Results]
Well	Sample Name	Target Name	Task	Reporter	Quencher	RQ	RQ Min	RQ Max	Cт	Cт Mean	Cт SD	ΔCт	ΔCт Mean	ΔCт SE	HK Control ΔCт Mean	HK Control ΔCт SE	ΔΔCт	Automatic Ct Threshold	Ct Threshold	Automatic Baseline	Baseline Start	Baseline End	Efficiency	Tm1	Tm2	Tm3	Comments
A1	Sample 01	Primer T12-2	UNKNOWN	SYBR	None				27.9502	28.0797	0.1322							false	0.8865	true	3	21	1	79.1145
A2	Sample 01	Primer T12-2	UNKNOWN	SYBR	None				28.0745	28.0797	0.1322							false	0.8865	true	3	21	1	79.1145
A3	Sample 01	Primer T12-2	UNKNOWN	SYBR	None				28.2145	28.0797	0.1322							false	0.8865	true	3	21	1	79.1114
A4	Sample 02	Primer T12-2	UNKNOWN	SYBR	None				28.732	28.8126	0.0857							false	0.8865	true	3	21	1	79.1114
A5	Sample 02	Primer T12-2	UNKNOWN	SYBR	None				28.9026	28.8126	0.0857							false	0.8865	true	3	21	1	78.9617
A6	Sample 02	Primer T12-2	UNKNOWN	SYBR	None				28.8031	28.8126	0.0857							false	0.8865	true	3	22	1	78.9617
A7	Sample 03	Primer T12-2	UNKNOWN	SYBR	None				27.7207	27.8157	0.0828							false	0.8865	true	3	20	1	79.1115
A8	Sample 03	Primer T12-2	UNKNOWN	SYBR	None				27.8539	27.8157	0.0828							false	0.8865	true	3	21	1	79.1115
A9	Sample 03	Primer T12-2	UNKNOWN	SYBR	None				27.8725	27.8157	0.0828							false	0.8865	true	3	21	1	78.9599
A10	Sample 04	Primer T12-2	UNKNOWN	SYBR	None				25.8939	25.6956	0.2251							false	0.8865	true	3	19	1	78.9599
A11	Sample 04	Primer T12-2	UNKNOWN	SYBR	None				25.7418	25.6956	0.2251							false	0.8865	true	3	18	1	79.1136
A12	Sample 04	Primer T12-2	UNKNOWN	SYBR	None				25.451	25.6956	0.2251							false	0.8865	true	3	18	1	79.1136
B1	Sample 05	Primer T12-2	UNKNOWN	SYBR	None				21.6411	21.7095	0.0594							false	0.8865	true	3	14	1	79.1145
B2	Sample 05	Primer T12-2	UNKNOWN	SYBR	None				21.7484	21.7095	0.0594							false	0.8865	true	3	15	1	79.1145
B3	Sample 05	Primer T12-2	UNKNOWN	SYBR	None				21.739	21.7095	0.0594							false	0.8865	true	3	14	1	79.1114
B4	Sample 06	Primer T12-2	UNKNOWN	SYBR	None				22.7437	22.6572	0.1305							false	0.8865	true	3	16	1	79.1114
B5	Sample 06	Primer T12-2	UNKNOWN	SYBR	None				22.5071	22.6572	0.1305							false	0.8865	true	3	15	1	78.9617
B6	Sample 06	Primer T12-2	UNKNOWN	SYBR	None				22.7209	22.6572	0.1305							false	0.8865	true	3	15	1	78.9617
B7	Sample 07	Primer T12-2	UNKNOWN	SYBR	None				29.1597	29.0058	0.1334							false	0.8865	true	3	22	1	79.1115
B8	Sample 07	Primer T12-2	UNKNOWN	SYBR	None				28.9235	29.0058	0.1334							false	0.8865	true	3	22	1	78.9621
B9	Sample 07	Primer T12-2	UNKNOWN	SYBR	None				28.9342	29.0058	0.1334							false	0.8865	true	3	22	1	78.9599
B10	Sample 08	Primer T12-2	UNKNOWN	SYBR	None				28.6066	28.5583	0.0588							false	0.8865	true	3	21	1	78.9599
B11	Sample 08	Primer T12-2	UNKNOWN	SYBR	None				28.5754	28.5583	0.0588							false	0.8865	true	3	21	1	78.9642
B12	Sample 08	Primer T12-2	UNKNOWN	SYBR	None				28.4928	28.5583	0.0588							false	0.8865	true	3	21	1	78.9642
C1	Sample 09	Primer T12-2	UNKNOWN	SYBR	None				28.468	28.7324	0.2528							false	0.8865	true	3	21	1	78.9651
C2	Sample 09	Primer T12-2	UNKNOWN	SYBR	None				28.7576	28.7324	0.2528							false	0.8865	true	3	21	1	78.9651
C3	Sample 09	Primer T12-2	UNKNOWN	SYBR	None				28.9717	28.7324	0.2528							false	0.8865	true	3	22	1	79.1114
C4	Sample 10	Primer T12-2	UNKNOWN	SYBR	None				28.9128	28.8811	0.0952							false	0.8865	true	3	21	1	79.1114
C5	Sample 10	Primer T12-2	UNKNOWN	SYBR	None				28.774	28.8811	0.0952							false	0.8865	true	3	22	1	78.9617
C6	Sample 10	Primer T12-2	UNKNOWN	SYBR	None				28.9564	28.8811	0.0952							false	0.8865	true	3	21	1	78.9617
C7	Sample 11	Primer T12-2	UNKNOWN	SYBR	None				28.7063	28.7982	0.0999							false	0.8865	true	3	21	1	79.1115
C8	Sample 11	Primer T12-2	UNKNOWN	SYBR	None				28.9045	28.7982	0.0999							false	0.8865	true	3	21	1	78.9621
C9	Sample 11	Primer T12-2	UNKNOWN	SYBR	None				28.7838	28.7982	0.0999							false	0.8865	true	3	21	1	78.9599
C10	Sample 12	Primer T12-2	UNKNOWN	SYBR	None				29.1807	29.2085	0.06							false	0.8865	true	3	22	1	78.9599
C11	Sample 12	Primer T12-2	UNKNOWN	SYBR	None				29.1674	29.2085	0.06							false	0.8865	true	3	22	1	78.9642
C12	Sample 12	Primer T12-2	UNKNOWN	SYBR	None				29.2774	29.2085	0.06							false	0.8865	true	3	22	1	78.9642
D1	Sample 13	Primer T12-2	UNKNOWN	SYBR	None				28.786	28.889	0.0893							false	0.8865	true	3	23	1	78.9651
D2	Sample 13	Primer T12-2	UNKNOWN	SYBR	None				28.9383	28.889	0.0893							false	0.8865	true	3	22	1	78.9651
D3	Sample 13	Primer T12-2	UNKNOWN	SYBR	None				28.9428	28.889	0.0893							false	0.8865	true	3	22	1	79.1114
D4	Sample 14	Primer T12-2	UNKNOWN	SYBR	None				29.526	29.5352	0.0124							false	0.8865	true	3	22	1	79.1114
D5	Sample 14	Primer T12-2	UNKNOWN	SYBR	None				29.5302	29.5352	0.0124							false	0.8865	true	3	22	1	78.9617
D6	Sample 14	Primer T12-2	UNKNOWN	SYBR	None				29.5493	29.5352	0.0124							false	0.8865	true	3	22	1	78.9617
D7	Sample 15	Primer T12-2	UNKNOWN	SYBR	None				29.1793	29.345	0.325							false	0.8865	true	3	22	1	78.9621
D8	Sample 15	Primer T12-2	UNKNOWN	SYBR	None				29.7194	29.345	0.325							false	0.8865	true	3	22	1	78.9621
D9	Sample 15	Primer T12-2	UNKNOWN	SYBR	None				29.1363	29.345	0.325							false	0.8865	true	3	22	1	78.9599
D10	Sample 16	Primer T12-2	UNKNOWN	SYBR	None				29.1162	29.0038	0.0983							false	0.8865	true	3	22	1	78.9599
D11	Sample 16	Primer T12-2	UNKNOWN	SYBR	None				28.9344	29.0038	0.0983							false	0.8865	true	3	22	1	78.9642
D12	Sample 16	Primer T12-2	UNKNOWN	SYBR	None				28.9607	29.0038	0.0983							false	0.8865	true	3	22	1	78.9642
E1	Sample 17	Primer T12-2	UNKNOWN	SYBR	None				27.9504	27.8547	0.1227							false	0.8865	true	3	21	1	78.9651
E2	Sample 17	Primer T12-2	UNKNOWN	SYBR	None				27.7164	27.8547	0.1227							false	0.8865	true	3	20	1	78.9651
E3	Sample 17	Primer T12-2	UNKNOWN	SYBR	None				27.8974	27.8547	0.1227							false	0.8865	true	3	21	1	79.1114
E4	Sample 18	Primer T12-2	UNKNOWN	SYBR	None				28.283	28.4915	0.3017							false	0.8865	true	3	21	1	79.1114
E5	Sample 18	Primer T12-2	UNKNOWN	SYBR	None				28.354	28.4915	0.3017							false	0.8865	true	3	21	1	78.9617
E6	Sample 18	Primer T12-2	UNKNOWN	SYBR	None				28.8375	28.4915	0.3017							false	0.8865	true	3	21	1	78.9617
E7	Sample 19	Primer T12-2	UNKNOWN	SYBR	None				28.3761	28.4175	0.036							false	0.8865	true	3	21	1	78.9621
E8	Sample 19	Primer T12-2	UNKNOWN	SYBR	None				28.4409	28.4175	0.036							false	0.8865	true	3	21	1	78.9621
E9	Sample 19	Primer T12-2	UNKNOWN	SYBR	None				28.4356	28.4175	0.036							false	0.8865	true	3	21	1	78.9599
E10	Sample 20	Primer T12-2	UNKNOWN	SYBR	None				27.933	28.0304	0.1707							false	0.8865	true	3	21	1	78.9599
E11	Sample 20	Primer T12-2	UNKNOWN	SYBR	None				28.2276	28.0304	0.1707							false	0.8865	true	3	21	1	78.9642
E12	Sample 20	Primer T12-2	UNKNOWN	SYBR	None				27.9307	28.0304	0.1707							false	0.8865	true	3	20	1	78.9642
F1	Sample 21	Primer T12-2	UNKNOWN	SYBR	None				28.5643	28.6603	0.1085							false	0.8865	true	3	21	1	78.9651
F2	Sample 21	Primer T12-2	UNKNOWN	SYBR	None				28.7781	28.6603	0.1085							false	0.8865	true	3	21	1	78.9651
F3	Sample 21	Primer T12-2	UNKNOWN	SYBR	None				28.6386	28.6603	0.1085							false	0.8865	true	3	21	1	79.1114
F4	Sample 22	Primer T12-2	UNKNOWN	SYBR	None				22.8429	23.0071	0.2045							false	0.8865	true	3	16	1	79.1114
F5	Sample 22	Primer T12-2	UNKNOWN	SYBR	None				22.9421	23.0071	0.2045							false	0.8865	true	3	15	1	79.1111
F6	Sample 22	Primer T12-2	UNKNOWN	SYBR	None				23.2362	23.0071	0.2045							false	0.8865	true	3	16	1	79.1111
F7	Sample 23	Primer T12-2	UNKNOWN	SYBR	None				21.8696	22.1775	0.267							false	0.8865	true	3	14	1	79.1115
F8	Sample 23	Primer T12-2	UNKNOWN	SYBR	None				22.3172	22.1775	0.267							false	0.8865	true	3	15	1	79.1115
F9	Sample 23	Primer T12-2	UNKNOWN	SYBR	None				22.3457	22.1775	0.267							false	0.8865	true	3	15	1	79.1093
F10	Sample 24	Primer T12-2	UNKNOWN	SYBR	None				23.2233	23.4454	0.1923							false	0.8865	true	3	16	1	79.1093
F11	Sample 24	Primer T12-2	UNKNOWN	SYBR	None				23.5556	23.4454	0.1923							false	0.8865	true	3	16	1	78.9642
F12	Sample 24	Primer T12-2	UNKNOWN	SYBR	None				23.5573	23.4454	0.1923							false	0.8865	true	3	16	1	78.9642
G1	Sample 25	Primer T12-2	UNKNOWN	SYBR	None				24.6374	24.6562	0.0232							false	0.8865	true	3	17	1	79.1145
G2	Sample 25	Primer T12-2	UNKNOWN	SYBR	None				24.649	24.6562	0.0232							false	0.8865	true	3	17	1	78.9651
G3	Sample 25	Primer T12-2	UNKNOWN	SYBR	None				24.682	24.6562	0.0232							false	0.8865	true	3	17	1	79.2608
G4	Sample 26	Primer T12-2	UNKNOWN	SYBR	None				24.9232	25.0136	0.0934							false	0.8865	true	3	18	1	79.2608
G5	Sample 26	Primer T12-2	UNKNOWN	SYBR	None				25.0081	25.0136	0.0934							false	0.8865	true	3	18	1	79.2605
G6	Sample 26	Primer T12-2	UNKNOWN	SYBR	None				25.1097	25.0136	0.0934							false	0.8865	true	3	18	1	79.2605
G7	Sample 27	Primer T12-2	UNKNOWN	SYBR	None				24.5456	24.8841	0.322							false	0.8865	true	3	17	1	79.1115
G8	Sample 27	Primer T12-2	UNKNOWN	SYBR	None				24.9203	24.8841	0.322							false	0.8865	true	3	18	1	79.1115
G9	Sample 27	Primer T12-2	UNKNOWN	SYBR	None				25.1866	24.8841	0.322							false	0.8865	true	3	18	1	79.1093
G10	Sample 28	Primer T12-2	UNKNOWN	SYBR	None				26.0791	26.1724	0.0882							false	0.8865	true	3	19	1	79.1093
G11	Sample 28	Primer T12-2	UNKNOWN	SYBR	None				26.2545	26.1724	0.0882							false	0.8865	true	3	19	1	78.9642
G12	Sample 28	Primer T12-2	UNKNOWN	SYBR	None				26.1835	26.1724	0.0882							false	0.8865	true	3	19	1	79.1136
H1	Sample 29	Primer T12-2	UNKNOWN	SYBR	None				25.8875	25.856	0.0292							false	0.8865	true	3	19	1	79.1145
H2	Sample 29	Primer T12-2	UNKNOWN	SYBR	None				25.8503	25.856	0.0292							false	0.8865	true	3	19	1	79.1145
H3	Sample 29	Primer T12-2	UNKNOWN	SYBR	None				25.8301	25.856	0.0292							false	0.8865	true	3	19	1	79.2608
H4	Sample 30	Primer T12-2	UNKNOWN	SYBR	None				25.3307	25.4371	0.1266							false	0.8865	true	3	18	1	79.2608
H5	Sample 30	Primer T12-2	UNKNOWN	SYBR	None				25.4035	25.4371	0.1266							false	0.8865	true	3	18	1	79.2605
H6	Sample 30	Primer T12-2	UNKNOWN	SYBR	None				25.5772	25.4371	0.1266							false	0.8865	true	3	18	1	79.2605
Analysis Type = Singleplex
Endogenous Control = Primer T12-2
RQ Min/Max Confidence Level = 95.0
Reference Sample = Sample 01
