# Supplementary material for: Dating Pupae of the Blow Fly Calliphora vicina Robineau–Desvoidy 1830 (Diptera: Calliphoridae) for Post Mortem Interval—Estimation: Validation of Molecular Age Markers
Source: Genes (Basel). 2018 Mar 9;9(3):153. doi: 10.3390/genes9030153 (PMC5867874; doi:10.3390/genes9030153)
Supplement: Supplementary file 1 [file genes-09-00153-s001.zip › S2/CV17/PT12-2_CV17G1_11-15_3MACE-Samples_RUNdata.txt]

* Block Type = 96well
* Chemistry = SYBR_GREEN
* Experiment File Name = D:\RMIF_Doktorarbeit_BZ\Ergebnisse\MACE\OneStepRTqPCR\InvitrogenSYBR-GreenER_MACE\Primer T12-2 T13-1 MACE.eds
* Experiment Run End Time = Not Started
* Instrument Type = steponeplus
* Passive Reference = ROX
[Results]
Well	Sample Name	Target Name	Task	Reporter	Quencher	RQ	RQ Min	RQ Max	Cт	Cт Mean	Cт SD	ΔCт	ΔCт Mean	ΔCт SE	HK Control ΔCт Mean	HK Control ΔCт SE	ΔΔCт	Automatic Ct Threshold	Ct Threshold	Automatic Baseline	Baseline Start	Baseline End	Efficiency	Tm1	Tm2	Tm3	Comments
A1	Sample 31	Primer T12-2	UNKNOWN	SYBR	None				27.6191	27.7766	0.1795							false	0.8865	true	3	20	1	79.1016
A2	Sample 31	Primer T12-2	UNKNOWN	SYBR	None				27.7387	27.7766	0.1795							false	0.8865	true	3	20	1	79.1016
A3	Sample 31	Primer T12-2	UNKNOWN	SYBR	None				27.9721	27.7766	0.1795							false	0.8865	true	3	21	1	79.1
A4	Sample 32	Primer T12-2	UNKNOWN	SYBR	None				27.5996	27.635	0.05							false	0.8865	true	3	21	1	79.1
A6	Sample 32	Primer T12-2	UNKNOWN	SYBR	None				27.6703	27.635	0.05							false	0.8865	true	3	20	1	78.953
A7	Sample 33	Primer T12-2	UNKNOWN	SYBR	None				22.2248	22.1372	0.151							false	0.8865	true	3	15	1	79.1008
A8	Sample 33	Primer T12-2	UNKNOWN	SYBR	None				22.224	22.1372	0.151							false	0.8865	true	3	15	1	79.1008
A9	Sample 33	Primer T12-2	UNKNOWN	SYBR	None				21.9629	22.1372	0.151							false	0.8865	true	3	15	1	79.1024
A10	Sample 34	Primer T12-2	UNKNOWN	SYBR	None				18.9332	18.8302	0.0902							false	0.8865	true	3	12	1	79.1024
A11	Sample 34	Primer T12-2	UNKNOWN	SYBR	None				18.7653	18.8302	0.0902							false	0.8865	true	3	11	1	79.1025
A12	Sample 34	Primer T12-2	UNKNOWN	SYBR	None				18.792	18.8302	0.0902							false	0.8865	true	3	11	1	79.1025
B1	Sample 35	Primer T12-2	UNKNOWN	SYBR	None				20.0035	20.106	0.0929							false	0.8865	true	3	12	1	79.1016
B2	Sample 35	Primer T12-2	UNKNOWN	SYBR	None				20.1845	20.106	0.0929							false	0.8865	true	3	13	1	79.1016
B3	Sample 35	Primer T12-2	UNKNOWN	SYBR	None				20.1299	20.106	0.0929							false	0.8865	true	3	13	1	79.1
B4	Sample 36	Primer T12-2	UNKNOWN	SYBR	None				19.7047	19.8105	0.0977							false	0.8865	true	3	13	1	79.1
B5	Sample 36	Primer T12-2	UNKNOWN	SYBR	None				19.8975	19.8105	0.0977							false	0.8865	true	3	12	1	78.953
B6	Sample 36	Primer T12-2	UNKNOWN	SYBR	None				19.8292	19.8105	0.0977							false	0.8865	true	3	13	1	78.953
B7	Sample 37	Primer T12-2	UNKNOWN	SYBR	None				20.6609	20.6053	0.1008							false	0.8865	true	3	13	1	79.1008
B8	Sample 37	Primer T12-2	UNKNOWN	SYBR	None				20.666	20.6053	0.1008							false	0.8865	true	3	13	1	79.1008
B9	Sample 37	Primer T12-2	UNKNOWN	SYBR	None				20.489	20.6053	0.1008							false	0.8865	true	3	13	1	79.1024
B10	Sample 38	Primer T12-2	UNKNOWN	SYBR	None				21.2166	21.0889	0.1142							false	0.8865	true	3	14	1	79.1024
B11	Sample 38	Primer T12-2	UNKNOWN	SYBR	None				21.0538	21.0889	0.1142							false	0.8865	true	3	14	1	79.1025
B12	Sample 38	Primer T12-2	UNKNOWN	SYBR	None				20.9964	21.0889	0.1142							false	0.8865	true	3	14	1	79.1025
C1	Sample 39	Primer T12-2	UNKNOWN	SYBR	None				24.724	24.8823	0.141							false	0.8865	true	3	17	1	79.1016
C2	Sample 39	Primer T12-2	UNKNOWN	SYBR	None				24.9283	24.8823	0.141							false	0.8865	true	3	18	1	78.9522
C3	Sample 39	Primer T12-2	UNKNOWN	SYBR	None				24.9945	24.8823	0.141							false	0.8865	true	3	18	1	79.1
C4	Sample 40	Primer T12-2	UNKNOWN	SYBR	None				26.2405	26.3195	0.0739							false	0.8865	true	3	19	1	79.1
C5	Sample 40	Primer T12-2	UNKNOWN	SYBR	None				26.3868	26.3195	0.0739							false	0.8865	true	3	19	1	78.953
C6	Sample 40	Primer T12-2	UNKNOWN	SYBR	None				26.3312	26.3195	0.0739							false	0.8865	true	3	19	1	78.953
C7	Sample 41	Primer T12-2	UNKNOWN	SYBR	None				19.8853	19.9448	0.0592							false	0.8865	true	3	12	1	79.1008
C8	Sample 41	Primer T12-2	UNKNOWN	SYBR	None				19.9454	19.9448	0.0592							false	0.8865	true	3	13	1	79.1008
C9	Sample 41	Primer T12-2	UNKNOWN	SYBR	None				20.0037	19.9448	0.0592							false	0.8865	true	3	13	1	79.1024
C10	Sample 42	Primer T12-2	UNKNOWN	SYBR	None				25.4491	25.3414	0.1928							false	0.8865	true	3	18	1	78.9529
C11	Sample 42	Primer T12-2	UNKNOWN	SYBR	None				25.4563	25.3414	0.1928							false	0.8865	true	3	18	1	78.9531
C12	Sample 42	Primer T12-2	UNKNOWN	SYBR	None				25.1188	25.3414	0.1928							false	0.8865	true	3	18	1	78.9531
D1	Sample 43	Primer T12-2	UNKNOWN	SYBR	None				26.7215	26.8866	0.1575							false	0.8865	true	3	19	1	78.9522
D2	Sample 43	Primer T12-2	UNKNOWN	SYBR	None				26.9032	26.8866	0.1575							false	0.8865	true	3	19	1	78.9522
D3	Sample 43	Primer T12-2	UNKNOWN	SYBR	None				27.0352	26.8866	0.1575							false	0.8865	true	3	20	1	79.1
D4	Sample 44	Primer T12-2	UNKNOWN	SYBR	None				27.3067	27.2977	0.0946							false	0.8865	true	3	20	1	79.1
D5	Sample 44	Primer T12-2	UNKNOWN	SYBR	None				27.1989	27.2977	0.0946							false	0.8865	true	3	20	1	78.953
D6	Sample 44	Primer T12-2	UNKNOWN	SYBR	None				27.3874	27.2977	0.0946							false	0.8865	true	3	20	1	78.953
D7	Sample 45	Primer T12-2	UNKNOWN	SYBR	None				27.2011	27.4357	0.3318							false	0.8865	true	3	20	1	78.9513
D8	Sample 45	Primer T12-2	UNKNOWN	SYBR	None				27.6704	27.4357	0.3318							false	0.8865	true	3	20	1	78.9513
Analysis Type = Singleplex
Endogenous Control = Primer T12-2
RQ Min/Max Confidence Level = 95.0
Reference Sample = Sample 37
