# Supplementary material for: Dating Pupae of the Blow Fly Calliphora vicina Robineau–Desvoidy 1830 (Diptera: Calliphoridae) for Post Mortem Interval—Estimation: Validation of Molecular Age Markers
Source: Genes (Basel). 2018 Mar 9;9(3):153. doi: 10.3390/genes9030153 (PMC5867874; doi:10.3390/genes9030153)
Supplement: Supplementary file 1 [file genes-09-00153-s001.zip › S2/CV17/PT13-1_CV17G1_1-10_3MACE-Samples_RUNdata.txt]

* Block Type = 96well
* Chemistry = SYBR_GREEN
* Experiment File Name = D:\RMIF_Doktorarbeit_BZ\Ergebnisse\MACE\OneStepRTqPCR\InvitrogenSYBR-GreenER_MACE\Primer T13-1 MACE.eds
* Experiment Run End Time = Not Started
* Instrument Type = steponeplus
* Passive Reference = ROX
[Results]
Well	Sample Name	Target Name	Task	Reporter	Quencher	RQ	RQ Min	RQ Max	Cт	Cт Mean	Cт SD	ΔCт	ΔCт Mean	ΔCт SE	HK Control ΔCт Mean	HK Control ΔCт SE	ΔΔCт	Automatic Ct Threshold	Ct Threshold	Automatic Baseline	Baseline Start	Baseline End	Efficiency	Tm1	Tm2	Tm3	Comments
A1	Sample 01	Primer T13-1	UNKNOWN	SYBR	None				25.4182	25.7942	0.3975							false	0.5891	true	3	19	1	81.06
A2	Sample 01	Primer T13-1	UNKNOWN	SYBR	None				25.7541	25.7942	0.3975							false	0.5891	true	3	19	1	81.06
A3	Sample 01	Primer T13-1	UNKNOWN	SYBR	None				26.2102	25.7942	0.3975							false	0.5891	true	3	20	1	81.0561
A4	Sample 02	Primer T13-1	UNKNOWN	SYBR	None				26.0257	26.1886	0.1419							false	0.5891	true	3	20	1	81.2054
A5	Sample 02	Primer T13-1	UNKNOWN	SYBR	None				26.2554	26.1886	0.1419							false	0.5891	true	3	20	1	81.0588
A6	Sample 02	Primer T13-1	UNKNOWN	SYBR	None				26.2848	26.1886	0.1419							false	0.5891	true	3	19	1	81.0588
A7	Sample 03	Primer T13-1	UNKNOWN	SYBR	None				26.6244	26.5181	0.1339							false	0.5891	true	3	20	1	81.0576
A8	Sample 03	Primer T13-1	UNKNOWN	SYBR	None				26.5622	26.5181	0.1339							false	0.5891	true	3	20	1	81.0576
A9	Sample 03	Primer T13-1	UNKNOWN	SYBR	None				26.3677	26.5181	0.1339							false	0.5891	true	3	20	1	80.909
A10	Sample 04	Primer T13-1	UNKNOWN	SYBR	None				26.1549	26.2051	0.0519							false	0.5891	true	3	20	1	80.6103
A11	Sample 04	Primer T13-1	UNKNOWN	SYBR	None				26.2586	26.2051	0.0519							false	0.5891	true	3	20	1	80.7603
A12	Sample 04	Primer T13-1	UNKNOWN	SYBR	None				26.2018	26.2051	0.0519							false	0.5891	true	3	20	1	80.7603
B1	Sample 05	Primer T13-1	UNKNOWN	SYBR	None				26.2136	26.2877	0.0726							false	0.5891	true	3	20	1	81.2094
B2	Sample 05	Primer T13-1	UNKNOWN	SYBR	None				26.3587	26.2877	0.0726							false	0.5891	true	3	20	1	81.2094
B3	Sample 05	Primer T13-1	UNKNOWN	SYBR	None				26.2907	26.2877	0.0726							false	0.5891	true	3	20	1	81.2054
B4	Sample 06	Primer T13-1	UNKNOWN	SYBR	None				26.8504	26.9903	0.1858							false	0.5891	true	3	20	1	81.0561
B5	Sample 06	Primer T13-1	UNKNOWN	SYBR	None				27.2012	26.9903	0.1858							false	0.5891	true	3	21	1	80.76
B6	Sample 06	Primer T13-1	UNKNOWN	SYBR	None				26.9193	26.9903	0.1858							false	0.5891	true	3	20	1	80.9094
B7	Sample 07	Primer T13-1	UNKNOWN	SYBR	None				26.1974	26.1298	0.1053							false	0.5891	true	3	20	1	80.9082
B8	Sample 07	Primer T13-1	UNKNOWN	SYBR	None				26.1836	26.1298	0.1053							false	0.5891	true	3	20	1	80.9082
B9	Sample 07	Primer T13-1	UNKNOWN	SYBR	None				26.0085	26.1298	0.1053							false	0.5891	true	3	20	1	80.7597
B10	Sample 08	Primer T13-1	UNKNOWN	SYBR	None				25.9532	26.107	0.137							false	0.5891	true	3	19	1	80.909
B11	Sample 08	Primer T13-1	UNKNOWN	SYBR	None				26.152	26.107	0.137							false	0.5891	true	3	20	1	80.9097
B12	Sample 08	Primer T13-1	UNKNOWN	SYBR	None				26.2159	26.107	0.137							false	0.5891	true	3	20	1	80.9097
C1	Sample 09	Primer T13-1	UNKNOWN	SYBR	None				26.2395	26.2671	0.0796							false	0.5891	true	3	19	1	81.2094
C2	Sample 09	Primer T13-1	UNKNOWN	SYBR	None				26.205	26.2671	0.0796							false	0.5891	true	3	20	1	81.06
C3	Sample 09	Primer T13-1	UNKNOWN	SYBR	None				26.3569	26.2671	0.0796							false	0.5891	true	3	20	1	81.2054
C4	Sample 10	Primer T13-1	UNKNOWN	SYBR	None				26.0881	26.1213	0.0288							false	0.5891	true	3	20	1	80.9067
C5	Sample 10	Primer T13-1	UNKNOWN	SYBR	None				26.1358	26.1213	0.0288							false	0.5891	true	3	20	1	80.76
C6	Sample 10	Primer T13-1	UNKNOWN	SYBR	None				26.1399	26.1213	0.0288							false	0.5891	true	3	20	1	80.76
C7	Sample 11	Primer T13-1	UNKNOWN	SYBR	None				25.6059	25.7018	0.0875							false	0.5891	true	3	19	1	81.207
C8	Sample 11	Primer T13-1	UNKNOWN	SYBR	None				25.7221	25.7018	0.0875							false	0.5891	true	3	19	1	81.207
C9	Sample 11	Primer T13-1	UNKNOWN	SYBR	None				25.7773	25.7018	0.0875							false	0.5891	true	3	19	1	81.0584
C10	Sample 12	Primer T13-1	UNKNOWN	SYBR	None				25.8364	25.8712	0.075							false	0.5891	true	3	19	1	81.0584
C11	Sample 12	Primer T13-1	UNKNOWN	SYBR	None				25.82	25.8712	0.075							false	0.5891	true	3	19	1	81.059
C12	Sample 12	Primer T13-1	UNKNOWN	SYBR	None				25.9573	25.8712	0.075							false	0.5891	true	3	19	1	81.059
D1	Sample 13	Primer T13-1	UNKNOWN	SYBR	None				25.639	25.7682	0.1122							false	0.5891	true	3	19	1	80.7612
D2	Sample 13	Primer T13-1	UNKNOWN	SYBR	None				25.8397	25.7682	0.1122							false	0.5891	true	3	19	1	80.7612
D3	Sample 13	Primer T13-1	UNKNOWN	SYBR	None				25.8261	25.7682	0.1122							false	0.5891	true	3	19	1	80.9067
D4	Sample 14	Primer T13-1	UNKNOWN	SYBR	None				25.7385	25.7686	0.0482							false	0.5891	true	3	20	1	81.0561
D5	Sample 14	Primer T13-1	UNKNOWN	SYBR	None				25.8241	25.7686	0.0482							false	0.5891	true	3	19	1	80.9094
D6	Sample 14	Primer T13-1	UNKNOWN	SYBR	None				25.7431	25.7686	0.0482							false	0.5891	true	3	19	1	80.9094
D7	Sample 15	Primer T13-1	UNKNOWN	SYBR	None				26.0145	26.2522	0.2664							false	0.5891	true	3	19	1	80.9082
D8	Sample 15	Primer T13-1	UNKNOWN	SYBR	None				26.5402	26.2522	0.2664							false	0.5891	true	3	20	1	80.9082
D9	Sample 15	Primer T13-1	UNKNOWN	SYBR	None				26.2019	26.2522	0.2664							false	0.5891	true	3	19	1	80.909
D10	Sample 16	Primer T13-1	UNKNOWN	SYBR	None				26.0242	25.9574	0.0754							false	0.5891	true	3	20	1	81.2078
D11	Sample 16	Primer T13-1	UNKNOWN	SYBR	None				25.9725	25.9574	0.0754							false	0.5891	true	3	20	1	81.2084
D12	Sample 16	Primer T13-1	UNKNOWN	SYBR	None				25.8756	25.9574	0.0754							false	0.5891	true	3	19	1	81.2084
E1	Sample 17	Primer T13-1	UNKNOWN	SYBR	None				25.7327	25.7263	0.0495							false	0.5891	true	3	19	1	80.9106
E2	Sample 17	Primer T13-1	UNKNOWN	SYBR	None				25.674	25.7263	0.0495							false	0.5891	true	3	19	1	80.9106
E3	Sample 17	Primer T13-1	UNKNOWN	SYBR	None				25.7723	25.7263	0.0495							false	0.5891	true	3	19	1	81.0561
E4	Sample 18	Primer T13-1	UNKNOWN	SYBR	None				25.7421	25.8035	0.054							false	0.5891	true	3	19	1	81.0561
E5	Sample 18	Primer T13-1	UNKNOWN	SYBR	None				25.8439	25.8035	0.054							false	0.5891	true	3	19	1	81.0588
E6	Sample 18	Primer T13-1	UNKNOWN	SYBR	None				25.8244	25.8035	0.054							false	0.5891	true	3	19	1	81.0588
E7	Sample 19	Primer T13-1	UNKNOWN	SYBR	None				25.6436	25.6828	0.0356							false	0.5891	true	3	19	1	80.7588
E8	Sample 19	Primer T13-1	UNKNOWN	SYBR	None				25.6916	25.6828	0.0356							false	0.5891	true	3	19	1	80.7588
E9	Sample 19	Primer T13-1	UNKNOWN	SYBR	None				25.7131	25.6828	0.0356							false	0.5891	true	3	19	1	80.7597
E10	Sample 20	Primer T13-1	UNKNOWN	SYBR	None				25.6963	25.673	0.0748							false	0.5891	true	3	19	1	81.0584
E11	Sample 20	Primer T13-1	UNKNOWN	SYBR	None				25.7333	25.673	0.0748							false	0.5891	true	3	19	1	81.059
E12	Sample 20	Primer T13-1	UNKNOWN	SYBR	None				25.5894	25.673	0.0748							false	0.5891	true	3	18	1	81.059
F1	Sample 21	Primer T13-1	UNKNOWN	SYBR	None				26.0705	26.0938	0.0228							false	0.5891	true	3	19	1	81.2094
F2	Sample 21	Primer T13-1	UNKNOWN	SYBR	None				26.116	26.0938	0.0228							false	0.5891	true	3	20	1	81.06
F3	Sample 21	Primer T13-1	UNKNOWN	SYBR	None				26.0948	26.0938	0.0228							false	0.5891	true	3	19	1	81.3548
F4	Sample 22	Primer T13-1	UNKNOWN	SYBR	None				25.5931	25.6969	0.09							false	0.5891	true	3	19	1	81.2054
F5	Sample 22	Primer T13-1	UNKNOWN	SYBR	None				25.7534	25.6969	0.09							false	0.5891	true	3	19	1	81.0588
F6	Sample 22	Primer T13-1	UNKNOWN	SYBR	None				25.7442	25.6969	0.09							false	0.5891	true	3	19	1	81.0588
F7	Sample 23	Primer T13-1	UNKNOWN	SYBR	None				25.7613	25.8326	0.1257							false	0.5891	true	3	19	1	81.207
F8	Sample 23	Primer T13-1	UNKNOWN	SYBR	None				25.9777	25.8326	0.1257							false	0.5891	true	3	19	1	81.207
F9	Sample 23	Primer T13-1	UNKNOWN	SYBR	None				25.7588	25.8326	0.1257							false	0.5891	true	3	19	1	81.2078
F10	Sample 24	Primer T13-1	UNKNOWN	SYBR	None				26.4011	26.5567	0.1388							false	0.5891	true	3	20	1	80.909
F11	Sample 24	Primer T13-1	UNKNOWN	SYBR	None				26.6009	26.5567	0.1388							false	0.5891	true	3	20	1	80.9097
F12	Sample 24	Primer T13-1	UNKNOWN	SYBR	None				26.668	26.5567	0.1388							false	0.5891	true	3	20	1	80.9097
G1	Sample 25	Primer T13-1	UNKNOWN	SYBR	None				25.9604	26.0049	0.0589							false	0.5891	true	3	19	1	80.9106
G2	Sample 25	Primer T13-1	UNKNOWN	SYBR	None				25.9827	26.0049	0.0589							false	0.5891	true	3	20	1	80.9106
G3	Sample 25	Primer T13-1	UNKNOWN	SYBR	None				26.0718	26.0049	0.0589							false	0.5891	true	3	20	1	81.2054
G4	Sample 26	Primer T13-1	UNKNOWN	SYBR	None				25.9569	26.0239	0.0823							false	0.5891	true	3	19	1	81.2054
G5	Sample 26	Primer T13-1	UNKNOWN	SYBR	None				25.999	26.0239	0.0823							false	0.5891	true	3	20	1	81.0588
G6	Sample 26	Primer T13-1	UNKNOWN	SYBR	None				26.1158	26.0239	0.0823							false	0.5891	true	3	20	1	81.0588
G7	Sample 27	Primer T13-1	UNKNOWN	SYBR	None				25.7073	25.7768	0.0827							false	0.5891	true	3	19	1	81.207
G8	Sample 27	Primer T13-1	UNKNOWN	SYBR	None				25.755	25.7768	0.0827							false	0.5891	true	3	19	1	81.207
G9	Sample 27	Primer T13-1	UNKNOWN	SYBR	None				25.8683	25.7768	0.0827							false	0.5891	true	3	19	1	81.2078
G10	Sample 28	Primer T13-1	UNKNOWN	SYBR	None				25.3781	25.5872	0.193							false	0.5891	true	3	19	1	81.2078
G11	Sample 28	Primer T13-1	UNKNOWN	SYBR	None				25.6246	25.5872	0.193							false	0.5891	true	3	19	1	81.2084
G12	Sample 28	Primer T13-1	UNKNOWN	SYBR	None				25.7587	25.5872	0.193							false	0.5891	true	3	19	1	81.2084
H1	Sample 29	Primer T13-1	UNKNOWN	SYBR	None				25.6016	25.7619	0.1573							false	0.5891	true	3	19	1	81.06
H2	Sample 29	Primer T13-1	UNKNOWN	SYBR	None				25.7682	25.7619	0.1573							false	0.5891	true	3	19	1	80.9106
H3	Sample 29	Primer T13-1	UNKNOWN	SYBR	None				25.916	25.7619	0.1573							false	0.5891	true	3	19	1	81.2054
H4	Sample 30	Primer T13-1	UNKNOWN	SYBR	None				24.8564	24.8714	0.0498							false	0.5891	true	3	18	1	81.3548
H5	Sample 30	Primer T13-1	UNKNOWN	SYBR	None				24.8309	24.8714	0.0498							false	0.5891	true	3	18	1	81.3576
H6	Sample 30	Primer T13-1	UNKNOWN	SYBR	None				24.927	24.8714	0.0498							false	0.5891	true	3	19	1	81.3576
Analysis Type = Singleplex
Endogenous Control = Primer T13-1
RQ Min/Max Confidence Level = 95.0
Reference Sample = Sample 01
