# Supplementary material for: Dating Pupae of the Blow Fly Calliphora vicina Robineau–Desvoidy 1830 (Diptera: Calliphoridae) for Post Mortem Interval—Estimation: Validation of Molecular Age Markers
Source: Genes (Basel). 2018 Mar 9;9(3):153. doi: 10.3390/genes9030153 (PMC5867874; doi:10.3390/genes9030153)
Supplement: Supplementary file 1 [file genes-09-00153-s001.zip › S2/CV17/PT13-1_CV17G1_11-15_3MACE-Samples_RUNdata.txt]

* Block Type = 96well
* Chemistry = SYBR_GREEN
* Experiment File Name = D:\RMIF_Doktorarbeit_BZ\Ergebnisse\MACE\OneStepRTqPCR\InvitrogenSYBR-GreenER_MACE\Primer T12-2 T13-1 MACE.eds
* Experiment Run End Time = Not Started
* Instrument Type = steponeplus
* Passive Reference = ROX
[Results]
Well	Sample Name	Target Name	Task	Reporter	Quencher	RQ	RQ Min	RQ Max	Cт	Cт Mean	Cт SD	ΔCт	ΔCт Mean	ΔCт SE	HK Control ΔCт Mean	HK Control ΔCт SE	ΔΔCт	Automatic Ct Threshold	Ct Threshold	Automatic Baseline	Baseline Start	Baseline End	Efficiency	Tm1	Tm2	Tm3	Comments
E1	Sample 31	Primer T13-1	UNKNOWN	SYBR	None	2.9717	2.3855	3.702	25.2268	25.2102	0.0829		-2.5664	0.1142			-1.5713	false	0.5891	true	3	19	1	81.044
E2	Sample 31	Primer T13-1	UNKNOWN	SYBR	None	2.9717	2.3855	3.702	25.1202	25.2102	0.0829		-2.5664	0.1142			-1.5713	false	0.5891	true	3	18	1	81.044
E3	Sample 31	Primer T13-1	UNKNOWN	SYBR	None	2.9717	2.3855	3.702	25.2836	25.2102	0.0829		-2.5664	0.1142			-1.5713	false	0.5891	true	3	18	1	81.1924
E4	Sample 32	Primer T13-1	UNKNOWN	SYBR	None	1.8662	1.6117	2.161	25.6578	25.7397	0.0975		-1.8953	0.0665			-0.9001	false	0.5891	true	3	19	1	81.043
E5	Sample 32	Primer T13-1	UNKNOWN	SYBR	None	1.8662	1.6117	2.161	25.7137	25.7397	0.0975		-1.8953	0.0665			-0.9001	false	0.5891	true	3	19	1	80.896
E6	Sample 32	Primer T13-1	UNKNOWN	SYBR	None	1.8662	1.6117	2.161	25.8476	25.7397	0.0975		-1.8953	0.0665			-0.9001	false	0.5891	true	3	19	1	80.896
E7	Sample 33	Primer T13-1	UNKNOWN	SYBR	None	0.1273	0.1075	0.1507	24.1252	24.1161	0.0191		1.9789	0.0878			2.974	false	0.5891	true	3	18	1	81.0437
E8	Sample 33	Primer T13-1	UNKNOWN	SYBR	None	0.1273	0.1075	0.1507	24.0941	24.1161	0.0191		1.9789	0.0878			2.974	false	0.5891	true	3	18	1	81.0437
E9	Sample 33	Primer T13-1	UNKNOWN	SYBR	None	0.1273	0.1075	0.1507	24.1288	24.1161	0.0191		1.9789	0.0878			2.974	false	0.5891	true	3	17	1	81.0454
E10	Sample 34	Primer T13-1	UNKNOWN	SYBR	None	0.0302	0.0268	0.0339	22.8724	22.8861	0.0566		4.056	0.0615			5.0511	false	0.5891	true	3	16	1	80.8959
E11	Sample 34	Primer T13-1	UNKNOWN	SYBR	None	0.0302	0.0268	0.0339	22.9483	22.8861	0.0566		4.056	0.0615			5.0511	false	0.5891	true	3	17	1	80.8955
E12	Sample 34	Primer T13-1	UNKNOWN	SYBR	None	0.0302	0.0268	0.0339	22.8377	22.8861	0.0566		4.056	0.0615			5.0511	false	0.5891	true	3	16	1	80.8955
F1	Sample 35	Primer T13-1	UNKNOWN	SYBR	None	0.1296	0.1155	0.1455	22.101	22.0582	0.0471		1.9522	0.0601			2.9473	false	0.5891	true	3	15	1	80.8946
F2	Sample 35	Primer T13-1	UNKNOWN	SYBR	None	0.1296	0.1155	0.1455	22.0078	22.0582	0.0471		1.9522	0.0601			2.9473	false	0.5891	true	3	15	1	80.8946
F3	Sample 35	Primer T13-1	UNKNOWN	SYBR	None	0.1296	0.1155	0.1455	22.0656	22.0582	0.0471		1.9522	0.0601			2.9473	false	0.5891	true	3	15	1	81.043
F4	Sample 36	Primer T13-1	UNKNOWN	SYBR	None	0.1717	0.1253	0.2353	21.0882	21.3573	0.266		1.5468	0.1636			2.5419	false	0.5891	true	3	15	1	81.3419
F5	Sample 36	Primer T13-1	UNKNOWN	SYBR	None	0.1717	0.1253	0.2353	21.3636	21.3573	0.266		1.5468	0.1636			2.5419	false	0.5891	true	3	15	1	81.3443
F6	Sample 36	Primer T13-1	UNKNOWN	SYBR	None	0.1717	0.1253	0.2353	21.6201	21.3573	0.266		1.5468	0.1636			2.5419	false	0.5891	true	3	15	1	81.3443
F7	Sample 37	Primer T13-1	UNKNOWN	SYBR	None	1	0.8511	1.175	19.5288	19.6102	0.1044		-0.9951	0.0838			0	false	0.5891	true	3	13	1	80.8942
F8	Sample 37	Primer T13-1	UNKNOWN	SYBR	None	1	0.8511	1.175	19.5737	19.6102	0.1044		-0.9951	0.0838			0	false	0.5891	true	3	13	1	80.8942
F9	Sample 37	Primer T13-1	UNKNOWN	SYBR	None	1	0.8511	1.175	19.728	19.6102	0.1044		-0.9951	0.0838			0	false	0.5891	true	3	13	1	81.0454
F10	Sample 38	Primer T13-1	UNKNOWN	SYBR	None	1.3288	1.0432	1.6924	19.4699	19.6837	0.1854		-1.4052	0.1257			-0.4101	false	0.5891	true	3	13	1	81.1949
F11	Sample 38	Primer T13-1	UNKNOWN	SYBR	None	1.3288	1.0432	1.6924	19.7821	19.6837	0.1854		-1.4052	0.1257			-0.4101	false	0.5891	true	3	13	1	81.045
F12	Sample 38	Primer T13-1	UNKNOWN	SYBR	None	1.3288	1.0432	1.6924	19.7992	19.6837	0.1854		-1.4052	0.1257			-0.4101	false	0.5891	true	3	13	1	81.045
G1	Sample 39	Primer T13-1	UNKNOWN	SYBR	None	72.9144	61.9439	85.8278	17.7459	17.699	0.0406		-7.1833	0.0847			-6.1881	false	0.5891	true	3	11	1	81.1935
G2	Sample 39	Primer T13-1	UNKNOWN	SYBR	None	72.9144	61.9439	85.8278	17.6748	17.699	0.0406		-7.1833	0.0847			-6.1881	false	0.5891	true	3	11	1	81.1935
G3	Sample 39	Primer T13-1	UNKNOWN	SYBR	None	72.9144	61.9439	85.8278	17.6763	17.699	0.0406		-7.1833	0.0847			-6.1881	false	0.5891	true	3	11	1	81.4913
G4	Sample 40	Primer T13-1	UNKNOWN	SYBR	None	119.9239	108.7491	132.247	18.3685	18.4184	0.0479		-7.9011	0.0508			-6.906	false	0.5891	true	3	12	1	81.1924
G5	Sample 40	Primer T13-1	UNKNOWN	SYBR	None	119.9239	108.7491	132.247	18.4228	18.4184	0.0479		-7.9011	0.0508			-6.906	false	0.5891	true	3	12	1	81.1949
G6	Sample 40	Primer T13-1	UNKNOWN	SYBR	None	119.9239	108.7491	132.247	18.464	18.4184	0.0479		-7.9011	0.0508			-6.906	false	0.5891	true	3	12	1	81.1949
G7	Sample 41	Primer T13-1	UNKNOWN	SYBR	None	0.5516	0.4583	0.664	19.6494	19.8079	0.156		-0.1369	0.0963			0.8582	false	0.5891	true	3	13	1	81.1931
G8	Sample 41	Primer T13-1	UNKNOWN	SYBR	None	0.5516	0.4583	0.664	19.813	19.8079	0.156		-0.1369	0.0963			0.8582	false	0.5891	true	3	13	1	81.1931
G9	Sample 41	Primer T13-1	UNKNOWN	SYBR	None	0.5516	0.4583	0.664	19.9613	19.8079	0.156		-0.1369	0.0963			0.8582	false	0.5891	true	3	13	1	81.1949
G10	Sample 42	Primer T13-1	UNKNOWN	SYBR	None	7.0306	5.133	9.6296	21.2933	21.5326	0.2073		-3.8088	0.1635			-2.8136	false	0.5891	true	3	15	1	81.0454
G11	Sample 42	Primer T13-1	UNKNOWN	SYBR	None	7.0306	5.133	9.6296	21.6544	21.5326	0.2073		-3.8088	0.1635			-2.8136	false	0.5891	true	3	15	1	80.8955
G12	Sample 42	Primer T13-1	UNKNOWN	SYBR	None	7.0306	5.133	9.6296	21.6503	21.5326	0.2073		-3.8088	0.1635			-2.8136	false	0.5891	true	3	15	1	80.8955
H1	Sample 43	Primer T13-1	UNKNOWN	SYBR	None	100.8161	83.0107	122.4406	19.323	19.2359	0.076		-7.6507	0.101			-6.6556	false	0.5891	true	3	13	1	81.1935
H2	Sample 43	Primer T13-1	UNKNOWN	SYBR	None	100.8161	83.0107	122.4406	19.183	19.2359	0.076		-7.6507	0.101			-6.6556	false	0.5891	true	3	13	1	81.1935
H3	Sample 43	Primer T13-1	UNKNOWN	SYBR	None	100.8161	83.0107	122.4406	19.2018	19.2359	0.076		-7.6507	0.101			-6.6556	false	0.5891	true	3	13	1	81.3419
H4	Sample 44	Primer T13-1	UNKNOWN	SYBR	None	42.0512	37.8168	46.7599	20.9237	20.9085	0.0135		-6.3892	0.0552			-5.3941	false	0.5891	true	3	14	1	81.1924
H5	Sample 44	Primer T13-1	UNKNOWN	SYBR	None	42.0512	37.8168	46.7599	20.9038	20.9085	0.0135		-6.3892	0.0552			-5.3941	false	0.5891	true	3	14	1	81.1949
H6	Sample 44	Primer T13-1	UNKNOWN	SYBR	None	42.0512	37.8168	46.7599	20.8979	20.9085	0.0135		-6.3892	0.0552			-5.3941	false	0.5891	true	3	14	1	81.1949
H7	Sample 45	Primer T13-1	UNKNOWN	SYBR	None	154.1884	75.634	314.3306	19.1276	19.1721	0.0629		-8.2637	0.2388			-7.2686	false	0.5891	true	3	12	1	81.1931
H8	Sample 45	Primer T13-1	UNKNOWN	SYBR	None	154.1884	75.634	314.3306	19.2165	19.1721	0.0629		-8.2637	0.2388			-7.2686	false	0.5891	true	3	13	1	81.1931
Analysis Type = Singleplex
Endogenous Control = Primer T12-2
RQ Min/Max Confidence Level = 95.0
Reference Sample = Sample 37
