# Supplementary material for: Dating Pupae of the Blow Fly Calliphora vicina Robineau–Desvoidy 1830 (Diptera: Calliphoridae) for Post Mortem Interval—Estimation: Validation of Molecular Age Markers
Source: Genes (Basel). 2018 Mar 9;9(3):153. doi: 10.3390/genes9030153 (PMC5867874; doi:10.3390/genes9030153)
Supplement: Supplementary file 1 [file genes-09-00153-s001.zip › S2/CV17/PT13-2_CV17G1_1-10_3MACE-Samples_RUNdata.txt]

* Block Type = 96well
* Chemistry = SYBR_GREEN
* Experiment File Name = D:\RMIF_Doktorarbeit_BZ\Ergebnisse\MACE\OneStepRTqPCR\InvitrogenSYBR-GreenER_MACE\Primer T13-2 MACE.eds
* Experiment Run End Time = Not Started
* Instrument Type = steponeplus
* Passive Reference = ROX
[Results]
Well	Sample Name	Target Name	Task	Reporter	Quencher	RQ	RQ Min	RQ Max	Cт	Cт Mean	Cт SD	ΔCт	ΔCт Mean	ΔCт SE	HK Control ΔCт Mean	HK Control ΔCт SE	ΔΔCт	Automatic Ct Threshold	Ct Threshold	Automatic Baseline	Baseline Start	Baseline End	Efficiency	Tm1	Tm2	Tm3	Comments
A1	Sample 01	Primer T13-2	UNKNOWN	SYBR	None				26.2426	26.3752	0.134							false	0.4813	true	3	20	1	81.2042
A2	Sample 01	Primer T13-2	UNKNOWN	SYBR	None				26.3725	26.3752	0.134							false	0.4813	true	3	20	1	81.2042
A3	Sample 01	Primer T13-2	UNKNOWN	SYBR	None				26.5105	26.3752	0.134							false	0.4813	true	3	20	1	81.2058
A4	Sample 02	Primer T13-2	UNKNOWN	SYBR	None				26.7743	26.7345	0.0464							false	0.4813	true	3	21	1	81.3552
A5	Sample 02	Primer T13-2	UNKNOWN	SYBR	None				26.7456	26.7345	0.0464							false	0.4813	true	3	21	1	81.0594
A6	Sample 02	Primer T13-2	UNKNOWN	SYBR	None				26.6836	26.7345	0.0464							false	0.4813	true	3	20	1	81.0594
A7	Sample 03	Primer T13-2	UNKNOWN	SYBR	None				26.8088	26.8374	0.0835							false	0.4813	true	3	21	1	81.3545
A8	Sample 03	Primer T13-2	UNKNOWN	SYBR	None				26.7719	26.8374	0.0835							false	0.4813	true	3	20	1	81.3545
A9	Sample 03	Primer T13-2	UNKNOWN	SYBR	None				26.9314	26.8374	0.0835							false	0.4813	true	3	21	1	81.3542
A10	Sample 04	Primer T13-2	UNKNOWN	SYBR	None				27.2082	27.0851	0.1098							false	0.4813	true	3	21	1	81.3542
A11	Sample 04	Primer T13-2	UNKNOWN	SYBR	None				26.9973	27.0851	0.1098							false	0.4813	true	3	21	1	81.3569
A12	Sample 04	Primer T13-2	UNKNOWN	SYBR	None				27.0498	27.0851	0.1098							false	0.4813	true	3	21	1	81.3569
B1	Sample 05	Primer T13-2	UNKNOWN	SYBR	None				26.1319	26.1237	0.1511							false	0.4813	true	3	20	1	81.2042
B2	Sample 05	Primer T13-2	UNKNOWN	SYBR	None				25.9687	26.1237	0.1511							false	0.4813	true	3	20	1	81.2042
B3	Sample 05	Primer T13-2	UNKNOWN	SYBR	None				26.2706	26.1237	0.1511							false	0.4813	true	3	20	1	81.2058
B7	Sample 07	Primer T13-2	UNKNOWN	SYBR	None				26.8655	26.9389	0.1272							false	0.4813	true	3	21	1	81.3545
B8	Sample 07	Primer T13-2	UNKNOWN	SYBR	None				26.8655	26.9389	0.1272							false	0.4813	true	3	21	1	81.3545
B9	Sample 07	Primer T13-2	UNKNOWN	SYBR	None				27.0858	26.9389	0.1272							false	0.4813	true	3	21	1	81.3542
B10	Sample 08	Primer T13-2	UNKNOWN	SYBR	None				26.8677	26.8202	0.0416							false	0.4813	true	3	21	1	81.2048
B11	Sample 08	Primer T13-2	UNKNOWN	SYBR	None				26.8026	26.8202	0.0416							false	0.4813	true	3	20	1	81.2075
B12	Sample 08	Primer T13-2	UNKNOWN	SYBR	None				26.7903	26.8202	0.0416							false	0.4813	true	3	21	1	81.2075
C1	Sample 09	Primer T13-2	UNKNOWN	SYBR	None				25.9504	26.4145	0.415							false	0.4813	true	3	20	1	81.3536
C2	Sample 09	Primer T13-2	UNKNOWN	SYBR	None				26.5431	26.4145	0.415							false	0.4813	true	3	20	1	81.2042
C3	Sample 09	Primer T13-2	UNKNOWN	SYBR	None				26.7499	26.4145	0.415							false	0.4813	true	3	21	1	81.3552
C4	Sample 10	Primer T13-2	UNKNOWN	SYBR	None				26.5667	26.5381	0.0491							false	0.4813	true	3	20	1	81.2058
C5	Sample 10	Primer T13-2	UNKNOWN	SYBR	None				26.5662	26.5381	0.0491							false	0.4813	true	3	20	1	81.0594
C6	Sample 10	Primer T13-2	UNKNOWN	SYBR	None				26.4815	26.5381	0.0491							false	0.4813	true	3	20	1	81.0594
C7	Sample 11	Primer T13-2	UNKNOWN	SYBR	None				26.4124	26.4554	0.1705							false	0.4813	true	3	20	1	81.3545
C8	Sample 11	Primer T13-2	UNKNOWN	SYBR	None				26.3106	26.4554	0.1705							false	0.4813	true	3	20	1	81.3545
C9	Sample 11	Primer T13-2	UNKNOWN	SYBR	None				26.6433	26.4554	0.1705							false	0.4813	true	3	20	1	81.3542
C10	Sample 12	Primer T13-2	UNKNOWN	SYBR	None				26.9465	26.8696	0.1005							false	0.4813	true	3	21	1	81.2048
C11	Sample 12	Primer T13-2	UNKNOWN	SYBR	None				26.9064	26.8696	0.1005							false	0.4813	true	3	21	1	81.2075
C12	Sample 12	Primer T13-2	UNKNOWN	SYBR	None				26.7559	26.8696	0.1005							false	0.4813	true	3	20	1	81.2075
D1	Sample 13	Primer T13-2	UNKNOWN	SYBR	None				26.2732	26.7093	0.406							false	0.4813	true	3	20	1	81.2042
D2	Sample 13	Primer T13-2	UNKNOWN	SYBR	None				27.0762	26.7093	0.406							false	0.4813	true	3	21	1	81.2042
D3	Sample 13	Primer T13-2	UNKNOWN	SYBR	None				26.7785	26.7093	0.406							false	0.4813	true	3	21	1	81.3552
D4	Sample 14	Primer T13-2	UNKNOWN	SYBR	None				26.3485	26.7346	0.3347							false	0.4813	true	3	20	1	81.2058
D5	Sample 14	Primer T13-2	UNKNOWN	SYBR	None				26.9422	26.7346	0.3347							false	0.4813	true	3	20	1	81.2088
D6	Sample 14	Primer T13-2	UNKNOWN	SYBR	None				26.9131	26.7346	0.3347							false	0.4813	true	3	21	1	81.0594
D7	Sample 15	Primer T13-2	UNKNOWN	SYBR	None				27.0584	27.3564	0.2583							false	0.4813	true	3	21	1	81.2051
D8	Sample 15	Primer T13-2	UNKNOWN	SYBR	None				27.518	27.3564	0.2583							false	0.4813	true	3	21	1	81.2051
D9	Sample 15	Primer T13-2	UNKNOWN	SYBR	None				27.4927	27.3564	0.2583							false	0.4813	true	3	21	1	81.2048
D10	Sample 16	Primer T13-2	UNKNOWN	SYBR	None				26.9357	26.8692	0.1792							false	0.4813	true	3	21	1	81.2048
D11	Sample 16	Primer T13-2	UNKNOWN	SYBR	None				27.0057	26.8692	0.1792							false	0.4813	true	3	21	1	81.2075
D12	Sample 16	Primer T13-2	UNKNOWN	SYBR	None				26.6663	26.8692	0.1792							false	0.4813	true	3	20	1	81.2075
E1	Sample 17	Primer T13-2	UNKNOWN	SYBR	None				25.9105	26.2447	0.3266							false	0.4813	true	3	19	1	81.2042	72.5394
E2	Sample 17	Primer T13-2	UNKNOWN	SYBR	None				26.2605	26.2447	0.3266							false	0.4813	true	3	20	1	81.2042
E3	Sample 17	Primer T13-2	UNKNOWN	SYBR	None				26.5632	26.2447	0.3266							false	0.4813	true	3	20	1	81.3552
E4	Sample 18	Primer T13-2	UNKNOWN	SYBR	None				26.6344	26.6876	0.173							false	0.4813	true	3	21	1	81.3552
E5	Sample 18	Primer T13-2	UNKNOWN	SYBR	None				26.8809	26.6876	0.173							false	0.4813	true	3	20	1	81.3582
E6	Sample 18	Primer T13-2	UNKNOWN	SYBR	None				26.5474	26.6876	0.173							false	0.4813	true	3	20	1	81.3582
E7	Sample 19	Primer T13-2	UNKNOWN	SYBR	None				26.5616	26.4856	0.125							false	0.4813	true	3	20	1	81.3545
E8	Sample 19	Primer T13-2	UNKNOWN	SYBR	None				26.5538	26.4856	0.125							false	0.4813	true	3	20	1	81.3545
E9	Sample 19	Primer T13-2	UNKNOWN	SYBR	None				26.3414	26.4856	0.125							false	0.4813	true	3	20	1	81.3542
E10	Sample 20	Primer T13-2	UNKNOWN	SYBR	None				26.8865	26.9819	0.1879							false	0.4813	true	3	20	1	81.2048
E11	Sample 20	Primer T13-2	UNKNOWN	SYBR	None				27.1984	26.9819	0.1879							false	0.4813	true	3	21	1	81.2075
E12	Sample 20	Primer T13-2	UNKNOWN	SYBR	None				26.8607	26.9819	0.1879							false	0.4813	true	3	20	1	81.2075
F1	Sample 21	Primer T13-2	UNKNOWN	SYBR	None				26.5643	26.6487	0.1567							false	0.4813	true	3	20	1	81.3536
F2	Sample 21	Primer T13-2	UNKNOWN	SYBR	None				26.8295	26.6487	0.1567							false	0.4813	true	3	21	1	81.2042
F3	Sample 21	Primer T13-2	UNKNOWN	SYBR	None				26.5523	26.6487	0.1567							false	0.4813	true	3	20	1	81.5046
F4	Sample 22	Primer T13-2	UNKNOWN	SYBR	None				26.3539	26.4376	0.1147							false	0.4813	true	3	20	1	81.5046
F5	Sample 22	Primer T13-2	UNKNOWN	SYBR	None				26.5683	26.4376	0.1147							false	0.4813	true	3	20	1	81.3582
F6	Sample 22	Primer T13-2	UNKNOWN	SYBR	None				26.3905	26.4376	0.1147							false	0.4813	true	3	20	1	81.3582
F7	Sample 23	Primer T13-2	UNKNOWN	SYBR	None				25.8034	25.8946	0.08							false	0.4813	true	3	19	1	81.3545
F8	Sample 23	Primer T13-2	UNKNOWN	SYBR	None				25.9526	25.8946	0.08							false	0.4813	true	3	20	1	81.3545
F9	Sample 23	Primer T13-2	UNKNOWN	SYBR	None				25.9277	25.8946	0.08							false	0.4813	true	3	19	1	81.3542
F10	Sample 24	Primer T13-2	UNKNOWN	SYBR	None				25.9313	26.1011	0.1556							false	0.4813	true	3	20	1	81.3542
F11	Sample 24	Primer T13-2	UNKNOWN	SYBR	None				26.2367	26.1011	0.1556							false	0.4813	true	3	20	1	81.3569	72.2448
F12	Sample 24	Primer T13-2	UNKNOWN	SYBR	None				26.1354	26.1011	0.1556							false	0.4813	true	3	20	1	81.3569
G1	Sample 25	Primer T13-2	UNKNOWN	SYBR	None				23.8504	24.0115	0.2037							false	0.4813	true	3	18	1	81.2042
G2	Sample 25	Primer T13-2	UNKNOWN	SYBR	None				24.2405	24.0115	0.2037							false	0.4813	true	3	18	1	81.2042
G3	Sample 25	Primer T13-2	UNKNOWN	SYBR	None				23.9437	24.0115	0.2037							false	0.4813	true	3	18	1	81.3552
G4	Sample 26	Primer T13-2	UNKNOWN	SYBR	None				23.7327	24.0252	0.2581							false	0.4813	true	3	17	1	81.3552
G5	Sample 26	Primer T13-2	UNKNOWN	SYBR	None				24.122	24.0252	0.2581							false	0.4813	true	3	18	1	81.3582
G6	Sample 26	Primer T13-2	UNKNOWN	SYBR	None				24.2209	24.0252	0.2581							false	0.4813	true	3	18	1	81.3582
G7	Sample 27	Primer T13-2	UNKNOWN	SYBR	None				23.3779	23.488	0.0979							false	0.4813	true	3	17	1	81.3545
G8	Sample 27	Primer T13-2	UNKNOWN	SYBR	None				23.521	23.488	0.0979							false	0.4813	true	3	17	1	81.3545
G9	Sample 27	Primer T13-2	UNKNOWN	SYBR	None				23.5651	23.488	0.0979							false	0.4813	true	3	17	1	81.5037
G10	Sample 28	Primer T13-2	UNKNOWN	SYBR	None				24.671	24.7733	0.124							false	0.4813	true	3	18	1	81.3542
G11	Sample 28	Primer T13-2	UNKNOWN	SYBR	None				24.9112	24.7733	0.124							false	0.4813	true	3	18	1	81.3569
G12	Sample 28	Primer T13-2	UNKNOWN	SYBR	None				24.7376	24.7733	0.124							false	0.4813	true	3	18	1	81.3569
H1	Sample 29	Primer T13-2	UNKNOWN	SYBR	None				24.4277	24.677	0.2467							false	0.4813	true	3	18	1	81.3536
H2	Sample 29	Primer T13-2	UNKNOWN	SYBR	None				24.6823	24.677	0.2467							false	0.4813	true	3	19	1	81.3536
H3	Sample 29	Primer T13-2	UNKNOWN	SYBR	None				24.9209	24.677	0.2467							false	0.4813	true	3	19	1	81.5046
H4	Sample 30	Primer T13-2	UNKNOWN	SYBR	None				25.4011	25.567	0.2396							false	0.4813	true	3	19	1	81.5046	71.6437
H5	Sample 30	Primer T13-2	UNKNOWN	SYBR	None				25.4581	25.567	0.2396							false	0.4813	true	3	19	1	81.5077
H6	Sample 30	Primer T13-2	UNKNOWN	SYBR	None				25.8417	25.567	0.2396							false	0.4813	true	3	20	1	81.5077
Analysis Type = Singleplex
Endogenous Control = Primer T13-2
RQ Min/Max Confidence Level = 95.0
Reference Sample = Sample 01
