# Supplementary material for: Dating Pupae of the Blow Fly Calliphora vicina Robineau–Desvoidy 1830 (Diptera: Calliphoridae) for Post Mortem Interval—Estimation: Validation of Molecular Age Markers
Source: Genes (Basel). 2018 Mar 9;9(3):153. doi: 10.3390/genes9030153 (PMC5867874; doi:10.3390/genes9030153)
Supplement: Supplementary file 1 [file genes-09-00153-s001.zip › S2/CV17/PT13-2_CV17G1_11-15_3MACE-Samples_RUNdata.txt]

* Block Type = 96well
* Chemistry = SYBR_GREEN
* Experiment File Name = D:\RMIF_Doktorarbeit_BZ\Ergebnisse\MACE\OneStepRTqPCR\InvitrogenSYBR-GreenER_MACE\Primer T13-2 T14-1 MACE.eds
* Experiment Run End Time = Not Started
* Instrument Type = steponeplus
* Passive Reference = ROX
[Results]
Well	Sample Name	Target Name	Task	Reporter	Quencher	RQ	RQ Min	RQ Max	Cт	Cт Mean	Cт SD	ΔCт	ΔCт Mean	ΔCт SE	HK Control ΔCт Mean	HK Control ΔCт SE	ΔΔCт	Automatic Ct Threshold	Ct Threshold	Automatic Baseline	Baseline Start	Baseline End	Efficiency	Tm1	Tm2	Tm3	Comments
A1	Sample 31	Primer T13-2	UNKNOWN	SYBR	None				25.7798	26.278	0.4824							false	0.4813	true	3	20	1	81.3372
A2	Sample 31	Primer T13-2	UNKNOWN	SYBR	None				26.3114	26.278	0.4824							false	0.4813	true	3	20	1	81.3372
A3	Sample 31	Primer T13-2	UNKNOWN	SYBR	None				26.7428	26.278	0.4824							false	0.4813	true	3	21	1	81.3384
A4	Sample 32	Primer T13-2	UNKNOWN	SYBR	None				25.9259	26.2698	0.4862							false	0.4813	true	3	20	1	81.4879
A6	Sample 32	Primer T13-2	UNKNOWN	SYBR	None				26.6136	26.2698	0.4862							false	0.4813	true	3	20	1	81.1866
A7	Sample 33	Primer T13-2	UNKNOWN	SYBR	None				24.9901	24.9937	0.0047							false	0.4813	true	3	19	1	81.4842
A8	Sample 33	Primer T13-2	UNKNOWN	SYBR	None				24.9921	24.9937	0.0047							false	0.4813	true	3	19	1	81.4842
A9	Sample 33	Primer T13-2	UNKNOWN	SYBR	None				24.9991	24.9937	0.0047							false	0.4813	true	3	19	1	81.3377
A10	Sample 34	Primer T13-2	UNKNOWN	SYBR	None				22.2111	22.1345	0.1283							false	0.4813	true	3	16	1	81.4872
A11	Sample 34	Primer T13-2	UNKNOWN	SYBR	None				22.2061	22.1345	0.1283							false	0.4813	true	3	16	1	81.4895
A12	Sample 34	Primer T13-2	UNKNOWN	SYBR	None				21.9864	22.1345	0.1283							false	0.4813	true	3	16	1	81.4895
B1	Sample 35	Primer T13-2	UNKNOWN	SYBR	None				24.3648	24.3581	0.0063							false	0.4813	true	3	18	1	81.3372
B2	Sample 35	Primer T13-2	UNKNOWN	SYBR	None				24.3572	24.3581	0.0063							false	0.4813	true	3	18	1	81.3372
B3	Sample 35	Primer T13-2	UNKNOWN	SYBR	None				24.3523	24.3581	0.0063							false	0.4813	true	3	18	1	81.4879
B4	Sample 36	Primer T13-2	UNKNOWN	SYBR	None				20.6826	20.6525	0.097							false	0.4813	true	3	14	1	81.3384
B5	Sample 36	Primer T13-2	UNKNOWN	SYBR	None				20.5441	20.6525	0.097							false	0.4813	true	3	14	1	81.1866
B6	Sample 36	Primer T13-2	UNKNOWN	SYBR	None				20.731	20.6525	0.097							false	0.4813	true	3	15	1	81.1866
B7	Sample 37	Primer T13-2	UNKNOWN	SYBR	None				17.2183	17.2788	0.0782							false	0.4813	true	3	11	1	81.4842
B8	Sample 37	Primer T13-2	UNKNOWN	SYBR	None				17.3671	17.2788	0.0782							false	0.4813	true	3	11	1	81.4842
B9	Sample 37	Primer T13-2	UNKNOWN	SYBR	None				17.251	17.2788	0.0782							false	0.4813	true	3	11	1	81.4872
B10	Sample 38	Primer T13-2	UNKNOWN	SYBR	None				17.5547	17.6504	0.1685							false	0.4813	true	3	11	1	81.4872
B11	Sample 38	Primer T13-2	UNKNOWN	SYBR	None				17.845	17.6504	0.1685							false	0.4813	true	3	11	1	81.4895
B12	Sample 38	Primer T13-2	UNKNOWN	SYBR	None				17.5514	17.6504	0.1685							false	0.4813	true	3	11	1	81.4895
C1	Sample 39	Primer T13-2	UNKNOWN	SYBR	None				15.7452	15.895	0.1297							false	0.4813	true	3	9	1	81.3372
C2	Sample 39	Primer T13-2	UNKNOWN	SYBR	None				15.9716	15.895	0.1297							false	0.4813	true	3	9	1	81.3372
C3	Sample 39	Primer T13-2	UNKNOWN	SYBR	None				15.9681	15.895	0.1297							false	0.4813	true	3	10	1	81.4879
C4	Sample 40	Primer T13-2	UNKNOWN	SYBR	None				15.9445	15.9942	0.0509							false	0.4813	true	3	10	1	81.3384
C5	Sample 40	Primer T13-2	UNKNOWN	SYBR	None				15.9918	15.9942	0.0509							false	0.4813	true	3	10	1	81.1866
C6	Sample 40	Primer T13-2	UNKNOWN	SYBR	None				16.0463	15.9942	0.0509							false	0.4813	true	3	10	1	81.1866
C7	Sample 41	Primer T13-2	UNKNOWN	SYBR	None				19.1941	19.3025	0.1168							false	0.4813	true	3	13	1	81.4842
C8	Sample 41	Primer T13-2	UNKNOWN	SYBR	None				19.2873	19.3025	0.1168							false	0.4813	true	3	13	1	81.4842
C9	Sample 41	Primer T13-2	UNKNOWN	SYBR	None				19.4262	19.3025	0.1168							false	0.4813	true	3	13	1	81.3377
C10	Sample 42	Primer T13-2	UNKNOWN	SYBR	None				16.2797	16.3264	0.1076							false	0.4813	true	3	10	1	81.4872
C11	Sample 42	Primer T13-2	UNKNOWN	SYBR	None				16.2501	16.3264	0.1076							false	0.4813	true	3	9	1	81.4895
C12	Sample 42	Primer T13-2	UNKNOWN	SYBR	None				16.4495	16.3264	0.1076							false	0.4813	true	3	10	1	81.4895
D1	Sample 43	Primer T13-2	UNKNOWN	SYBR	None				22.6338	22.9313	0.3405							false	0.4813	true	3	16	1	81.1877
D2	Sample 43	Primer T13-2	UNKNOWN	SYBR	None				22.8574	22.9313	0.3405							false	0.4813	true	3	16	1	81.1877
D3	Sample 43	Primer T13-2	UNKNOWN	SYBR	None				23.3026	22.9313	0.3405							false	0.4813	true	3	17	1	81.3384
D4	Sample 44	Primer T13-2	UNKNOWN	SYBR	None				23.9971	23.9912	0.0169							false	0.4813	true	3	18	1	81.4879
D5	Sample 44	Primer T13-2	UNKNOWN	SYBR	None				23.9722	23.9912	0.0169							false	0.4813	true	3	18	1	81.3361
D6	Sample 44	Primer T13-2	UNKNOWN	SYBR	None				24.0045	23.9912	0.0169							false	0.4813	true	3	18	1	81.3361
D7	Sample 45	Primer T13-2	UNKNOWN	SYBR	None				23.8326	23.9656	0.188							false	0.4813	true	3	18	1	81.3347
D8	Sample 45	Primer T13-2	UNKNOWN	SYBR	None				24.0986	23.9656	0.188							false	0.4813	true	3	18	1	81.3347
Analysis Type = Singleplex
Endogenous Control = Primer T13-2
RQ Min/Max Confidence Level = 95.0
Reference Sample = Sample 37
