# Supplementary material for: Dating Pupae of the Blow Fly Calliphora vicina Robineau–Desvoidy 1830 (Diptera: Calliphoridae) for Post Mortem Interval—Estimation: Validation of Molecular Age Markers
Source: Genes (Basel). 2018 Mar 9;9(3):153. doi: 10.3390/genes9030153 (PMC5867874; doi:10.3390/genes9030153)
Supplement: Supplementary file 1 [file genes-09-00153-s001.zip › S2/CV17/PT14-1_CV17G1_1-10_3MACE-Samples_RUNdata.txt]

* Block Type = 96well
* Chemistry = SYBR_GREEN
* Experiment File Name = D:\RMIF_Doktorarbeit_BZ\Ergebnisse\MACE\OneStepRTqPCR\InvitrogenSYBR-GreenER_MACE\Primer T14-1-MACE.eds
* Experiment Run End Time = Not Started
* Instrument Type = steponeplus
* Passive Reference = ROX
[Results]
Well	Sample Name	Target Name	Task	Reporter	Quencher	RQ	RQ Min	RQ Max	Cт	Cт Mean	Cт SD	ΔCт	ΔCт Mean	ΔCт SE	HK Control ΔCт Mean	HK Control ΔCт SE	ΔΔCт	Automatic Ct Threshold	Ct Threshold	Automatic Baseline	Baseline Start	Baseline End	Efficiency	Tm1	Tm2	Tm3	Comments
A1	Sample 01	Primer T14-1	UNKNOWN	SYBR	None				27.6041	27.7088	0.226							false	0.5974	true	3	21	1	76.5769
A2	Sample 01	Primer T14-1	UNKNOWN	SYBR	None				27.5541	27.7088	0.226							false	0.5974	true	3	21	1	76.5769
A3	Sample 01	Primer T14-1	UNKNOWN	SYBR	None				27.9682	27.7088	0.226							false	0.5974	true	3	21	1	76.5753
A4	Sample 02	Primer T14-1	UNKNOWN	SYBR	None				27.9378	27.9044	0.0314							false	0.5974	true	3	21	1	76.5753
A5	Sample 02	Primer T14-1	UNKNOWN	SYBR	None				27.9	27.9044	0.0314							false	0.5974	true	3	21	1	76.4289
A6	Sample 02	Primer T14-1	UNKNOWN	SYBR	None				27.8755	27.9044	0.0314							false	0.5974	true	3	21	1	76.4289
A7	Sample 03	Primer T14-1	UNKNOWN	SYBR	None				27.6731	27.688	0.0198							false	0.5974	true	3	21	1	76.5767
A8	Sample 03	Primer T14-1	UNKNOWN	SYBR	None				27.7104	27.688	0.0198							false	0.5974	true	3	21	1	76.5767
A9	Sample 03	Primer T14-1	UNKNOWN	SYBR	None				27.6805	27.688	0.0198							false	0.5974	true	3	21	1	76.428
A10	Sample 04	Primer T14-1	UNKNOWN	SYBR	None				28.2651	28.2849	0.0629							false	0.5974	true	3	22	1	76.428
A11	Sample 04	Primer T14-1	UNKNOWN	SYBR	None				28.2343	28.2849	0.0629							false	0.5974	true	3	21	1	76.4322
A12	Sample 04	Primer T14-1	UNKNOWN	SYBR	None				28.3554	28.2849	0.0629							false	0.5974	true	3	22	1	76.4322
B1	Sample 05	Primer T14-1	UNKNOWN	SYBR	None				27.5953	27.6431	0.0748							false	0.5974	true	3	21	1	76.4275
B2	Sample 05	Primer T14-1	UNKNOWN	SYBR	None				27.6046	27.6431	0.0748							false	0.5974	true	3	21	1	76.4275
B3	Sample 05	Primer T14-1	UNKNOWN	SYBR	None				27.7293	27.6431	0.0748							false	0.5974	true	3	21	1	76.5753
B4	Sample 06	Primer T14-1	UNKNOWN	SYBR	None				22.954	22.9608	0.0073							false	0.5974	true	3	16	1	76.5753
B5	Sample 06	Primer T14-1	UNKNOWN	SYBR	None				22.9686	22.9608	0.0073							false	0.5974	true	3	16	1	76.4289
B6	Sample 06	Primer T14-1	UNKNOWN	SYBR	None				22.9599	22.9608	0.0073							false	0.5974	true	3	16	1	76.4289
B7	Sample 07	Primer T14-1	UNKNOWN	SYBR	None				27.6033	27.7035	0.0923							false	0.5974	true	3	22	1	76.4273
B8	Sample 07	Primer T14-1	UNKNOWN	SYBR	None				27.7223	27.7035	0.0923							false	0.5974	true	3	21	1	76.5767
B9	Sample 07	Primer T14-1	UNKNOWN	SYBR	None				27.785	27.7035	0.0923							false	0.5974	true	3	21	1	76.428
B10	Sample 08	Primer T14-1	UNKNOWN	SYBR	None				27.9039	27.9449	0.0373							false	0.5974	true	3	21	1	76.428
B11	Sample 08	Primer T14-1	UNKNOWN	SYBR	None				27.9766	27.9449	0.0373							false	0.5974	true	3	21	1	76.4322
B12	Sample 08	Primer T14-1	UNKNOWN	SYBR	None				27.9543	27.9449	0.0373							false	0.5974	true	3	21	1	76.4322
C1	Sample 09	Primer T14-1	UNKNOWN	SYBR	None				27.4993	27.5285	0.1263							false	0.5974	true	3	21	1	76.4275
C2	Sample 09	Primer T14-1	UNKNOWN	SYBR	None				27.6668	27.5285	0.1263							false	0.5974	true	3	21	1	76.4275
C3	Sample 09	Primer T14-1	UNKNOWN	SYBR	None				27.4195	27.5285	0.1263							false	0.5974	true	3	21	1	76.5753
C4	Sample 10	Primer T14-1	UNKNOWN	SYBR	None				27.6786	27.7237	0.0824							false	0.5974	true	3	21	1	76.4259
C5	Sample 10	Primer T14-1	UNKNOWN	SYBR	None				27.8189	27.7237	0.0824							false	0.5974	true	3	21	1	76.4289
C6	Sample 10	Primer T14-1	UNKNOWN	SYBR	None				27.6737	27.7237	0.0824							false	0.5974	true	3	21	1	76.4289
C7	Sample 11	Primer T14-1	UNKNOWN	SYBR	None				27.5003	27.5456	0.041							false	0.5974	true	3	21	1	76.4273
C8	Sample 11	Primer T14-1	UNKNOWN	SYBR	None				27.5565	27.5456	0.041							false	0.5974	true	3	21	1	76.4273
C9	Sample 11	Primer T14-1	UNKNOWN	SYBR	None				27.58	27.5456	0.041							false	0.5974	true	3	21	1	76.428
C10	Sample 12	Primer T14-1	UNKNOWN	SYBR	None				27.8851	27.9486	0.0759							false	0.5974	true	3	21	1	76.428
C11	Sample 12	Primer T14-1	UNKNOWN	SYBR	None				27.9281	27.9486	0.0759							false	0.5974	true	3	21	1	76.4322
C12	Sample 12	Primer T14-1	UNKNOWN	SYBR	None				28.0327	27.9486	0.0759							false	0.5974	true	3	22	1	76.4322
D1	Sample 13	Primer T14-1	UNKNOWN	SYBR	None				27.9005	27.9346	0.0302							false	0.5974	true	3	21	1	76.4275
D2	Sample 13	Primer T14-1	UNKNOWN	SYBR	None				27.9579	27.9346	0.0302							false	0.5974	true	3	21	1	76.4275
D3	Sample 13	Primer T14-1	UNKNOWN	SYBR	None				27.9453	27.9346	0.0302							false	0.5974	true	3	21	1	76.5753
D4	Sample 14	Primer T14-1	UNKNOWN	SYBR	None				28.0841	28.2375	0.1956							false	0.5974	true	3	21	1	76.4259
D5	Sample 14	Primer T14-1	UNKNOWN	SYBR	None				28.1706	28.2375	0.1956							false	0.5974	true	3	21	1	76.4289
D6	Sample 14	Primer T14-1	UNKNOWN	SYBR	None				28.4578	28.2375	0.1956							false	0.5974	true	3	22	1	76.4289
D7	Sample 15	Primer T14-1	UNKNOWN	SYBR	None				28.1921	28.4179	0.2021							false	0.5974	true	3	22	1	76.4273
D8	Sample 15	Primer T14-1	UNKNOWN	SYBR	None				28.4794	28.4179	0.2021							false	0.5974	true	3	22	1	76.4273
D9	Sample 15	Primer T14-1	UNKNOWN	SYBR	None				28.582	28.4179	0.2021							false	0.5974	true	3	22	1	76.428
D10	Sample 16	Primer T14-1	UNKNOWN	SYBR	None				28.1602	28.2614	0.0995							false	0.5974	true	3	22	1	76.428
D11	Sample 16	Primer T14-1	UNKNOWN	SYBR	None				28.2649	28.2614	0.0995							false	0.5974	true	3	22	1	76.4322
D12	Sample 16	Primer T14-1	UNKNOWN	SYBR	None				28.359	28.2614	0.0995							false	0.5974	true	3	22	1	76.4322
E1	Sample 17	Primer T14-1	UNKNOWN	SYBR	None				27.0519	27.089	0.0548							false	0.5974	true	3	21	1	76.4275
E2	Sample 17	Primer T14-1	UNKNOWN	SYBR	None				27.0632	27.089	0.0548							false	0.5974	true	3	21	1	76.4275
E3	Sample 17	Primer T14-1	UNKNOWN	SYBR	None				27.152	27.089	0.0548							false	0.5974	true	3	21	1	76.5753
E4	Sample 18	Primer T14-1	UNKNOWN	SYBR	None				28.0956	28.0368	0.1045							false	0.5974	true	3	22	1	76.4259
E5	Sample 18	Primer T14-1	UNKNOWN	SYBR	None				27.9162	28.0368	0.1045							false	0.5974	true	3	21	1	76.4289
E6	Sample 18	Primer T14-1	UNKNOWN	SYBR	None				28.0986	28.0368	0.1045							false	0.5974	true	3	21	1	76.4289
E7	Sample 19	Primer T14-1	UNKNOWN	SYBR	None				27.7485	27.7101	0.069							false	0.5974	true	3	21	1	76.4273
E8	Sample 19	Primer T14-1	UNKNOWN	SYBR	None				27.6304	27.7101	0.069							false	0.5974	true	3	21	1	76.4273
E9	Sample 19	Primer T14-1	UNKNOWN	SYBR	None				27.7514	27.7101	0.069							false	0.5974	true	3	21	1	76.428
E10	Sample 20	Primer T14-1	UNKNOWN	SYBR	None				28.1491	28.2511	0.0931							false	0.5974	true	3	22	1	76.428
E11	Sample 20	Primer T14-1	UNKNOWN	SYBR	None				28.3315	28.2511	0.0931							false	0.5974	true	3	22	1	76.4322
E12	Sample 20	Primer T14-1	UNKNOWN	SYBR	None				28.2726	28.2511	0.0931							false	0.5974	true	3	22	1	76.4322
F1	Sample 21	Primer T14-1	UNKNOWN	SYBR	None				27.9371	28.0051	0.0993							false	0.5974	true	3	21	1	76.4275
F2	Sample 21	Primer T14-1	UNKNOWN	SYBR	None				27.9591	28.0051	0.0993							false	0.5974	true	3	21	1	76.4275
F3	Sample 21	Primer T14-1	UNKNOWN	SYBR	None				28.119	28.0051	0.0993							false	0.5974	true	3	21	1	76.5753
F4	Sample 22	Primer T14-1	UNKNOWN	SYBR	None				28.0019	28.1394	0.1399							false	0.5974	true	3	21	1	76.5753
F5	Sample 22	Primer T14-1	UNKNOWN	SYBR	None				28.1347	28.1394	0.1399							false	0.5974	true	3	22	1	76.5783
F6	Sample 22	Primer T14-1	UNKNOWN	SYBR	None				28.2816	28.1394	0.1399							false	0.5974	true	3	22	1	76.5783
F7	Sample 23	Primer T14-1	UNKNOWN	SYBR	None				27.566	27.7146	0.1324							false	0.5974	true	3	21	1	76.4273
F8	Sample 23	Primer T14-1	UNKNOWN	SYBR	None				27.758	27.7146	0.1324							false	0.5974	true	3	21	1	76.4273
F9	Sample 23	Primer T14-1	UNKNOWN	SYBR	None				27.8199	27.7146	0.1324							false	0.5974	true	3	21	1	76.428
F10	Sample 24	Primer T14-1	UNKNOWN	SYBR	None				28.0565	28.3361	0.2459							false	0.5974	true	3	21	1	76.428
F11	Sample 24	Primer T14-1	UNKNOWN	SYBR	None				28.433	28.3361	0.2459							false	0.5974	true	3	22	1	76.4322
F12	Sample 24	Primer T14-1	UNKNOWN	SYBR	None				28.5189	28.3361	0.2459							false	0.5974	true	3	22	1	76.4322
G1	Sample 25	Primer T14-1	UNKNOWN	SYBR	None				28.4552	28.5135	0.0549							false	0.5974	true	3	22	1	76.4275
G2	Sample 25	Primer T14-1	UNKNOWN	SYBR	None				28.5641	28.5135	0.0549							false	0.5974	true	3	22	1	76.4275
G3	Sample 25	Primer T14-1	UNKNOWN	SYBR	None				28.5213	28.5135	0.0549							false	0.5974	true	3	22	1	76.5753
G4	Sample 26	Primer T14-1	UNKNOWN	SYBR	None				28.3331	28.3471	0.1413							false	0.5974	true	3	22	1	76.5753
G5	Sample 26	Primer T14-1	UNKNOWN	SYBR	None				28.2134	28.3471	0.1413							false	0.5974	true	3	22	1	76.5783
G6	Sample 26	Primer T14-1	UNKNOWN	SYBR	None				28.4949	28.3471	0.1413							false	0.5974	true	3	22	1	76.5783
G7	Sample 27	Primer T14-1	UNKNOWN	SYBR	None				28.6734	28.7983	0.1157							false	0.5974	true	3	22	1	76.4273
G8	Sample 27	Primer T14-1	UNKNOWN	SYBR	None				28.8198	28.7983	0.1157							false	0.5974	true	3	22	1	76.4273
G9	Sample 27	Primer T14-1	UNKNOWN	SYBR	None				28.9018	28.7983	0.1157							false	0.5974	true	3	22	1	76.428
G10	Sample 28	Primer T14-1	UNKNOWN	SYBR	None				28.1813	28.4372	0.2343							false	0.5974	true	3	21	1	76.428
G11	Sample 28	Primer T14-1	UNKNOWN	SYBR	None				28.489	28.4372	0.2343							false	0.5974	true	3	22	1	76.4322
G12	Sample 28	Primer T14-1	UNKNOWN	SYBR	None				28.6413	28.4372	0.2343							false	0.5974	true	3	22	1	76.4322
H1	Sample 29	Primer T14-1	UNKNOWN	SYBR	None				28.6162	28.5437	0.1153							false	0.5974	true	3	22	1	76.5769
H2	Sample 29	Primer T14-1	UNKNOWN	SYBR	None				28.6042	28.5437	0.1153							false	0.5974	true	3	22	1	76.4275
H3	Sample 29	Primer T14-1	UNKNOWN	SYBR	None				28.4107	28.5437	0.1153							false	0.5974	true	3	22	1	76.7247
H4	Sample 30	Primer T14-1	UNKNOWN	SYBR	None				28.1752	28.125	0.054							false	0.5974	true	3	21	1	76.7247
H5	Sample 30	Primer T14-1	UNKNOWN	SYBR	None				28.0678	28.125	0.054							false	0.5974	true	3	22	1	76.7277
H6	Sample 30	Primer T14-1	UNKNOWN	SYBR	None				28.132	28.125	0.054							false	0.5974	true	3	22	1	76.7277
Analysis Type = Singleplex
Endogenous Control = Primer T14-1
RQ Min/Max Confidence Level = 95.0
Reference Sample = Sample 01
