# Supplementary material for: Dating Pupae of the Blow Fly Calliphora vicina Robineau–Desvoidy 1830 (Diptera: Calliphoridae) for Post Mortem Interval—Estimation: Validation of Molecular Age Markers
Source: Genes (Basel). 2018 Mar 9;9(3):153. doi: 10.3390/genes9030153 (PMC5867874; doi:10.3390/genes9030153)
Supplement: Supplementary file 1 [file genes-09-00153-s001.zip › S2/CV17/PT14-1_CV17G1_11-15_3MACE-Samples_RUNdata.txt]

* Block Type = 96well
* Chemistry = SYBR_GREEN
* Experiment File Name = D:\RMIF_Doktorarbeit_BZ\Ergebnisse\MACE\OneStepRTqPCR\InvitrogenSYBR-GreenER_MACE\Primer T13-2 T14-1 MACE.eds
* Experiment Run End Time = Not Started
* Instrument Type = steponeplus
* Passive Reference = ROX
[Results]
Well	Sample Name	Target Name	Task	Reporter	Quencher	RQ	RQ Min	RQ Max	Cт	Cт Mean	Cт SD	ΔCт	ΔCт Mean	ΔCт SE	HK Control ΔCт Mean	HK Control ΔCт SE	ΔΔCт	Automatic Ct Threshold	Ct Threshold	Automatic Baseline	Baseline Start	Baseline End	Efficiency	Tm1	Tm2	Tm3	Comments
E1	Sample 31	Primer T14-1	UNKNOWN	SYBR	None				28.838	28.8498	0.078		2.5719	0.2821			-3.4329	false	0.5974	true	3	22	1	76.4045
E2	Sample 31	Primer T14-1	UNKNOWN	SYBR	None				28.7785	28.8498	0.078		2.5719	0.2821			-3.4329	false	0.5974	true	3	22	1	76.4045
E3	Sample 31	Primer T14-1	UNKNOWN	SYBR	None				28.9331	28.8498	0.078		2.5719	0.2821			-3.4329	false	0.5974	true	3	22	1	76.5538
E4	Sample 32	Primer T14-1	UNKNOWN	SYBR	None				28.984	28.9616	0.023		2.6918	0.3441			-3.3129	false	0.5974	true	3	22	1	76.5538
E5	Sample 32	Primer T14-1	UNKNOWN	SYBR	None				28.938	28.9616	0.023		2.6918	0.3441			-3.3129	false	0.5974	true	3	23	1	76.4026
E6	Sample 32	Primer T14-1	UNKNOWN	SYBR	None				28.9627	28.9616	0.023		2.6918	0.3441			-3.3129	false	0.5974	true	3	22	1	76.4026
E7	Sample 33	Primer T14-1	UNKNOWN	SYBR	None				28.6481	28.7546	0.0944		3.7608	0.0546			-2.2439	false	0.5974	true	3	22	1	76.4011
E8	Sample 33	Primer T14-1	UNKNOWN	SYBR	None				28.7873	28.7546	0.0944		3.7608	0.0546			-2.2439	false	0.5974	true	3	22	1	76.4011
E9	Sample 33	Primer T14-1	UNKNOWN	SYBR	None				28.8283	28.7546	0.0944		3.7608	0.0546			-2.2439	false	0.5974	true	3	22	1	76.4045
E10	Sample 34	Primer T14-1	UNKNOWN	SYBR	None				28.7139	28.7332	0.2066		6.5987	0.1404			0.594	false	0.5974	true	3	22	1	76.4045
E11	Sample 34	Primer T14-1	UNKNOWN	SYBR	None				28.5369	28.7332	0.2066		6.5987	0.1404			0.594	false	0.5974	true	3	22	1	76.4068
E12	Sample 34	Primer T14-1	UNKNOWN	SYBR	None				28.9489	28.7332	0.2066		6.5987	0.1404			0.594	false	0.5974	true	3	22	1	76.4068
F1	Sample 35	Primer T14-1	UNKNOWN	SYBR	None				28.255	27.9992	0.2248		3.6411	0.1298			-2.3636	false	0.5974	true	3	22	1	76.4045
F2	Sample 35	Primer T14-1	UNKNOWN	SYBR	None				27.9098	27.9992	0.2248		3.6411	0.1298			-2.3636	false	0.5974	true	3	21	1	76.4045
F3	Sample 35	Primer T14-1	UNKNOWN	SYBR	None				27.8329	27.9992	0.2248		3.6411	0.1298			-2.3636	false	0.5974	true	3	21	1	76.5538
F4	Sample 36	Primer T14-1	UNKNOWN	SYBR	None				26.2223	26.4921	0.3136		5.8396	0.1895			-0.1652	false	0.5974	true	3	19	1	76.5538
F5	Sample 36	Primer T14-1	UNKNOWN	SYBR	None				26.418	26.4921	0.3136		5.8396	0.1895			-0.1652	false	0.5974	true	3	20	1	76.5521
F6	Sample 36	Primer T14-1	UNKNOWN	SYBR	None				26.8362	26.4921	0.3136		5.8396	0.1895			-0.1652	false	0.5974	true	3	21	1	76.5521
F7	Sample 37	Primer T14-1	UNKNOWN	SYBR	None				23.1848	23.2836	0.0987		6.0047	0.0727			0	false	0.5974	true	3	17	1	76.5506
F8	Sample 37	Primer T14-1	UNKNOWN	SYBR	None				23.3822	23.2836	0.0987		6.0047	0.0727			0	false	0.5974	true	3	17	1	76.5506
F9	Sample 37	Primer T14-1	UNKNOWN	SYBR	None				23.2836	23.2836	0.0987		6.0047	0.0727			0	false	0.5974	true	3	17	1	76.554
F10	Sample 38	Primer T14-1	UNKNOWN	SYBR	None				23.7501	23.8326	0.0899		6.1823	0.1103			0.1775	false	0.5974	true	3	17	1	76.554
F11	Sample 38	Primer T14-1	UNKNOWN	SYBR	None				23.8193	23.8326	0.0899		6.1823	0.1103			0.1775	false	0.5974	true	3	17	1	76.5563
F12	Sample 38	Primer T14-1	UNKNOWN	SYBR	None				23.9285	23.8326	0.0899		6.1823	0.1103			0.1775	false	0.5974	true	3	17	1	76.5563
G1	Sample 39	Primer T14-1	UNKNOWN	SYBR	None				20.1591	20.293	0.1164		4.3981	0.1006			-1.6067	false	0.5974	true	3	13	1	76.4045
G2	Sample 39	Primer T14-1	UNKNOWN	SYBR	None				20.37	20.293	0.1164		4.3981	0.1006			-1.6067	false	0.5974	true	3	14	1	76.4045
G3	Sample 39	Primer T14-1	UNKNOWN	SYBR	None				20.3501	20.293	0.1164		4.3981	0.1006			-1.6067	false	0.5974	true	3	14	1	76.7033
G4	Sample 40	Primer T14-1	UNKNOWN	SYBR	None				19.919	20.0212	0.1197		4.027	0.0751			-1.9778	false	0.5974	true	3	13	1	76.7033
G5	Sample 40	Primer T14-1	UNKNOWN	SYBR	None				19.9916	20.0212	0.1197		4.027	0.0751			-1.9778	false	0.5974	true	3	13	1	76.7016
G6	Sample 40	Primer T14-1	UNKNOWN	SYBR	None				20.1529	20.0212	0.1197		4.027	0.0751			-1.9778	false	0.5974	true	3	13	1	76.7016
G7	Sample 41	Primer T14-1	UNKNOWN	SYBR	None				25.4466	25.5895	0.1589		6.287	0.1139			0.2823	false	0.5974	true	3	19	1	76.5506
G8	Sample 41	Primer T14-1	UNKNOWN	SYBR	None				25.5612	25.5895	0.1589		6.287	0.1139			0.2823	false	0.5974	true	3	19	1	76.5506
G9	Sample 41	Primer T14-1	UNKNOWN	SYBR	None				25.7607	25.5895	0.1589		6.287	0.1139			0.2823	false	0.5974	true	3	19	1	76.554
G10	Sample 42	Primer T14-1	UNKNOWN	SYBR	None				21.4332	21.408	0.2073		5.0815	0.1348			-0.9232	false	0.5974	true	3	15	1	76.554
G11	Sample 42	Primer T14-1	UNKNOWN	SYBR	None				21.1892	21.408	0.2073		5.0815	0.1348			-0.9232	false	0.5974	true	3	15	1	76.5563
G12	Sample 42	Primer T14-1	UNKNOWN	SYBR	None				21.6015	21.408	0.2073		5.0815	0.1348			-0.9232	false	0.5974	true	3	15	1	76.4068
H1	Sample 43	Primer T14-1	UNKNOWN	SYBR	None				28.1835	28.2963	0.104		5.365	0.2055			-0.6397	false	0.5974	true	3	22	1	76.554
H2	Sample 43	Primer T14-1	UNKNOWN	SYBR	None				28.317	28.2963	0.104		5.365	0.2055			-0.6397	false	0.5974	true	3	22	1	76.4045
H3	Sample 43	Primer T14-1	UNKNOWN	SYBR	None				28.3883	28.2963	0.104		5.365	0.2055			-0.6397	false	0.5974	true	3	22	1	76.7033
H4	Sample 44	Primer T14-1	UNKNOWN	SYBR	None				28.2544	28.2449	0.0195		4.2537	0.0149			-1.751	false	0.5974	true	3	22	1	76.7033
H5	Sample 44	Primer T14-1	UNKNOWN	SYBR	None				28.2225	28.2449	0.0195		4.2537	0.0149			-1.751	false	0.5974	true	3	22	1	76.7016
H6	Sample 44	Primer T14-1	UNKNOWN	SYBR	None				28.2579	28.2449	0.0195		4.2537	0.0149			-1.751	false	0.5974	true	3	22	1	76.7016
H7	Sample 45	Primer T14-1	UNKNOWN	SYBR	None				27.9776	28.0568	0.1121		4.0912	0.1548			-1.9135	false	0.5974	true	3	22	1	76.5506
H8	Sample 45	Primer T14-1	UNKNOWN	SYBR	None				28.1361	28.0568	0.1121		4.0912	0.1548			-1.9135	false	0.5974	true	3	22	1	76.5506
Analysis Type = Singleplex
Endogenous Control = Primer T13-2
RQ Min/Max Confidence Level = 95.0
Reference Sample = Sample 37
