# Supplementary material for: Dating Pupae of the Blow Fly Calliphora vicina Robineau–Desvoidy 1830 (Diptera: Calliphoridae) for Post Mortem Interval—Estimation: Validation of Molecular Age Markers
Source: Genes (Basel). 2018 Mar 9;9(3):153. doi: 10.3390/genes9030153 (PMC5867874; doi:10.3390/genes9030153)
Supplement: Supplementary file 1 [file genes-09-00153-s001.zip › S2/CV17/PT14-2_CV17G1_1-10_3MACE-Samples_RUNdata.txt]

* Block Type = 96well
* Chemistry = SYBR_GREEN
* Experiment File Name = D:\RMIF_Doktorarbeit_BZ\Ergebnisse\MACE\OneStepRTqPCR\InvitrogenSYBR-GreenER_MACE\Primer T14-2 MACE.eds
* Experiment Run End Time = Not Started
* Instrument Type = steponeplus
* Passive Reference = ROX
[Results]
Well	Sample Name	Target Name	Task	Reporter	Quencher	RQ	RQ Min	RQ Max	Cт	Cт Mean	Cт SD	ΔCт	ΔCт Mean	ΔCт SE	HK Control ΔCт Mean	HK Control ΔCт SE	ΔΔCт	Automatic Ct Threshold	Ct Threshold	Automatic Baseline	Baseline Start	Baseline End	Efficiency	Tm1	Tm2	Tm3	Comments	MTP
A1	Sample 01	Primer T14-2	UNKNOWN	SYBR	None				26.2733	26.5043	0.2377							false	0.9047	true	3	19	1	84.6361	75.2173			Y
A2	Sample 01	Primer T14-2	UNKNOWN	SYBR	None				26.4915	26.5043	0.2377							false	0.9047	true	3	19	1	84.6361	75.0678			Y
A3	Sample 01	Primer T14-2	UNKNOWN	SYBR	None				26.7483	26.5043	0.2377							false	0.9047	true	3	19	1	84.6356	75.0662			Y
A4	Sample 02	Primer T14-2	UNKNOWN	SYBR	None				26.7645	26.7735	0.0661							false	0.9047	true	3	20	1	84.187	75.2157			Y
A5	Sample 02	Primer T14-2	UNKNOWN	SYBR	None				26.8436	26.7735	0.0661							false	0.9047	true	3	20	1	84.0347	75.0654			Y
A6	Sample 02	Primer T14-2	UNKNOWN	SYBR	None				26.7123	26.7735	0.0661							false	0.9047	true	3	20	1	84.0347	75.0654			Y
A7	Sample 03	Primer T14-2	UNKNOWN	SYBR	None				26.606	26.7795	0.1733							false	0.9047	true	3	19	1	84.1852	75.2124			Y
A8	Sample 03	Primer T14-2	UNKNOWN	SYBR	None				26.7799	26.7795	0.1733							false	0.9047	true	3	20	1	84.1852	75.0628			Y
A9	Sample 03	Primer T14-2	UNKNOWN	SYBR	None				26.9526	26.7795	0.1733							false	0.9047	true	3	20	1	84.033	75.0625			Y
A10	Sample 04	Primer T14-2	UNKNOWN	SYBR	None				26.2017	26.3625	0.1934							false	0.9047	true	3	19	1	84.4815	75.0625			Y
A11	Sample 04	Primer T14-2	UNKNOWN	SYBR	None				26.3086	26.3625	0.1934							false	0.9047	true	3	19	1	84.4843	75.2166			Y
A12	Sample 04	Primer T14-2	UNKNOWN	SYBR	None				26.5772	26.3625	0.1934							false	0.9047	true	3	19	1	84.4843	75.2166			Y
B1	Sample 05	Primer T14-2	UNKNOWN	SYBR	None				25.9513	26.1092	0.1501							false	0.9047	true	3	19	1	84.3371	75.0678	81.646		Y
B2	Sample 05	Primer T14-2	UNKNOWN	SYBR	None				26.25	26.1092	0.1501							false	0.9047	true	3	19	1	84.3371	81.646	75.2173		Y
B3	Sample 05	Primer T14-2	UNKNOWN	SYBR	None				26.1263	26.1092	0.1501							false	0.9047	true	3	19	1	75.2157	84.3365	81.7946		Y
B4	Sample 06	Primer T14-2	UNKNOWN	SYBR	None				19.332	19.3506	0.0189							false	0.9047	true	3	12	1	84.7851				N
B5	Sample 06	Primer T14-2	UNKNOWN	SYBR	None				19.3698	19.3506	0.0189							false	0.9047	true	3	12	1	84.6327				N
B6	Sample 06	Primer T14-2	UNKNOWN	SYBR	None				19.35	19.3506	0.0189							false	0.9047	true	3	12	1	84.6327				N
B7	Sample 07	Primer T14-2	UNKNOWN	SYBR	None				27.2587	27.2938	0.0342							false	0.9047	true	3	20	1	84.6339	82.3906	75.2124		Y
B8	Sample 07	Primer T14-2	UNKNOWN	SYBR	None				27.3271	27.2938	0.0342							false	0.9047	true	3	20	1	84.6339	75.2124			Y
B9	Sample 07	Primer T14-2	UNKNOWN	SYBR	None				27.2956	27.2938	0.0342							false	0.9047	true	3	20	1	84.4815	75.0625			Y
B10	Sample 08	Primer T14-2	UNKNOWN	SYBR	None				26.9318	27.0707	0.127							false	0.9047	true	3	20	1	84.033	75.0625			Y
B11	Sample 08	Primer T14-2	UNKNOWN	SYBR	None				27.0995	27.0707	0.127							false	0.9047	true	3	20	1	84.1854	75.2166			Y
B12	Sample 08	Primer T14-2	UNKNOWN	SYBR	None				27.1809	27.0707	0.127							false	0.9047	true	3	20	1	84.1854	75.0671			Y
C1	Sample 09	Primer T14-2	UNKNOWN	SYBR	None				26.8381	26.7452	0.1133							false	0.9047	true	3	20	1	84.0381	75.0678			Y
C2	Sample 09	Primer T14-2	UNKNOWN	SYBR	None				26.619	26.7452	0.1133							false	0.9047	true	3	19	1	84.0381	74.9183			Y
C3	Sample 09	Primer T14-2	UNKNOWN	SYBR	None				26.7784	26.7452	0.1133							false	0.9047	true	3	20	1	84.0375	75.2157			Y
C4	Sample 10	Primer T14-2	UNKNOWN	SYBR	None				26.9426	26.9379	0.0177							false	0.9047	true	3	20	1	84.6356	75.2157			Y
C5	Sample 10	Primer T14-2	UNKNOWN	SYBR	None				26.9184	26.9379	0.0177							false	0.9047	true	3	20	1	84.4832	75.0654			Y
C6	Sample 10	Primer T14-2	UNKNOWN	SYBR	None				26.9527	26.9379	0.0177							false	0.9047	true	3	20	1	84.4832	75.0654			Y
C7	Sample 11	Primer T14-2	UNKNOWN	SYBR	None				26.3072	26.3783	0.0906							false	0.9047	true	3	19	1	84.0357	74.9133			Y
C8	Sample 11	Primer T14-2	UNKNOWN	SYBR	None				26.4803	26.3783	0.0906							false	0.9047	true	3	19	1	84.0357	74.9133			Y
C9	Sample 11	Primer T14-2	UNKNOWN	SYBR	None				26.3474	26.3783	0.0906							false	0.9047	true	3	19	1	84.033	75.0625			Y
C10	Sample 12	Primer T14-2	UNKNOWN	SYBR	None				27.2706	27.1081	0.1414							false	0.9047	true	3	20	1	84.4815	75.212			Y
C11	Sample 12	Primer T14-2	UNKNOWN	SYBR	None				27.0128	27.1081	0.1414							false	0.9047	true	3	20	1	84.4843	75.2166			Y
C12	Sample 12	Primer T14-2	UNKNOWN	SYBR	None				27.041	27.1081	0.1414							false	0.9047	true	3	20	1	84.4843	75.2166			Y
D1	Sample 13	Primer T14-2	UNKNOWN	SYBR	None				26.9413	26.9846	0.0868							false	0.9047	true	3	20	1	83.8885	75.0678			Y
D2	Sample 13	Primer T14-2	UNKNOWN	SYBR	None				27.0846	26.9846	0.0868							false	0.9047	true	3	20	1	83.8885	75.0678			Y
D3	Sample 13	Primer T14-2	UNKNOWN	SYBR	None				26.9281	26.9846	0.0868							false	0.9047	true	3	20	1	84.0375	75.0662			Y
D4	Sample 14	Primer T14-2	UNKNOWN	SYBR	None				27.2242	27.1844	0.1109							false	0.9047	true	3	20	1	84.6356	75.3652			Y
D5	Sample 14	Primer T14-2	UNKNOWN	SYBR	None				27.2698	27.1844	0.1109							false	0.9047	true	3	20	1	84.4832	75.0654	81.3439		Y
D6	Sample 14	Primer T14-2	UNKNOWN	SYBR	None				27.0591	27.1844	0.1109							false	0.9047	true	3	20	1	84.4832	75.2149			Y
D7	Sample 15	Primer T14-2	UNKNOWN	SYBR	None				27.2753	27.416	0.1807							false	0.9047	true	3	20	1	84.0357	75.2124			Y
D8	Sample 15	Primer T14-2	UNKNOWN	SYBR	None				27.6199	27.416	0.1807							false	0.9047	true	3	20	1	84.0357	75.0628			Y
D9	Sample 15	Primer T14-2	UNKNOWN	SYBR	None				27.353	27.416	0.1807							false	0.9047	true	3	20	1	84.033	75.212			Y
D10	Sample 16	Primer T14-2	UNKNOWN	SYBR	None				26.9285	26.989	0.0869							false	0.9047	true	3	20	1	84.1825	74.9129			Y
D11	Sample 16	Primer T14-2	UNKNOWN	SYBR	None				26.95	26.989	0.0869							false	0.9047	true	3	19	1	84.0359	74.9176			Y
D12	Sample 16	Primer T14-2	UNKNOWN	SYBR	None				27.0886	26.989	0.0869							false	0.9047	true	3	20	1	84.0359	75.0671			Y
E1	Sample 17	Primer T14-2	UNKNOWN	SYBR	None				26.9245	26.9463	0.0189							false	0.9047	true	3	20	1	84.4866	75.0678			Y
E2	Sample 17	Primer T14-2	UNKNOWN	SYBR	None				26.9574	26.9463	0.0189							false	0.9047	true	3	20	1	84.4866	74.9183			Y
E3	Sample 17	Primer T14-2	UNKNOWN	SYBR	None				26.957	26.9463	0.0189							false	0.9047	true	3	20	1	84.6356	82.3927	75.2157		Y
E4	Sample 18	Primer T14-2	UNKNOWN	SYBR	None				26.8282	26.6489	0.1565							false	0.9047	true	3	20	1	84.0375	75.0662			Y
E5	Sample 18	Primer T14-2	UNKNOWN	SYBR	None				26.5394	26.6489	0.1565							false	0.9047	true	3	20	1	84.0347	74.9159			Y
E6	Sample 18	Primer T14-2	UNKNOWN	SYBR	None				26.5791	26.6489	0.1565							false	0.9047	true	3	20	1	83.8852	75.0654			Y
E7	Sample 19	Primer T14-2	UNKNOWN	SYBR	None				26.1272	26.1655	0.13							false	0.9047	true	3	19	1	84.1852	74.9133			Y
E8	Sample 19	Primer T14-2	UNKNOWN	SYBR	None				26.059	26.1655	0.13							false	0.9047	true	3	18	1	84.1852	74.9133			Y
E9	Sample 19	Primer T14-2	UNKNOWN	SYBR	None				26.3103	26.1655	0.13							false	0.9047	true	3	19	1	84.1825	74.9129			Y
E10	Sample 20	Primer T14-2	UNKNOWN	SYBR	None				27.4359	27.3369	0.1598							false	0.9047	true	3	20	1	84.332	75.0625			Y
E11	Sample 20	Primer T14-2	UNKNOWN	SYBR	None				27.1526	27.3369	0.1598							false	0.9047	true	3	20	1	84.3349	74.9176			Y
E12	Sample 20	Primer T14-2	UNKNOWN	SYBR	None				27.4223	27.3369	0.1598							false	0.9047	true	3	19	1	84.3349	75.0671			Y
F1	Sample 21	Primer T14-2	UNKNOWN	SYBR	None				26.9715	27.0981	0.2623							false	0.9047	true	3	20	1	84.4866				N
F2	Sample 21	Primer T14-2	UNKNOWN	SYBR	None				26.923	27.0981	0.2623							false	0.9047	true	3	19	1	84.3371				N
F3	Sample 21	Primer T14-2	UNKNOWN	SYBR	None				27.3996	27.0981	0.2623							false	0.9047	true	3	20	1	84.486	75.3652			Y
F4	Sample 22	Primer T14-2	UNKNOWN	SYBR	None				27.1013	27.0442	0.0497							false	0.9047	true	3	20	1	84.0375	75.0662			Y
F5	Sample 22	Primer T14-2	UNKNOWN	SYBR	None				27.0109	27.0442	0.0497							false	0.9047	true	3	20	1	83.8852	75.2149			Y
F6	Sample 22	Primer T14-2	UNKNOWN	SYBR	None				27.0204	27.0442	0.0497							false	0.9047	true	3	20	1	83.8852	75.0654			Y
F7	Sample 23	Primer T14-2	UNKNOWN	SYBR	None				26.895	26.8908	0.0342							false	0.9047	true	3	20	1	84.4843	75.0628			Y
F8	Sample 23	Primer T14-2	UNKNOWN	SYBR	None				26.9228	26.8908	0.0342							false	0.9047	true	3	20	1	84.4843	75.0628			Y
F9	Sample 23	Primer T14-2	UNKNOWN	SYBR	None				26.8547	26.8908	0.0342							false	0.9047	true	3	20	1	84.4815	75.212			Y
F10	Sample 24	Primer T14-2	UNKNOWN	SYBR	None				27.2219	27.3107	0.1521							false	0.9047	true	3	20	1	83.8835	75.212			Y
F11	Sample 24	Primer T14-2	UNKNOWN	SYBR	None				27.2238	27.3107	0.1521							false	0.9047	true	3	20	1	83.7369	75.0671			Y
F12	Sample 24	Primer T14-2	UNKNOWN	SYBR	None				27.4863	27.3107	0.1521							false	0.9047	true	3	20	1	83.7369	74.9176			Y
G1	Sample 25	Primer T14-2	UNKNOWN	SYBR	None				25.3581	25.5768	0.3032							false	0.9047	true	3	18	1	84.6361				N
G2	Sample 25	Primer T14-2	UNKNOWN	SYBR	None				25.4493	25.5768	0.3032							false	0.9047	true	3	18	1	84.6361				N
G3	Sample 25	Primer T14-2	UNKNOWN	SYBR	None				25.9229	25.5768	0.3032							false	0.9047	true	3	19	1	84.7851	75.2157			Y
G4	Sample 26	Primer T14-2	UNKNOWN	SYBR	None				25.2815	25.32	0.1125							false	0.9047	true	3	18	1	84.486				N
G5	Sample 26	Primer T14-2	UNKNOWN	SYBR	None				25.4468	25.32	0.1125							false	0.9047	true	3	18	1	84.3337				N
G6	Sample 26	Primer T14-2	UNKNOWN	SYBR	None				25.2318	25.32	0.1125							false	0.9047	true	3	18	1	84.4832				N
G7	Sample 27	Primer T14-2	UNKNOWN	SYBR	None				24.4813	24.5961	0.1092							false	0.9047	true	3	17	1	84.6339				N
G8	Sample 27	Primer T14-2	UNKNOWN	SYBR	None				24.6986	24.5961	0.1092							false	0.9047	true	3	17	1	84.6339				N
G9	Sample 27	Primer T14-2	UNKNOWN	SYBR	None				24.6084	24.5961	0.1092							false	0.9047	true	3	17	1	84.7805				N
G10	Sample 28	Primer T14-2	UNKNOWN	SYBR	None				25.3501	25.2926	0.249							false	0.9047	true	3	18	1	84.4815				N
G11	Sample 28	Primer T14-2	UNKNOWN	SYBR	None				25.02	25.2926	0.249							false	0.9047	true	3	18	1	84.3349				N
G12	Sample 28	Primer T14-2	UNKNOWN	SYBR	None				25.5078	25.2926	0.249							false	0.9047	true	3	18	1	84.3349				N
H1	Sample 29	Primer T14-2	UNKNOWN	SYBR	None				25.8454	25.89	0.1291							false	0.9047	true	3	18	1	84.3371				N
H2	Sample 29	Primer T14-2	UNKNOWN	SYBR	None				25.789	25.89	0.1291							false	0.9047	true	3	18	1	84.1876				N
H3	Sample 29	Primer T14-2	UNKNOWN	SYBR	None				26.0354	25.89	0.1291							false	0.9047	true	3	19	1	84.486				N
H4	Sample 30	Primer T14-2	UNKNOWN	SYBR	None				26.2643	26.2575	0.039							false	0.9047	true	3	19	1	84.486				N
H5	Sample 30	Primer T14-2	UNKNOWN	SYBR	None				26.2926	26.2575	0.039							false	0.9047	true	3	19	1	84.4832				N
H6	Sample 30	Primer T14-2	UNKNOWN	SYBR	None				26.2156	26.2575	0.039							false	0.9047	true	3	19	1	84.4832	75.2149			Y
Analysis Type = Singleplex
Endogenous Control = Primer T14-2
RQ Min/Max Confidence Level = 95.0
Reference Sample = Sample 01
