# Supplementary material for: Dating Pupae of the Blow Fly Calliphora vicina Robineau–Desvoidy 1830 (Diptera: Calliphoridae) for Post Mortem Interval—Estimation: Validation of Molecular Age Markers
Source: Genes (Basel). 2018 Mar 9;9(3):153. doi: 10.3390/genes9030153 (PMC5867874; doi:10.3390/genes9030153)
Supplement: Supplementary file 1 [file genes-09-00153-s001.zip › S2/CV17/PT14-2_CV17G1_11-15_3MACE-Samples_RUNdata.txt]

* Block Type = 96well
* Chemistry = SYBR_GREEN
* Experiment File Name = D:\RMIF_Doktorarbeit_BZ\Ergebnisse\MACE\OneStepRTqPCR\InvitrogenSYBR-GreenER_MACE\Primer T14-2 T15-1 MACE.eds
* Experiment Run End Time = Not Started
* Instrument Type = steponeplus
* Passive Reference = ROX
[Results]
Well	Sample Name	Target Name	Task	Reporter	Quencher	RQ	RQ Min	RQ Max	Cт	Cт Mean	Cт SD	ΔCт	ΔCт Mean	ΔCт SE	HK Control ΔCт Mean	HK Control ΔCт SE	ΔΔCт	Automatic Ct Threshold	Ct Threshold	Automatic Baseline	Baseline Start	Baseline End	Efficiency	Tm1	Tm2	Tm3	Comments	MTP
A1	Sample 31	Primer T14-2	UNKNOWN	SYBR	None	0.761	0.6048	0.9576	27.0795	27.1991	0.1685		1.9771	0.1194			0.394	false	0.9047	true	3	20	1	84.3472				N
A2	Sample 31	Primer T14-2	UNKNOWN	SYBR	None	0.761	0.6048	0.9576	27.1261	27.1991	0.1685		1.9771	0.1194			0.394	false	0.9047	true	3	20	1	84.3472				N
A3	Sample 31	Primer T14-2	UNKNOWN	SYBR	None	0.761	0.6048	0.9576	27.3918	27.1991	0.1685		1.9771	0.1194			0.394	false	0.9047	true	3	20	1	84.3418				N
A4	Sample 32	Primer T14-2	UNKNOWN	SYBR	None	1.1486	0.8921	1.479	26.9707	27.1228	0.1407		1.3831	0.1313			-0.1999	false	0.9047	true	3	20	1	84.3418				N
A5	Sample 32	Primer T14-2	UNKNOWN	SYBR	None	1.1486	0.8921	1.479	27.1492	27.1228	0.1407		1.3831	0.1313			-0.1999	false	0.9047	true	3	20	1	84.1937				N
A6	Sample 32	Primer T14-2	UNKNOWN	SYBR	None	1.1486	0.8921	1.479	27.2484	27.1228	0.1407		1.3831	0.1313			-0.1999	false	0.9047	true	3	20	1	84.1937	75.0815			Y
A7	Sample 33	Primer T14-2	UNKNOWN	SYBR	None	5.5032	3.4513	8.7751	25.8018	25.7218	0.0759		-0.8772	0.2424			-2.4603	false	0.9047	true	3	19	1	84.3447				N
A8	Sample 33	Primer T14-2	UNKNOWN	SYBR	None	5.5032	3.4513	8.7751	25.6508	25.7218	0.0759		-0.8772	0.2424			-2.4603	false	0.9047	true	3	18	1	84.3447				N
A9	Sample 33	Primer T14-2	UNKNOWN	SYBR	None	5.5032	3.4513	8.7751	25.7127	25.7218	0.0759		-0.8772	0.2424			-2.4603	false	0.9047	true	3	18	1	84.3434				N
A10	Sample 34	Primer T14-2	UNKNOWN	SYBR	None	18.1144	15.0904	21.7443	22.557	22.4995	0.1147		-2.596	0.0949			-4.1791	false	0.9047	true	3	15	1	84.4928				N
A11	Sample 34	Primer T14-2	UNKNOWN	SYBR	None	18.1144	15.0904	21.7443	22.5741	22.4995	0.1147		-2.596	0.0949			-4.1791	false	0.9047	true	3	15	1	84.4931				N
A12	Sample 34	Primer T14-2	UNKNOWN	SYBR	None	18.1144	15.0904	21.7443	22.3675	22.4995	0.1147		-2.596	0.0949			-4.1791	false	0.9047	true	3	15	1	84.4931				N
B1	Sample 35	Primer T14-2	UNKNOWN	SYBR	None	3.539	3.0015	4.1728	25.3266	25.4243	0.1101		-0.2403	0.0856			-1.8234	false	0.9047	true	3	18	1	84.646				N
B2	Sample 35	Primer T14-2	UNKNOWN	SYBR	None	3.539	3.0015	4.1728	25.4027	25.4243	0.1101		-0.2403	0.0856			-1.8234	false	0.9047	true	3	18	1	84.646				N
B3	Sample 35	Primer T14-2	UNKNOWN	SYBR	None	3.539	3.0015	4.1728	25.5436	25.4243	0.1101		-0.2403	0.0856			-1.8234	false	0.9047	true	3	18	1	84.7899				N
B4	Sample 36	Primer T14-2	UNKNOWN	SYBR	None	0.2506	0.2052	0.3061	21.5433	21.7027	0.1382		3.5795	0.1039			1.9965	false	0.9047	true	3	14	1	84.6405				N
B5	Sample 36	Primer T14-2	UNKNOWN	SYBR	None	0.2506	0.2052	0.3061	21.7905	21.7027	0.1382		3.5795	0.1039			1.9965	false	0.9047	true	3	14	1	84.3431				N
B6	Sample 36	Primer T14-2	UNKNOWN	SYBR	None	0.2506	0.2052	0.3061	21.7742	21.7027	0.1382		3.5795	0.1039			1.9965	false	0.9047	true	3	15	1	84.3431				N
B7	Sample 37	Primer T14-2	UNKNOWN	SYBR	None	1	0.8185	1.2218	18.7528	18.6809	0.0623		1.583	0.1041			0	false	0.9047	true	3	11	1	84.6435				N
B8	Sample 37	Primer T14-2	UNKNOWN	SYBR	None	1	0.8185	1.2218	18.6439	18.6809	0.0623		1.583	0.1041			0	false	0.9047	true	3	11	1	84.4941				N
B9	Sample 37	Primer T14-2	UNKNOWN	SYBR	None	1	0.8185	1.2218	18.646	18.6809	0.0623		1.583	0.1041			0	false	0.9047	true	3	11	1	84.4928				N
B10	Sample 38	Primer T14-2	UNKNOWN	SYBR	None	0.6686	0.5086	0.879	18.8507	18.7211	0.1845		2.1638	0.1421			0.5808	false	0.9047	true	3	11	1	84.7916				N
B11	Sample 38	Primer T14-2	UNKNOWN	SYBR	None	0.6686	0.5086	0.879	18.8027	18.7211	0.1845		2.1638	0.1421			0.5808	false	0.9047	true	3	12	1	84.7918				N
B12	Sample 38	Primer T14-2	UNKNOWN	SYBR	None	0.6686	0.5086	0.879	18.5099	18.7211	0.1845		2.1638	0.1421			0.5808	false	0.9047	true	3	11	1	84.9411				N
C1	Sample 39	Primer T14-2	UNKNOWN	SYBR	None	2.0226	1.8578	2.202	17.2504	17.264	0.0681		0.5668	0.0442			-1.0162	false	0.9047	true	3	10	1	84.4966				N
C2	Sample 39	Primer T14-2	UNKNOWN	SYBR	None	2.0226	1.8578	2.202	17.2038	17.264	0.0681		0.5668	0.0442			-1.0162	false	0.9047	true	3	10	1	84.4966				N
C3	Sample 39	Primer T14-2	UNKNOWN	SYBR	None	2.0226	1.8578	2.202	17.3378	17.264	0.0681		0.5668	0.0442			-1.0162	false	0.9047	true	3	10	1	84.6405				N
C4	Sample 40	Primer T14-2	UNKNOWN	SYBR	None	7.5323	6.3146	8.9849	16.9072	17.05	0.1254		-1.33	0.0916			-2.9131	false	0.9047	true	3	9	1	84.6405				N
C5	Sample 40	Primer T14-2	UNKNOWN	SYBR	None	7.5323	6.3146	8.9849	17.1006	17.05	0.1254		-1.33	0.0916			-2.9131	false	0.9047	true	3	10	1	84.4925				N
C6	Sample 40	Primer T14-2	UNKNOWN	SYBR	None	7.5323	6.3146	8.9849	17.1422	17.05	0.1254		-1.33	0.0916			-2.9131	false	0.9047	true	3	10	1	84.4925				N
C7	Sample 41	Primer T14-2	UNKNOWN	SYBR	None	2.7786	2.3779	3.2468	20.0986	20.0292	0.0738		0.1087	0.0809			-1.4744	false	0.9047	true	3	13	1	84.4941				N
C8	Sample 41	Primer T14-2	UNKNOWN	SYBR	None	2.7786	2.3779	3.2468	20.0372	20.0292	0.0738		0.1087	0.0809			-1.4744	false	0.9047	true	3	13	1	84.4941				N
C9	Sample 41	Primer T14-2	UNKNOWN	SYBR	None	2.7786	2.3779	3.2468	19.9517	20.0292	0.0738		0.1087	0.0809			-1.4744	false	0.9047	true	3	13	1	84.4928				N
C10	Sample 42	Primer T14-2	UNKNOWN	SYBR	None	12.4109	10.9437	14.0748	16.7348	16.8347	0.0989		-2.0505	0.0654			-3.6335	false	0.9047	true	3	10	1	84.4928				N
C11	Sample 42	Primer T14-2	UNKNOWN	SYBR	None	12.4109	10.9437	14.0748	16.9326	16.8347	0.0989		-2.0505	0.0654			-3.6335	false	0.9047	true	3	9	1	84.6424				N
C12	Sample 42	Primer T14-2	UNKNOWN	SYBR	None	12.4109	10.9437	14.0748	16.8368	16.8347	0.0989		-2.0505	0.0654			-3.6335	false	0.9047	true	3	10	1	84.6424				N
D1	Sample 43	Primer T14-2	UNKNOWN	SYBR	None	0.3051	0.2741	0.3395	23.9709	24.0484	0.0932		3.2959	0.0555			1.7128	false	0.9047	true	3	17	1	84.3472				N
D2	Sample 43	Primer T14-2	UNKNOWN	SYBR	None	0.3051	0.2741	0.3395	24.0225	24.0484	0.0932		3.2959	0.0555			1.7128	false	0.9047	true	3	17	1	84.3472				N
D3	Sample 43	Primer T14-2	UNKNOWN	SYBR	None	0.3051	0.2741	0.3395	24.1518	24.0484	0.0932		3.2959	0.0555			1.7128	false	0.9047	true	3	17	1	84.4912				N
D4	Sample 44	Primer T14-2	UNKNOWN	SYBR	None	0.2082	0.1861	0.2329	24.6207	24.6695	0.096		3.8471	0.0583			2.2641	false	0.9047	true	3	17	1	84.3418				N
D5	Sample 44	Primer T14-2	UNKNOWN	SYBR	None	0.2082	0.1861	0.2329	24.6076	24.6695	0.096		3.8471	0.0583			2.2641	false	0.9047	true	3	17	1	84.3431				N
D6	Sample 44	Primer T14-2	UNKNOWN	SYBR	None	0.2082	0.1861	0.2329	24.7801	24.6695	0.096		3.8471	0.0583			2.2641	false	0.9047	true	3	17	1	84.1937				N
D7	Sample 45	Primer T14-2	UNKNOWN	SYBR	None	0.3255	0.2664	0.3978	24.7469	24.834	0.1617		3.2022	0.1042			1.6192	false	0.9047	true	3	17	1	84.3447				N
D8	Sample 45	Primer T14-2	UNKNOWN	SYBR	None	0.3255	0.2664	0.3978	25.0205	24.834	0.1617		3.2022	0.1042			1.6192	false	0.9047	true	3	18	1	84.3447				N
D9	Sample 45	Primer T14-2	UNKNOWN	SYBR	None	0.3255	0.2664	0.3978	24.7345	24.834	0.1617		3.2022	0.1042			1.6192	false	0.9047	true	3	17	1	84.3434				N
Analysis Type = Singleplex
Endogenous Control = Primer T15-1
RQ Min/Max Confidence Level = 95.0
Reference Sample = Sample 37
