# Supplementary material for: Dating Pupae of the Blow Fly Calliphora vicina Robineau–Desvoidy 1830 (Diptera: Calliphoridae) for Post Mortem Interval—Estimation: Validation of Molecular Age Markers
Source: Genes (Basel). 2018 Mar 9;9(3):153. doi: 10.3390/genes9030153 (PMC5867874; doi:10.3390/genes9030153)
Supplement: Supplementary file 1 [file genes-09-00153-s001.zip › S2/CV17/PT15-1_CV17G1_1-5_3MACE-Samples_RUNdata.txt]

* Block Type = 96well
* Chemistry = SYBR_GREEN
* Experiment File Name = D:\RMIF_Doktorarbeit_BZ\Ergebnisse\MACE\OneStepRTqPCR\InvitrogenSYBR-GreenER_MACE\Primer T14-2 T15-1 MACE.eds
* Experiment Run End Time = Not Started
* Instrument Type = steponeplus
* Passive Reference = ROX
[Results]
Well	Sample Name	Target Name	Task	Reporter	Quencher	RQ	RQ Min	RQ Max	Cт	Cт Mean	Cт SD	ΔCт	ΔCт Mean	ΔCт SE	HK Control ΔCт Mean	HK Control ΔCт SE	ΔΔCт	Automatic Ct Threshold	Ct Threshold	Automatic Baseline	Baseline Start	Baseline End	Efficiency	Tm1	Tm2	Tm3	Comments	MTP
E1	Sample 01	Primer T15-1	UNKNOWN	SYBR	None				25.1517	25.2221	0.1199							false	0.9162	true	3	18	1	79.8658	84.1978			Y
E2	Sample 01	Primer T15-1	UNKNOWN	SYBR	None				25.154	25.2221	0.1199							false	0.9162	true	3	18	1	79.8658	84.1978			Y
E3	Sample 01	Primer T15-1	UNKNOWN	SYBR	None				25.3605	25.2221	0.1199							false	0.9162	true	3	18	1	80.0098	84.3418			Y
E4	Sample 02	Primer T15-1	UNKNOWN	SYBR	None				25.5634	25.7397	0.1787							false	0.9162	true	3	18	1	79.711	84.043			Y
E5	Sample 02	Primer T15-1	UNKNOWN	SYBR	None				25.7347	25.7397	0.1787							false	0.9162	true	3	19	1	79.7123	83.895			Y
E6	Sample 02	Primer T15-1	UNKNOWN	SYBR	None				25.9208	25.7397	0.1787							false	0.9162	true	3	19	1	79.7123	83.895			Y
E7	Sample 03	Primer T15-1	UNKNOWN	SYBR	None				26.4086	26.599	0.413							false	0.9162	true	3	19	1	79.7135	83.7472			Y
E8	Sample 03	Primer T15-1	UNKNOWN	SYBR	None				26.3155	26.599	0.413							false	0.9162	true	3	19	1	79.7135	83.7472			Y
E9	Sample 03	Primer T15-1	UNKNOWN	SYBR	None				27.0728	26.599	0.413							false	0.9162	true	3	19	1	79.5627	83.5964			Y
E10	Sample 04	Primer T15-1	UNKNOWN	SYBR	None				25.2148	25.0955	0.1178							false	0.9162	true	3	18	1	84.0446	79.8615			Y
E11	Sample 04	Primer T15-1	UNKNOWN	SYBR	None				25.0925	25.0955	0.1178							false	0.9162	true	3	18	1	84.045	79.8631			Y
E12	Sample 04	Primer T15-1	UNKNOWN	SYBR	None				24.9793	25.0955	0.1178							false	0.9162	true	3	18	1	84.045	79.8631			Y
F1	Sample 05	Primer T15-1	UNKNOWN	SYBR	None				25.581	25.6646	0.0993							false	0.9162	true	3	18	1	79.567	84.0484			Y
F2	Sample 05	Primer T15-1	UNKNOWN	SYBR	None				25.6385	25.6646	0.0993							false	0.9162	true	3	19	1	79.7164	84.0484			Y
F3	Sample 05	Primer T15-1	UNKNOWN	SYBR	None				25.7744	25.6646	0.0993							false	0.9162	true	3	18	1	79.8604	84.3418			Y
F4	Sample 06	Primer T15-1	UNKNOWN	SYBR	None				17.9941	18.1231	0.1151							false	0.9162	true	3	11	1	84.4912				N
F5	Sample 06	Primer T15-1	UNKNOWN	SYBR	None				18.1602	18.1231	0.1151							false	0.9162	true	3	11	1	84.3431				N
F6	Sample 06	Primer T15-1	UNKNOWN	SYBR	None				18.2152	18.1231	0.1151							false	0.9162	true	3	11	1	84.3431				N
F7	Sample 07	Primer T15-1	UNKNOWN	SYBR	None				17.2678	17.0978	0.1692							false	0.9162	true	3	10	1	84.0459				N
F8	Sample 07	Primer T15-1	UNKNOWN	SYBR	None				16.9294	17.0978	0.1692							false	0.9162	true	3	10	1	84.0459				N
F9	Sample 07	Primer T15-1	UNKNOWN	SYBR	None				17.0964	17.0978	0.1692							false	0.9162	true	3	10	1	84.194				N
F10	Sample 08	Primer T15-1	UNKNOWN	SYBR	None				16.7376	16.5573	0.163							false	0.9162	true	3	10	1	84.6422				N
F11	Sample 08	Primer T15-1	UNKNOWN	SYBR	None				16.5139	16.5573	0.163							false	0.9162	true	3	9	1	84.4931				N
F12	Sample 08	Primer T15-1	UNKNOWN	SYBR	None				16.4203	16.5573	0.163							false	0.9162	true	3	9	1	84.6424				N
G1	Sample 09	Primer T15-1	UNKNOWN	SYBR	None				16.6692	16.6972	0.0349							false	0.9162	true	3	10	1	84.4966				N
G2	Sample 09	Primer T15-1	UNKNOWN	SYBR	None				16.686	16.6972	0.0349							false	0.9162	true	3	9	1	84.4966				N
G3	Sample 09	Primer T15-1	UNKNOWN	SYBR	None				16.7362	16.6972	0.0349							false	0.9162	true	3	9	1	84.6405				N
G4	Sample 10	Primer T15-1	UNKNOWN	SYBR	None				18.2684	18.38	0.0973							false	0.9162	true	3	11	1	84.6405				N
G5	Sample 10	Primer T15-1	UNKNOWN	SYBR	None				18.4253	18.38	0.0973							false	0.9162	true	3	11	1	84.6419				N
G6	Sample 10	Primer T15-1	UNKNOWN	SYBR	None				18.4465	18.38	0.0973							false	0.9162	true	3	11	1	84.6419				N
G7	Sample 11	Primer T15-1	UNKNOWN	SYBR	None				19.9966	19.9205	0.1191							false	0.9162	true	3	13	1	84.4941				N
G8	Sample 11	Primer T15-1	UNKNOWN	SYBR	None				19.7832	19.9205	0.1191							false	0.9162	true	3	12	1	84.4941				N
G9	Sample 11	Primer T15-1	UNKNOWN	SYBR	None				19.9817	19.9205	0.1191							false	0.9162	true	3	12	1	84.4928				N
G10	Sample 12	Primer T15-1	UNKNOWN	SYBR	None				18.9407	18.8852	0.0551							false	0.9162	true	3	11	1	84.3434				N
G11	Sample 12	Primer T15-1	UNKNOWN	SYBR	None				18.8845	18.8852	0.0551							false	0.9162	true	3	11	1	84.3437				N
G12	Sample 12	Primer T15-1	UNKNOWN	SYBR	None				18.8304	18.8852	0.0551							false	0.9162	true	3	11	1	84.3437				N
H1	Sample 13	Primer T15-1	UNKNOWN	SYBR	None				20.7435	20.7525	0.0237							false	0.9162	true	3	13	1	86.1398	84.1978			Y
H2	Sample 13	Primer T15-1	UNKNOWN	SYBR	None				20.7346	20.7525	0.0237							false	0.9162	true	3	13	1	86.1398	84.1978			Y
H3	Sample 13	Primer T15-1	UNKNOWN	SYBR	None				20.7794	20.7525	0.0237							false	0.9162	true	3	13	1	86.4331	84.3418			Y
H4	Sample 14	Primer T15-1	UNKNOWN	SYBR	None				20.8029	20.8223	0.0313							false	0.9162	true	3	13	1	86.7319				N
H5	Sample 14	Primer T15-1	UNKNOWN	SYBR	None				20.8056	20.8223	0.0313							false	0.9162	true	3	14	1	86.7332				N
H6	Sample 14	Primer T15-1	UNKNOWN	SYBR	None				20.8584	20.8223	0.0313							false	0.9162	true	3	14	1	86.7332				N
H7	Sample 15	Primer T15-1	UNKNOWN	SYBR	None				21.553	21.6317	0.0804							false	0.9162	true	3	14	1	86.5857	84.3447			Y
H8	Sample 15	Primer T15-1	UNKNOWN	SYBR	None				21.7137	21.6317	0.0804							false	0.9162	true	3	14	1	86.5857	84.1953			Y
H9	Sample 15	Primer T15-1	UNKNOWN	SYBR	None				21.6285	21.6317	0.0804							false	0.9162	true	3	14	1	86.7337	84.3434			Y
Analysis Type = Singleplex
Endogenous Control = Primer T15-1
RQ Min/Max Confidence Level = 95.0
Reference Sample = Sample 37
