# Supplementary material for: Dating Pupae of the Blow Fly Calliphora vicina Robineau–Desvoidy 1830 (Diptera: Calliphoridae) for Post Mortem Interval—Estimation: Validation of Molecular Age Markers
Source: Genes (Basel). 2018 Mar 9;9(3):153. doi: 10.3390/genes9030153 (PMC5867874; doi:10.3390/genes9030153)
Supplement: Supplementary file 1 [file genes-09-00153-s001.zip › S2/CV17/PT15-1_CV17G1_6-15_3MACE-Samples_RUNdata.txt]

* Block Type = 96well
* Chemistry = SYBR_GREEN
* Experiment File Name = D:\RMIF_Doktorarbeit_BZ\Ergebnisse\MACE\OneStepRTqPCR\InvitrogenSYBR-GreenER_MACE\Primer T15-1 MACE.eds
* Experiment Run End Time = Not Started
* Instrument Type = steponeplus
* Passive Reference = ROX
[Results]
Well	Sample Name	Target Name	Task	Reporter	Quencher	RQ	RQ Min	RQ Max	Cт	Cт Mean	Cт SD	ΔCт	ΔCт Mean	ΔCт SE	HK Control ΔCт Mean	HK Control ΔCт SE	ΔΔCт	Automatic Ct Threshold	Ct Threshold	Automatic Baseline	Baseline Start	Baseline End	Efficiency	Tm1	Tm2	Tm3	Comments	MTP
A1	Sample 16	Primer T15-1	UNKNOWN	SYBR	None				22.4549	22.5933	0.1325							false	0.9162	true	3	15	1	84.1951	86.5856	79.7129		Y
A2	Sample 16	Primer T15-1	UNKNOWN	SYBR	None				22.6062	22.5933	0.1325							false	0.9162	true	3	15	1	84.0457	86.5856	79.7129		Y
A3	Sample 16	Primer T15-1	UNKNOWN	SYBR	None				22.719	22.5933	0.1325							false	0.9162	true	3	15	1	84.1949	86.5861	79.7114		Y
A4	Sample 17	Primer T15-1	UNKNOWN	SYBR	None				22.7251	22.88	0.145							false	0.9162	true	3	16	1	86.5861	84.6432			Y
A5	Sample 17	Primer T15-1	UNKNOWN	SYBR	None				22.9026	22.88	0.145							false	0.9162	true	3	16	1	86.2876				N
A6	Sample 17	Primer T15-1	UNKNOWN	SYBR	None				23.0125	22.88	0.145							false	0.9162	true	3	16	1	86.2876				N
A7	Sample 18	Primer T15-1	UNKNOWN	SYBR	None				23.1213	23.1402	0.0425							false	0.9162	true	3	16	1	84.4891				N
A8	Sample 18	Primer T15-1	UNKNOWN	SYBR	None				23.1104	23.1402	0.0425							false	0.9162	true	3	16	1	84.4891				N
A9	Sample 18	Primer T15-1	UNKNOWN	SYBR	None				23.1888	23.1402	0.0425							false	0.9162	true	3	16	1	84.3429				N
A10	Sample 19	Primer T15-1	UNKNOWN	SYBR	None				22.9889	22.7026	0.2547							false	0.9162	true	3	16	1	84.1935				N
A11	Sample 19	Primer T15-1	UNKNOWN	SYBR	None				22.618	22.7026	0.2547							false	0.9162	true	3	16	1	84.3417				N
A12	Sample 19	Primer T15-1	UNKNOWN	SYBR	None				22.501	22.7026	0.2547							false	0.9162	true	3	15	1	84.3417				N
B1	Sample 20	Primer T15-1	UNKNOWN	SYBR	None				23.1027	23.137	0.0593							false	0.9162	true	3	16	1	84.1951				N
B2	Sample 20	Primer T15-1	UNKNOWN	SYBR	None				23.2055	23.137	0.0593							false	0.9162	true	3	16	1	84.1951				N
B3	Sample 20	Primer T15-1	UNKNOWN	SYBR	None				23.1029	23.137	0.0593							false	0.9162	true	3	15	1	84.3443				N
B4	Sample 21	Primer T15-1	UNKNOWN	SYBR	None				23.8573	23.9138	0.0868							false	0.9162	true	3	17	1	85.9883	79.7114			Y
B5	Sample 21	Primer T15-1	UNKNOWN	SYBR	None				24.0138	23.9138	0.0868							false	0.9162	true	3	17	1	84.7933	79.563			Y
B6	Sample 21	Primer T15-1	UNKNOWN	SYBR	None				23.8703	23.9138	0.0868							false	0.9162	true	3	16	1	85.5404	79.563			Y
B7	Sample 22	Primer T15-1	UNKNOWN	SYBR	None				24.8325	25.0229	0.171							false	0.9162	true	3	17	1	84.788				N
B8	Sample 22	Primer T15-1	UNKNOWN	SYBR	None				25.1635	25.0229	0.171							false	0.9162	true	3	18	1	84.788				N
B9	Sample 22	Primer T15-1	UNKNOWN	SYBR	None				25.0727	25.0229	0.171							false	0.9162	true	3	18	1	84.7912				N
B10	Sample 23	Primer T15-1	UNKNOWN	SYBR	None				24.3932	24.329	0.1002							false	0.9162	true	3	17	1	84.3429	79.8602			Y
B11	Sample 23	Primer T15-1	UNKNOWN	SYBR	None				24.3803	24.329	0.1002							false	0.9162	true	3	17	1	84.4911	79.8595			Y
B12	Sample 23	Primer T15-1	UNKNOWN	SYBR	None				24.2135	24.329	0.1002							false	0.9162	true	3	17	1	84.4911	79.8595			Y
C1	Sample 24	Primer T15-1	UNKNOWN	SYBR	None				25.0196	25.0012	0.0167							false	0.9162	true	3	18	1	84.0457				N
C2	Sample 24	Primer T15-1	UNKNOWN	SYBR	None				24.997	25.0012	0.0167							false	0.9162	true	3	18	1	84.0457				N
C3	Sample 24	Primer T15-1	UNKNOWN	SYBR	None				24.987	25.0012	0.0167							false	0.9162	true	3	18	1	84.1949				N
C4	Sample 25	Primer T15-1	UNKNOWN	SYBR	None				24.3209	24.4202	0.0862							false	0.9162	true	3	17	1	84.1949				N
C5	Sample 25	Primer T15-1	UNKNOWN	SYBR	None				24.4638	24.4202	0.0862							false	0.9162	true	3	17	1	84.0461				N
C6	Sample 25	Primer T15-1	UNKNOWN	SYBR	None				24.4758	24.4202	0.0862							false	0.9162	true	3	17	1	84.0461				N
C7	Sample 26	Primer T15-1	UNKNOWN	SYBR	None				24.4146	24.381	0.0885							false	0.9162	true	3	17	1	84.1903	80.1558			Y
C8	Sample 26	Primer T15-1	UNKNOWN	SYBR	None				24.4479	24.381	0.0885							false	0.9162	true	3	17	1	84.1903	80.0064			Y
C9	Sample 26	Primer T15-1	UNKNOWN	SYBR	None				24.2807	24.381	0.0885							false	0.9162	true	3	17	1	84.1935	80.0096			Y
C10	Sample 27	Primer T15-1	UNKNOWN	SYBR	None				24.2015	24.1201	0.084							false	0.9162	true	3	17	1	84.1935				N
C11	Sample 27	Primer T15-1	UNKNOWN	SYBR	None				24.125	24.1201	0.084							false	0.9162	true	3	17	1	84.1923				N
C12	Sample 27	Primer T15-1	UNKNOWN	SYBR	None				24.0338	24.1201	0.084							false	0.9162	true	3	17	1	84.1923				N
D1	Sample 28	Primer T15-1	UNKNOWN	SYBR	None				23.6285	23.6145	0.1113							false	0.9162	true	3	16	1	84.0457				N
D2	Sample 28	Primer T15-1	UNKNOWN	SYBR	None				23.7181	23.6145	0.1113							false	0.9162	true	3	16	1	84.0457				N
D3	Sample 28	Primer T15-1	UNKNOWN	SYBR	None				23.4968	23.6145	0.1113							false	0.9162	true	3	16	1	84.1949				N
D4	Sample 29	Primer T15-1	UNKNOWN	SYBR	None				23.6948	23.9898	0.2622							false	0.9162	true	3	16	1	83.7466	79.8609			Y
D5	Sample 29	Primer T15-1	UNKNOWN	SYBR	None				24.1962	23.9898	0.2622							false	0.9162	true	3	17	1	83.7472	79.7124			Y
D6	Sample 29	Primer T15-1	UNKNOWN	SYBR	None				24.0783	23.9898	0.2622							false	0.9162	true	3	17	1	83.7472	79.7124			Y
D7	Sample 30	Primer T15-1	UNKNOWN	SYBR	None				24.1057	24.2477	0.1952							false	0.9162	true	3	17	1	84.0409				N
D8	Sample 30	Primer T15-1	UNKNOWN	SYBR	None				24.4703	24.2477	0.1952							false	0.9162	true	3	17	1	84.1903				N
D9	Sample 30	Primer T15-1	UNKNOWN	SYBR	None				24.167	24.2477	0.1952							false	0.9162	true	3	16	1	84.1935				N
D10	Sample 31	Primer T15-1	UNKNOWN	SYBR	None				24.1257	24.1813	0.0634							false	0.9162	true	3	17	1	84.1935				N
D11	Sample 31	Primer T15-1	UNKNOWN	SYBR	None				24.1679	24.1813	0.0634							false	0.9162	true	3	16	1	84.1923				N
D12	Sample 31	Primer T15-1	UNKNOWN	SYBR	None				24.2503	24.1813	0.0634							false	0.9162	true	3	17	1	84.1923				N
E1	Sample 32	Primer T15-1	UNKNOWN	SYBR	None				23.6667	23.6291	0.052							false	0.9162	true	3	16	1	84.4939				N
E2	Sample 32	Primer T15-1	UNKNOWN	SYBR	None				23.6508	23.6291	0.052							false	0.9162	true	3	16	1	84.3445				N
E3	Sample 32	Primer T15-1	UNKNOWN	SYBR	None				23.5698	23.6291	0.052							false	0.9162	true	3	16	1	84.6432				N
E4	Sample 33	Primer T15-1	UNKNOWN	SYBR	None				23.4181	23.5877	0.1481							false	0.9162	true	3	16	1	84.3443				N
E5	Sample 33	Primer T15-1	UNKNOWN	SYBR	None				23.6541	23.5877	0.1481							false	0.9162	true	3	16	1	84.1955				N
E6	Sample 33	Primer T15-1	UNKNOWN	SYBR	None				23.691	23.5877	0.1481							false	0.9162	true	3	16	1	84.1955				N
E7	Sample 34	Primer T15-1	UNKNOWN	SYBR	None				22.8442	22.9304	0.0799							false	0.9162	true	3	15	1	84.1903				N
E8	Sample 34	Primer T15-1	UNKNOWN	SYBR	None				22.945	22.9304	0.0799							false	0.9162	true	3	15	1	84.1903				N
E9	Sample 34	Primer T15-1	UNKNOWN	SYBR	None				23.002	22.9304	0.0799							false	0.9162	true	3	16	1	84.1935				N
E10	Sample 35	Primer T15-1	UNKNOWN	SYBR	None				22.9508	22.9797	0.0263							false	0.9162	true	3	15	1	84.4924				N
E11	Sample 35	Primer T15-1	UNKNOWN	SYBR	None				22.9861	22.9797	0.0263							false	0.9162	true	3	16	1	84.4911				N
E12	Sample 35	Primer T15-1	UNKNOWN	SYBR	None				23.0022	22.9797	0.0263							false	0.9162	true	3	16	1	84.4911				N
F1	Sample 36	Primer T15-1	UNKNOWN	SYBR	None				22.1755	22.1752	0.0054							false	0.9162	true	3	15	1	84.0457				N
F2	Sample 36	Primer T15-1	UNKNOWN	SYBR	None				22.1805	22.1752	0.0054							false	0.9162	true	3	15	1	84.0457				N
F3	Sample 36	Primer T15-1	UNKNOWN	SYBR	None				22.1696	22.1752	0.0054							false	0.9162	true	3	15	1	84.1949				N
F4	Sample 37	Primer T15-1	UNKNOWN	SYBR	None				20.8181	20.8273	0.1216							false	0.9162	true	3	14	1	86.4366				N
F5	Sample 37	Primer T15-1	UNKNOWN	SYBR	None				20.9532	20.8273	0.1216							false	0.9162	true	3	14	1	86.4371				N
F6	Sample 37	Primer T15-1	UNKNOWN	SYBR	None				20.7106	20.8273	0.1216							false	0.9162	true	3	13	1	86.2876				N
F7	Sample 38	Primer T15-1	UNKNOWN	SYBR	None				21.4554	21.4416	0.029							false	0.9162	true	3	14	1	85.0868				N
F8	Sample 38	Primer T15-1	UNKNOWN	SYBR	None				21.461	21.4416	0.029							false	0.9162	true	3	14	1	85.0868				N
F9	Sample 38	Primer T15-1	UNKNOWN	SYBR	None				21.4082	21.4416	0.029							false	0.9162	true	3	14	1	85.0901				N
F10	Sample 39	Primer T15-1	UNKNOWN	SYBR	None				15.5028	15.6164	0.106							false	0.9162	true	3	8	1	84.3429				N
F11	Sample 39	Primer T15-1	UNKNOWN	SYBR	None				15.6337	15.6164	0.106							false	0.9162	true	3	8	1	84.3417				N
F12	Sample 39	Primer T15-1	UNKNOWN	SYBR	None				15.7127	15.6164	0.106							false	0.9162	true	3	8	1	84.3417				N
G1	Sample 40	Primer T15-1	UNKNOWN	SYBR	None				14.8814	14.9112	0.064							false	0.9162	true	3	8	1	84.6433				N
G2	Sample 40	Primer T15-1	UNKNOWN	SYBR	None				14.9848	14.9112	0.064							false	0.9162	true	3	8	1	84.6433				N
G3	Sample 40	Primer T15-1	UNKNOWN	SYBR	None				14.8675	14.9112	0.064							false	0.9162	true	3	8	1	84.7927				N
G4	Sample 41	Primer T15-1	UNKNOWN	SYBR	None				21.2978	21.2135	0.209							false	0.9162	true	3	14	1	85.241				N
G5	Sample 41	Primer T15-1	UNKNOWN	SYBR	None				21.3672	21.2135	0.209							false	0.9162	true	3	14	1	85.2416				N
G6	Sample 41	Primer T15-1	UNKNOWN	SYBR	None				20.9754	21.2135	0.209							false	0.9162	true	3	13	1	85.2416				N
G7	Sample 42	Primer T15-1	UNKNOWN	SYBR	None				16.0546	16.0463	0.0084							false	0.9162	true	3	8	1	84.3397				N
G8	Sample 42	Primer T15-1	UNKNOWN	SYBR	None				16.0464	16.0463	0.0084							false	0.9162	true	3	9	1	84.3397				N
G9	Sample 42	Primer T15-1	UNKNOWN	SYBR	None				16.0379	16.0463	0.0084							false	0.9162	true	3	9	1	84.3429				N
G10	Sample 43	Primer T15-1	UNKNOWN	SYBR	None				13.9466	13.9403	0.051							false	0.9162	true	3	7	1	85.0901				N
G11	Sample 43	Primer T15-1	UNKNOWN	SYBR	None				13.9879	13.9403	0.051							false	0.9162	true	3	6	1	85.0887				N
G12	Sample 43	Primer T15-1	UNKNOWN	SYBR	None				13.8865	13.9403	0.051							false	0.9162	true	3	7	1	85.0887				N
H1	Sample 44	Primer T15-1	UNKNOWN	SYBR	None				13.2098	13.0044	0.1842							false	0.9162	true	3	6	1	84.6433	79.5635			Y
H2	Sample 44	Primer T15-1	UNKNOWN	SYBR	None				12.9496	13.0044	0.1842							false	0.9162	true	3	5	1	84.6433	79.5635			Y
H3	Sample 44	Primer T15-1	UNKNOWN	SYBR	None				12.8539	13.0044	0.1842							false	0.9162	true	3	5	1	84.9421	79.8609			Y
H4	Sample 45	Primer T15-1	UNKNOWN	SYBR	None				13.9936	13.9791	0.0524							false	0.9162	true	3	7	1	84.6432				N
H5	Sample 45	Primer T15-1	UNKNOWN	SYBR	None				14.0227	13.9791	0.0524							false	0.9162	true	3	7	1	84.4944				N
H6	Sample 45	Primer T15-1	UNKNOWN	SYBR	None				13.9209	13.9791	0.0524							false	0.9162	true	3	7	1	84.4944				N
Analysis Type = Singleplex
Endogenous Control = Primer T15-1
RQ Min/Max Confidence Level = 95.0
Reference Sample = Sample 16
