# Supplementary material for: Dating Pupae of the Blow Fly Calliphora vicina Robineau–Desvoidy 1830 (Diptera: Calliphoridae) for Post Mortem Interval—Estimation: Validation of Molecular Age Markers
Source: Genes (Basel). 2018 Mar 9;9(3):153. doi: 10.3390/genes9030153 (PMC5867874; doi:10.3390/genes9030153)
Supplement: Supplementary file 1 [file genes-09-00153-s001.zip › S2/CV17/PT15-2_CV17G1_1-10_3MACE-Samples_RUNdata.txt]

* Block Type = 96well
* Chemistry = SYBR_GREEN
* Experiment File Name = D:\RMIF_Doktorarbeit_BZ\Ergebnisse\MACE\OneStepRTqPCR\InvitrogenSYBR-GreenER_MACE\Primer T15-2 MACE.eds
* Experiment Run End Time = Not Started
* Instrument Type = steponeplus
* Passive Reference = ROX
[Results]
Well	Sample Name	Target Name	Task	Reporter	Quencher	RQ	RQ Min	RQ Max	Cт	Cт Mean	Cт SD	ΔCт	ΔCт Mean	ΔCт SE	HK Control ΔCт Mean	HK Control ΔCт SE	ΔΔCт	Automatic Ct Threshold	Ct Threshold	Automatic Baseline	Baseline Start	Baseline End	Efficiency	Tm1	Tm2	Tm3	Comments	MTP
A1	Sample 01	Primer T15-2	UNKNOWN	SYBR	None				24.7388	24.8192	0.094							false	1.109	true	3	17	1	83.151				N
A2	Sample 01	Primer T15-2	UNKNOWN	SYBR	None				24.7962	24.8192	0.094							false	1.109	true	3	17	1	83.0016				N
A3	Sample 01	Primer T15-2	UNKNOWN	SYBR	None				24.9226	24.8192	0.094							false	1.109	true	3	17	1	82.9973				N
A4	Sample 02	Primer T15-2	UNKNOWN	SYBR	None				25.0469	25.0447	0.034							false	1.109	true	3	17	1	83.7443				N
A5	Sample 02	Primer T15-2	UNKNOWN	SYBR	None				25.0776	25.0447	0.034							false	1.109	true	3	17	1	83.4488				N
A6	Sample 02	Primer T15-2	UNKNOWN	SYBR	None				25.0096	25.0447	0.034							false	1.109	true	3	17	1	83.4488				N
A7	Sample 03	Primer T15-2	UNKNOWN	SYBR	None				25.5107	25.572	0.1235							false	1.109	true	3	18	1	83.5986				N
A8	Sample 03	Primer T15-2	UNKNOWN	SYBR	None				25.7141	25.572	0.1235							false	1.109	true	3	18	1	83.4492				N
A9	Sample 03	Primer T15-2	UNKNOWN	SYBR	None				25.4912	25.572	0.1235							false	1.109	true	3	18	1	83.1487				N
A10	Sample 04	Primer T15-2	UNKNOWN	SYBR	None				24.8931	24.7858	0.0964							false	1.109	true	3	17	1	83.4474				N
A11	Sample 04	Primer T15-2	UNKNOWN	SYBR	None				24.758	24.7858	0.0964							false	1.109	true	3	17	1	83.4483				N
A12	Sample 04	Primer T15-2	UNKNOWN	SYBR	None				24.7063	24.7858	0.0964							false	1.109	true	3	17	1	83.4483				N
B1	Sample 05	Primer T15-2	UNKNOWN	SYBR	None				25.3152	25.3339	0.0237							false	1.109	true	3	17	1	83.5991				N
B2	Sample 05	Primer T15-2	UNKNOWN	SYBR	None				25.3259	25.3339	0.0237							false	1.109	true	3	18	1	83.4497				N
B3	Sample 05	Primer T15-2	UNKNOWN	SYBR	None				25.3606	25.3339	0.0237							false	1.109	true	3	18	1	83.4455				N
B4	Sample 06	Primer T15-2	UNKNOWN	SYBR	None				17.8995	17.936	0.0344							false	1.109	true	3	10	1	84.0431				N
B5	Sample 06	Primer T15-2	UNKNOWN	SYBR	None				17.9679	17.936	0.0344							false	1.109	true	3	11	1	83.8969				N
B6	Sample 06	Primer T15-2	UNKNOWN	SYBR	None				17.9405	17.936	0.0344							false	1.109	true	3	10	1	83.8969	70.1539			Y
B7	Sample 07	Primer T15-2	UNKNOWN	SYBR	None				17.0406	17.0627	0.0205							false	1.109	true	3	10	1	84.7935	69.5578			Y
B8	Sample 07	Primer T15-2	UNKNOWN	SYBR	None				17.0663	17.0627	0.0205							false	1.109	true	3	10	1	84.6442				N
B9	Sample 07	Primer T15-2	UNKNOWN	SYBR	None				17.0811	17.0627	0.0205							false	1.109	true	3	10	1	84.6424				N
B10	Sample 08	Primer T15-2	UNKNOWN	SYBR	None				16.2455	16.3665	0.1112							false	1.109	true	3	9	1	84.3437				N
B11	Sample 08	Primer T15-2	UNKNOWN	SYBR	None				16.4641	16.3665	0.1112							false	1.109	true	3	10	1	84.3443				N
B12	Sample 08	Primer T15-2	UNKNOWN	SYBR	None				16.39	16.3665	0.1112							false	1.109	true	3	9	1	84.3443				N
C1	Sample 09	Primer T15-2	UNKNOWN	SYBR	None				16.6214	16.6198	0.013							false	1.109	true	3	9	1	84.1966				N
C2	Sample 09	Primer T15-2	UNKNOWN	SYBR	None				16.6319	16.6198	0.013							false	1.109	true	3	9	1	84.1966				N
C3	Sample 09	Primer T15-2	UNKNOWN	SYBR	None				16.606	16.6198	0.013							false	1.109	true	3	9	1	84.3418				N
C4	Sample 10	Primer T15-2	UNKNOWN	SYBR	None				18.4535	18.4517	0.0348							false	1.109	true	3	11	1	84.4912				N
C5	Sample 10	Primer T15-2	UNKNOWN	SYBR	None				18.4161	18.4517	0.0348							false	1.109	true	3	11	1	84.3451				N
C6	Sample 10	Primer T15-2	UNKNOWN	SYBR	None				18.4856	18.4517	0.0348							false	1.109	true	3	11	1	84.3451				N
C7	Sample 11	Primer T15-2	UNKNOWN	SYBR	None				19.1871	19.2278	0.0383							false	1.109	true	3	12	1	84.4948				N
C8	Sample 11	Primer T15-2	UNKNOWN	SYBR	None				19.2632	19.2278	0.0383							false	1.109	true	3	12	1	84.4948				N
C9	Sample 11	Primer T15-2	UNKNOWN	SYBR	None				19.2331	19.2278	0.0383							false	1.109	true	3	12	1	84.493				N
C10	Sample 12	Primer T15-2	UNKNOWN	SYBR	None				18.7226	18.7534	0.0271							false	1.109	true	3	11	1	85.0905				N
C11	Sample 12	Primer T15-2	UNKNOWN	SYBR	None				18.7642	18.7534	0.0271							false	1.109	true	3	11	1	84.9417				N
C12	Sample 12	Primer T15-2	UNKNOWN	SYBR	None				18.7735	18.7534	0.0271							false	1.109	true	3	11	1	84.9417				N
D1	Sample 13	Primer T15-2	UNKNOWN	SYBR	None				20.1638	20.1603	0.0429							false	1.109	true	3	13	1	85.2422				N
D2	Sample 13	Primer T15-2	UNKNOWN	SYBR	None				20.2013	20.1603	0.0429							false	1.109	true	3	13	1	85.2422				N
D3	Sample 13	Primer T15-2	UNKNOWN	SYBR	None				20.1157	20.1603	0.0429							false	1.109	true	3	13	1	85.3875				N
D4	Sample 14	Primer T15-2	UNKNOWN	SYBR	None				20.9307	20.9708	0.0348							false	1.109	true	3	13	1	85.0888				N
D5	Sample 14	Primer T15-2	UNKNOWN	SYBR	None				20.9926	20.9708	0.0348							false	1.109	true	3	14	1	84.7932				N
D6	Sample 14	Primer T15-2	UNKNOWN	SYBR	None				20.9891	20.9708	0.0348							false	1.109	true	3	13	1	84.7932				N
D7	Sample 15	Primer T15-2	UNKNOWN	SYBR	None				21.0907	21.2253	0.2148							false	1.109	true	3	13	1	85.391				N
D8	Sample 15	Primer T15-2	UNKNOWN	SYBR	None				21.4731	21.2253	0.2148							false	1.109	true	3	14	1	85.391				N
D9	Sample 15	Primer T15-2	UNKNOWN	SYBR	None				21.1123	21.2253	0.2148							false	1.109	true	3	13	1	85.3893				N
D10	Sample 16	Primer T15-2	UNKNOWN	SYBR	None				21.6402	21.7276	0.1484							false	1.109	true	3	14	1	84.493				N
D11	Sample 16	Primer T15-2	UNKNOWN	SYBR	None				21.8989	21.7276	0.1484							false	1.109	true	3	14	1	84.4937				N
D12	Sample 16	Primer T15-2	UNKNOWN	SYBR	None				21.6437	21.7276	0.1484							false	1.109	true	3	14	1	84.4937				N
E1	Sample 17	Primer T15-2	UNKNOWN	SYBR	None				21.5453	21.5103	0.0438							false	1.109	true	3	14	1	85.2422				N
E2	Sample 17	Primer T15-2	UNKNOWN	SYBR	None				21.4612	21.5103	0.0438							false	1.109	true	3	14	1	85.2422				N
E3	Sample 17	Primer T15-2	UNKNOWN	SYBR	None				21.5245	21.5103	0.0438							false	1.109	true	3	14	1	85.3875				N
E4	Sample 18	Primer T15-2	UNKNOWN	SYBR	None				21.5448	21.6186	0.064							false	1.109	true	3	14	1	84.6406				N
E5	Sample 18	Primer T15-2	UNKNOWN	SYBR	None				21.6547	21.6186	0.064							false	1.109	true	3	14	1	84.4944				N
E6	Sample 18	Primer T15-2	UNKNOWN	SYBR	None				21.6565	21.6186	0.064							false	1.109	true	3	14	1	84.4944				N
E7	Sample 19	Primer T15-2	UNKNOWN	SYBR	None				21.0199	21.0309	0.042							false	1.109	true	3	13	1	84.9429				N
E8	Sample 19	Primer T15-2	UNKNOWN	SYBR	None				21.0773	21.0309	0.042							false	1.109	true	3	14	1	84.9429				N
E9	Sample 19	Primer T15-2	UNKNOWN	SYBR	None				20.9954	21.0309	0.042							false	1.109	true	3	13	1	84.9411				N
E10	Sample 20	Primer T15-2	UNKNOWN	SYBR	None				22.0004	22.0453	0.0648							false	1.109	true	3	14	1	84.3437				N
E11	Sample 20	Primer T15-2	UNKNOWN	SYBR	None				22.0158	22.0453	0.0648							false	1.109	true	3	15	1	84.3443				N
E12	Sample 20	Primer T15-2	UNKNOWN	SYBR	None				22.1196	22.0453	0.0648							false	1.109	true	3	15	1	84.3443				N
F1	Sample 21	Primer T15-2	UNKNOWN	SYBR	None				22.2564	22.2601	0.0437							false	1.109	true	3	15	1	84.794	71.2013			Y
F2	Sample 21	Primer T15-2	UNKNOWN	SYBR	None				22.3055	22.2601	0.0437							false	1.109	true	3	14	1	84.794				N
F3	Sample 21	Primer T15-2	UNKNOWN	SYBR	None				22.2183	22.2601	0.0437							false	1.109	true	3	15	1	85.0888				N
F4	Sample 22	Primer T15-2	UNKNOWN	SYBR	None				23.2132	23.216	0.0429							false	1.109	true	3	15	1	84.6406				N
F5	Sample 22	Primer T15-2	UNKNOWN	SYBR	None				23.1746	23.216	0.0429							false	1.109	true	3	16	1	84.6438				N
F6	Sample 22	Primer T15-2	UNKNOWN	SYBR	None				23.2602	23.216	0.0429							false	1.109	true	3	16	1	84.4944				N
F7	Sample 23	Primer T15-2	UNKNOWN	SYBR	None				22.8884	22.8747	0.0236							false	1.109	true	3	15	1	84.3454				N
F8	Sample 23	Primer T15-2	UNKNOWN	SYBR	None				22.8882	22.8747	0.0236							false	1.109	true	3	15	1	84.3454	72.2464			Y
F9	Sample 23	Primer T15-2	UNKNOWN	SYBR	None				22.8474	22.8747	0.0236							false	1.109	true	3	16	1	84.3437				N
F10	Sample 24	Primer T15-2	UNKNOWN	SYBR	None				23.4147	23.4324	0.0302							false	1.109	true	3	16	1	84.6424				N
F11	Sample 24	Primer T15-2	UNKNOWN	SYBR	None				23.4153	23.4324	0.0302							false	1.109	true	3	16	1	84.4937				N
F12	Sample 24	Primer T15-2	UNKNOWN	SYBR	None				23.4672	23.4324	0.0302							false	1.109	true	3	16	1	84.3443				N
G1	Sample 25	Primer T15-2	UNKNOWN	SYBR	None				23.3954	23.3627	0.0288							false	1.109	true	3	16	1	84.3459				N
G2	Sample 25	Primer T15-2	UNKNOWN	SYBR	None				23.3413	23.3627	0.0288							false	1.109	true	3	16	1	84.1966				N
G3	Sample 25	Primer T15-2	UNKNOWN	SYBR	None				23.3513	23.3627	0.0288							false	1.109	true	3	16	1	84.4912				N
G4	Sample 26	Primer T15-2	UNKNOWN	SYBR	None				23.5613	23.2724	0.2505							false	1.109	true	3	16	1	84.4912				N
G5	Sample 26	Primer T15-2	UNKNOWN	SYBR	None				23.1156	23.2724	0.2505							false	1.109	true	3	16	1	84.3451				N
G6	Sample 26	Primer T15-2	UNKNOWN	SYBR	None				23.1402	23.2724	0.2505							false	1.109	true	3	16	1	84.3451				N
G7	Sample 27	Primer T15-2	UNKNOWN	SYBR	None				22.8302	22.828	0.0152							false	1.109	true	3	15	1	84.4948				N
G8	Sample 27	Primer T15-2	UNKNOWN	SYBR	None				22.8419	22.828	0.0152							false	1.109	true	3	15	1	84.4948				N
G9	Sample 27	Primer T15-2	UNKNOWN	SYBR	None				22.8117	22.828	0.0152							false	1.109	true	3	15	1	84.493				N
G10	Sample 28	Primer T15-2	UNKNOWN	SYBR	None				22.0501	22.1482	0.0853							false	1.109	true	3	14	1	84.0449				N
G11	Sample 28	Primer T15-2	UNKNOWN	SYBR	None				22.2051	22.1482	0.0853							false	1.109	true	3	15	1	84.0457				N
G12	Sample 28	Primer T15-2	UNKNOWN	SYBR	None				22.1894	22.1482	0.0853							false	1.109	true	3	15	1	84.0457				N
H1	Sample 29	Primer T15-2	UNKNOWN	SYBR	None				23.0387	23.1415	0.096							false	1.109	true	3	15	1	83.7485				N
H2	Sample 29	Primer T15-2	UNKNOWN	SYBR	None				23.157	23.1415	0.096							false	1.109	true	3	16	1	83.7485				N
H3	Sample 29	Primer T15-2	UNKNOWN	SYBR	None				23.2289	23.1415	0.096							false	1.109	true	3	16	1	84.0431				N
H4	Sample 30	Primer T15-2	UNKNOWN	SYBR	None				22.4725	22.6092	0.252							false	1.109	true	3	15	1	84.1924				N
H5	Sample 30	Primer T15-2	UNKNOWN	SYBR	None				22.9001	22.6092	0.252							false	1.109	true	3	15	1	84.0463				N
H6	Sample 30	Primer T15-2	UNKNOWN	SYBR	None				22.4551	22.6092	0.252							false	1.109	true	3	15	1	84.0463				N
Analysis Type = Singleplex
Endogenous Control = Primer T15-2
RQ Min/Max Confidence Level = 95.0
Reference Sample = Sample 01
