# Supplementary material for: Dating Pupae of the Blow Fly Calliphora vicina Robineau–Desvoidy 1830 (Diptera: Calliphoridae) for Post Mortem Interval—Estimation: Validation of Molecular Age Markers
Source: Genes (Basel). 2018 Mar 9;9(3):153. doi: 10.3390/genes9030153 (PMC5867874; doi:10.3390/genes9030153)
Supplement: Supplementary file 1 [file genes-09-00153-s001.zip › S2/CV17/PT15-2_CV17G1_11-15_3MACE-Samples_RUNdata.txt]

* Block Type = 96well
* Chemistry = SYBR_GREEN
* Experiment File Name = D:\RMIF_Doktorarbeit_BZ\Ergebnisse\MACE\OneStepRTqPCR\InvitrogenSYBR-GreenER_MACE\Primer T15-2 R5 MACE.eds
* Experiment Run End Time = Not Started
* Instrument Type = steponeplus
* Passive Reference = ROX
[Results]
Well	Sample Name	Target Name	Task	Reporter	Quencher	RQ	RQ Min	RQ Max	Cт	Cт Mean	Cт SD	ΔCт	ΔCт Mean	ΔCт SE	HK Control ΔCт Mean	HK Control ΔCт SE	ΔΔCт	Automatic Ct Threshold	Ct Threshold	Automatic Baseline	Baseline Start	Baseline End	Efficiency	Tm1	Tm2	Tm3	Comments	MTP
A1	Sample 31	Primer T15-2	UNKNOWN	SYBR	None				22.7451	22.9583	0.2062							false	1.109	true	3	15	1	83.7353				N
A2	Sample 31	Primer T15-2	UNKNOWN	SYBR	None				22.9729	22.9583	0.2062							false	1.109	true	3	16	1	83.8847				N
A3	Sample 31	Primer T15-2	UNKNOWN	SYBR	None				23.1568	22.9583	0.2062							false	1.109	true	3	16	1	83.8827				N
A4	Sample 32	Primer T15-2	UNKNOWN	SYBR	None				22.7784	22.865	0.083							false	1.109	true	3	15	1	83.4343				N
A5	Sample 32	Primer T15-2	UNKNOWN	SYBR	None				22.8729	22.865	0.083							false	1.109	true	3	15	1	83.1378				N
A6	Sample 32	Primer T15-2	UNKNOWN	SYBR	None				22.9438	22.865	0.083							false	1.109	true	3	15	1	83.1378				N
A7	Sample 33	Primer T15-2	UNKNOWN	SYBR	None				21.9943	22.2468	0.2236							false	1.109	true	3	15	1	83.7371				N
A8	Sample 33	Primer T15-2	UNKNOWN	SYBR	None				22.3265	22.2468	0.2236							false	1.109	true	3	15	1	83.7371				N
A9	Sample 33	Primer T15-2	UNKNOWN	SYBR	None				22.4196	22.2468	0.2236							false	1.109	true	3	15	1	83.735				N
A10	Sample 34	Primer T15-2	UNKNOWN	SYBR	None				22.1632	22.1072	0.1905							false	1.109	true	3	15	1	83.2866				N
A11	Sample 34	Primer T15-2	UNKNOWN	SYBR	None				22.2633	22.1072	0.1905							false	1.109	true	3	15	1	83.2896				N
A12	Sample 34	Primer T15-2	UNKNOWN	SYBR	None				21.8949	22.1072	0.1905							false	1.109	true	3	14	1	83.2896				N
B1	Sample 35	Primer T15-2	UNKNOWN	SYBR	None				22.4213	22.6126	0.1699							false	1.109	true	3	15	1	84.3331				N
B2	Sample 35	Primer T15-2	UNKNOWN	SYBR	None				22.6708	22.6126	0.1699							false	1.109	true	3	15	1	84.3331				N
B3	Sample 35	Primer T15-2	UNKNOWN	SYBR	None				22.7457	22.6126	0.1699							false	1.109	true	3	15	1	84.3311				N
B4	Sample 36	Primer T15-2	UNKNOWN	SYBR	None				21.9808	22.305	0.2813							false	1.109	true	3	15	1	83.4343				N
B5	Sample 36	Primer T15-2	UNKNOWN	SYBR	None				22.4514	22.305	0.2813							false	1.109	true	3	15	1	83.2873				N
B6	Sample 36	Primer T15-2	UNKNOWN	SYBR	None				22.4829	22.305	0.2813							false	1.109	true	3	15	1	83.2873				N
B7	Sample 37	Primer T15-2	UNKNOWN	SYBR	None				22.8584	22.8389	0.0388							false	1.109	true	3	15	1	84.0361				N
B8	Sample 37	Primer T15-2	UNKNOWN	SYBR	None				22.7943	22.8389	0.0388							false	1.109	true	3	15	1	84.0361				N
B9	Sample 37	Primer T15-2	UNKNOWN	SYBR	None				22.8641	22.8389	0.0388							false	1.109	true	3	15	1	84.0339				N
B10	Sample 38	Primer T15-2	UNKNOWN	SYBR	None				21.4074	21.4144	0.0619							false	1.109	true	3	14	1	84.1834				N
B11	Sample 38	Primer T15-2	UNKNOWN	SYBR	None				21.3564	21.4144	0.0619							false	1.109	true	3	14	1	84.1863	75.5183			Y
B12	Sample 38	Primer T15-2	UNKNOWN	SYBR	None				21.4795	21.4144	0.0619							false	1.109	true	3	14	1	84.1863				N
C1	Sample 39	Primer T15-2	UNKNOWN	SYBR	None				21.6456	21.7712	0.133							false	1.109	true	3	14	1	83.8847				N
C2	Sample 39	Primer T15-2	UNKNOWN	SYBR	None				21.7574	21.7712	0.133							false	1.109	true	3	14	1	83.8847				N
C3	Sample 39	Primer T15-2	UNKNOWN	SYBR	None				21.9106	21.7712	0.133							false	1.109	true	3	14	1	84.0322				N
C4	Sample 40	Primer T15-2	UNKNOWN	SYBR	None				14.9565	14.9894	0.0379							false	1.109	true	3	8	1	83.8827				N
C5	Sample 40	Primer T15-2	UNKNOWN	SYBR	None				14.9808	14.9894	0.0379							false	1.109	true	3	8	1	83.7357				N
C6	Sample 40	Primer T15-2	UNKNOWN	SYBR	None				15.0309	14.9894	0.0379							false	1.109	true	3	8	1	83.7357				N
C7	Sample 41	Primer T15-2	UNKNOWN	SYBR	None				14.6155	14.6201	0.0169							false	1.109	true	3	7	1	84.0361				N
C8	Sample 41	Primer T15-2	UNKNOWN	SYBR	None				14.606	14.6201	0.0169							false	1.109	true	3	7	1	83.8866				N
C9	Sample 41	Primer T15-2	UNKNOWN	SYBR	None				14.6388	14.6201	0.0169							false	1.109	true	3	7	1	83.8844				N
C10	Sample 42	Primer T15-2	UNKNOWN	SYBR	None				21.446	21.5106	0.057							false	1.109	true	3	14	1	84.1834				N
C11	Sample 42	Primer T15-2	UNKNOWN	SYBR	None				21.5322	21.5106	0.057							false	1.109	true	3	14	1	84.3357				N
C12	Sample 42	Primer T15-2	UNKNOWN	SYBR	None				21.5536	21.5106	0.057							false	1.109	true	3	14	1	84.3357				N
D1	Sample 43	Primer T15-2	UNKNOWN	SYBR	None				15.0305	15.1764	0.1264							false	1.109	true	3	8	1	83.8847				N
D2	Sample 43	Primer T15-2	UNKNOWN	SYBR	None				15.2506	15.1764	0.1264							false	1.109	true	3	8	1	83.8847				N
D3	Sample 43	Primer T15-2	UNKNOWN	SYBR	None				15.2481	15.1764	0.1264							false	1.109	true	3	7	1	84.0322				N
D4	Sample 44	Primer T15-2	UNKNOWN	SYBR	None				13.6523	13.7241	0.0665							false	1.109	true	3	6	1	84.3311				N
D5	Sample 44	Primer T15-2	UNKNOWN	SYBR	None				13.7367	13.7241	0.0665							false	1.109	true	3	6	1	84.1841				N
D6	Sample 44	Primer T15-2	UNKNOWN	SYBR	None				13.7835	13.7241	0.0665							false	1.109	true	3	6	1	84.1841				N
D7	Sample 45	Primer T15-2	UNKNOWN	SYBR	None				13.5735	13.6745	0.153							false	1.109	true	3	6	1	84.1856				N
D8	Sample 45	Primer T15-2	UNKNOWN	SYBR	None				13.8506	13.6745	0.153							false	1.109	true	3	6	1	84.0361				N
D9	Sample 45	Primer T15-2	UNKNOWN	SYBR	None				13.5996	13.6745	0.153							false	1.109	true	3	6	1	84.0339				N
Analysis Type = Singleplex
Endogenous Control = Primer T15-2
RQ Min/Max Confidence Level = 95.0
Reference Sample = Sample 37
