# Supplementary material for: Dating Pupae of the Blow Fly Calliphora vicina Robineau–Desvoidy 1830 (Diptera: Calliphoridae) for Post Mortem Interval—Estimation: Validation of Molecular Age Markers
Source: Genes (Basel). 2018 Mar 9;9(3):153. doi: 10.3390/genes9030153 (PMC5867874; doi:10.3390/genes9030153)
Supplement: Supplementary file 1 [file genes-09-00153-s001.zip › S2/CV17/R1_CV17G1_1-10_3MACE-Samples_RUNdata.txt]

* Block Type = 96well
* Chemistry = SYBR_GREEN
* Experiment File Name = D:\RMIF_Doktorarbeit_BZ\Ergebnisse\MACE\OneStepRTqPCR\R1_1-10_3-3PipRepl-MACE_CV17G123_FastSybr.eds
* Experiment Run End Time = Not Started
* Instrument Type = steponeplus
* Passive Reference = ROX
[Results]
Well	Sample Name	Target Name	Task	Reporter	Quencher	RQ	RQ Min	RQ Max	Cт	Cт Mean	Cт SD	ΔCт	ΔCт Mean	ΔCт SE	HK Control ΔCт Mean	HK Control ΔCт SE	ΔΔCт	Automatic Ct Threshold	Ct Threshold	Automatic Baseline	Baseline Start	Baseline End	Efficiency	Tm1	Tm2	Tm3	Comments	OUTLIERRG	MTP
A1	Sample 01	R1	UNKNOWN	SYBR	None				23.6008	23.6474	0.0599							false	0.5	true	3	15	1					N	N
A2	Sample 01	R1	UNKNOWN	SYBR	None				23.7149	23.6474	0.0599							false	0.5	true	3	16	1					N	N
A3	Sample 01	R1	UNKNOWN	SYBR	None				23.6264	23.6474	0.0599							false	0.5	true	3	15	1					N	N
A4	Sample 02	R1	UNKNOWN	SYBR	None				23.5172	23.3997	0.1046							false	0.5	true	3	16	1					N	N
A5	Sample 02	R1	UNKNOWN	SYBR	None				23.3654	23.3997	0.1046							false	0.5	true	3	15	1					N	N
A6	Sample 02	R1	UNKNOWN	SYBR	None				23.3166	23.3997	0.1046							false	0.5	true	3	15	1					N	N
A7	Sample 03	R1	UNKNOWN	SYBR	None				24.5589	24.4739	0.1019							false	0.5	true	3	16	1					N	N
A8	Sample 03	R1	UNKNOWN	SYBR	None				24.5018	24.4739	0.1019							false	0.5	true	3	17	1					N	N
A9	Sample 03	R1	UNKNOWN	SYBR	None				24.361	24.4739	0.1019							false	0.5	true	3	17	1					N	N
A10	Sample 04	R1	UNKNOWN	SYBR	None				23.6365	23.3519	0.2472							false	0.5	true	3	15	1					N	N
A11	Sample 04	R1	UNKNOWN	SYBR	None				23.2291	23.3519	0.2472							false	0.5	true	3	15	1					N	N
A12	Sample 04	R1	UNKNOWN	SYBR	None				23.1903	23.3519	0.2472							false	0.5	true	3	15	1					N	N
B1	Sample 05	R1	UNKNOWN	SYBR	None				23.5739	23.4076	0.1693							false	0.5	true	3	15	1					N	N
B2	Sample 05	R1	UNKNOWN	SYBR	None				23.4136	23.4076	0.1693							false	0.5	true	3	15	1					N	N
B3	Sample 05	R1	UNKNOWN	SYBR	None				23.2354	23.4076	0.1693							false	0.5	true	3	15	1					N	N
B4	Sample 06	R1	UNKNOWN	SYBR	None				23.597	23.4227	0.1579							false	0.5	true	3	15	1					N	N
B5	Sample 06	R1	UNKNOWN	SYBR	None				23.382	23.4227	0.1579							false	0.5	true	3	14	1					N	N
B6	Sample 06	R1	UNKNOWN	SYBR	None				23.2891	23.4227	0.1579							false	0.5	true	3	15	1					N	N
B7	Sample 07	R1	UNKNOWN	SYBR	None				23.6817	23.6046	0.0995							false	0.5	true	3	15	1	80.8886				N	N
B8	Sample 07	R1	UNKNOWN	SYBR	None				23.6399	23.6046	0.0995							false	0.5	true	3	15	1	80.7391				N	N
B9	Sample 07	R1	UNKNOWN	SYBR	None				23.4923	23.6046	0.0995							false	0.5	true	3	16	1	80.7393				N	N
B10	Sample 08	R1	UNKNOWN	SYBR	None				22.7585	22.8308	0.1023							false	0.5	true	3	14	1	80.7393				N	N
B11	Sample 08	R1	UNKNOWN	SYBR	None				22.9032	22.8308	0.1023							false	0.5	true	3	13	1	80.7409				N	N
C1	Sample 09	R1	UNKNOWN	SYBR	None				24.0744	23.9592	0.1101							false	0.5	true	3	16	1	80.591				N	N
C2	Sample 09	R1	UNKNOWN	SYBR	None				23.9481	23.9592	0.1101							false	0.5	true	3	15	1	80.591				N	N
C3	Sample 09	R1	UNKNOWN	SYBR	None				23.8551	23.9592	0.1101							false	0.5	true	3	15	1	80.7408				N	N
C4	Sample 10	R1	UNKNOWN	SYBR	None				23.4612	23.2898	0.1505							false	0.5	true	3	15	1	80.8904	68.1786			N	Y
C5	Sample 10	R1	UNKNOWN	SYBR	None				23.229	23.2898	0.1505							false	0.5	true	3	15	1	80.7373				N	N
C6	Sample 10	R1	UNKNOWN	SYBR	None				23.1793	23.2898	0.1505							false	0.5	true	3	14	1	80.5878	67.8769			N	Y
C7	Sample 11	R1	UNKNOWN	SYBR	None				24.1165	24.0584	0.0771							false	0.5	true	3	16	1	80.7391				N	N
C8	Sample 11	R1	UNKNOWN	SYBR	None				24.0878	24.0584	0.0771							false	0.5	true	3	16	1	80.7391				N	N
C9	Sample 11	R1	UNKNOWN	SYBR	None				23.971	24.0584	0.0771							false	0.5	true	3	16	1	80.5897				N	N
C10	Sample 12	R1	UNKNOWN	SYBR	None				23.8957	23.7179	0.1752							false	0.5	true	3	16	1	80.7393				N	N
C11	Sample 12	R1	UNKNOWN	SYBR	None				23.7125	23.7179	0.1752							false	0.5	true	3	15	1	80.5913				N	N
C12	Sample 12	R1	UNKNOWN	SYBR	None				23.5455	23.7179	0.1752							false	0.5	true	3	15	1	80.5913				N	N
D1	Sample 13	R1	UNKNOWN	SYBR	None				24.2432	24.1158	0.1786							false	0.5	true	3	15	1	80.591				N	N
D2	Sample 13	R1	UNKNOWN	SYBR	None				24.1925	24.1158	0.1786							false	0.5	true	3	15	1	80.591				N	N
D3	Sample 13	R1	UNKNOWN	SYBR	None				23.9117	24.1158	0.1786							false	0.5	true	3	15	1	80.7408				N	N
D4	Sample 14	R1	UNKNOWN	SYBR	None				23.4081	23.4045	0.0046							false	0.5	true	3	16	1	80.5913	77.6003			N	Y
D5	Sample 14	R1	UNKNOWN	SYBR	None				23.3993	23.4045	0.0046							false	0.5	true	3	16	1	80.7373	77.7465	67.7274		N	Y
D6	Sample 14	R1	UNKNOWN	SYBR	None				23.406	23.4045	0.0046							false	0.5	true	3	15	1	80.7373	77.8961	67.7274		N	Y
D7	Sample 15	R1	UNKNOWN	SYBR	None				24.3805	24.2491	0.1171							false	0.5	true	3	16	1	80.7391	78.3463			N	Y
D8	Sample 15	R1	UNKNOWN	SYBR	None				24.2107	24.2491	0.1171							false	0.5	true	3	17	1	80.7391	67.4291	78.3463		N	Y
D9	Sample 15	R1	UNKNOWN	SYBR	None				24.156	24.2491	0.1171							false	0.5	true	3	15	1	80.5897	78.3467			N	Y
D10	Sample 16	R1	UNKNOWN	SYBR	None				23.7678	23.8504	0.1031							false	0.5	true	3	15	1					N	N
D11	Sample 16	R1	UNKNOWN	SYBR	None				23.966	23.8504	0.1031							false	0.5	true	3	16	1					N	N
D12	Sample 16	R1	UNKNOWN	SYBR	None				23.8173	23.8504	0.1031							false	0.5	true	3	15	1					N	N
E1	Sample 17	R1	UNKNOWN	SYBR	None				24.4704	24.3319	0.1394							false	0.5	true	3	16	1					N	N
E2	Sample 17	R1	UNKNOWN	SYBR	None				24.3336	24.3319	0.1394							false	0.5	true	3	15	1					N	N
E3	Sample 17	R1	UNKNOWN	SYBR	None				24.1916	24.3319	0.1394							false	0.5	true	3	16	1					N	N
E4	Sample 18	R1	UNKNOWN	SYBR	None				24.914	24.72	0.1771							false	0.5	true	3	16	1	80.8904				N	N
E5	Sample 18	R1	UNKNOWN	SYBR	None				24.6791	24.72	0.1771							false	0.5	true	3	16	1	80.7373				N	N
E6	Sample 18	R1	UNKNOWN	SYBR	None				24.5669	24.72	0.1771							false	0.5	true	3	16	1	80.7373				N	N
E7	Sample 19	R1	UNKNOWN	SYBR	None				23.3544	23.2728	0.0718							false	0.5	true	3	15	1					N	N
E8	Sample 19	R1	UNKNOWN	SYBR	None				23.2444	23.2728	0.0718							false	0.5	true	3	15	1					N	N
E9	Sample 19	R1	UNKNOWN	SYBR	None				23.2195	23.2728	0.0718							false	0.5	true	3	14	1					N	N
E10	Sample 20	R1	UNKNOWN	SYBR	None				23.6243	23.3812	0.248							false	0.5	true	3	15	1	80.7393				N	N
E11	Sample 20	R1	UNKNOWN	SYBR	None				23.3908	23.3812	0.248							false	0.5	true	3	15	1	80.7409				N	N
E12	Sample 20	R1	UNKNOWN	SYBR	None				23.1286	23.3812	0.248							false	0.5	true	3	13	1	80.7409				N	N
F1	Sample 21	R1	UNKNOWN	SYBR	None				23.8669	23.769	0.0852							false	0.5	true	3	15	1	80.7405				N	N
F2	Sample 21	R1	UNKNOWN	SYBR	None				23.7118	23.769	0.0852							false	0.5	true	3	15	1	80.7405				N	N
F3	Sample 21	R1	UNKNOWN	SYBR	None				23.7284	23.769	0.0852							false	0.5	true	3	15	1	80.8904				N	N
F4	Sample 22	R1	UNKNOWN	SYBR	None				23.3152	23.3106	0.0238							false	0.5	true	3	15	1					N	N
F5	Sample 22	R1	UNKNOWN	SYBR	None				23.3318	23.3106	0.0238							false	0.5	true	3	15	1					N	N
F6	Sample 22	R1	UNKNOWN	SYBR	None				23.2849	23.3106	0.0238							false	0.5	true	3	15	1					N	N
F7	Sample 23	R1	UNKNOWN	SYBR	None				23.5284	23.3286	0.3425							false	0.5	true	3	15	1	80.7391				N	N
F8	Sample 23	R1	UNKNOWN	SYBR	None				23.5244	23.3286	0.3425							false	0.5	true	3	15	1	80.7391				N	N
F9	Sample 23	R1	UNKNOWN	SYBR	None				22.9331	23.3286	0.3425							false	0.5	true	3	15	1	80.5897				Y	N
F10	Sample 24	R1	UNKNOWN	SYBR	None				24.1563	24	0.1667							false	0.5	true	3	16	1	80.7393				N	N
F11	Sample 24	R1	UNKNOWN	SYBR	None				24.0192	24	0.1667							false	0.5	true	3	16	1	80.7409				N	N
F12	Sample 24	R1	UNKNOWN	SYBR	None				23.8246	24	0.1667							false	0.5	true	3	15	1	80.5913				N	N
G1	Sample 25	R1	UNKNOWN	SYBR	None				23.0418	22.9644	0.079							false	0.5	true	3	15	1	80.7405				N	N
G2	Sample 25	R1	UNKNOWN	SYBR	None				22.9675	22.9644	0.079							false	0.5	true	3	15	1	80.7405				N	N
G3	Sample 25	R1	UNKNOWN	SYBR	None				22.884	22.9644	0.079							false	0.5	true	3	15	1	80.8904				N	N
G4	Sample 26	R1	UNKNOWN	SYBR	None				24.9379	24.8644	0.0643							false	0.5	true	3	16	1					N	N
G5	Sample 26	R1	UNKNOWN	SYBR	None				24.8191	24.8644	0.0643							false	0.5	true	3	16	1					N	N
G6	Sample 26	R1	UNKNOWN	SYBR	None				24.8361	24.8644	0.0643							false	0.5	true	3	17	1					N	N
G7	Sample 27	R1	UNKNOWN	SYBR	None				23.8665	23.5325	0.4113							false	0.5	true	3	15	1	80.7391				N	N
G8	Sample 27	R1	UNKNOWN	SYBR	None				23.6581	23.5325	0.4113							false	0.5	true	3	16	1	80.7391				N	N
G9	Sample 27	R1	UNKNOWN	SYBR	None				23.0731	23.5325	0.4113							false	0.5	true	3	15	1	80.7393				N	N
G10	Sample 28	R1	UNKNOWN	SYBR	None				23.9068	23.8118	0.1141							false	0.5	true	3	16	1					N	N
G11	Sample 28	R1	UNKNOWN	SYBR	None				23.8434	23.8118	0.1141							false	0.5	true	3	15	1					N	N
G12	Sample 28	R1	UNKNOWN	SYBR	None				23.6852	23.8118	0.1141							false	0.5	true	3	15	1					N	N
H1	Sample 29	R1	UNKNOWN	SYBR	None				24.2181	24.0828	0.1492							false	0.5	true	3	16	1	80.8901				N	N
H2	Sample 29	R1	UNKNOWN	SYBR	None				24.1075	24.0828	0.1492							false	0.5	true	3	16	1	80.7405				N	N
H3	Sample 29	R1	UNKNOWN	SYBR	None				23.9228	24.0828	0.1492							false	0.5	true	3	15	1	80.8904				N	N
H4	Sample 30	R1	UNKNOWN	SYBR	None				23.9078	23.6953	0.2095							false	0.5	true	3	15	1					N	N
H5	Sample 30	R1	UNKNOWN	SYBR	None				23.6892	23.6953	0.2095							false	0.5	true	3	15	1					N	N
H6	Sample 30	R1	UNKNOWN	SYBR	None				23.4889	23.6953	0.2095							false	0.5	true	3	15	1					N	N
H7		R1	NTC	SYBR	None				Undetermined									false	0.5	true	3	39	1	61.5966	65.6344			N	Y
Analysis Type = Singleplex
Endogenous Control = R1
RQ Min/Max Confidence Level = 95.0
Reference Sample = Sample 1
