# Supplementary material for: Dating Pupae of the Blow Fly Calliphora vicina Robineau–Desvoidy 1830 (Diptera: Calliphoridae) for Post Mortem Interval—Estimation: Validation of Molecular Age Markers
Source: Genes (Basel). 2018 Mar 9;9(3):153. doi: 10.3390/genes9030153 (PMC5867874; doi:10.3390/genes9030153)
Supplement: Supplementary file 1 [file genes-09-00153-s001.zip › S2/CV17/R1_CV17G1_11-15_3MACE-Samples_RUNdata.txt]

* Block Type = 96well
* Chemistry = SYBR_GREEN
* Experiment File Name = D:\RMIF_Doktorarbeit_BZ\Ergebnisse\MACE\OneStepRTqPCR\R1_11-15_T1-1_1-5_3-3PipRepl-MACE_CV17G123_FastSyb.eds
* Experiment Run End Time = Not Started
* Instrument Type = steponeplus
* Passive Reference = ROX
[Results]
Well	Sample Name	Target Name	Task	Reporter	Quencher	RQ	RQ Min	RQ Max	Cт	Cт Mean	Cт SD	ΔCт	ΔCт Mean	ΔCт SE	HK Control ΔCт Mean	HK Control ΔCт SE	ΔΔCт	Automatic Ct Threshold	Ct Threshold	Automatic Baseline	Baseline Start	Baseline End	Efficiency	Tm1	Tm2	Tm3	Comments	BADROX	NOISE	NOSIGNAL	MTP
A1	Sample 31	R1	UNKNOWN	SYBR	None				24.145	24.0582	0.0975							false	0.5	true	3	15	1	80.8975				N	N	N	N
A2	Sample 31	R1	UNKNOWN	SYBR	None				24.0769	24.0582	0.0975							false	0.5	true	3	15	1	80.7481				N	N	N	N
A3	Sample 31	R1	UNKNOWN	SYBR	None				23.9528	24.0582	0.0975							false	0.5	true	3	16	1	80.8966				N	N	N	N
A4	Sample 32	R1	UNKNOWN	SYBR	None				23.0933	23.488	0.3801							false	0.5	true	3	14	1	80.8966				N	N	N	N
A5	Sample 32	R1	UNKNOWN	SYBR	None				23.8515	23.488	0.3801							false	0.5	true	3	14	1	80.7444				N	N	N	N
A6	Sample 32	R1	UNKNOWN	SYBR	None				23.5192	23.488	0.3801							false	0.5	true	3	15	1	80.7444				N	N	N	N
A7	Sample 33	R1	UNKNOWN	SYBR	None				23.2436	23.2943	0.08							false	0.5	true	3	15	1	80.8948				N	N	N	N
A8	Sample 33	R1	UNKNOWN	SYBR	None				23.2527	23.2943	0.08							false	0.5	true	3	13	1	80.8948				N	N	N	N
A9	Sample 33	R1	UNKNOWN	SYBR	None				23.3865	23.2943	0.08							false	0.5	true	3	14	1	80.7436				N	N	N	N
A10	Sample 34	R1	UNKNOWN	SYBR	None				24.3694	23.6562	0.6727							false	0.5	true	3	16	1					N	N	N	N
A11	Sample 34	R1	UNKNOWN	SYBR	None				23.5662	23.6562	0.6727							false	0.5	true	3	16	1					N	N	N	N
A12	Sample 34	R1	UNKNOWN	SYBR	None				23.033	23.6562	0.6727							false	0.5	true	3	13	1					N	N	N	N
B1	Sample 35	R1	UNKNOWN	SYBR	None				23.3848	23.2816	0.0914							false	0.5	true	3	14	1	80.8975				N	N	N	N
B2	Sample 35	R1	UNKNOWN	SYBR	None				23.249	23.2816	0.0914							false	0.5	true	3	15	1	80.8975				N	N	N	N
B3	Sample 35	R1	UNKNOWN	SYBR	None				23.211	23.2816	0.0914							false	0.5	true	3	13	1	80.8966				N	N	N	N
B4	Sample 36	R1	UNKNOWN	SYBR	None				24.202	24.1473	0.0773							false	0.5	true	3	16	1					N	N	N	N
B5	Sample 36	R1	UNKNOWN	SYBR	None				24.0926	24.1473	0.0773							false	0.5	true	3	15	1					N	N	N	N
B6	Sample 37	R1	UNKNOWN	SYBR	None				23.9345	23.7025	0.2504							false	0.5	true	3	16	1					N	N	N	N
B7	Sample 37	R1	UNKNOWN	SYBR	None				23.8846	23.7025	0.2504							false	0.5	true	3	15	1	80.8948				N	N	N	N
B8	Sample 37	R1	UNKNOWN	SYBR	None				23.5832	23.7025	0.2504							false	0.5	true	3	15	1	80.7453				N	N	N	N
B9	Sample 37	R1	UNKNOWN	SYBR	None				23.4076	23.7025	0.2504							false	0.5	true	3	15	1					N	N	N	N
B10	Sample 38	R1	UNKNOWN	SYBR	None				24.7208	24.3749	0.6477							false	0.5	true	3	16	1					N	N	N	N
B11	Sample 38	R1	UNKNOWN	SYBR	None				24.7761	24.3749	0.6477							false	0.5	true	3	17	1					N	N	N	N
B12	Sample 38	R1	UNKNOWN	SYBR	None				23.6276	24.3749	0.6477							false	0.5	true	3	15	1					N	N	N	N
C1	Sample 39	R1	UNKNOWN	SYBR	None				23.2974	23.222	0.0878							false	0.5	true	3	15	1	80.8975				N	N	N	N
C2	Sample 39	R1	UNKNOWN	SYBR	None				23.2428	23.222	0.0878							false	0.5	true	3	14	1	80.7481				N	N	N	N
C3	Sample 39	R1	UNKNOWN	SYBR	None				23.1256	23.222	0.0878							false	0.5	true	3	15	1	80.8966				N	N	N	N
C4	Sample 40	R1	UNKNOWN	SYBR	None				23.0739	23.0841	0.2458							false	0.5	true	3	14	1	80.7471				N	N	N	N
C5	Sample 40	R1	UNKNOWN	SYBR	None				23.3348	23.0841	0.2458							false	0.5	true	3	16	1	80.7444				N	N	N	N
C6	Sample 40	R1	UNKNOWN	SYBR	None				22.8436	23.0841	0.2458							false	0.5	true	3	15	1	80.5949				N	N	N	N
C7	Sample 41	R1	UNKNOWN	SYBR	None				24.9001	24.5439	0.3267							false	0.5	true	3	17	1	80.7453				N	N	N	N
C8	Sample 41	R1	UNKNOWN	SYBR	None				24.4737	24.5439	0.3267							false	0.5	true	3	16	1	80.7453				N	N	N	N
C9	Sample 41	R1	UNKNOWN	SYBR	None				24.258	24.5439	0.3267							false	0.5	true	3	16	1	80.5941				N	N	N	N
C10	Sample 42	R1	UNKNOWN	SYBR	None				23.9545	23.7838	0.154							false	0.5	true	3	15	1					N	N	N	N
C11	Sample 42	R1	UNKNOWN	SYBR	None				23.6553	23.7838	0.154							false	0.5	true	3	16	1					N	N	N	N
C12	Sample 42	R1	UNKNOWN	SYBR	None				23.7415	23.7838	0.154							false	0.5	true	3	15	1					N	N	N	N
D1	Sample 43	R1	UNKNOWN	SYBR	None				23.4692	23.3499	0.3925							false	0.5	true	3	15	1					N	N	N	N
D2	Sample 43	R1	UNKNOWN	SYBR	None				23.6689	23.3499	0.3925							false	0.5	true	3	15	1					N	N	N	N
D3	Sample 43	R1	UNKNOWN	SYBR	None				22.9115	23.3499	0.3925							false	0.5	true	3	15	1					N	N	N	N
D4	Sample 44	R1	UNKNOWN	SYBR	None				24.5679	24.0297	0.5384							false	0.5	true	3	16	1					N	N	N	N
D5	Sample 44	R1	UNKNOWN	SYBR	None				24.0299	24.0297	0.5384							false	0.5	true	3	16	1					N	N	N	N
D6	Sample 44	R1	UNKNOWN	SYBR	None				23.4912	24.0297	0.5384							false	0.5	true	3	15	1					N	N	N	N
D7	Sample 45	R1	UNKNOWN	SYBR	None				24.2282	23.9901	0.3166							false	0.5	true	3	16	1	80.7453	78.3536			N	N	N	Y
D8	Sample 45	R1	UNKNOWN	SYBR	None				24.1112	23.9901	0.3166							false	0.5	true	3	17	1	80.7453	67.4414	78.3536		N	N	N	Y
D9	Sample 45	R1	UNKNOWN	SYBR	None				23.6308	23.9901	0.3166							false	0.5	true	3	16	1	80.5941	67.44	78.2024		N	N	N	Y
D10		R1	NTC	SYBR	None				Undetermined									false	0.5	true	3	23	1	86.4237				Y	Y	Y	N
Analysis Type = Singleplex
Endogenous Control = R1
RQ Min/Max Confidence Level = 95.0
Reference Sample = Sample 1
