# Supplementary material for: Dating Pupae of the Blow Fly Calliphora vicina Robineau–Desvoidy 1830 (Diptera: Calliphoridae) for Post Mortem Interval—Estimation: Validation of Molecular Age Markers
Source: Genes (Basel). 2018 Mar 9;9(3):153. doi: 10.3390/genes9030153 (PMC5867874; doi:10.3390/genes9030153)
Supplement: Supplementary file 1 [file genes-09-00153-s001.zip › S2/CV17/R2_CV17G1_1-10_3MACE-Samples_RUNdata.txt]

* Block Type = 96well
* Chemistry = SYBR_GREEN
* Experiment File Name = D:\RMIF_Doktorarbeit_BZ\Ergebnisse\MACE\OneStepRTqPCR\MACE_R2\Primer R2-wdh MACE.eds
* Experiment Run End Time = Not Started
* Instrument Type = steponeplus
* Passive Reference = ROX
[Results]
Well	Sample Name	Target Name	Task	Reporter	Quencher	RQ	RQ Min	RQ Max	Cт	Cт Mean	Cт SD	ΔCт	ΔCт Mean	ΔCт SE	HK Control ΔCт Mean	HK Control ΔCт SE	ΔΔCт	Automatic Ct Threshold	Ct Threshold	Automatic Baseline	Baseline Start	Baseline End	Efficiency	Tm1	Tm2	Tm3	Comments
A1	Sample 01	Primer R2	UNKNOWN	SYBR	None				21.9521	21.9411	0.02							false	1.0268	true	3	14	1	83.4319
A2	Sample 01	Primer R2	UNKNOWN	SYBR	None				21.9533	21.9411	0.02							false	1.0268	true	3	12	1	83.4319
A3	Sample 01	Primer R2	UNKNOWN	SYBR	None				21.918	21.9411	0.02							false	1.0268	true	3	14	1	83.4323
A4	Sample 02	Primer R2	UNKNOWN	SYBR	None				22.0086	21.9742	0.033							false	1.0268	true	3	12	1	83.4323
A5	Sample 02	Primer R2	UNKNOWN	SYBR	None				21.971	21.9742	0.033							false	1.0268	true	3	13	1	83.2828
A6	Sample 02	Primer R2	UNKNOWN	SYBR	None				21.9429	21.9742	0.033							false	1.0268	true	3	13	1	83.2828
A7	Sample 03	Primer R2	UNKNOWN	SYBR	None				21.6948	21.667	0.0258							false	1.0268	true	3	13	1	83.4332
A8	Sample 03	Primer R2	UNKNOWN	SYBR	None				21.6621	21.667	0.0258							false	1.0268	true	3	13	1	83.4332
A9	Sample 03	Primer R2	UNKNOWN	SYBR	None				21.644	21.667	0.0258							false	1.0268	true	3	13	1	83.2803
A10	Sample 04	Primer R2	UNKNOWN	SYBR	None				21.7808	21.7443	0.1256							false	1.0268	true	3	13	1	83.4299
A11	Sample 04	Primer R2	UNKNOWN	SYBR	None				21.6045	21.7443	0.1256							false	1.0268	true	3	12	1	83.4316
A12	Sample 04	Primer R2	UNKNOWN	SYBR	None				21.8477	21.7443	0.1256							false	1.0268	true	3	12	1	83.4316
B1	Sample 05	Primer R2	UNKNOWN	SYBR	None				21.874	21.8277	0.0707							false	1.0268	true	3	13	1	83.4319
B2	Sample 05	Primer R2	UNKNOWN	SYBR	None				21.8627	21.8277	0.0707							false	1.0268	true	3	13	1	83.4319
B3	Sample 05	Primer R2	UNKNOWN	SYBR	None				21.7463	21.8277	0.0707							false	1.0268	true	3	13	1	83.4323
B4	Sample 06	Primer R2	UNKNOWN	SYBR	None				21.8972	21.985	0.0964							false	1.0268	true	3	14	1	83.4323
B5	Sample 06	Primer R2	UNKNOWN	SYBR	None				22.0882	21.985	0.0964							false	1.0268	true	3	13	1	83.2828
B6	Sample 06	Primer R2	UNKNOWN	SYBR	None				21.9696	21.985	0.0964							false	1.0268	true	3	13	1	83.2828
B7	Sample 07	Primer R2	UNKNOWN	SYBR	None				22.6151	22.6192	0.0841							false	1.0268	true	3	13	1	83.4332
B8	Sample 07	Primer R2	UNKNOWN	SYBR	None				22.7053	22.6192	0.0841							false	1.0268	true	3	14	1	83.4332
B9	Sample 07	Primer R2	UNKNOWN	SYBR	None				22.5373	22.6192	0.0841							false	1.0268	true	3	14	1	83.4299
B10	Sample 08	Primer R2	UNKNOWN	SYBR	None				21.9395	22.1576	0.1889							false	1.0268	true	3	13	1	83.4299
B11	Sample 08	Primer R2	UNKNOWN	SYBR	None				22.2647	22.1576	0.1889							false	1.0268	true	3	14	1	83.4316
B12	Sample 08	Primer R2	UNKNOWN	SYBR	None				22.2687	22.1576	0.1889							false	1.0268	true	3	14	1	83.4316
C1	Sample 09	Primer R2	UNKNOWN	SYBR	None				22.2901	22.2299	0.0782							false	1.0268	true	3	14	1	83.4319
C2	Sample 09	Primer R2	UNKNOWN	SYBR	None				22.2581	22.2299	0.0782							false	1.0268	true	3	13	1	83.2824
C3	Sample 09	Primer R2	UNKNOWN	SYBR	None				22.1416	22.2299	0.0782							false	1.0268	true	3	13	1	83.4323
C4	Sample 10	Primer R2	UNKNOWN	SYBR	None				22.4772	22.4888	0.0108							false	1.0268	true	3	14	1	83.4323
C5	Sample 10	Primer R2	UNKNOWN	SYBR	None				22.4984	22.4888	0.0108							false	1.0268	true	3	13	1	83.2828
C6	Sample 10	Primer R2	UNKNOWN	SYBR	None				22.4909	22.4888	0.0108							false	1.0268	true	3	12	1	83.2828
C7	Sample 11	Primer R2	UNKNOWN	SYBR	None				22.2308	22.214	0.0941							false	1.0268	true	3	14	1	83.4332
C8	Sample 11	Primer R2	UNKNOWN	SYBR	None				22.2985	22.214	0.0941							false	1.0268	true	3	14	1	83.4332
C9	Sample 11	Primer R2	UNKNOWN	SYBR	None				22.1125	22.214	0.0941							false	1.0268	true	3	14	1	83.2803
C10	Sample 12	Primer R2	UNKNOWN	SYBR	None				22.2367	22.3265	0.12							false	1.0268	true	3	13	1	83.4299
C11	Sample 12	Primer R2	UNKNOWN	SYBR	None				22.28	22.3265	0.12							false	1.0268	true	3	12	1	83.282
C12	Sample 12	Primer R2	UNKNOWN	SYBR	None				22.4628	22.3265	0.12							false	1.0268	true	3	14	1	83.4316
D1	Sample 13	Primer R2	UNKNOWN	SYBR	None				22.3932	22.3602	0.1459							false	1.0268	true	3	14	1	83.2824
D2	Sample 13	Primer R2	UNKNOWN	SYBR	None				22.4867	22.3602	0.1459							false	1.0268	true	3	14	1	83.2824
D3	Sample 13	Primer R2	UNKNOWN	SYBR	None				22.2006	22.3602	0.1459							false	1.0268	true	3	14	1	83.4323
D4	Sample 14	Primer R2	UNKNOWN	SYBR	None				22.3879	22.3626	0.0526							false	1.0268	true	3	14	1	83.4323
D5	Sample 14	Primer R2	UNKNOWN	SYBR	None				22.3022	22.3626	0.0526							false	1.0268	true	3	14	1	83.2828
D6	Sample 14	Primer R2	UNKNOWN	SYBR	None				22.3979	22.3626	0.0526							false	1.0268	true	3	13	1	83.2828
D7	Sample 15	Primer R2	UNKNOWN	SYBR	None				22.4633	22.5407	0.2812							false	1.0268	true	3	14	1	83.4332
D8	Sample 15	Primer R2	UNKNOWN	SYBR	None				22.8525	22.5407	0.2812							false	1.0268	true	3	15	1	83.4332
D9	Sample 15	Primer R2	UNKNOWN	SYBR	None				22.3063	22.5407	0.2812							false	1.0268	true	3	14	1	83.4299
D10	Sample 16	Primer R2	UNKNOWN	SYBR	None				21.9209	22.1614	0.2083							false	1.0268	true	3	13	1	83.2803
D11	Sample 16	Primer R2	UNKNOWN	SYBR	None				22.2809	22.1614	0.2083							false	1.0268	true	3	13	1	83.282
D12	Sample 16	Primer R2	UNKNOWN	SYBR	None				22.2824	22.1614	0.2083							false	1.0268	true	3	13	1	83.282
E1	Sample 17	Primer R2	UNKNOWN	SYBR	None				22.3982	22.3613	0.0352							false	1.0268	true	3	14	1	83.2824
E2	Sample 17	Primer R2	UNKNOWN	SYBR	None				22.3574	22.3613	0.0352							false	1.0268	true	3	13	1	83.2824
E3	Sample 17	Primer R2	UNKNOWN	SYBR	None				22.3282	22.3613	0.0352							false	1.0268	true	3	14	1	83.4323
E4	Sample 18	Primer R2	UNKNOWN	SYBR	None				22.2898	22.2415	0.0418							false	1.0268	true	3	13	1	83.4323
E5	Sample 18	Primer R2	UNKNOWN	SYBR	None				22.2175	22.2415	0.0418							false	1.0268	true	3	13	1	83.2828
E6	Sample 18	Primer R2	UNKNOWN	SYBR	None				22.2173	22.2415	0.0418							false	1.0268	true	3	13	1	83.2828
E7	Sample 19	Primer R2	UNKNOWN	SYBR	None				22.2055	22.2295	0.0885							false	1.0268	true	3	14	1	83.4332
E8	Sample 19	Primer R2	UNKNOWN	SYBR	None				22.1554	22.2295	0.0885							false	1.0268	true	3	14	1	83.4332
E9	Sample 19	Primer R2	UNKNOWN	SYBR	None				22.3275	22.2295	0.0885							false	1.0268	true	3	14	1	83.2803
E10	Sample 20	Primer R2	UNKNOWN	SYBR	None				22.2924	22.4316	0.1224							false	1.0268	true	3	14	1	83.4299
E11	Sample 20	Primer R2	UNKNOWN	SYBR	None				22.5224	22.4316	0.1224							false	1.0268	true	3	13	1	83.282
E12	Sample 20	Primer R2	UNKNOWN	SYBR	None				22.4801	22.4316	0.1224							false	1.0268	true	3	12	1	83.4316
F1	Sample 21	Primer R2	UNKNOWN	SYBR	None				22.2574	22.3584	0.0946							false	1.0268	true	3	14	1	83.2824
F2	Sample 21	Primer R2	UNKNOWN	SYBR	None				22.3728	22.3584	0.0946							false	1.0268	true	3	14	1	83.2824
F3	Sample 21	Primer R2	UNKNOWN	SYBR	None				22.445	22.3584	0.0946							false	1.0268	true	3	13	1	83.4323
F4	Sample 22	Primer R2	UNKNOWN	SYBR	None				22.3365	22.31	0.1							false	1.0268	true	3	14	1	83.5818
F5	Sample 22	Primer R2	UNKNOWN	SYBR	None				22.394	22.31	0.1							false	1.0268	true	3	14	1	83.4324
F6	Sample 22	Primer R2	UNKNOWN	SYBR	None				22.1994	22.31	0.1							false	1.0268	true	3	14	1	83.4324
F7	Sample 23	Primer R2	UNKNOWN	SYBR	None				22.3726	22.2089	0.2992							false	1.0268	true	3	14	1	83.4332
F8	Sample 23	Primer R2	UNKNOWN	SYBR	None				22.3905	22.2089	0.2992							false	1.0268	true	3	14	1	83.2836
F9	Sample 23	Primer R2	UNKNOWN	SYBR	None				21.8635	22.2089	0.2992							false	1.0268	true	3	13	1	83.4299
F10	Sample 24	Primer R2	UNKNOWN	SYBR	None				22.2859	22.2257	0.1191							false	1.0268	true	3	14	1	83.4299
F11	Sample 24	Primer R2	UNKNOWN	SYBR	None				22.0885	22.2257	0.1191							false	1.0268	true	3	13	1	83.282
F12	Sample 24	Primer R2	UNKNOWN	SYBR	None				22.3026	22.2257	0.1191							false	1.0268	true	3	14	1	83.282
G1	Sample 25	Primer R2	UNKNOWN	SYBR	None				21.9526	22.091	0.1362							false	1.0268	true	3	13	1	83.4319
G2	Sample 25	Primer R2	UNKNOWN	SYBR	None				22.0955	22.091	0.1362							false	1.0268	true	3	14	1	83.2824
G3	Sample 25	Primer R2	UNKNOWN	SYBR	None				22.2248	22.091	0.1362							false	1.0268	true	3	14	1	83.5818
G4	Sample 26	Primer R2	UNKNOWN	SYBR	None				21.9583	21.9378	0.0845							false	1.0268	true	3	13	1	83.5818
G5	Sample 26	Primer R2	UNKNOWN	SYBR	None				22.0101	21.9378	0.0845							false	1.0268	true	3	14	1	83.4324
G6	Sample 26	Primer R2	UNKNOWN	SYBR	None				21.845	21.9378	0.0845							false	1.0268	true	3	12	1	83.5819
G7	Sample 27	Primer R2	UNKNOWN	SYBR	None				22.2162	22.3045	0.1834							false	1.0268	true	3	13	1	83.4332
G8	Sample 27	Primer R2	UNKNOWN	SYBR	None				22.5153	22.3045	0.1834							false	1.0268	true	3	15	1	83.4332
G9	Sample 27	Primer R2	UNKNOWN	SYBR	None				22.182	22.3045	0.1834							false	1.0268	true	3	14	1	83.4299
G10	Sample 28	Primer R2	UNKNOWN	SYBR	None				21.9556	21.9537	0.0027							false	1.0268	true	3	14	1	83.4299
G12	Sample 28	Primer R2	UNKNOWN	SYBR	None				21.9518	21.9537	0.0027							false	1.0268	true	3	13	1	83.4316
H1	Sample 29	Primer R2	UNKNOWN	SYBR	None				21.9581	21.9593	0.0187							false	1.0268	true	3	12	1	83.4319
H2	Sample 29	Primer R2	UNKNOWN	SYBR	None				21.9786	21.9593	0.0187							false	1.0268	true	3	14	1	83.4319
H3	Sample 29	Primer R2	UNKNOWN	SYBR	None				21.9412	21.9593	0.0187							false	1.0268	true	3	13	1	83.5818
H4	Sample 30	Primer R2	UNKNOWN	SYBR	None				21.9011	21.7587	0.1233							false	1.0268	true	3	14	1	83.5818
H5	Sample 30	Primer R2	UNKNOWN	SYBR	None				21.6853	21.7587	0.1233							false	1.0268	true	3	13	1	83.5819
H6	Sample 30	Primer R2	UNKNOWN	SYBR	None				21.6897	21.7587	0.1233							false	1.0268	true	3	14	1	83.5819
H7		Primer R2	NTC	SYBR	None				Undetermined									false	1.0268	true	3	39	1	66.0839
Analysis Type = Singleplex
Endogenous Control = Primer R2
RQ Min/Max Confidence Level = 95.0
Reference Sample = Sample 1
