# Supplementary material for: Dating Pupae of the Blow Fly Calliphora vicina Robineau–Desvoidy 1830 (Diptera: Calliphoridae) for Post Mortem Interval—Estimation: Validation of Molecular Age Markers
Source: Genes (Basel). 2018 Mar 9;9(3):153. doi: 10.3390/genes9030153 (PMC5867874; doi:10.3390/genes9030153)
Supplement: Supplementary file 1 [file genes-09-00153-s001.zip › S2/CV17/R2_CV17G1_11-15_3MACE-Samples_RUNdata.txt]

* Block Type = 96well
* Chemistry = SYBR_GREEN
* Experiment File Name = D:\RMIF_Doktorarbeit_BZ\Ergebnisse\MACE\OneStepRTqPCR\Primer R2 T6-2 MACE.eds
* Experiment Run End Time = Not Started
* Instrument Type = steponeplus
* Passive Reference = ROX
[Results]
Well	Sample Name	Target Name	Task	Reporter	Quencher	RQ	RQ Min	RQ Max	Cт	Cт Mean	Cт SD	ΔCт	ΔCт Mean	ΔCт SE	HK Control ΔCт Mean	HK Control ΔCт SE	ΔΔCт	Automatic Ct Threshold	Ct Threshold	Automatic Baseline	Baseline Start	Baseline End	Efficiency	Tm1	Tm2	Tm3	Comments
A1	Sample 31	Primer R2	UNKNOWN	SYBR	None				21.7503	21.7477	0.0348							false	1.0268	true	3	11	1	83.4332
A2	Sample 31	Primer R2	UNKNOWN	SYBR	None				21.7116	21.7477	0.0348							false	1.0268	true	3	12	1	83.4332
A3	Sample 31	Primer R2	UNKNOWN	SYBR	None				21.7811	21.7477	0.0348							false	1.0268	true	3	14	1	83.4338
A4	Sample 32	Primer R2	UNKNOWN	SYBR	None				21.596	21.6583	0.0547							false	1.0268	true	3	12	1	83.5833
A5	Sample 32	Primer R2	UNKNOWN	SYBR	None				21.6983	21.6583	0.0547							false	1.0268	true	3	11	1	83.4374
A6	Sample 32	Primer R2	UNKNOWN	SYBR	None				21.6808	21.6583	0.0547							false	1.0268	true	3	12	1	83.2879
A7	Sample 33	Primer R2	UNKNOWN	SYBR	None				21.5718	21.5975	0.0262							false	1.0268	true	3	12	1	83.4353
A8	Sample 33	Primer R2	UNKNOWN	SYBR	None				21.5965	21.5975	0.0262							false	1.0268	true	3	14	1	83.5848
A9	Sample 33	Primer R2	UNKNOWN	SYBR	None				21.6243	21.5975	0.0262							false	1.0268	true	3	13	1	83.4323
A10	Sample 34	Primer R2	UNKNOWN	SYBR	None				21.9055	21.8888	0.2092							false	1.0268	true	3	14	1	83.4323
A11	Sample 34	Primer R2	UNKNOWN	SYBR	None				22.0891	21.8888	0.2092							false	1.0268	true	3	13	1	83.4322
A12	Sample 34	Primer R2	UNKNOWN	SYBR	None				21.6717	21.8888	0.2092							false	1.0268	true	3	10	1	83.4322
B1	Sample 35	Primer R2	UNKNOWN	SYBR	None				21.7964	21.6827	0.1367							false	1.0268	true	3	13	1	83.4332
B2	Sample 35	Primer R2	UNKNOWN	SYBR	None				21.531	21.6827	0.1367							false	1.0268	true	3	11	1	83.2837
B3	Sample 35	Primer R2	UNKNOWN	SYBR	None				21.7206	21.6827	0.1367							false	1.0268	true	3	13	1	83.4338
B4	Sample 36	Primer R2	UNKNOWN	SYBR	None				21.5712	21.5643	0.0319							false	1.0268	true	3	13	1	83.4338
B5	Sample 36	Primer R2	UNKNOWN	SYBR	None				21.5922	21.5643	0.0319							false	1.0268	true	3	12	1	83.2879
B6	Sample 36	Primer R2	UNKNOWN	SYBR	None				21.5295	21.5643	0.0319							false	1.0268	true	3	13	1	83.4374
B7	Sample 37	Primer R2	UNKNOWN	SYBR	None				21.9388	21.8583	0.1068							false	1.0268	true	3	13	1	83.4353
B8	Sample 37	Primer R2	UNKNOWN	SYBR	None				21.8989	21.8583	0.1068							false	1.0268	true	3	13	1	83.4353
B9	Sample 37	Primer R2	UNKNOWN	SYBR	None				21.7372	21.8583	0.1068							false	1.0268	true	3	13	1	83.4323
B10	Sample 38	Primer R2	UNKNOWN	SYBR	None				21.6078	21.704	0.1205							false	1.0268	true	3	13	1	83.4323
B11	Sample 38	Primer R2	UNKNOWN	SYBR	None				21.8391	21.704	0.1205							false	1.0268	true	3	13	1	83.4322
B12	Sample 38	Primer R2	UNKNOWN	SYBR	None				21.6652	21.704	0.1205							false	1.0268	true	3	13	1	83.4322
C1	Sample 39	Primer R2	UNKNOWN	SYBR	None				21.8467	21.7381	0.1307							false	1.0268	true	3	12	1	83.4332
C2	Sample 39	Primer R2	UNKNOWN	SYBR	None				21.7746	21.7381	0.1307							false	1.0268	true	3	12	1	83.2837
C3	Sample 39	Primer R2	UNKNOWN	SYBR	None				21.5931	21.7381	0.1307							false	1.0268	true	3	13	1	83.4338
C4	Sample 40	Primer R2	UNKNOWN	SYBR	None				21.6603	21.6478	0.0552							false	1.0268	true	3	13	1	83.4338
C5	Sample 40	Primer R2	UNKNOWN	SYBR	None				21.6956	21.6478	0.0552							false	1.0268	true	3	12	1	83.4374
C6	Sample 40	Primer R2	UNKNOWN	SYBR	None				21.5874	21.6478	0.0552							false	1.0268	true	3	11	1	83.2879
C7	Sample 41	Primer R2	UNKNOWN	SYBR	None				22.0815	21.9229	0.1669							false	1.0268	true	3	13	1	83.4353
C8	Sample 41	Primer R2	UNKNOWN	SYBR	None				21.9383	21.9229	0.1669							false	1.0268	true	3	13	1	83.4353
C9	Sample 41	Primer R2	UNKNOWN	SYBR	None				21.7488	21.9229	0.1669							false	1.0268	true	3	13	1	83.4323
C10	Sample 42	Primer R2	UNKNOWN	SYBR	None				21.9659	21.9224	0.0744							false	1.0268	true	3	13	1	83.4323
C11	Sample 42	Primer R2	UNKNOWN	SYBR	None				21.9648	21.9224	0.0744							false	1.0268	true	3	11	1	83.4322
C12	Sample 42	Primer R2	UNKNOWN	SYBR	None				21.8364	21.9224	0.0744							false	1.0268	true	3	13	1	83.4322
D1	Sample 43	Primer R2	UNKNOWN	SYBR	None				21.6174	21.5579	0.0795							false	1.0268	true	3	12	1	83.4332
D2	Sample 43	Primer R2	UNKNOWN	SYBR	None				21.5887	21.5579	0.0795							false	1.0268	true	3	12	1	83.2837
D3	Sample 43	Primer R2	UNKNOWN	SYBR	None				21.4677	21.5579	0.0795							false	1.0268	true	3	13	1	83.4338
D4	Sample 44	Primer R2	UNKNOWN	SYBR	None				21.6505	21.6688	0.1209							false	1.0268	true	3	13	1	83.4338
D5	Sample 44	Primer R2	UNKNOWN	SYBR	None				21.5582	21.6688	0.1209							false	1.0268	true	3	13	1	83.4374
D6	Sample 44	Primer R2	UNKNOWN	SYBR	None				21.7979	21.6688	0.1209							false	1.0268	true	3	13	1	83.2879
D7	Sample 45	Primer R2	UNKNOWN	SYBR	None				21.941	21.977	0.1952							false	1.0268	true	3	13	1	83.4353
D8	Sample 45	Primer R2	UNKNOWN	SYBR	None				22.1877	21.977	0.1952							false	1.0268	true	3	14	1	83.4353
D9	Sample 45	Primer R2	UNKNOWN	SYBR	None				21.8024	21.977	0.1952							false	1.0268	true	3	10	1	83.4323
Analysis Type = Singleplex
Endogenous Control = Primer R2
RQ Min/Max Confidence Level = 95.0
Reference Sample = Sample 1
