# Supplementary material for: Dating Pupae of the Blow Fly Calliphora vicina Robineau–Desvoidy 1830 (Diptera: Calliphoridae) for Post Mortem Interval—Estimation: Validation of Molecular Age Markers
Source: Genes (Basel). 2018 Mar 9;9(3):153. doi: 10.3390/genes9030153 (PMC5867874; doi:10.3390/genes9030153)
Supplement: Supplementary file 1 [file genes-09-00153-s001.zip › S2/CV20/PT02-1_CV20G1_1-6_RUNdata.txt]

* Block Type = 96well
* Chemistry = SYBR_GREEN
* Experiment File Name = D:\RMIF_Doktorarbeit_BZ\Ergebnisse\MACE\OneStepRTqPCR\CV20G1_MACEMarker\PT02-1_CV20G1_1-6_RUN.eds
* Experiment Run End Time = Not Started
* Instrument Type = steponeplus
* Passive Reference = ROX

[Results]
Well	Sample Name	Target Name	Task	Reporter	Quencher	RQ	RQ Min	RQ Max	Cт	Cт Mean	Cт SD	ΔCт	ΔCт Mean	ΔCт SE	HK Control ΔCт Mean	HK Control ΔCт SE	ΔΔCт	Automatic Ct Threshold	Ct Threshold	Automatic Baseline	Baseline Start	Baseline End	Efficiency	Comments
A1	CV20G1_01	PT02-1	UNKNOWN	SYBR	None				19.3256	19.438	0.122							false	0.5512	true	3	13	1	
A2	CV20G1_01	PT02-1	UNKNOWN	SYBR	None				19.4206	19.438	0.122							false	0.5512	true	3	13	1	
A3	CV20G1_01	PT02-1	UNKNOWN	SYBR	None				19.5676	19.438	0.122							false	0.5512	true	3	13	1	
A4	CV20G1_02	PT02-1	UNKNOWN	SYBR	None				21.1511	21.0597	0.0923							false	0.5512	true	3	14	1	
A5	CV20G1_02	PT02-1	UNKNOWN	SYBR	None				21.0615	21.0597	0.0923							false	0.5512	true	3	15	1	
A6	CV20G1_02	PT02-1	UNKNOWN	SYBR	None				20.9664	21.0597	0.0923							false	0.5512	true	3	14	1	
A7	CV20G1_03	PT02-1	UNKNOWN	SYBR	None				23.2201	23.4406	0.1911							false	0.5512	true	3	16	1	
A8	CV20G1_03	PT02-1	UNKNOWN	SYBR	None				23.5584	23.4406	0.1911							false	0.5512	true	3	17	1	
A9	CV20G1_03	PT02-1	UNKNOWN	SYBR	None				23.5432	23.4406	0.1911							false	0.5512	true	3	17	1	
A10	CV20G1_04	PT02-1	UNKNOWN	SYBR	None				23.4775	23.4558	0.0329							false	0.5512	true	3	17	1	
A11	CV20G1_04	PT02-1	UNKNOWN	SYBR	None				23.418	23.4558	0.0329							false	0.5512	true	3	17	1	
A12	CV20G1_04	PT02-1	UNKNOWN	SYBR	None				23.4719	23.4558	0.0329							false	0.5512	true	3	17	1	
B1	CV20G1_05	PT02-1	UNKNOWN	SYBR	None				22.2413	22.2855	0.0386							false	0.5512	true	3	15	1	
B2	CV20G1_05	PT02-1	UNKNOWN	SYBR	None				22.3025	22.2855	0.0386							false	0.5512	true	3	15	1	
B3	CV20G1_05	PT02-1	UNKNOWN	SYBR	None				22.3127	22.2855	0.0386							false	0.5512	true	3	16	1	
B4	CV20G1_06	PT02-1	UNKNOWN	SYBR	None				24.9187	24.9664	0.0439							false	0.5512	true	3	18	1	
B5	CV20G1_06	PT02-1	UNKNOWN	SYBR	None				24.9753	24.9664	0.0439							false	0.5512	true	3	18	1	
B6	CV20G1_06	PT02-1	UNKNOWN	SYBR	None				25.0052	24.9664	0.0439							false	0.5512	true	3	19	1	
B7	CV20G1_07	PT02-1	UNKNOWN	SYBR	None				17.7245	17.7454	0.018							false	0.5512	true	3	11	1	
B8	CV20G1_07	PT02-1	UNKNOWN	SYBR	None				17.7553	17.7454	0.018							false	0.5512	true	3	11	1	
B9	CV20G1_07	PT02-1	UNKNOWN	SYBR	None				17.7562	17.7454	0.018							false	0.5512	true	3	11	1	
B10	CV20G1_08	PT02-1	UNKNOWN	SYBR	None				24.8527	24.8441	0.0512							false	0.5512	true	3	18	1	
B11	CV20G1_08	PT02-1	UNKNOWN	SYBR	None				24.8904	24.8441	0.0512							false	0.5512	true	3	18	1	
B12	CV20G1_08	PT02-1	UNKNOWN	SYBR	None				24.7892	24.8441	0.0512							false	0.5512	true	3	18	1	
C1	CV20G1_09	PT02-1	UNKNOWN	SYBR	None				23.531	23.651	0.1232							false	0.5512	true	3	17	1	
C2	CV20G1_09	PT02-1	UNKNOWN	SYBR	None				23.7772	23.651	0.1232							false	0.5512	true	3	17	1	
C3	CV20G1_09	PT02-1	UNKNOWN	SYBR	None				23.6448	23.651	0.1232							false	0.5512	true	3	17	1	
C4	CV20G1_10	PT02-1	UNKNOWN	SYBR	None				17.3492	17.3964	0.0409							false	0.5512	true	3	10	1	
C5	CV20G1_10	PT02-1	UNKNOWN	SYBR	None				17.4214	17.3964	0.0409							false	0.5512	true	3	10	1	
C6	CV20G1_10	PT02-1	UNKNOWN	SYBR	None				17.4186	17.3964	0.0409							false	0.5512	true	3	11	1	
C7	CV20G1_11	PT02-1	UNKNOWN	SYBR	None				27.1637	27.0787	0.0776							false	0.5512	true	3	20	1	
C8	CV20G1_11	PT02-1	UNKNOWN	SYBR	None				27.0115	27.0787	0.0776							false	0.5512	true	3	20	1	
C9	CV20G1_11	PT02-1	UNKNOWN	SYBR	None				27.0608	27.0787	0.0776							false	0.5512	true	3	20	1	
C10	CV20G1_12	PT02-1	UNKNOWN	SYBR	None				27.851	27.7885	0.163							false	0.5512	true	3	21	1	
C11	CV20G1_12	PT02-1	UNKNOWN	SYBR	None				27.6034	27.7885	0.163							false	0.5512	true	3	21	1	
C12	CV20G1_12	PT02-1	UNKNOWN	SYBR	None				27.911	27.7885	0.163							false	0.5512	true	3	21	1	
D1	CV20G1_13	PT02-1	UNKNOWN	SYBR	None				28.7236	28.7673	0.0513							false	0.5512	true	3	22	1	
D2	CV20G1_13	PT02-1	UNKNOWN	SYBR	None				28.8238	28.7673	0.0513							false	0.5512	true	3	22	1	
D3	CV20G1_13	PT02-1	UNKNOWN	SYBR	None				28.7544	28.7673	0.0513							false	0.5512	true	3	22	1	
D4	CV20G1_14	PT02-1	UNKNOWN	SYBR	None				26.542	26.5526	0.0097							false	0.5512	true	3	20	1	
D5	CV20G1_14	PT02-1	UNKNOWN	SYBR	None				26.561	26.5526	0.0097							false	0.5512	true	3	20	1	
D6	CV20G1_14	PT02-1	UNKNOWN	SYBR	None				26.5548	26.5526	0.0097							false	0.5512	true	3	20	1	
D7	CV20G1_15	PT02-1	UNKNOWN	SYBR	None				25.445	25.4957	0.044							false	0.5512	true	3	19	1	
D8	CV20G1_15	PT02-1	UNKNOWN	SYBR	None				25.5187	25.4957	0.044							false	0.5512	true	3	19	1	
D9	CV20G1_15	PT02-1	UNKNOWN	SYBR	None				25.5234	25.4957	0.044							false	0.5512	true	3	19	1	
D10	CV20G1_16	PT02-1	UNKNOWN	SYBR	None				27.3086	27.3547	0.1147							false	0.5512	true	3	20	1	
D11	CV20G1_16	PT02-1	UNKNOWN	SYBR	None				27.4853	27.3547	0.1147							false	0.5512	true	3	21	1	
D12	CV20G1_16	PT02-1	UNKNOWN	SYBR	None				27.2704	27.3547	0.1147							false	0.5512	true	3	21	1	
E1	CV20G1_17	PT02-1	UNKNOWN	SYBR	None				25.9018	25.9166	0.0532							false	0.5512	true	3	19	1	
E2	CV20G1_17	PT02-1	UNKNOWN	SYBR	None				25.8724	25.9166	0.0532							false	0.5512	true	3	19	1	
E3	CV20G1_17	PT02-1	UNKNOWN	SYBR	None				25.9757	25.9166	0.0532							false	0.5512	true	3	19	1	
E4	CV20G1_18	PT02-1	UNKNOWN	SYBR	None				27.8552	27.7443	0.197							false	0.5512	true	3	21	1	
E5	CV20G1_18	PT02-1	UNKNOWN	SYBR	None				27.8609	27.7443	0.197							false	0.5512	true	3	21	1	
E6	CV20G1_18	PT02-1	UNKNOWN	SYBR	None				27.5168	27.7443	0.197							false	0.5512	true	3	21	1	
E7	CV20G1_19	PT02-1	UNKNOWN	SYBR	None				27.5544	27.4971	0.0536							false	0.5512	true	3	21	1	
E8	CV20G1_19	PT02-1	UNKNOWN	SYBR	None				27.4483	27.4971	0.0536							false	0.5512	true	3	20	1	
E9	CV20G1_19	PT02-1	UNKNOWN	SYBR	None				27.4887	27.4971	0.0536							false	0.5512	true	3	21	1	
E10	CV20G1_20	PT02-1	UNKNOWN	SYBR	None				27.9234	27.9834	0.0852							false	0.5512	true	3	21	1	
E11	CV20G1_20	PT02-1	UNKNOWN	SYBR	None				27.9458	27.9834	0.0852							false	0.5512	true	3	21	1	
E12	CV20G1_20	PT02-1	UNKNOWN	SYBR	None				28.0808	27.9834	0.0852							false	0.5512	true	3	21	1	
F1	CV20G1_21	PT02-1	UNKNOWN	SYBR	None				27.5972	27.5295	0.0598							false	0.5512	true	3	21	1	
F2	CV20G1_21	PT02-1	UNKNOWN	SYBR	None				27.4836	27.5295	0.0598							false	0.5512	true	3	21	1	
F3	CV20G1_21	PT02-1	UNKNOWN	SYBR	None				27.5078	27.5295	0.0598							false	0.5512	true	3	20	1	
F4	CV20G1_22	PT02-1	UNKNOWN	SYBR	None				25.5802	25.5626	0.0157							false	0.5512	true	3	19	1	
F5	CV20G1_22	PT02-1	UNKNOWN	SYBR	None				25.5499	25.5626	0.0157							false	0.5512	true	3	19	1	
F6	CV20G1_22	PT02-1	UNKNOWN	SYBR	None				25.5577	25.5626	0.0157							false	0.5512	true	3	19	1	
F7	CV20G1_23	PT02-1	UNKNOWN	SYBR	None				27.9591	28.0556	0.0839							false	0.5512	true	3	21	1	
F8	CV20G1_23	PT02-1	UNKNOWN	SYBR	None				28.0967	28.0556	0.0839							false	0.5512	true	3	22	1	
F9	CV20G1_23	PT02-1	UNKNOWN	SYBR	None				28.1109	28.0556	0.0839							false	0.5512	true	3	21	1	
F10	CV20G1_24	PT02-1	UNKNOWN	SYBR	None				28.2849	28.3186	0.0822							false	0.5512	true	3	22	1	
F11	CV20G1_24	PT02-1	UNKNOWN	SYBR	None				28.2585	28.3186	0.0822							false	0.5512	true	3	22	1	
F12	CV20G1_24	PT02-1	UNKNOWN	SYBR	None				28.4123	28.3186	0.0822							false	0.5512	true	3	21	1	
G1	CV20G1_25	PT02-1	UNKNOWN	SYBR	None				28.6727	28.8366	0.1493							false	0.5512	true	3	22	1	
G2	CV20G1_25	PT02-1	UNKNOWN	SYBR	None				28.965	28.8366	0.1493							false	0.5512	true	3	22	1	
G3	CV20G1_25	PT02-1	UNKNOWN	SYBR	None				28.8721	28.8366	0.1493							false	0.5512	true	3	22	1	
G4	CV20G1_26	PT02-1	UNKNOWN	SYBR	None				29.403	29.7751	0.4083							false	0.5512	true	3	23	1	
G5	CV20G1_26	PT02-1	UNKNOWN	SYBR	None				30.2118	29.7751	0.4083							false	0.5512	true	3	24	1	
G6	CV20G1_26	PT02-1	UNKNOWN	SYBR	None				29.7105	29.7751	0.4083							false	0.5512	true	3	23	1	
G7	CV20G1_27	PT02-1	UNKNOWN	SYBR	None				27.9621	28.1232	0.161							false	0.5512	true	3	21	1	
G8	CV20G1_27	PT02-1	UNKNOWN	SYBR	None				28.1236	28.1232	0.161							false	0.5512	true	3	21	1	
G9	CV20G1_27	PT02-1	UNKNOWN	SYBR	None				28.284	28.1232	0.161							false	0.5512	true	3	22	1	
G10	CV20G1_28	PT02-1	UNKNOWN	SYBR	None				26.4014	26.2744	0.1321							false	0.5512	true	3	20	1	
G11	CV20G1_28	PT02-1	UNKNOWN	SYBR	None				26.2842	26.2744	0.1321							false	0.5512	true	3	19	1	
G12	CV20G1_28	PT02-1	UNKNOWN	SYBR	None				26.1376	26.2744	0.1321							false	0.5512	true	3	20	1	
H1	CV20G1_29	PT02-1	UNKNOWN	SYBR	None				25.6562	26.0027	0.3008							false	0.5512	true	3	19	1	
H2	CV20G1_29	PT02-1	UNKNOWN	SYBR	None				26.1959	26.0027	0.3008							false	0.5512	true	3	20	1	
H3	CV20G1_29	PT02-1	UNKNOWN	SYBR	None				26.1561	26.0027	0.3008							false	0.5512	true	3	20	1	
H4	CV20G1_30	PT02-1	UNKNOWN	SYBR	None				27.9036	27.8548	0.0498							false	0.5512	true	3	21	1	
H5	CV20G1_30	PT02-1	UNKNOWN	SYBR	None				27.804	27.8548	0.0498							false	0.5512	true	3	21	1	
H6	CV20G1_30	PT02-1	UNKNOWN	SYBR	None				27.8566	27.8548	0.0498							false	0.5512	true	3	21	1	

Analysis Type = Singleplex
Endogenous Control = PT02-1
RQ Min/Max Confidence Level = 95.0
Reference Sample = CV20G1_01
