# Supplementary material for: Dating Pupae of the Blow Fly Calliphora vicina Robineau–Desvoidy 1830 (Diptera: Calliphoridae) for Post Mortem Interval—Estimation: Validation of Molecular Age Markers
Source: Genes (Basel). 2018 Mar 9;9(3):153. doi: 10.3390/genes9030153 (PMC5867874; doi:10.3390/genes9030153)
Supplement: Supplementary file 1 [file genes-09-00153-s001.zip › S2/CV20/PT02-1_CV20G1_7-12_RUNdata.txt]

* Block Type = 96well
* Chemistry = SYBR_GREEN
* Experiment File Name = D:\RMIF_Doktorarbeit_BZ\Ergebnisse\MACE\OneStepRTqPCR\CV20G1_MACEMarker\PT02-1_CV20G1_7-12_RUN.eds
* Experiment Run End Time = Not Started
* Instrument Type = steponeplus
* Passive Reference = ROX

[Results]
Well	Sample Name	Target Name	Task	Reporter	Quencher	RQ	RQ Min	RQ Max	Cт	Cт Mean	Cт SD	ΔCт	ΔCт Mean	ΔCт SE	HK Control ΔCт Mean	HK Control ΔCт SE	ΔΔCт	Automatic Ct Threshold	Ct Threshold	Automatic Baseline	Baseline Start	Baseline End	Efficiency	Comments
A1	CV20G1_31	PT02-1	UNKNOWN	SYBR	None				26.0763	26.0963	0.1213							false	0.5512	true	3	20	1	
A2	CV20G1_31	PT02-1	UNKNOWN	SYBR	None				26.2264	26.0963	0.1213							false	0.5512	true	3	20	1	
A3	CV20G1_31	PT02-1	UNKNOWN	SYBR	None				25.9863	26.0963	0.1213							false	0.5512	true	3	19	1	
A4	CV20G1_32	PT02-1	UNKNOWN	SYBR	None				28.1475	28.5419	0.3457							false	0.5512	true	3	22	1	
A5	CV20G1_32	PT02-1	UNKNOWN	SYBR	None				28.6852	28.5419	0.3457							false	0.5512	true	3	22	1	
A6	CV20G1_32	PT02-1	UNKNOWN	SYBR	None				28.7929	28.5419	0.3457							false	0.5512	true	3	22	1	
A7	CV20G1_33	PT02-1	UNKNOWN	SYBR	None				27.1055	27.1579	0.0566							false	0.5512	true	3	21	1	
A8	CV20G1_33	PT02-1	UNKNOWN	SYBR	None				27.2179	27.1579	0.0566							false	0.5512	true	3	21	1	
A9	CV20G1_33	PT02-1	UNKNOWN	SYBR	None				27.1502	27.1579	0.0566							false	0.5512	true	3	20	1	
A10	CV20G1_34	PT02-1	UNKNOWN	SYBR	None				27.8679	27.9255	0.05							false	0.5512	true	3	21	1	
A11	CV20G1_34	PT02-1	UNKNOWN	SYBR	None				27.9549	27.9255	0.05							false	0.5512	true	3	21	1	
A12	CV20G1_34	PT02-1	UNKNOWN	SYBR	None				27.9539	27.9255	0.05							false	0.5512	true	3	21	1	
B1	CV20G1_35	PT02-1	UNKNOWN	SYBR	None				28.0354	27.9787	0.0579							false	0.5512	true	3	21	1	
B2	CV20G1_35	PT02-1	UNKNOWN	SYBR	None				27.9809	27.9787	0.0579							false	0.5512	true	3	22	1	
B3	CV20G1_35	PT02-1	UNKNOWN	SYBR	None				27.9198	27.9787	0.0579							false	0.5512	true	3	22	1	
B4	CV20G1_36	PT02-1	UNKNOWN	SYBR	None				28.0866	28.0571	0.0396							false	0.5512	true	3	21	1	
B5	CV20G1_36	PT02-1	UNKNOWN	SYBR	None				28.0727	28.0571	0.0396							false	0.5512	true	3	21	1	
B6	CV20G1_36	PT02-1	UNKNOWN	SYBR	None				28.0121	28.0571	0.0396							false	0.5512	true	3	22	1	
B7	CV20G1_37	PT02-1	UNKNOWN	SYBR	None				26.6136	26.6884	0.0974							false	0.5512	true	3	20	1	
B8	CV20G1_37	PT02-1	UNKNOWN	SYBR	None				26.7985	26.6884	0.0974							false	0.5512	true	3	20	1	
B9	CV20G1_37	PT02-1	UNKNOWN	SYBR	None				26.6531	26.6884	0.0974							false	0.5512	true	3	20	1	
B10	CV20G1_38	PT02-1	UNKNOWN	SYBR	None				26.2249	26.284	0.0584							false	0.5512	true	3	20	1	
B11	CV20G1_38	PT02-1	UNKNOWN	SYBR	None				26.2857	26.284	0.0584							false	0.5512	true	3	20	1	
B12	CV20G1_38	PT02-1	UNKNOWN	SYBR	None				26.3416	26.284	0.0584							false	0.5512	true	3	20	1	
C1	CV20G1_39	PT02-1	UNKNOWN	SYBR	None				28.1556	28.4615	0.4443							false	0.5512	true	3	21	1	
C2	CV20G1_39	PT02-1	UNKNOWN	SYBR	None				28.9712	28.4615	0.4443							false	0.5512	true	3	22	1	
C3	CV20G1_39	PT02-1	UNKNOWN	SYBR	None				28.2577	28.4615	0.4443							false	0.5512	true	3	22	1	
C4	CV20G1_40	PT02-1	UNKNOWN	SYBR	None				26.9136	26.9395	0.0853							false	0.5512	true	3	20	1	
C5	CV20G1_40	PT02-1	UNKNOWN	SYBR	None				27.0348	26.9395	0.0853							false	0.5512	true	3	21	1	
C6	CV20G1_40	PT02-1	UNKNOWN	SYBR	None				26.8702	26.9395	0.0853							false	0.5512	true	3	20	1	
C7	CV20G1_41	PT02-1	UNKNOWN	SYBR	None				26.8154	26.8993	0.0727							false	0.5512	true	3	20	1	
C8	CV20G1_41	PT02-1	UNKNOWN	SYBR	None				26.9405	26.8993	0.0727							false	0.5512	true	3	20	1	
C9	CV20G1_41	PT02-1	UNKNOWN	SYBR	None				26.9421	26.8993	0.0727							false	0.5512	true	3	20	1	
C10	CV20G1_42	PT02-1	UNKNOWN	SYBR	None				29.6621	29.8008	0.1671							false	0.5512	true	3	23	1	
C11	CV20G1_42	PT02-1	UNKNOWN	SYBR	None				29.7542	29.8008	0.1671							false	0.5512	true	3	23	1	
C12	CV20G1_42	PT02-1	UNKNOWN	SYBR	None				29.9863	29.8008	0.1671							false	0.5512	true	3	23	1	
D1	CV20G1_43	PT02-1	UNKNOWN	SYBR	None				29.4141	29.3431	0.0887							false	0.5512	true	3	23	1	
D2	CV20G1_43	PT02-1	UNKNOWN	SYBR	None				29.3717	29.3431	0.0887							false	0.5512	true	3	23	1	
D3	CV20G1_43	PT02-1	UNKNOWN	SYBR	None				29.2436	29.3431	0.0887							false	0.5512	true	3	23	1	
D4	CV20G1_44	PT02-1	UNKNOWN	SYBR	None				27.5562	27.6283	0.1759							false	0.5512	true	3	21	1	
D5	CV20G1_44	PT02-1	UNKNOWN	SYBR	None				27.5	27.6283	0.1759							false	0.5512	true	3	21	1	
D6	CV20G1_44	PT02-1	UNKNOWN	SYBR	None				27.8289	27.6283	0.1759							false	0.5512	true	3	21	1	
D7	CV20G1_45	PT02-1	UNKNOWN	SYBR	None				25.8598	25.8768	0.016							false	0.5512	true	3	19	1	
D8	CV20G1_45	PT02-1	UNKNOWN	SYBR	None				25.8916	25.8768	0.016							false	0.5512	true	3	19	1	
D9	CV20G1_45	PT02-1	UNKNOWN	SYBR	None				25.8789	25.8768	0.016							false	0.5512	true	3	19	1	
D10	CV20G1_46	PT02-1	UNKNOWN	SYBR	None				28.3561	28.2896	0.1127							false	0.5512	true	3	22	1	
D11	CV20G1_46	PT02-1	UNKNOWN	SYBR	None				28.1594	28.2896	0.1127							false	0.5512	true	3	22	1	
D12	CV20G1_46	PT02-1	UNKNOWN	SYBR	None				28.3532	28.2896	0.1127							false	0.5512	true	3	22	1	
E1	CV20G1_47	PT02-1	UNKNOWN	SYBR	None				29.8673	29.5076	0.3155							false	0.5512	true	3	23	1	
E2	CV20G1_47	PT02-1	UNKNOWN	SYBR	None				29.278	29.5076	0.3155							false	0.5512	true	3	23	1	
E3	CV20G1_47	PT02-1	UNKNOWN	SYBR	None				29.3774	29.5076	0.3155							false	0.5512	true	3	23	1	
E4	CV20G1_48	PT02-1	UNKNOWN	SYBR	None				28.4373	28.6912	0.2232							false	0.5512	true	3	22	1	
E5	CV20G1_48	PT02-1	UNKNOWN	SYBR	None				28.7796	28.6912	0.2232							false	0.5512	true	3	22	1	
E6	CV20G1_48	PT02-1	UNKNOWN	SYBR	None				28.8567	28.6912	0.2232							false	0.5512	true	3	22	1	
E7	CV20G1_49	PT02-1	UNKNOWN	SYBR	None				30.0033	30.1461	0.2359							false	0.5512	true	3	23	1	
E8	CV20G1_49	PT02-1	UNKNOWN	SYBR	None				30.4183	30.1461	0.2359							false	0.5512	true	3	25	1	
E9	CV20G1_49	PT02-1	UNKNOWN	SYBR	None				30.0167	30.1461	0.2359							false	0.5512	true	3	24	1	
E10	CV20G1_50	PT02-1	UNKNOWN	SYBR	None				29.4591	29.4618	0.037							false	0.5512	true	3	23	1	
E11	CV20G1_50	PT02-1	UNKNOWN	SYBR	None				29.4261	29.4618	0.037							false	0.5512	true	3	23	1	
E12	CV20G1_50	PT02-1	UNKNOWN	SYBR	None				29.5001	29.4618	0.037							false	0.5512	true	3	23	1	
F1	CV20G1_51	PT02-1	UNKNOWN	SYBR	None				27.0642	27.1124	0.1935							false	0.5512	true	3	20	1	
F2	CV20G1_51	PT02-1	UNKNOWN	SYBR	None				26.9475	27.1124	0.1935							false	0.5512	true	3	20	1	
F3	CV20G1_51	PT02-1	UNKNOWN	SYBR	None				27.3254	27.1124	0.1935							false	0.5512	true	3	21	1	
F4	CV20G1_52	PT02-1	UNKNOWN	SYBR	None				30.1712	29.7528	0.4385							false	0.5512	true	3	24	1	
F5	CV20G1_52	PT02-1	UNKNOWN	SYBR	None				29.7906	29.7528	0.4385							false	0.5512	true	3	23	1	
F6	CV20G1_52	PT02-1	UNKNOWN	SYBR	None				29.2966	29.7528	0.4385							false	0.5512	true	3	23	1	
F7	CV20G1_53	PT02-1	UNKNOWN	SYBR	None				29.5097	29.3876	0.113							false	0.5512	true	3	23	1	
F8	CV20G1_53	PT02-1	UNKNOWN	SYBR	None				29.3663	29.3876	0.113							false	0.5512	true	3	23	1	
F9	CV20G1_53	PT02-1	UNKNOWN	SYBR	None				29.2868	29.3876	0.113							false	0.5512	true	3	23	1	
F10	CV20G1_54	PT02-1	UNKNOWN	SYBR	None				28.6395	28.6247	0.0438							false	0.5512	true	3	22	1	
F11	CV20G1_54	PT02-1	UNKNOWN	SYBR	None				28.6592	28.6247	0.0438							false	0.5512	true	3	22	1	
F12	CV20G1_54	PT02-1	UNKNOWN	SYBR	None				28.5754	28.6247	0.0438							false	0.5512	true	3	23	1	
G1	CV20G1_55	PT02-1	UNKNOWN	SYBR	None				30.0043	29.6158	0.364							false	0.5512	true	3	25	1	
G2	CV20G1_55	PT02-1	UNKNOWN	SYBR	None				29.2826	29.6158	0.364							false	0.5512	true	3	23	1	
G3	CV20G1_55	PT02-1	UNKNOWN	SYBR	None				29.5606	29.6158	0.364							false	0.5512	true	3	23	1	
G4	CV20G1_56	PT02-1	UNKNOWN	SYBR	None				29.743	29.6188	0.1806							false	0.5512	true	3	23	1	
G5	CV20G1_56	PT02-1	UNKNOWN	SYBR	None				29.7018	29.6188	0.1806							false	0.5512	true	3	23	1	
G6	CV20G1_56	PT02-1	UNKNOWN	SYBR	None				29.4117	29.6188	0.1806							false	0.5512	true	3	23	1	
G7	CV20G1_57	PT02-1	UNKNOWN	SYBR	None				29.2804	29.4457	0.1432							false	0.5512	true	3	23	1	
G8	CV20G1_57	PT02-1	UNKNOWN	SYBR	None				29.5252	29.4457	0.1432							false	0.5512	true	3	23	1	
G9	CV20G1_57	PT02-1	UNKNOWN	SYBR	None				29.5314	29.4457	0.1432							false	0.5512	true	3	23	1	
G10	CV20G1_58	PT02-1	UNKNOWN	SYBR	None				25.9624	26.1376	0.1833							false	0.5512	true	3	19	1	
G11	CV20G1_58	PT02-1	UNKNOWN	SYBR	None				26.1222	26.1376	0.1833							false	0.5512	true	3	20	1	
G12	CV20G1_58	PT02-1	UNKNOWN	SYBR	None				26.3281	26.1376	0.1833							false	0.5512	true	3	20	1	
H1	CV20G1_59	PT02-1	UNKNOWN	SYBR	None				28.039	28.108	0.1579							false	0.5512	true	3	21	1	
H2	CV20G1_59	PT02-1	UNKNOWN	SYBR	None				27.9963	28.108	0.1579							false	0.5512	true	3	21	1	
H3	CV20G1_59	PT02-1	UNKNOWN	SYBR	None				28.2887	28.108	0.1579							false	0.5512	true	3	22	1	
H4	CV20G1_60	PT02-1	UNKNOWN	SYBR	None				29.4765	29.8519	0.3292							false	0.5512	true	3	23	1	
H5	CV20G1_60	PT02-1	UNKNOWN	SYBR	None				29.9883	29.8519	0.3292							false	0.5512	true	3	23	1	
H6	CV20G1_60	PT02-1	UNKNOWN	SYBR	None				30.091	29.8519	0.3292							false	0.5512	true	3	23	1	

Analysis Type = Singleplex
Endogenous Control = PT02-1
RQ Min/Max Confidence Level = 95.0
Reference Sample = CV20G1_31
