# Supplementary material for: Dating Pupae of the Blow Fly Calliphora vicina Robineau–Desvoidy 1830 (Diptera: Calliphoridae) for Post Mortem Interval—Estimation: Validation of Molecular Age Markers
Source: Genes (Basel). 2018 Mar 9;9(3):153. doi: 10.3390/genes9030153 (PMC5867874; doi:10.3390/genes9030153)
Supplement: Supplementary file 1 [file genes-09-00153-s001.zip › S2/CV20/PT02-2_CV20G1_1-6_RUNdata.txt]

* Block Type = 96well
* Chemistry = SYBR_GREEN
* Experiment File Name = D:\RMIF_Doktorarbeit_BZ\Ergebnisse\MACE\OneStepRTqPCR\CV20G1_MACEMarker\PT02-2_CV20G1_1-6_RUN.eds
* Experiment Run End Time = Not Started
* Instrument Type = steponeplus
* Passive Reference = ROX

[Results]
Well	Sample Name	Target Name	Task	Reporter	Quencher	RQ	RQ Min	RQ Max	Cт	Cт Mean	Cт SD	ΔCт	ΔCт Mean	ΔCт SE	HK Control ΔCт Mean	HK Control ΔCт SE	ΔΔCт	Automatic Ct Threshold	Ct Threshold	Automatic Baseline	Baseline Start	Baseline End	Efficiency	Comments
A1	CV20G1_01	PT02-2	UNKNOWN	SYBR	None				17.7038	17.6366	0.0676							false	0.1804	true	3	13	1	
A2	CV20G1_01	PT02-2	UNKNOWN	SYBR	None				17.6373	17.6366	0.0676							false	0.1804	true	3	13	1	
A3	CV20G1_01	PT02-2	UNKNOWN	SYBR	None				17.5687	17.6366	0.0676							false	0.1804	true	3	13	1	
A4	CV20G1_02	PT02-2	UNKNOWN	SYBR	None				19.2069	19.2898	0.0924							false	0.1804	true	3	15	1	
A5	CV20G1_02	PT02-2	UNKNOWN	SYBR	None				19.2731	19.2898	0.0924							false	0.1804	true	3	14	1	
A6	CV20G1_02	PT02-2	UNKNOWN	SYBR	None				19.3895	19.2898	0.0924							false	0.1804	true	3	15	1	
A7	CV20G1_03	PT02-2	UNKNOWN	SYBR	None				19.261	19.4187	0.1407							false	0.1804	true	3	15	1	
A8	CV20G1_03	PT02-2	UNKNOWN	SYBR	None				19.5314	19.4187	0.1407							false	0.1804	true	3	15	1	
A9	CV20G1_03	PT02-2	UNKNOWN	SYBR	None				19.4637	19.4187	0.1407							false	0.1804	true	3	15	1	
A10	CV20G1_04	PT02-2	UNKNOWN	SYBR	None				20.5511	20.6226	0.0898							false	0.1804	true	3	15	1	
A11	CV20G1_04	PT02-2	UNKNOWN	SYBR	None				20.5934	20.6226	0.0898							false	0.1804	true	3	16	1	
A12	CV20G1_04	PT02-2	UNKNOWN	SYBR	None				20.7233	20.6226	0.0898							false	0.1804	true	3	16	1	
B1	CV20G1_05	PT02-2	UNKNOWN	SYBR	None				20.4667	20.4003	0.1477							false	0.1804	true	3	15	1	
B2	CV20G1_05	PT02-2	UNKNOWN	SYBR	None				20.503	20.4003	0.1477							false	0.1804	true	3	15	1	
B3	CV20G1_05	PT02-2	UNKNOWN	SYBR	None				20.231	20.4003	0.1477							false	0.1804	true	3	15	1	
B4	CV20G1_06	PT02-2	UNKNOWN	SYBR	None				21.7506	21.7769	0.0419							false	0.1804	true	3	17	1	
B5	CV20G1_06	PT02-2	UNKNOWN	SYBR	None				21.7549	21.7769	0.0419							false	0.1804	true	3	17	1	
B6	CV20G1_06	PT02-2	UNKNOWN	SYBR	None				21.8251	21.7769	0.0419							false	0.1804	true	3	17	1	
B7	CV20G1_07	PT02-2	UNKNOWN	SYBR	None				13.5657	13.6607	0.0828							false	0.1804	true	3	9	1	
B8	CV20G1_07	PT02-2	UNKNOWN	SYBR	None				13.6989	13.6607	0.0828							false	0.1804	true	3	9	1	
B9	CV20G1_07	PT02-2	UNKNOWN	SYBR	None				13.7176	13.6607	0.0828							false	0.1804	true	3	9	1	
B10	CV20G1_08	PT02-2	UNKNOWN	SYBR	None				19.3765	19.5343	0.1367							false	0.1804	true	3	14	1	
B11	CV20G1_08	PT02-2	UNKNOWN	SYBR	None				19.6135	19.5343	0.1367							false	0.1804	true	3	14	1	
B12	CV20G1_08	PT02-2	UNKNOWN	SYBR	None				19.6129	19.5343	0.1367							false	0.1804	true	3	15	1	
C1	CV20G1_09	PT02-2	UNKNOWN	SYBR	None				19.4374	19.3492	0.101							false	0.1804	true	3	14	1	
C2	CV20G1_09	PT02-2	UNKNOWN	SYBR	None				19.3711	19.3492	0.101							false	0.1804	true	3	15	1	
C3	CV20G1_09	PT02-2	UNKNOWN	SYBR	None				19.239	19.3492	0.101							false	0.1804	true	3	14	1	
C4	CV20G1_10	PT02-2	UNKNOWN	SYBR	None				13.9389	13.9612	0.0304							false	0.1804	true	3	9	1	
C5	CV20G1_10	PT02-2	UNKNOWN	SYBR	None				13.9489	13.9612	0.0304							false	0.1804	true	3	9	1	
C6	CV20G1_10	PT02-2	UNKNOWN	SYBR	None				13.9958	13.9612	0.0304							false	0.1804	true	3	9	1	
C7	CV20G1_11	PT02-2	UNKNOWN	SYBR	None				24.47	24.5217	0.1037							false	0.1804	true	3	20	1	
C8	CV20G1_11	PT02-2	UNKNOWN	SYBR	None				24.4542	24.5217	0.1037							false	0.1804	true	3	20	1	
C9	CV20G1_11	PT02-2	UNKNOWN	SYBR	None				24.6411	24.5217	0.1037							false	0.1804	true	3	20	1	
C10	CV20G1_12	PT02-2	UNKNOWN	SYBR	None				20.4469	20.5649	0.136							false	0.1804	true	3	16	1	
C11	CV20G1_12	PT02-2	UNKNOWN	SYBR	None				20.5343	20.5649	0.136							false	0.1804	true	3	15	1	
C12	CV20G1_12	PT02-2	UNKNOWN	SYBR	None				20.7136	20.5649	0.136							false	0.1804	true	3	16	1	
D1	CV20G1_13	PT02-2	UNKNOWN	SYBR	None				24.6511	24.6489	0.0579							false	0.1804	true	3	20	1	
D2	CV20G1_13	PT02-2	UNKNOWN	SYBR	None				24.7057	24.6489	0.0579							false	0.1804	true	3	20	1	
D3	CV20G1_13	PT02-2	UNKNOWN	SYBR	None				24.5899	24.6489	0.0579							false	0.1804	true	3	20	1	
D4	CV20G1_14	PT02-2	UNKNOWN	SYBR	None				24.9751	24.9546	0.0274							false	0.1804	true	3	20	1	
D5	CV20G1_14	PT02-2	UNKNOWN	SYBR	None				24.9235	24.9546	0.0274							false	0.1804	true	3	20	1	
D6	CV20G1_14	PT02-2	UNKNOWN	SYBR	None				24.9654	24.9546	0.0274							false	0.1804	true	3	20	1	
D7	CV20G1_15	PT02-2	UNKNOWN	SYBR	None				24.3958	24.5011	0.137							false	0.1804	true	3	20	1	
D8	CV20G1_15	PT02-2	UNKNOWN	SYBR	None				24.4515	24.5011	0.137							false	0.1804	true	3	20	1	
D9	CV20G1_15	PT02-2	UNKNOWN	SYBR	None				24.6559	24.5011	0.137							false	0.1804	true	3	20	1	
D10	CV20G1_16	PT02-2	UNKNOWN	SYBR	None				24.4827	24.6477	0.1627							false	0.1804	true	3	19	1	
D11	CV20G1_16	PT02-2	UNKNOWN	SYBR	None				24.6524	24.6477	0.1627							false	0.1804	true	3	20	1	
D12	CV20G1_16	PT02-2	UNKNOWN	SYBR	None				24.808	24.6477	0.1627							false	0.1804	true	3	20	1	
E1	CV20G1_17	PT02-2	UNKNOWN	SYBR	None				24.5814	24.6233	0.0476							false	0.1804	true	3	20	1	
E2	CV20G1_17	PT02-2	UNKNOWN	SYBR	None				24.6751	24.6233	0.0476							false	0.1804	true	3	20	1	
E3	CV20G1_17	PT02-2	UNKNOWN	SYBR	None				24.6132	24.6233	0.0476							false	0.1804	true	3	20	1	
E4	CV20G1_18	PT02-2	UNKNOWN	SYBR	None				24.5451	24.4971	0.0497							false	0.1804	true	3	20	1	
E5	CV20G1_18	PT02-2	UNKNOWN	SYBR	None				24.4459	24.4971	0.0497							false	0.1804	true	3	20	1	
E6	CV20G1_18	PT02-2	UNKNOWN	SYBR	None				24.5002	24.4971	0.0497							false	0.1804	true	3	20	1	
E7	CV20G1_19	PT02-2	UNKNOWN	SYBR	None				23.0807	23.1727	0.0834							false	0.1804	true	3	18	1	
E8	CV20G1_19	PT02-2	UNKNOWN	SYBR	None				23.1941	23.1727	0.0834							false	0.1804	true	3	19	1	
E9	CV20G1_19	PT02-2	UNKNOWN	SYBR	None				23.2433	23.1727	0.0834							false	0.1804	true	3	18	1	
E10	CV20G1_20	PT02-2	UNKNOWN	SYBR	None				24.7059	24.6617	0.0419							false	0.1804	true	3	20	1	
E11	CV20G1_20	PT02-2	UNKNOWN	SYBR	None				24.6226	24.6617	0.0419							false	0.1804	true	3	20	1	
E12	CV20G1_20	PT02-2	UNKNOWN	SYBR	None				24.6566	24.6617	0.0419							false	0.1804	true	3	20	1	
F1	CV20G1_21	PT02-2	UNKNOWN	SYBR	None				24.8455	24.9385	0.0939							false	0.1804	true	3	20	1	
F2	CV20G1_21	PT02-2	UNKNOWN	SYBR	None				25.0333	24.9385	0.0939							false	0.1804	true	3	20	1	
F3	CV20G1_21	PT02-2	UNKNOWN	SYBR	None				24.9368	24.9385	0.0939							false	0.1804	true	3	20	1	
F4	CV20G1_22	PT02-2	UNKNOWN	SYBR	None				24.0287	24.0431	0.0496							false	0.1804	true	3	19	1	
F5	CV20G1_22	PT02-2	UNKNOWN	SYBR	None				24.0983	24.0431	0.0496							false	0.1804	true	3	19	1	
F6	CV20G1_22	PT02-2	UNKNOWN	SYBR	None				24.0022	24.0431	0.0496							false	0.1804	true	3	19	1	
F7	CV20G1_23	PT02-2	UNKNOWN	SYBR	None				25.1638	25.0595	0.1092							false	0.1804	true	3	20	1	
F8	CV20G1_23	PT02-2	UNKNOWN	SYBR	None				24.946	25.0595	0.1092							false	0.1804	true	3	20	1	
F9	CV20G1_23	PT02-2	UNKNOWN	SYBR	None				25.0686	25.0595	0.1092							false	0.1804	true	3	20	1	
F10	CV20G1_24	PT02-2	UNKNOWN	SYBR	None				24.8656	24.8113	0.0654							false	0.1804	true	3	20	1	
F11	CV20G1_24	PT02-2	UNKNOWN	SYBR	None				24.8296	24.8113	0.0654							false	0.1804	true	3	20	1	
F12	CV20G1_24	PT02-2	UNKNOWN	SYBR	None				24.7387	24.8113	0.0654							false	0.1804	true	3	20	1	
G1	CV20G1_25	PT02-2	UNKNOWN	SYBR	None				25.4497	25.4914	0.1296							false	0.1804	true	3	20	1	
G2	CV20G1_25	PT02-2	UNKNOWN	SYBR	None				25.6367	25.4914	0.1296							false	0.1804	true	3	21	1	
G3	CV20G1_25	PT02-2	UNKNOWN	SYBR	None				25.3878	25.4914	0.1296							false	0.1804	true	3	21	1	
G4	CV20G1_26	PT02-2	UNKNOWN	SYBR	None				24.9458	24.9461	0.0087							false	0.1804	true	3	20	1	
G5	CV20G1_26	PT02-2	UNKNOWN	SYBR	None				24.9376	24.9461	0.0087							false	0.1804	true	3	20	1	
G6	CV20G1_26	PT02-2	UNKNOWN	SYBR	None				24.955	24.9461	0.0087							false	0.1804	true	3	20	1	
G7	CV20G1_27	PT02-2	UNKNOWN	SYBR	None				24.6974	24.6303	0.0663							false	0.1804	true	3	20	1	
G8	CV20G1_27	PT02-2	UNKNOWN	SYBR	None				24.5649	24.6303	0.0663							false	0.1804	true	3	20	1	
G9	CV20G1_27	PT02-2	UNKNOWN	SYBR	None				24.6286	24.6303	0.0663							false	0.1804	true	3	20	1	
G10	CV20G1_28	PT02-2	UNKNOWN	SYBR	None				24.9737	24.9706	0.0567							false	0.1804	true	3	20	1	
G11	CV20G1_28	PT02-2	UNKNOWN	SYBR	None				24.9123	24.9706	0.0567							false	0.1804	true	3	20	1	
G12	CV20G1_28	PT02-2	UNKNOWN	SYBR	None				25.0257	24.9706	0.0567							false	0.1804	true	3	20	1	
H1	CV20G1_29	PT02-2	UNKNOWN	SYBR	None				24.8196	24.8137	0.012							false	0.1804	true	3	20	1	
H2	CV20G1_29	PT02-2	UNKNOWN	SYBR	None				24.7999	24.8137	0.012							false	0.1804	true	3	20	1	
H3	CV20G1_29	PT02-2	UNKNOWN	SYBR	None				24.8217	24.8137	0.012							false	0.1804	true	3	20	1	
H4	CV20G1_30	PT02-2	UNKNOWN	SYBR	None				24.1477	24.1709	0.0244							false	0.1804	true	3	19	1	
H5	CV20G1_30	PT02-2	UNKNOWN	SYBR	None				24.1689	24.1709	0.0244							false	0.1804	true	3	19	1	
H6	CV20G1_30	PT02-2	UNKNOWN	SYBR	None				24.1963	24.1709	0.0244							false	0.1804	true	3	19	1	

Analysis Type = Singleplex
Endogenous Control = PT02-2
RQ Min/Max Confidence Level = 95.0
Reference Sample = CV20G1_01
