# Supplementary material for: Dating Pupae of the Blow Fly Calliphora vicina Robineau–Desvoidy 1830 (Diptera: Calliphoridae) for Post Mortem Interval—Estimation: Validation of Molecular Age Markers
Source: Genes (Basel). 2018 Mar 9;9(3):153. doi: 10.3390/genes9030153 (PMC5867874; doi:10.3390/genes9030153)
Supplement: Supplementary file 1 [file genes-09-00153-s001.zip › S2/CV20/PT02-2_CV20G1_7-12_RUNdata.txt]

* Block Type = 96well
* Chemistry = SYBR_GREEN
* Experiment File Name = D:\RMIF_Doktorarbeit_BZ\Ergebnisse\MACE\OneStepRTqPCR\CV20G1_MACEMarker\PT02-2_CV20G1_7-12_RUN.eds
* Experiment Run End Time = Not Started
* Instrument Type = steponeplus
* Passive Reference = ROX

[Results]
Well	Sample Name	Target Name	Task	Reporter	Quencher	RQ	RQ Min	RQ Max	Cт	Cт Mean	Cт SD	ΔCт	ΔCт Mean	ΔCт SE	HK Control ΔCт Mean	HK Control ΔCт SE	ΔΔCт	Automatic Ct Threshold	Ct Threshold	Automatic Baseline	Baseline Start	Baseline End	Efficiency	Comments	AMPNC
A1	CV20G1_31	PT02-2	UNKNOWN	SYBR	None				23.6082	23.5936	0.0418							false	0.1804	true	3	19	1		N
A2	CV20G1_31	PT02-2	UNKNOWN	SYBR	None				23.626	23.5936	0.0418							false	0.1804	true	3	19	1		N
A3	CV20G1_31	PT02-2	UNKNOWN	SYBR	None				23.5465	23.5936	0.0418							false	0.1804	true	3	19	1		N
A4	CV20G1_32	PT02-2	UNKNOWN	SYBR	None				25.6749	25.623	0.0772							false	0.1804	true	3	21	1		N
A5	CV20G1_32	PT02-2	UNKNOWN	SYBR	None				25.6597	25.623	0.0772							false	0.1804	true	3	21	1		N
A6	CV20G1_32	PT02-2	UNKNOWN	SYBR	None				25.5342	25.623	0.0772							false	0.1804	true	3	20	1		N
A7	CV20G1_33	PT02-2	UNKNOWN	SYBR	None				25.7527	25.725	0.0362							false	0.1804	true	3	21	1		N
A8	CV20G1_33	PT02-2	UNKNOWN	SYBR	None				25.7384	25.725	0.0362							false	0.1804	true	3	21	1		N
A9	CV20G1_33	PT02-2	UNKNOWN	SYBR	None				25.6841	25.725	0.0362							false	0.1804	true	3	21	1		N
A10	CV20G1_34	PT02-2	UNKNOWN	SYBR	None				28.199	28.261	0.1235							false	0.1804	true	3	23	1		N
A11	CV20G1_34	PT02-2	UNKNOWN	SYBR	None				28.1808	28.261	0.1235							false	0.1804	true	3	24	1		N
A12	CV20G1_34	PT02-2	UNKNOWN	SYBR	None				28.4032	28.261	0.1235							false	0.1804	true	3	24	1		N
B1	CV20G1_35	PT02-2	UNKNOWN	SYBR	None				25.5742	25.4965	0.1207							false	0.1804	true	3	21	1		N
B2	CV20G1_35	PT02-2	UNKNOWN	SYBR	None				25.558	25.4965	0.1207							false	0.1804	true	3	21	1		N
B3	CV20G1_35	PT02-2	UNKNOWN	SYBR	None				25.3575	25.4965	0.1207							false	0.1804	true	3	21	1		N
B4	CV20G1_36	PT02-2	UNKNOWN	SYBR	None				25.9919	26.0067	0.0554							false	0.1804	true	3	22	1		N
B5	CV20G1_36	PT02-2	UNKNOWN	SYBR	None				26.0681	26.0067	0.0554							false	0.1804	true	3	21	1		N
B6	CV20G1_36	PT02-2	UNKNOWN	SYBR	None				25.9602	26.0067	0.0554							false	0.1804	true	3	21	1		N
B7	CV20G1_37	PT02-2	UNKNOWN	SYBR	None				25.0763	25.1161	0.0458							false	0.1804	true	3	20	1		N
B8	CV20G1_37	PT02-2	UNKNOWN	SYBR	None				25.1059	25.1161	0.0458							false	0.1804	true	3	20	1		N
B9	CV20G1_37	PT02-2	UNKNOWN	SYBR	None				25.1661	25.1161	0.0458							false	0.1804	true	3	20	1		N
B10	CV20G1_38	PT02-2	UNKNOWN	SYBR	None				28.2762	28.3551	0.1256							false	0.1804	true	3	24	1		N
B11	CV20G1_38	PT02-2	UNKNOWN	SYBR	None				28.2892	28.3551	0.1256							false	0.1804	true	3	23	1		N
B12	CV20G1_38	PT02-2	UNKNOWN	SYBR	None				28.5	28.3551	0.1256							false	0.1804	true	3	24	1		N
C1	CV20G1_39	PT02-2	UNKNOWN	SYBR	None				25.5422	25.5151	0.1283							false	0.1804	true	3	21	1		N
C2	CV20G1_39	PT02-2	UNKNOWN	SYBR	None				25.6277	25.5151	0.1283							false	0.1804	true	3	21	1		N
C3	CV20G1_39	PT02-2	UNKNOWN	SYBR	None				25.3754	25.5151	0.1283							false	0.1804	true	3	21	1		N
C4	CV20G1_40	PT02-2	UNKNOWN	SYBR	None				25.1858	25.1757	0.026							false	0.1804	true	3	20	1		N
C5	CV20G1_40	PT02-2	UNKNOWN	SYBR	None				25.1463	25.1757	0.026							false	0.1804	true	3	20	1		N
C6	CV20G1_40	PT02-2	UNKNOWN	SYBR	None				25.1952	25.1757	0.026							false	0.1804	true	3	20	1		N
C7	CV20G1_41	PT02-2	UNKNOWN	SYBR	None				23.9325	23.9265	0.0095							false	0.1804	true	3	19	1		N
C8	CV20G1_41	PT02-2	UNKNOWN	SYBR	None				23.9316	23.9265	0.0095							false	0.1804	true	3	19	1		N
C9	CV20G1_41	PT02-2	UNKNOWN	SYBR	None				23.9156	23.9265	0.0095							false	0.1804	true	3	19	1		N
C10	CV20G1_42	PT02-2	UNKNOWN	SYBR	None				28.4834	28.4609	0.0399							false	0.1804	true	3	24	1		N
C11	CV20G1_42	PT02-2	UNKNOWN	SYBR	None				28.4845	28.4609	0.0399							false	0.1804	true	3	24	1		N
C12	CV20G1_42	PT02-2	UNKNOWN	SYBR	None				28.4148	28.4609	0.0399							false	0.1804	true	3	24	1		N
D1	CV20G1_43	PT02-2	UNKNOWN	SYBR	None				25.3913	25.5357	0.1261							false	0.1804	true	3	20	1		N
D2	CV20G1_43	PT02-2	UNKNOWN	SYBR	None				25.6243	25.5357	0.1261							false	0.1804	true	3	21	1		N
D3	CV20G1_43	PT02-2	UNKNOWN	SYBR	None				25.5915	25.5357	0.1261							false	0.1804	true	3	21	1		N
D4	CV20G1_44	PT02-2	UNKNOWN	SYBR	None				25.032	25.0178	0.0689							false	0.1804	true	3	20	1		N
D5	CV20G1_44	PT02-2	UNKNOWN	SYBR	None				24.943	25.0178	0.0689							false	0.1804	true	3	20	1		N
D6	CV20G1_44	PT02-2	UNKNOWN	SYBR	None				25.0784	25.0178	0.0689							false	0.1804	true	3	20	1		N
D7	CV20G1_45	PT02-2	UNKNOWN	SYBR	None				23.9174	23.9653	0.0435							false	0.1804	true	3	19	1		N
D8	CV20G1_45	PT02-2	UNKNOWN	SYBR	None				23.9764	23.9653	0.0435							false	0.1804	true	3	19	1		N
D9	CV20G1_45	PT02-2	UNKNOWN	SYBR	None				24.0022	23.9653	0.0435							false	0.1804	true	3	19	1		N
D10	CV20G1_46	PT02-2	UNKNOWN	SYBR	None				28.2294	28.2918	0.0549							false	0.1804	true	3	24	1		N
D11	CV20G1_46	PT02-2	UNKNOWN	SYBR	None				28.3135	28.2918	0.0549							false	0.1804	true	3	24	1		N
D12	CV20G1_46	PT02-2	UNKNOWN	SYBR	None				28.3324	28.2918	0.0549							false	0.1804	true	3	24	1		N
E1	CV20G1_47	PT02-2	UNKNOWN	SYBR	None				26.2845	26.0825	0.1755							false	0.1804	true	3	21	1		N
E2	CV20G1_47	PT02-2	UNKNOWN	SYBR	None				25.9951	26.0825	0.1755							false	0.1804	true	3	21	1		N
E3	CV20G1_47	PT02-2	UNKNOWN	SYBR	None				25.9678	26.0825	0.1755							false	0.1804	true	3	21	1		N
E4	CV20G1_48	PT02-2	UNKNOWN	SYBR	None				26.3808	26.3433	0.0419							false	0.1804	true	3	21	1		N
E5	CV20G1_48	PT02-2	UNKNOWN	SYBR	None				26.298	26.3433	0.0419							false	0.1804	true	3	21	1		N
E6	CV20G1_48	PT02-2	UNKNOWN	SYBR	None				26.351	26.3433	0.0419							false	0.1804	true	3	21	1		N
E7	CV20G1_49	PT02-2	UNKNOWN	SYBR	None				26.981	27.0296	0.0876							false	0.1804	true	3	22	1		N
E8	CV20G1_49	PT02-2	UNKNOWN	SYBR	None				26.977	27.0296	0.0876							false	0.1804	true	3	22	1		N
E9	CV20G1_49	PT02-2	UNKNOWN	SYBR	None				27.1307	27.0296	0.0876							false	0.1804	true	3	22	1		N
E10	CV20G1_50	PT02-2	UNKNOWN	SYBR	None				28.2789	28.261	0.1693							false	0.1804	true	3	23	1		N
E11	CV20G1_50	PT02-2	UNKNOWN	SYBR	None				28.0835	28.261	0.1693							false	0.1804	true	3	24	1		N
E12	CV20G1_50	PT02-2	UNKNOWN	SYBR	None				28.4207	28.261	0.1693							false	0.1804	true	3	23	1		N
F1	CV20G1_51	PT02-2	UNKNOWN	SYBR	None				24.6358	24.6738	0.0464							false	0.1804	true	3	20	1		N
F2	CV20G1_51	PT02-2	UNKNOWN	SYBR	None				24.6601	24.6738	0.0464							false	0.1804	true	3	20	1		N
F3	CV20G1_51	PT02-2	UNKNOWN	SYBR	None				24.7254	24.6738	0.0464							false	0.1804	true	3	20	1		N
F4	CV20G1_52	PT02-2	UNKNOWN	SYBR	None				27.4722	27.3844	0.1192							false	0.1804	true	3	23	1		N
F5	CV20G1_52	PT02-2	UNKNOWN	SYBR	None				27.4324	27.3844	0.1192							false	0.1804	true	3	23	1		N
F6	CV20G1_52	PT02-2	UNKNOWN	SYBR	None				27.2487	27.3844	0.1192							false	0.1804	true	3	22	1		N
F7	CV20G1_53	PT02-2	UNKNOWN	SYBR	None				27.4746	27.3621	0.1046							false	0.1804	true	3	23	1		N
F8	CV20G1_53	PT02-2	UNKNOWN	SYBR	None				27.3437	27.3621	0.1046							false	0.1804	true	3	23	1		N
F9	CV20G1_53	PT02-2	UNKNOWN	SYBR	None				27.2678	27.3621	0.1046							false	0.1804	true	3	23	1		N
F10	CV20G1_54	PT02-2	UNKNOWN	SYBR	None				28.4697	28.5204	0.0545							false	0.1804	true	3	24	1		N
F11	CV20G1_54	PT02-2	UNKNOWN	SYBR	None				28.578	28.5204	0.0545							false	0.1804	true	3	24	1		N
F12	CV20G1_54	PT02-2	UNKNOWN	SYBR	None				28.5134	28.5204	0.0545							false	0.1804	true	3	23	1		N
G1	CV20G1_55	PT02-2	UNKNOWN	SYBR	None				26.9717	26.8896	0.1052							false	0.1804	true	3	22	1		N
G2	CV20G1_55	PT02-2	UNKNOWN	SYBR	None				26.771	26.8896	0.1052							false	0.1804	true	3	21	1		N
G3	CV20G1_55	PT02-2	UNKNOWN	SYBR	None				26.926	26.8896	0.1052							false	0.1804	true	3	22	1		N
G4	CV20G1_56	PT02-2	UNKNOWN	SYBR	None				27.0741	26.9318	0.2041							false	0.1804	true	3	22	1		N
G5	CV20G1_56	PT02-2	UNKNOWN	SYBR	None				26.698	26.9318	0.2041							false	0.1804	true	3	21	1		N
G6	CV20G1_56	PT02-2	UNKNOWN	SYBR	None				27.0234	26.9318	0.2041							false	0.1804	true	3	22	1		N
G7	CV20G1_57	PT02-2	UNKNOWN	SYBR	None				26.8427	26.8038	0.1309							false	0.1804	true	3	22	1		N
G8	CV20G1_57	PT02-2	UNKNOWN	SYBR	None				26.6579	26.8038	0.1309							false	0.1804	true	3	22	1		N
G9	CV20G1_57	PT02-2	UNKNOWN	SYBR	None				26.9108	26.8038	0.1309							false	0.1804	true	3	22	1		N
G10	CV20G1_58	PT02-2	UNKNOWN	SYBR	None				28.4936	28.6205	0.1117							false	0.1804	true	3	24	1		N
G11	CV20G1_58	PT02-2	UNKNOWN	SYBR	None				28.664	28.6205	0.1117							false	0.1804	true	3	24	1		N
G12	CV20G1_58	PT02-2	UNKNOWN	SYBR	None				28.704	28.6205	0.1117							false	0.1804	true	3	24	1		N
H1	CV20G1_59	PT02-2	UNKNOWN	SYBR	None				22.6929	22.7198	0.0333							false	0.1804	true	3	18	1		N
H2	CV20G1_59	PT02-2	UNKNOWN	SYBR	None				22.7094	22.7198	0.0333							false	0.1804	true	3	18	1		N
H3	CV20G1_59	PT02-2	UNKNOWN	SYBR	None				22.757	22.7198	0.0333							false	0.1804	true	3	18	1		N
H4	CV20G1_60	PT02-2	UNKNOWN	SYBR	None				26.7932	26.882	0.0796							false	0.1804	true	3	22	1		N
H5	CV20G1_60	PT02-2	UNKNOWN	SYBR	None				26.9058	26.882	0.0796							false	0.1804	true	3	22	1		N
H6	CV20G1_60	PT02-2	UNKNOWN	SYBR	None				26.9469	26.882	0.0796							false	0.1804	true	3	22	1		N
H7		PT02-2	NTC	SYBR	None				30.3342									false	0.1804	true	3	26	1		Y
H8		PT02-2	NTC	SYBR	None				28.4765									false	0.1804	true	3	24	1		Y
H9		PT02-2	NTC	SYBR	None				26.4502									false	0.1804	true	3	21	1		Y

Analysis Type = Singleplex
Endogenous Control = PT02-2
RQ Min/Max Confidence Level = 95.0
Reference Sample = CV20G1_31
