# Supplementary material for: Dating Pupae of the Blow Fly Calliphora vicina Robineau–Desvoidy 1830 (Diptera: Calliphoridae) for Post Mortem Interval—Estimation: Validation of Molecular Age Markers
Source: Genes (Basel). 2018 Mar 9;9(3):153. doi: 10.3390/genes9030153 (PMC5867874; doi:10.3390/genes9030153)
Supplement: Supplementary file 1 [file genes-09-00153-s001.zip › S2/CV20/PT03-1_CV20G1_1-6_RUN1data.txt]

* Block Type = 96well
* Chemistry = SYBR_GREEN
* Experiment File Name = D:\RMIF_Doktorarbeit_BZ\Ergebnisse\MACE\OneStepRTqPCR\CV20G1_MACEMarker\PT03-1_CV20G1_1-6_RUN.eds
* Experiment Run End Time = Not Started
* Instrument Type = steponeplus
* Passive Reference = ROX

[Results]
Well	Sample Name	Target Name	Task	Reporter	Quencher	RQ	RQ Min	RQ Max	Cт	Cт Mean	Cт SD	ΔCт	ΔCт Mean	ΔCт SE	HK Control ΔCт Mean	HK Control ΔCт SE	ΔΔCт	Automatic Ct Threshold	Ct Threshold	Automatic Baseline	Baseline Start	Baseline End	Efficiency	Comments	NOISE
A1	CV20G1_01	PT03-1	UNKNOWN	SYBR	None				28.5596	28.8077	0.2188							false	1.1377	true	3	21	1		N
A2	CV20G1_01	PT03-1	UNKNOWN	SYBR	None				28.9731	28.8077	0.2188							false	1.1377	true	3	21	1		N
A3	CV20G1_01	PT03-1	UNKNOWN	SYBR	None				28.8905	28.8077	0.2188							false	1.1377	true	3	21	1		N
A4	CV20G1_02	PT03-1	UNKNOWN	SYBR	None				28.252	28.157	0.1504							false	1.1377	true	3	21	1		N
A5	CV20G1_02	PT03-1	UNKNOWN	SYBR	None				27.9835	28.157	0.1504							false	1.1377	true	3	20	1		N
A6	CV20G1_02	PT03-1	UNKNOWN	SYBR	None				28.2354	28.157	0.1504							false	1.1377	true	3	20	1		N
A7	CV20G1_03	PT03-1	UNKNOWN	SYBR	None				28.4472	28.7184	0.27							false	1.1377	true	3	20	1		N
A8	CV20G1_03	PT03-1	UNKNOWN	SYBR	None				28.7208	28.7184	0.27							false	1.1377	true	3	21	1		N
A9	CV20G1_03	PT03-1	UNKNOWN	SYBR	None				28.9872	28.7184	0.27							false	1.1377	true	3	21	1		N
A10	CV20G1_04	PT03-1	UNKNOWN	SYBR	None				28.651	28.5977	0.0564							false	1.1377	true	3	21	1		N
A11	CV20G1_04	PT03-1	UNKNOWN	SYBR	None				28.6034	28.5977	0.0564							false	1.1377	true	3	21	1		N
A12	CV20G1_04	PT03-1	UNKNOWN	SYBR	None				28.5386	28.5977	0.0564							false	1.1377	true	3	21	1		N
B1	CV20G1_05	PT03-1	UNKNOWN	SYBR	None				29.6905	29.5697	0.1548							false	1.1377	true	3	22	1		N
B2	CV20G1_05	PT03-1	UNKNOWN	SYBR	None				29.6235	29.5697	0.1548							false	1.1377	true	3	22	1		N
B3	CV20G1_05	PT03-1	UNKNOWN	SYBR	None				29.3952	29.5697	0.1548							false	1.1377	true	3	21	1		N
B4	CV20G1_06	PT03-1	UNKNOWN	SYBR	None				18.9128	18.7812	0.1169							false	1.1377	true	3	11	1		N
B5	CV20G1_06	PT03-1	UNKNOWN	SYBR	None				18.7415	18.7812	0.1169							false	1.1377	true	3	11	1		N
B6	CV20G1_06	PT03-1	UNKNOWN	SYBR	None				18.6893	18.7812	0.1169							false	1.1377	true	3	11	1		N
B7	CV20G1_07	PT03-1	UNKNOWN	SYBR	None				20.4303	20.5492	0.1035							false	1.1377	true	3	13	1		N
B8	CV20G1_07	PT03-1	UNKNOWN	SYBR	None				20.6193	20.5492	0.1035							false	1.1377	true	3	13	1		N
B9	CV20G1_07	PT03-1	UNKNOWN	SYBR	None				20.5979	20.5492	0.1035							false	1.1377	true	3	13	1		N
B10	CV20G1_08	PT03-1	UNKNOWN	SYBR	None				18.8114	18.9565	0.133							false	1.1377	true	3	11	1		N
B11	CV20G1_08	PT03-1	UNKNOWN	SYBR	None				19.0725	18.9565	0.133							false	1.1377	true	3	11	1		N
B12	CV20G1_08	PT03-1	UNKNOWN	SYBR	None				18.9857	18.9565	0.133							false	1.1377	true	3	11	1		N
C1	CV20G1_09	PT03-1	UNKNOWN	SYBR	None				18.4276	18.5869	0.1382							false	1.1377	true	3	11	1		N
C2	CV20G1_09	PT03-1	UNKNOWN	SYBR	None				18.6573	18.5869	0.1382							false	1.1377	true	3	11	1		N
C3	CV20G1_09	PT03-1	UNKNOWN	SYBR	None				18.6757	18.5869	0.1382							false	1.1377	true	3	11	1		N
C4	CV20G1_10	PT03-1	UNKNOWN	SYBR	None				27.7629	27.8376	0.1024							false	1.1377	true	3	20	1		N
C5	CV20G1_10	PT03-1	UNKNOWN	SYBR	None				27.7957	27.8376	0.1024							false	1.1377	true	3	20	1		N
C6	CV20G1_10	PT03-1	UNKNOWN	SYBR	None				27.9542	27.8376	0.1024							false	1.1377	true	3	20	1		N
C7	CV20G1_11	PT03-1	UNKNOWN	SYBR	None				22.1762	22.2335	0.2328							false	1.1377	true	3	14	1		N
C8	CV20G1_11	PT03-1	UNKNOWN	SYBR	None				22.0347	22.2335	0.2328							false	1.1377	true	3	14	1		N
C9	CV20G1_11	PT03-1	UNKNOWN	SYBR	None				22.4896	22.2335	0.2328							false	1.1377	true	3	15	1		Y
C10	CV20G1_12	PT03-1	UNKNOWN	SYBR	None				19.2265	19.4548	0.2108							false	1.1377	true	3	12	1		N
C11	CV20G1_12	PT03-1	UNKNOWN	SYBR	None				19.4958	19.4548	0.2108							false	1.1377	true	3	12	1		N
C12	CV20G1_12	PT03-1	UNKNOWN	SYBR	None				19.6421	19.4548	0.2108							false	1.1377	true	3	12	1		N
D1	CV20G1_13	PT03-1	UNKNOWN	SYBR	None				23.6777	23.7729	0.0853							false	1.1377	true	3	16	1		N
D2	CV20G1_13	PT03-1	UNKNOWN	SYBR	None				23.7986	23.7729	0.0853							false	1.1377	true	3	16	1		N
D3	CV20G1_13	PT03-1	UNKNOWN	SYBR	None				23.8424	23.7729	0.0853							false	1.1377	true	3	16	1		N
D4	CV20G1_14	PT03-1	UNKNOWN	SYBR	None				22.9914	22.8257	0.1445							false	1.1377	true	3	15	1		N
D5	CV20G1_14	PT03-1	UNKNOWN	SYBR	None				22.76	22.8257	0.1445							false	1.1377	true	3	16	1		N
D6	CV20G1_14	PT03-1	UNKNOWN	SYBR	None				22.7258	22.8257	0.1445							false	1.1377	true	3	15	1		N
D7	CV20G1_15	PT03-1	UNKNOWN	SYBR	None				24.1466	23.9313	0.2997							false	1.1377	true	3	16	1		N
D8	CV20G1_15	PT03-1	UNKNOWN	SYBR	None				23.589	23.9313	0.2997							false	1.1377	true	3	16	1		N
D9	CV20G1_15	PT03-1	UNKNOWN	SYBR	None				24.0584	23.9313	0.2997							false	1.1377	true	3	17	1		N
D10	CV20G1_16	PT03-1	UNKNOWN	SYBR	None				25.3479	25.3777	0.0265							false	1.1377	true	3	18	1		N
D11	CV20G1_16	PT03-1	UNKNOWN	SYBR	None				25.3864	25.3777	0.0265							false	1.1377	true	3	18	1		N
D12	CV20G1_16	PT03-1	UNKNOWN	SYBR	None				25.3988	25.3777	0.0265							false	1.1377	true	3	18	1		N
E1	CV20G1_17	PT03-1	UNKNOWN	SYBR	None				26.3867	26.3819	0.0447							false	1.1377	true	3	19	1		N
E2	CV20G1_17	PT03-1	UNKNOWN	SYBR	None				26.335	26.3819	0.0447							false	1.1377	true	3	19	1		N
E3	CV20G1_17	PT03-1	UNKNOWN	SYBR	None				26.424	26.3819	0.0447							false	1.1377	true	3	19	1		N
E4	CV20G1_18	PT03-1	UNKNOWN	SYBR	None				26.2533	26.2608	0.0219							false	1.1377	true	3	19	1		N
E5	CV20G1_18	PT03-1	UNKNOWN	SYBR	None				26.2437	26.2608	0.0219							false	1.1377	true	3	18	1		N
E6	CV20G1_18	PT03-1	UNKNOWN	SYBR	None				26.2856	26.2608	0.0219							false	1.1377	true	3	19	1		N
E7	CV20G1_19	PT03-1	UNKNOWN	SYBR	None				26.3936	26.3606	0.1211							false	1.1377	true	3	19	1		N
E8	CV20G1_19	PT03-1	UNKNOWN	SYBR	None				26.4618	26.3606	0.1211							false	1.1377	true	3	18	1		N
E9	CV20G1_19	PT03-1	UNKNOWN	SYBR	None				26.2264	26.3606	0.1211							false	1.1377	true	3	18	1		N
E10	CV20G1_20	PT03-1	UNKNOWN	SYBR	None				26.2101	26.3068	0.1816							false	1.1377	true	3	18	1		N
E11	CV20G1_20	PT03-1	UNKNOWN	SYBR	None				26.5162	26.3068	0.1816							false	1.1377	true	3	19	1		N
E12	CV20G1_20	PT03-1	UNKNOWN	SYBR	None				26.194	26.3068	0.1816							false	1.1377	true	3	19	1		N
F1	CV20G1_21	PT03-1	UNKNOWN	SYBR	None				27.0123	27.2002	0.1677							false	1.1377	true	3	20	1		N
F2	CV20G1_21	PT03-1	UNKNOWN	SYBR	None				27.2538	27.2002	0.1677							false	1.1377	true	3	20	1		N
F3	CV20G1_21	PT03-1	UNKNOWN	SYBR	None				27.3346	27.2002	0.1677							false	1.1377	true	3	19	1		N
F4	CV20G1_22	PT03-1	UNKNOWN	SYBR	None				26.6606	26.9635	0.2635							false	1.1377	true	3	19	1		N
F5	CV20G1_22	PT03-1	UNKNOWN	SYBR	None				27.0902	26.9635	0.2635							false	1.1377	true	3	19	1		N
F6	CV20G1_22	PT03-1	UNKNOWN	SYBR	None				27.1396	26.9635	0.2635							false	1.1377	true	3	19	1		N
F7	CV20G1_23	PT03-1	UNKNOWN	SYBR	None				28.1096	28.0053	0.0938							false	1.1377	true	3	20	1		N
F8	CV20G1_23	PT03-1	UNKNOWN	SYBR	None				27.9781	28.0053	0.0938							false	1.1377	true	3	20	1		N
F9	CV20G1_23	PT03-1	UNKNOWN	SYBR	None				27.928	28.0053	0.0938							false	1.1377	true	3	20	1		N
F10	CV20G1_24	PT03-1	UNKNOWN	SYBR	None				27.1068	27.1764	0.115							false	1.1377	true	3	19	1		N
F11	CV20G1_24	PT03-1	UNKNOWN	SYBR	None				27.3091	27.1764	0.115							false	1.1377	true	3	20	1		N
F12	CV20G1_24	PT03-1	UNKNOWN	SYBR	None				27.1133	27.1764	0.115							false	1.1377	true	3	20	1		N
G1	CV20G1_25	PT03-1	UNKNOWN	SYBR	None				26.4924	26.6755	0.1586							false	1.1377	true	3	19	1		N
G2	CV20G1_25	PT03-1	UNKNOWN	SYBR	None				26.7705	26.6755	0.1586							false	1.1377	true	3	19	1		N
G3	CV20G1_25	PT03-1	UNKNOWN	SYBR	None				26.7636	26.6755	0.1586							false	1.1377	true	3	19	1		N
G4	CV20G1_26	PT03-1	UNKNOWN	SYBR	None				27.9918	28.136	0.1578							false	1.1377	true	3	21	1		N
G5	CV20G1_26	PT03-1	UNKNOWN	SYBR	None				28.1117	28.136	0.1578							false	1.1377	true	3	20	1		N
G6	CV20G1_26	PT03-1	UNKNOWN	SYBR	None				28.3046	28.136	0.1578							false	1.1377	true	3	21	1		N
G7	CV20G1_27	PT03-1	UNKNOWN	SYBR	None				26.792	26.8033	0.0357							false	1.1377	true	3	19	1		N
G8	CV20G1_27	PT03-1	UNKNOWN	SYBR	None				26.8432	26.8033	0.0357							false	1.1377	true	3	19	1		N
G9	CV20G1_27	PT03-1	UNKNOWN	SYBR	None				26.7747	26.8033	0.0357							false	1.1377	true	3	19	1		N
G10	CV20G1_28	PT03-1	UNKNOWN	SYBR	None				27.607	27.756	0.1304							false	1.1377	true	3	20	1		N
G11	CV20G1_28	PT03-1	UNKNOWN	SYBR	None				27.8493	27.756	0.1304							false	1.1377	true	3	20	1		N
G12	CV20G1_28	PT03-1	UNKNOWN	SYBR	None				27.8116	27.756	0.1304							false	1.1377	true	3	20	1		N
H1	CV20G1_29	PT03-1	UNKNOWN	SYBR	None				27.5467	27.7468	0.186							false	1.1377	true	3	20	1		N
H2	CV20G1_29	PT03-1	UNKNOWN	SYBR	None				27.7792	27.7468	0.186							false	1.1377	true	3	20	1		N
H3	CV20G1_29	PT03-1	UNKNOWN	SYBR	None				27.9145	27.7468	0.186							false	1.1377	true	3	20	1		N
H4	CV20G1_30	PT03-1	UNKNOWN	SYBR	None				26.9761	27.1155	0.1258							false	1.1377	true	3	19	1		N
H5	CV20G1_30	PT03-1	UNKNOWN	SYBR	None				27.1501	27.1155	0.1258							false	1.1377	true	3	19	1		N
H6	CV20G1_30	PT03-1	UNKNOWN	SYBR	None				27.2204	27.1155	0.1258							false	1.1377	true	3	20	1		N

Analysis Type = Singleplex
Endogenous Control = PT03-1
RQ Min/Max Confidence Level = 95.0
Reference Sample = CV20G1_01
