# Supplementary material for: Dating Pupae of the Blow Fly Calliphora vicina Robineau–Desvoidy 1830 (Diptera: Calliphoridae) for Post Mortem Interval—Estimation: Validation of Molecular Age Markers
Source: Genes (Basel). 2018 Mar 9;9(3):153. doi: 10.3390/genes9030153 (PMC5867874; doi:10.3390/genes9030153)
Supplement: Supplementary file 1 [file genes-09-00153-s001.zip › S2/CV20/PT03-1_CV20G1_1-6_RUNdata.txt]

* Block Type = 96well
* Chemistry = SYBR_GREEN
* Experiment File Name = D:\RMIF_Doktorarbeit_BZ\Ergebnisse\MACE\OneStepRTqPCR\CV20G1_MACEMarker\PT03-1_CV20G1_1-6_RUN.eds
* Experiment Run End Time = Not Started
* Instrument Type = steponeplus
* Passive Reference = ROX

[Results]
Well	Sample Name	Target Name	Task	Reporter	Quencher	RQ	RQ Min	RQ Max	Cт	Cт Mean	Cт SD	ΔCт	ΔCт Mean	ΔCт SE	HK Control ΔCт Mean	HK Control ΔCт SE	ΔΔCт	Automatic Ct Threshold	Ct Threshold	Automatic Baseline	Baseline Start	Baseline End	Efficiency	Comments	NOISE
A1	CV20G1_01	P03-1	UNKNOWN	SYBR	None				28.8535	29.0745	0.1958							false	1.3774	true	3	21	1		N
A2	CV20G1_01	P03-1	UNKNOWN	SYBR	None				29.2263	29.0745	0.1958							false	1.3774	true	3	21	1		N
A3	CV20G1_01	P03-1	UNKNOWN	SYBR	None				29.1438	29.0745	0.1958							false	1.3774	true	3	21	1		N
A4	CV20G1_02	P03-1	UNKNOWN	SYBR	None				28.5393	28.4373	0.1661							false	1.3774	true	3	21	1		N
A5	CV20G1_02	P03-1	UNKNOWN	SYBR	None				28.2456	28.4373	0.1661							false	1.3774	true	3	20	1		N
A6	CV20G1_02	P03-1	UNKNOWN	SYBR	None				28.527	28.4373	0.1661							false	1.3774	true	3	20	1		N
A7	CV20G1_03	P03-1	UNKNOWN	SYBR	None				28.7396	28.9843	0.256							false	1.3774	true	3	20	1		N
A8	CV20G1_03	P03-1	UNKNOWN	SYBR	None				28.963	28.9843	0.256							false	1.3774	true	3	21	1		N
A9	CV20G1_03	P03-1	UNKNOWN	SYBR	None				29.2503	28.9843	0.256							false	1.3774	true	3	21	1		N
A10	CV20G1_04	P03-1	UNKNOWN	SYBR	None				28.9385	28.8842	0.0571							false	1.3774	true	3	21	1		N
A11	CV20G1_04	P03-1	UNKNOWN	SYBR	None				28.8897	28.8842	0.0571							false	1.3774	true	3	21	1		N
A12	CV20G1_04	P03-1	UNKNOWN	SYBR	None				28.8246	28.8842	0.0571							false	1.3774	true	3	21	1		N
B1	CV20G1_05	P03-1	UNKNOWN	SYBR	None				29.9822	29.8602	0.1566							false	1.3774	true	3	22	1		N
B2	CV20G1_05	P03-1	UNKNOWN	SYBR	None				29.9149	29.8602	0.1566							false	1.3774	true	3	22	1		N
B3	CV20G1_05	P03-1	UNKNOWN	SYBR	None				29.6836	29.8602	0.1566							false	1.3774	true	3	21	1		N
B4	CV20G1_06	P03-1	UNKNOWN	SYBR	None				19.1625	19.04	0.1062							false	1.3774	true	3	11	1		N
B5	CV20G1_06	P03-1	UNKNOWN	SYBR	None				18.9845	19.04	0.1062							false	1.3774	true	3	11	1		N
B6	CV20G1_06	P03-1	UNKNOWN	SYBR	None				18.9731	19.04	0.1062							false	1.3774	true	3	11	1		N
B7	CV20G1_07	P03-1	UNKNOWN	SYBR	None				20.7181	20.8351	0.1021							false	1.3774	true	3	13	1		N
B8	CV20G1_07	P03-1	UNKNOWN	SYBR	None				20.9056	20.8351	0.1021							false	1.3774	true	3	13	1		N
B9	CV20G1_07	P03-1	UNKNOWN	SYBR	None				20.8818	20.8351	0.1021							false	1.3774	true	3	13	1		N
B10	CV20G1_08	P03-1	UNKNOWN	SYBR	None				19.0648	19.2313	0.1526							false	1.3774	true	3	11	1		N
B11	CV20G1_08	P03-1	UNKNOWN	SYBR	None				19.3644	19.2313	0.1526							false	1.3774	true	3	11	1		N
B12	CV20G1_08	P03-1	UNKNOWN	SYBR	None				19.2648	19.2313	0.1526							false	1.3774	true	3	11	1		N
C1	CV20G1_09	P03-1	UNKNOWN	SYBR	None				18.721	18.8772	0.1354							false	1.3774	true	3	11	1		N
C2	CV20G1_09	P03-1	UNKNOWN	SYBR	None				18.9496	18.8772	0.1354							false	1.3774	true	3	11	1		N
C3	CV20G1_09	P03-1	UNKNOWN	SYBR	None				18.9609	18.8772	0.1354							false	1.3774	true	3	11	1		N
C4	CV20G1_10	P03-1	UNKNOWN	SYBR	None				27.9979	28.0848	0.1131							false	1.3774	true	3	20	1		N
C5	CV20G1_10	P03-1	UNKNOWN	SYBR	None				28.0438	28.0848	0.1131							false	1.3774	true	3	20	1		N
C6	CV20G1_10	P03-1	UNKNOWN	SYBR	None				28.2127	28.0848	0.1131							false	1.3774	true	3	20	1		N
C7	CV20G1_11	P03-1	UNKNOWN	SYBR	None				22.4653	22.5198	0.2305							false	1.3774	true	3	14	1		N
C8	CV20G1_11	P03-1	UNKNOWN	SYBR	None				22.3214	22.5198	0.2305							false	1.3774	true	3	14	1		N
C9	CV20G1_11	P03-1	UNKNOWN	SYBR	None				22.7726	22.5198	0.2305							false	1.3774	true	3	15	1		Y
C10	CV20G1_12	P03-1	UNKNOWN	SYBR	None				19.5149	19.7413	0.2095							false	1.3774	true	3	12	1		N
C11	CV20G1_12	P03-1	UNKNOWN	SYBR	None				19.7806	19.7413	0.2095							false	1.3774	true	3	12	1		N
C12	CV20G1_12	P03-1	UNKNOWN	SYBR	None				19.9284	19.7413	0.2095							false	1.3774	true	3	12	1		N
D1	CV20G1_13	P03-1	UNKNOWN	SYBR	None				23.9652	24.0296	0.0617							false	1.3774	true	3	16	1		N
D2	CV20G1_13	P03-1	UNKNOWN	SYBR	None				24.0354	24.0296	0.0617							false	1.3774	true	3	16	1		N
D3	CV20G1_13	P03-1	UNKNOWN	SYBR	None				24.0882	24.0296	0.0617							false	1.3774	true	3	16	1		N
D4	CV20G1_14	P03-1	UNKNOWN	SYBR	None				23.2568	23.0785	0.1554							false	1.3774	true	3	15	1		N
D5	CV20G1_14	P03-1	UNKNOWN	SYBR	None				23.0068	23.0785	0.1554							false	1.3774	true	3	16	1		N
D6	CV20G1_14	P03-1	UNKNOWN	SYBR	None				22.9718	23.0785	0.1554							false	1.3774	true	3	15	1		N
D7	CV20G1_15	P03-1	UNKNOWN	SYBR	None				24.431	24.216	0.2999							false	1.3774	true	3	16	1		N
D8	CV20G1_15	P03-1	UNKNOWN	SYBR	None				23.8735	24.216	0.2999							false	1.3774	true	3	16	1		N
D9	CV20G1_15	P03-1	UNKNOWN	SYBR	None				24.3436	24.216	0.2999							false	1.3774	true	3	17	1		N
D10	CV20G1_16	P03-1	UNKNOWN	SYBR	None				25.6317	25.6632	0.0283							false	1.3774	true	3	18	1		N
D11	CV20G1_16	P03-1	UNKNOWN	SYBR	None				25.6716	25.6632	0.0283							false	1.3774	true	3	18	1		N
D12	CV20G1_16	P03-1	UNKNOWN	SYBR	None				25.6864	25.6632	0.0283							false	1.3774	true	3	18	1		N
E1	CV20G1_17	P03-1	UNKNOWN	SYBR	None				26.6811	26.674	0.0434							false	1.3774	true	3	19	1		N
E2	CV20G1_17	P03-1	UNKNOWN	SYBR	None				26.6275	26.674	0.0434							false	1.3774	true	3	19	1		N
E3	CV20G1_17	P03-1	UNKNOWN	SYBR	None				26.7134	26.674	0.0434							false	1.3774	true	3	19	1		N
E4	CV20G1_18	P03-1	UNKNOWN	SYBR	None				26.5416	26.5474	0.0229							false	1.3774	true	3	19	1		N
E5	CV20G1_18	P03-1	UNKNOWN	SYBR	None				26.5279	26.5474	0.0229							false	1.3774	true	3	18	1		N
E6	CV20G1_18	P03-1	UNKNOWN	SYBR	None				26.5726	26.5474	0.0229							false	1.3774	true	3	19	1		N
E7	CV20G1_19	P03-1	UNKNOWN	SYBR	None				26.6756	26.6446	0.1188							false	1.3774	true	3	19	1		N
E8	CV20G1_19	P03-1	UNKNOWN	SYBR	None				26.7448	26.6446	0.1188							false	1.3774	true	3	18	1		N
E9	CV20G1_19	P03-1	UNKNOWN	SYBR	None				26.5133	26.6446	0.1188							false	1.3774	true	3	18	1		N
E10	CV20G1_20	P03-1	UNKNOWN	SYBR	None				26.4971	26.5935	0.1782							false	1.3774	true	3	18	1		N
E11	CV20G1_20	P03-1	UNKNOWN	SYBR	None				26.7991	26.5935	0.1782							false	1.3774	true	3	19	1		N
E12	CV20G1_20	P03-1	UNKNOWN	SYBR	None				26.4843	26.5935	0.1782							false	1.3774	true	3	19	1		N
F1	CV20G1_21	P03-1	UNKNOWN	SYBR	None				27.3	27.4908	0.1696							false	1.3774	true	3	20	1		N
F2	CV20G1_21	P03-1	UNKNOWN	SYBR	None				27.5476	27.4908	0.1696							false	1.3774	true	3	20	1		N
F3	CV20G1_21	P03-1	UNKNOWN	SYBR	None				27.6247	27.4908	0.1696							false	1.3774	true	3	19	1		N
F4	CV20G1_22	P03-1	UNKNOWN	SYBR	None				26.9447	27.249	0.2647							false	1.3774	true	3	19	1		N
F5	CV20G1_22	P03-1	UNKNOWN	SYBR	None				27.3761	27.249	0.2647							false	1.3774	true	3	19	1		N
F6	CV20G1_22	P03-1	UNKNOWN	SYBR	None				27.4263	27.249	0.2647							false	1.3774	true	3	19	1		N
F7	CV20G1_23	P03-1	UNKNOWN	SYBR	None				28.3948	28.2767	0.1058							false	1.3774	true	3	20	1		N
F8	CV20G1_23	P03-1	UNKNOWN	SYBR	None				28.2448	28.2767	0.1058							false	1.3774	true	3	20	1		N
F9	CV20G1_23	P03-1	UNKNOWN	SYBR	None				28.1905	28.2767	0.1058							false	1.3774	true	3	20	1		N
F10	CV20G1_24	P03-1	UNKNOWN	SYBR	None				27.3923	27.4636	0.1137							false	1.3774	true	3	19	1		N
F11	CV20G1_24	P03-1	UNKNOWN	SYBR	None				27.5947	27.4636	0.1137							false	1.3774	true	3	20	1		N
F12	CV20G1_24	P03-1	UNKNOWN	SYBR	None				27.4037	27.4636	0.1137							false	1.3774	true	3	20	1		N
G1	CV20G1_25	P03-1	UNKNOWN	SYBR	None				26.7833	26.9326	0.1294							false	1.3774	true	3	19	1		N
G2	CV20G1_25	P03-1	UNKNOWN	SYBR	None				27.0112	26.9326	0.1294							false	1.3774	true	3	19	1		N
G3	CV20G1_25	P03-1	UNKNOWN	SYBR	None				27.0034	26.9326	0.1294							false	1.3774	true	3	19	1		N
G4	CV20G1_26	P03-1	UNKNOWN	SYBR	None				28.2791	28.4251	0.159							false	1.3774	true	3	21	1		N
G5	CV20G1_26	P03-1	UNKNOWN	SYBR	None				28.4017	28.4251	0.159							false	1.3774	true	3	20	1		N
G6	CV20G1_26	P03-1	UNKNOWN	SYBR	None				28.5946	28.4251	0.159							false	1.3774	true	3	21	1		N
G7	CV20G1_27	P03-1	UNKNOWN	SYBR	None				27.0355	27.0504	0.0372							false	1.3774	true	3	19	1		N
G8	CV20G1_27	P03-1	UNKNOWN	SYBR	None				27.0927	27.0504	0.0372							false	1.3774	true	3	19	1		N
G9	CV20G1_27	P03-1	UNKNOWN	SYBR	None				27.023	27.0504	0.0372							false	1.3774	true	3	19	1		N
G10	CV20G1_28	P03-1	UNKNOWN	SYBR	None				27.8901	28.023	0.1167							false	1.3774	true	3	20	1		N
G11	CV20G1_28	P03-1	UNKNOWN	SYBR	None				28.1093	28.023	0.1167							false	1.3774	true	3	20	1		N
G12	CV20G1_28	P03-1	UNKNOWN	SYBR	None				28.0695	28.023	0.1167							false	1.3774	true	3	20	1		N
H1	CV20G1_29	P03-1	UNKNOWN	SYBR	None				27.8386	28.005	0.1615							false	1.3774	true	3	20	1		N
H2	CV20G1_29	P03-1	UNKNOWN	SYBR	None				28.0151	28.005	0.1615							false	1.3774	true	3	20	1		N
H3	CV20G1_29	P03-1	UNKNOWN	SYBR	None				28.1612	28.005	0.1615							false	1.3774	true	3	20	1		N
H4	CV20G1_30	P03-1	UNKNOWN	SYBR	None				27.2332	27.3957	0.1453							false	1.3774	true	3	19	1		N
H5	CV20G1_30	P03-1	UNKNOWN	SYBR	None				27.4408	27.3957	0.1453							false	1.3774	true	3	19	1		N
H6	CV20G1_30	P03-1	UNKNOWN	SYBR	None				27.5132	27.3957	0.1453							false	1.3774	true	3	20	1		N

Analysis Type = Singleplex
Endogenous Control = P03-1
RQ Min/Max Confidence Level = 95.0
Reference Sample = CV20G1_01
