# Supplementary material for: Dating Pupae of the Blow Fly Calliphora vicina Robineau–Desvoidy 1830 (Diptera: Calliphoridae) for Post Mortem Interval—Estimation: Validation of Molecular Age Markers
Source: Genes (Basel). 2018 Mar 9;9(3):153. doi: 10.3390/genes9030153 (PMC5867874; doi:10.3390/genes9030153)
Supplement: Supplementary file 1 [file genes-09-00153-s001.zip › S2/CV20/PT03-1_CV20G1_7-12_RUNdata.txt]

* Block Type = 96well
* Chemistry = SYBR_GREEN
* Experiment File Name = D:\RMIF_Doktorarbeit_BZ\Ergebnisse\MACE\OneStepRTqPCR\CV20G1_MACEMarker\PT03-1_CV20G1_7-12_RUN.eds
* Experiment Run End Time = Not Started
* Instrument Type = steponeplus
* Passive Reference = ROX

[Results]
Well	Sample Name	Target Name	Task	Reporter	Quencher	RQ	RQ Min	RQ Max	Cт	Cт Mean	Cт SD	ΔCт	ΔCт Mean	ΔCт SE	HK Control ΔCт Mean	HK Control ΔCт SE	ΔΔCт	Automatic Ct Threshold	Ct Threshold	Automatic Baseline	Baseline Start	Baseline End	Efficiency	Comments	OUTLIERRG
A1	CV20G1_31	PT03-1	UNKNOWN	SYBR	None				26.7548	26.8068	0.0746							false	1.3774	true	3	19	1		N
A2	CV20G1_31	PT03-1	UNKNOWN	SYBR	None				26.7732	26.8068	0.0746							false	1.3774	true	3	19	1		N
A3	CV20G1_31	PT03-1	UNKNOWN	SYBR	None				26.8922	26.8068	0.0746							false	1.3774	true	3	19	1		N
A4	CV20G1_32	PT03-1	UNKNOWN	SYBR	None				28.4724	28.5012	0.143							false	1.3774	true	3	21	1		N
A5	CV20G1_32	PT03-1	UNKNOWN	SYBR	None				28.3748	28.5012	0.143							false	1.3774	true	3	20	1		N
A6	CV20G1_32	PT03-1	UNKNOWN	SYBR	None				28.6564	28.5012	0.143							false	1.3774	true	3	21	1		N
A7	CV20G1_33	PT03-1	UNKNOWN	SYBR	None				27.8484	27.8515	0.1355							false	1.3774	true	3	20	1		N
A8	CV20G1_33	PT03-1	UNKNOWN	SYBR	None				27.9886	27.8515	0.1355							false	1.3774	true	3	20	1		N
A9	CV20G1_33	PT03-1	UNKNOWN	SYBR	None				27.7176	27.8515	0.1355							false	1.3774	true	3	19	1		N
A10	CV20G1_34	PT03-1	UNKNOWN	SYBR	None				28.4728	28.5157	0.0811							false	1.3774	true	3	21	1		N
A11	CV20G1_34	PT03-1	UNKNOWN	SYBR	None				28.4651	28.5157	0.0811							false	1.3774	true	3	21	1		N
A12	CV20G1_34	PT03-1	UNKNOWN	SYBR	None				28.6092	28.5157	0.0811							false	1.3774	true	3	21	1		N
B1	CV20G1_35	PT03-1	UNKNOWN	SYBR	None				28.4789	28.5521	0.1035							false	1.3774	true	3	21	1		N
B2	CV20G1_35	PT03-1	UNKNOWN	SYBR	None				28.6253	28.5521	0.1035							false	1.3774	true	3	21	1		N
B4	CV20G1_36	PT03-1	UNKNOWN	SYBR	None				29.1132	29.202	0.0903							false	1.3774	true	3	21	1		N
B5	CV20G1_36	PT03-1	UNKNOWN	SYBR	None				29.2937	29.202	0.0903							false	1.3774	true	3	22	1		N
B6	CV20G1_36	PT03-1	UNKNOWN	SYBR	None				29.199	29.202	0.0903							false	1.3774	true	3	22	1		N
B7	CV20G1_37	PT03-1	UNKNOWN	SYBR	None				29.1563	29.0732	0.0873							false	1.3774	true	3	21	1		N
B8	CV20G1_37	PT03-1	UNKNOWN	SYBR	None				28.9822	29.0732	0.0873							false	1.3774	true	3	21	1		N
B9	CV20G1_37	PT03-1	UNKNOWN	SYBR	None				29.081	29.0732	0.0873							false	1.3774	true	3	21	1		N
B10	CV20G1_38	PT03-1	UNKNOWN	SYBR	None				29.0033	29.0911	0.0762							false	1.3774	true	3	21	1		N
B11	CV20G1_38	PT03-1	UNKNOWN	SYBR	None				29.1295	29.0911	0.0762							false	1.3774	true	3	22	1		N
B12	CV20G1_38	PT03-1	UNKNOWN	SYBR	None				29.1404	29.0911	0.0762							false	1.3774	true	3	21	1		N
C1	CV20G1_39	PT03-1	UNKNOWN	SYBR	None				29.2211	29.283	0.0861							false	1.3774	true	3	21	1		N
C2	CV20G1_39	PT03-1	UNKNOWN	SYBR	None				29.2466	29.283	0.0861							false	1.3774	true	3	21	1		N
C3	CV20G1_39	PT03-1	UNKNOWN	SYBR	None				29.3813	29.283	0.0861							false	1.3774	true	3	22	1		N
C4	CV20G1_40	PT03-1	UNKNOWN	SYBR	None				27.9855	27.9484	0.0582							false	1.3774	true	3	21	1		N
C5	CV20G1_40	PT03-1	UNKNOWN	SYBR	None				27.8813	27.9484	0.0582							false	1.3774	true	3	19	1		N
C6	CV20G1_40	PT03-1	UNKNOWN	SYBR	None				27.9784	27.9484	0.0582							false	1.3774	true	3	20	1		N
C7	CV20G1_41	PT03-1	UNKNOWN	SYBR	None				27.3653	27.3559	0.0771							false	1.3774	true	3	20	1		N
C8	CV20G1_41	PT03-1	UNKNOWN	SYBR	None				27.2746	27.3559	0.0771							false	1.3774	true	3	20	1		N
C9	CV20G1_41	PT03-1	UNKNOWN	SYBR	None				27.428	27.3559	0.0771							false	1.3774	true	3	19	1		N
C10	CV20G1_42	PT03-1	UNKNOWN	SYBR	None				26.8249	26.8384	0.0616							false	1.3774	true	3	19	1		N
C11	CV20G1_42	PT03-1	UNKNOWN	SYBR	None				26.7847	26.8384	0.0616							false	1.3774	true	3	19	1		N
C12	CV20G1_42	PT03-1	UNKNOWN	SYBR	None				26.9057	26.8384	0.0616							false	1.3774	true	3	19	1		N
D1	CV20G1_43	PT03-1	UNKNOWN	SYBR	None				25.6989	25.7506	0.0559							false	1.3774	true	3	18	1		N
D2	CV20G1_43	PT03-1	UNKNOWN	SYBR	None				25.7429	25.7506	0.0559							false	1.3774	true	3	18	1		N
D3	CV20G1_43	PT03-1	UNKNOWN	SYBR	None				25.8099	25.7506	0.0559							false	1.3774	true	3	17	1		N
D4	CV20G1_44	PT03-1	UNKNOWN	SYBR	None				25.8471	25.8008	0.054							false	1.3774	true	3	18	1		N
D5	CV20G1_44	PT03-1	UNKNOWN	SYBR	None				25.7414	25.8008	0.054							false	1.3774	true	3	18	1		N
D6	CV20G1_44	PT03-1	UNKNOWN	SYBR	None				25.814	25.8008	0.054							false	1.3774	true	3	18	1		N
D7	CV20G1_45	PT03-1	UNKNOWN	SYBR	None				26.5964	26.5842	0.0745							false	1.3774	true	3	19	1		N
D8	CV20G1_45	PT03-1	UNKNOWN	SYBR	None				26.652	26.5842	0.0745							false	1.3774	true	3	19	1		N
D9	CV20G1_45	PT03-1	UNKNOWN	SYBR	None				26.5044	26.5842	0.0745							false	1.3774	true	3	18	1		N
D10	CV20G1_46	PT03-1	UNKNOWN	SYBR	None				28.9459	29.0972	0.1733							false	1.3774	true	3	21	1		N
D11	CV20G1_46	PT03-1	UNKNOWN	SYBR	None				29.0594	29.0972	0.1733							false	1.3774	true	3	21	1		N
D12	CV20G1_46	PT03-1	UNKNOWN	SYBR	None				29.2863	29.0972	0.1733							false	1.3774	true	3	21	1		N
E1	CV20G1_47	PT03-1	UNKNOWN	SYBR	None				29.6084	29.4976	0.1421							false	1.3774	true	3	22	1		N
E2	CV20G1_47	PT03-1	UNKNOWN	SYBR	None				29.3374	29.4976	0.1421							false	1.3774	true	3	21	1		N
E3	CV20G1_47	PT03-1	UNKNOWN	SYBR	None				29.547	29.4976	0.1421							false	1.3774	true	3	22	1		N
E4	CV20G1_48	PT03-1	UNKNOWN	SYBR	None				27.152	27.2158	0.0797							false	1.3774	true	3	19	1		N
E5	CV20G1_48	PT03-1	UNKNOWN	SYBR	None				27.1902	27.2158	0.0797							false	1.3774	true	3	20	1		N
E6	CV20G1_48	PT03-1	UNKNOWN	SYBR	None				27.3051	27.2158	0.0797							false	1.3774	true	3	19	1		N
E7	CV20G1_49	PT03-1	UNKNOWN	SYBR	None				28.8241	28.8479	0.0824							false	1.3774	true	3	21	1		N
E8	CV20G1_49	PT03-1	UNKNOWN	SYBR	None				28.7799	28.8479	0.0824							false	1.3774	true	3	21	1		N
E9	CV20G1_49	PT03-1	UNKNOWN	SYBR	None				28.9396	28.8479	0.0824							false	1.3774	true	3	21	1		N
E10	CV20G1_50	PT03-1	UNKNOWN	SYBR	None				27.1735	27.2919	0.1152							false	1.3774	true	3	19	1		N
E11	CV20G1_50	PT03-1	UNKNOWN	SYBR	None				27.2987	27.2919	0.1152							false	1.3774	true	3	20	1		N
E12	CV20G1_50	PT03-1	UNKNOWN	SYBR	None				27.4036	27.2919	0.1152							false	1.3774	true	3	19	1		N
F1	CV20G1_51	PT03-1	UNKNOWN	SYBR	None				30.8637	31.174	0.4262							false	1.3774	true	3	23	1		N
F2	CV20G1_51	PT03-1	UNKNOWN	SYBR	None				30.9984	31.174	0.4262							false	1.3774	true	3	23	1		N
F3	CV20G1_51	PT03-1	UNKNOWN	SYBR	None				31.66	31.174	0.4262							false	1.3774	true	3	24	1		N
F4	CV20G1_52	PT03-1	UNKNOWN	SYBR	None				32.5478	32.2239	0.3576							false	1.3774	true	3	25	1		N
F5	CV20G1_52	PT03-1	UNKNOWN	SYBR	None				32.2839	32.2239	0.3576							false	1.3774	true	3	25	1		N
F6	CV20G1_52	PT03-1	UNKNOWN	SYBR	None				31.8402	32.2239	0.3576							false	1.3774	true	3	24	1		N
F7	CV20G1_53	PT03-1	UNKNOWN	SYBR	None				31.4488	31.8888	0.3812							false	1.3774	true	3	24	1		Y
F8	CV20G1_53	PT03-1	UNKNOWN	SYBR	None				32.1039	31.8888	0.3812							false	1.3774	true	3	24	1		N
F9	CV20G1_53	PT03-1	UNKNOWN	SYBR	None				32.1139	31.8888	0.3812							false	1.3774	true	3	24	1		N
F10	CV20G1_54	PT03-1	UNKNOWN	SYBR	None				30.9132	31.3011	0.3805							false	1.3774	true	3	23	1		N
F11	CV20G1_54	PT03-1	UNKNOWN	SYBR	None				31.6737	31.3011	0.3805							false	1.3774	true	3	24	1		N
F12	CV20G1_54	PT03-1	UNKNOWN	SYBR	None				31.3163	31.3011	0.3805							false	1.3774	true	3	24	1		N
G1	CV20G1_55	PT03-1	UNKNOWN	SYBR	None				30.5004	30.5195	0.0611							false	1.3774	true	3	22	1		N
G2	CV20G1_55	PT03-1	UNKNOWN	SYBR	None				30.4703	30.5195	0.0611							false	1.3774	true	3	23	1		N
G3	CV20G1_55	PT03-1	UNKNOWN	SYBR	None				30.5879	30.5195	0.0611							false	1.3774	true	3	23	1		N
G4	CV20G1_56	PT03-1	UNKNOWN	SYBR	None				25.1286	25.1788	0.0585							false	1.3774	true	3	17	1		N
G5	CV20G1_56	PT03-1	UNKNOWN	SYBR	None				25.243	25.1788	0.0585							false	1.3774	true	3	17	1		N
G6	CV20G1_56	PT03-1	UNKNOWN	SYBR	None				25.1648	25.1788	0.0585							false	1.3774	true	3	17	1		N
G7	CV20G1_57	PT03-1	UNKNOWN	SYBR	None				26.9692	27.0438	0.1096							false	1.3774	true	3	19	1		N
G8	CV20G1_57	PT03-1	UNKNOWN	SYBR	None				26.9927	27.0438	0.1096							false	1.3774	true	3	19	1		N
G9	CV20G1_57	PT03-1	UNKNOWN	SYBR	None				27.1697	27.0438	0.1096							false	1.3774	true	3	19	1		N
G10	CV20G1_58	PT03-1	UNKNOWN	SYBR	None				23.6337	23.6846	0.0441							false	1.3774	true	3	16	1		N
G11	CV20G1_58	PT03-1	UNKNOWN	SYBR	None				23.7087	23.6846	0.0441							false	1.3774	true	3	16	1		N
G12	CV20G1_58	PT03-1	UNKNOWN	SYBR	None				23.7116	23.6846	0.0441							false	1.3774	true	3	16	1		N
H1	CV20G1_59	PT03-1	UNKNOWN	SYBR	None				25.7178	25.8292	0.118							false	1.3774	true	3	18	1		N
H2	CV20G1_59	PT03-1	UNKNOWN	SYBR	None				25.8171	25.8292	0.118							false	1.3774	true	3	17	1		N
H3	CV20G1_59	PT03-1	UNKNOWN	SYBR	None				25.9528	25.8292	0.118							false	1.3774	true	3	18	1		N
H4	CV20G1_60	PT03-1	UNKNOWN	SYBR	None				23.3793	23.3663	0.0803							false	1.3774	true	3	15	1		N
H5	CV20G1_60	PT03-1	UNKNOWN	SYBR	None				23.2803	23.3663	0.0803							false	1.3774	true	3	15	1		N
H6	CV20G1_60	PT03-1	UNKNOWN	SYBR	None				23.4394	23.3663	0.0803							false	1.3774	true	3	16	1		N

Analysis Type = Singleplex
Endogenous Control = PT03-1
RQ Min/Max Confidence Level = 95.0
Reference Sample = CV20G1_31
