# Supplementary material for: Dating Pupae of the Blow Fly Calliphora vicina Robineau–Desvoidy 1830 (Diptera: Calliphoridae) for Post Mortem Interval—Estimation: Validation of Molecular Age Markers
Source: Genes (Basel). 2018 Mar 9;9(3):153. doi: 10.3390/genes9030153 (PMC5867874; doi:10.3390/genes9030153)
Supplement: Supplementary file 1 [file genes-09-00153-s001.zip › S2/CV20/PT03-2_CV20G1_1-6_RUNdata.txt]

* Block Type = 96well
* Chemistry = SYBR_GREEN
* Experiment File Name = D:\RMIF_Doktorarbeit_BZ\Ergebnisse\MACE\OneStepRTqPCR\CV20G1_MACEMarker\PT03-2_CV20G1_1-6_RUN.eds
* Experiment Run End Time = Not Started
* Instrument Type = steponeplus
* Passive Reference = ROX

[Results]
Well	Sample Name	Target Name	Task	Reporter	Quencher	RQ	RQ Min	RQ Max	Cт	Cт Mean	Cт SD	ΔCт	ΔCт Mean	ΔCт SE	HK Control ΔCт Mean	HK Control ΔCт SE	ΔΔCт	Automatic Ct Threshold	Ct Threshold	Automatic Baseline	Baseline Start	Baseline End	Efficiency	Comments	BADROX	NOISE	SPIKE
A1	CV20G1_01	PT03-2	UNKNOWN	SYBR	None				25.2604	25.0873	0.15							false	1.1394	true	3	18	1		N	N	N
A2	CV20G1_01	PT03-2	UNKNOWN	SYBR	None				25.0046	25.0873	0.15							false	1.1394	true	3	18	1		N	N	N
A3	CV20G1_01	PT03-2	UNKNOWN	SYBR	None				24.9969	25.0873	0.15							false	1.1394	true	3	17	1		N	N	N
A4	CV20G1_02	PT03-2	UNKNOWN	SYBR	None				24.9869	24.9583	0.0691							false	1.1394	true	3	17	1		N	N	N
A5	CV20G1_02	PT03-2	UNKNOWN	SYBR	None				25.0086	24.9583	0.0691							false	1.1394	true	3	18	1		N	N	N
A6	CV20G1_02	PT03-2	UNKNOWN	SYBR	None				24.8796	24.9583	0.0691							false	1.1394	true	3	17	1		N	N	N
A7	CV20G1_03	PT03-2	UNKNOWN	SYBR	None				25.1206	25.0436	0.0766							false	1.1394	true	3	18	1		N	N	N
A8	CV20G1_03	PT03-2	UNKNOWN	SYBR	None				25.0426	25.0436	0.0766							false	1.1394	true	3	18	1		N	N	N
A9	CV20G1_03	PT03-2	UNKNOWN	SYBR	None				24.9675	25.0436	0.0766							false	1.1394	true	3	17	1		N	N	N
A10	CV20G1_04	PT03-2	UNKNOWN	SYBR	None				24.9771	24.9598	0.0264							false	1.1394	true	3	18	1		N	N	N
A11	CV20G1_04	PT03-2	UNKNOWN	SYBR	None				24.9729	24.9598	0.0264							false	1.1394	true	3	18	1		N	N	N
A12	CV20G1_04	PT03-2	UNKNOWN	SYBR	None				24.9294	24.9598	0.0264							false	1.1394	true	3	17	1		N	N	N
B1	CV20G1_05	PT03-2	UNKNOWN	SYBR	None				25.2037	25.0571	0.1272							false	1.1394	true	3	18	1		N	N	N
B2	CV20G1_05	PT03-2	UNKNOWN	SYBR	None				24.9768	25.0571	0.1272							false	1.1394	true	3	18	1		N	N	N
B3	CV20G1_05	PT03-2	UNKNOWN	SYBR	None				24.9908	25.0571	0.1272							false	1.1394	true	3	17	1		N	N	N
B4	CV20G1_06	PT03-2	UNKNOWN	SYBR	None				18.7184	18.793	0.1051							false	1.1394	true	3	11	1		Y	N	N
B5	CV20G1_06	PT03-2	UNKNOWN	SYBR	None				18.7473	18.793	0.1051							false	1.1394	true	3	11	1		Y	N	N
B6	CV20G1_06	PT03-2	UNKNOWN	SYBR	None				18.9131	18.793	0.1051							false	1.1394	true	3	11	1		N	N	N
B7	CV20G1_07	PT03-2	UNKNOWN	SYBR	None				21.0506	21.0219	0.0509							false	1.1394	true	3	13	1		Y	N	N
B8	CV20G1_07	PT03-2	UNKNOWN	SYBR	None				20.9632	21.0219	0.0509							false	1.1394	true	3	13	1		Y	N	N
B9	CV20G1_07	PT03-2	UNKNOWN	SYBR	None				21.052	21.0219	0.0509							false	1.1394	true	3	14	1		Y	N	N
B10	CV20G1_08	PT03-2	UNKNOWN	SYBR	None				19.3492	19.3511	0.0174							false	1.1394	true	3	11	1		Y	N	N
B11	CV20G1_08	PT03-2	UNKNOWN	SYBR	None				19.3348	19.3511	0.0174							false	1.1394	true	3	12	1		Y	Y	Y
B12	CV20G1_08	PT03-2	UNKNOWN	SYBR	None				19.3694	19.3511	0.0174							false	1.1394	true	3	12	1		Y	N	N
C1	CV20G1_09	PT03-2	UNKNOWN	SYBR	None				19.5049	19.4676	0.0446							false	1.1394	true	3	12	1		Y	N	N
C2	CV20G1_09	PT03-2	UNKNOWN	SYBR	None				19.4798	19.4676	0.0446							false	1.1394	true	3	12	1		N	N	N
C3	CV20G1_09	PT03-2	UNKNOWN	SYBR	None				19.4182	19.4676	0.0446							false	1.1394	true	3	12	1		Y	N	N
C4	CV20G1_10	PT03-2	UNKNOWN	SYBR	None				24.8358	24.8339	0.0495							false	1.1394	true	3	17	1		N	N	N
C5	CV20G1_10	PT03-2	UNKNOWN	SYBR	None				24.7834	24.8339	0.0495							false	1.1394	true	3	17	1		N	N	N
C6	CV20G1_10	PT03-2	UNKNOWN	SYBR	None				24.8823	24.8339	0.0495							false	1.1394	true	3	17	1		N	N	N
C7	CV20G1_11	PT03-2	UNKNOWN	SYBR	None				22.3874	22.3584	0.0293							false	1.1394	true	3	14	1		N	N	N
C8	CV20G1_11	PT03-2	UNKNOWN	SYBR	None				22.3288	22.3584	0.0293							false	1.1394	true	3	15	1		N	N	N
C9	CV20G1_11	PT03-2	UNKNOWN	SYBR	None				22.3589	22.3584	0.0293							false	1.1394	true	3	15	1		N	N	N
C10	CV20G1_12	PT03-2	UNKNOWN	SYBR	None				19.4543	19.48	0.0281							false	1.1394	true	3	12	1		Y	N	N
C11	CV20G1_12	PT03-2	UNKNOWN	SYBR	None				19.4758	19.48	0.0281							false	1.1394	true	3	12	1		Y	N	N
C12	CV20G1_12	PT03-2	UNKNOWN	SYBR	None				19.51	19.48	0.0281							false	1.1394	true	3	12	1		Y	N	N
D1	CV20G1_13	PT03-2	UNKNOWN	SYBR	None				23.6285	23.6353	0.0062							false	1.1394	true	3	16	1		N	N	N
D2	CV20G1_13	PT03-2	UNKNOWN	SYBR	None				23.6405	23.6353	0.0062							false	1.1394	true	3	16	1		N	N	N
D3	CV20G1_13	PT03-2	UNKNOWN	SYBR	None				23.6369	23.6353	0.0062							false	1.1394	true	3	16	1		N	N	N
D4	CV20G1_14	PT03-2	UNKNOWN	SYBR	None				22.6253	22.6004	0.0379							false	1.1394	true	3	15	1		N	N	N
D5	CV20G1_14	PT03-2	UNKNOWN	SYBR	None				22.5567	22.6004	0.0379							false	1.1394	true	3	15	1		N	N	N
D6	CV20G1_14	PT03-2	UNKNOWN	SYBR	None				22.6192	22.6004	0.0379							false	1.1394	true	3	15	1		N	N	N
D7	CV20G1_15	PT03-2	UNKNOWN	SYBR	None				23.4877	23.4914	0.0184							false	1.1394	true	3	16	1		N	N	N
D8	CV20G1_15	PT03-2	UNKNOWN	SYBR	None				23.4752	23.4914	0.0184							false	1.1394	true	3	16	1		N	N	N
D9	CV20G1_15	PT03-2	UNKNOWN	SYBR	None				23.5113	23.4914	0.0184							false	1.1394	true	3	16	1		N	N	N
D10	CV20G1_16	PT03-2	UNKNOWN	SYBR	None				24.0014	24.0701	0.0714							false	1.1394	true	3	16	1		N	N	N
D11	CV20G1_16	PT03-2	UNKNOWN	SYBR	None				24.065	24.0701	0.0714							false	1.1394	true	3	17	1		N	N	N
D12	CV20G1_16	PT03-2	UNKNOWN	SYBR	None				24.144	24.0701	0.0714							false	1.1394	true	3	16	1		N	N	N
E1	CV20G1_17	PT03-2	UNKNOWN	SYBR	None				24.8085	24.8105	0.0146							false	1.1394	true	3	17	1		N	N	N
E2	CV20G1_17	PT03-2	UNKNOWN	SYBR	None				24.826	24.8105	0.0146							false	1.1394	true	3	17	1		N	N	N
E3	CV20G1_17	PT03-2	UNKNOWN	SYBR	None				24.7969	24.8105	0.0146							false	1.1394	true	3	17	1		N	N	N
E4	CV20G1_18	PT03-2	UNKNOWN	SYBR	None				24.5391	24.5192	0.0198							false	1.1394	true	3	17	1		N	N	N
E5	CV20G1_18	PT03-2	UNKNOWN	SYBR	None				24.4995	24.5192	0.0198							false	1.1394	true	3	17	1		N	N	N
E6	CV20G1_18	PT03-2	UNKNOWN	SYBR	None				24.519	24.5192	0.0198							false	1.1394	true	3	17	1		N	N	N
E7	CV20G1_19	PT03-2	UNKNOWN	SYBR	None				24.6984	24.5639	0.1197							false	1.1394	true	3	17	1		N	N	N
E8	CV20G1_19	PT03-2	UNKNOWN	SYBR	None				24.5243	24.5639	0.1197							false	1.1394	true	3	17	1		N	N	N
E9	CV20G1_19	PT03-2	UNKNOWN	SYBR	None				24.4691	24.5639	0.1197							false	1.1394	true	3	17	1		N	N	N
E10	CV20G1_20	PT03-2	UNKNOWN	SYBR	None				24.746	24.736	0.068							false	1.1394	true	3	17	1		N	N	N
E11	CV20G1_20	PT03-2	UNKNOWN	SYBR	None				24.6635	24.736	0.068							false	1.1394	true	3	17	1		N	N	N
E12	CV20G1_20	PT03-2	UNKNOWN	SYBR	None				24.7984	24.736	0.068							false	1.1394	true	3	17	1		N	N	N
F1	CV20G1_21	PT03-2	UNKNOWN	SYBR	None				24.9685	24.9583	0.0982							false	1.1394	true	3	18	1		N	N	N
F2	CV20G1_21	PT03-2	UNKNOWN	SYBR	None				25.0509	24.9583	0.0982							false	1.1394	true	3	18	1		N	N	N
F3	CV20G1_21	PT03-2	UNKNOWN	SYBR	None				24.8554	24.9583	0.0982							false	1.1394	true	3	17	1		N	N	N
F4	CV20G1_22	PT03-2	UNKNOWN	SYBR	None				24.9593	24.9074	0.053							false	1.1394	true	3	18	1		N	N	N
F5	CV20G1_22	PT03-2	UNKNOWN	SYBR	None				24.8534	24.9074	0.053							false	1.1394	true	3	17	1		N	N	N
F6	CV20G1_22	PT03-2	UNKNOWN	SYBR	None				24.9096	24.9074	0.053							false	1.1394	true	3	17	1		N	N	N
F7	CV20G1_23	PT03-2	UNKNOWN	SYBR	None				24.7692	24.7957	0.0303							false	1.1394	true	3	17	1		N	N	N
F8	CV20G1_23	PT03-2	UNKNOWN	SYBR	None				24.7893	24.7957	0.0303							false	1.1394	true	3	17	1		N	N	N
F9	CV20G1_23	PT03-2	UNKNOWN	SYBR	None				24.8287	24.7957	0.0303							false	1.1394	true	3	17	1		N	N	N
F10	CV20G1_24	PT03-2	UNKNOWN	SYBR	None				24.9246	24.8916	0.0471							false	1.1394	true	3	18	1		N	N	N
F11	CV20G1_24	PT03-2	UNKNOWN	SYBR	None				24.8377	24.8916	0.0471							false	1.1394	true	3	17	1		N	N	N
F12	CV20G1_24	PT03-2	UNKNOWN	SYBR	None				24.9126	24.8916	0.0471							false	1.1394	true	3	17	1		N	N	N
G1	CV20G1_25	PT03-2	UNKNOWN	SYBR	None				24.9532	24.9457	0.062							false	1.1394	true	3	18	1		N	N	N
G2	CV20G1_25	PT03-2	UNKNOWN	SYBR	None				24.8802	24.9457	0.062							false	1.1394	true	3	18	1		N	N	N
G3	CV20G1_25	PT03-2	UNKNOWN	SYBR	None				25.0036	24.9457	0.062							false	1.1394	true	3	18	1		N	N	N
G4	CV20G1_26	PT03-2	UNKNOWN	SYBR	None				24.9437	24.8926	0.0636							false	1.1394	true	3	18	1		N	N	N
G5	CV20G1_26	PT03-2	UNKNOWN	SYBR	None				24.9128	24.8926	0.0636							false	1.1394	true	3	17	1		N	N	N
G6	CV20G1_26	PT03-2	UNKNOWN	SYBR	None				24.8214	24.8926	0.0636							false	1.1394	true	3	17	1		N	N	N
G7	CV20G1_27	PT03-2	UNKNOWN	SYBR	None				24.8965	24.8477	0.0493							false	1.1394	true	3	17	1		N	N	N
G8	CV20G1_27	PT03-2	UNKNOWN	SYBR	None				24.8488	24.8477	0.0493							false	1.1394	true	3	17	1		N	N	N
G9	CV20G1_27	PT03-2	UNKNOWN	SYBR	None				24.7979	24.8477	0.0493							false	1.1394	true	3	17	1		N	N	N
G10	CV20G1_28	PT03-2	UNKNOWN	SYBR	None				24.8517	24.9344	0.0879							false	1.1394	true	3	18	1		N	N	N
G11	CV20G1_28	PT03-2	UNKNOWN	SYBR	None				25.0267	24.9344	0.0879							false	1.1394	true	3	18	1		N	N	N
G12	CV20G1_28	PT03-2	UNKNOWN	SYBR	None				24.9247	24.9344	0.0879							false	1.1394	true	3	17	1		N	N	N
H1	CV20G1_29	PT03-2	UNKNOWN	SYBR	None				24.9843	24.9789	0.0073							false	1.1394	true	3	18	1		N	N	N
H2	CV20G1_29	PT03-2	UNKNOWN	SYBR	None				24.9818	24.9789	0.0073							false	1.1394	true	3	18	1		N	N	N
H3	CV20G1_29	PT03-2	UNKNOWN	SYBR	None				24.9706	24.9789	0.0073							false	1.1394	true	3	18	1		N	N	N
H4	CV20G1_30	PT03-2	UNKNOWN	SYBR	None				25.1307	25.0002	0.1135							false	1.1394	true	3	18	1		N	N	N
H5	CV20G1_30	PT03-2	UNKNOWN	SYBR	None				24.925	25.0002	0.1135							false	1.1394	true	3	17	1		N	N	N
H6	CV20G1_30	PT03-2	UNKNOWN	SYBR	None				24.945	25.0002	0.1135							false	1.1394	true	3	17	1		N	N	N

Analysis Type = Singleplex
Endogenous Control = PT03-2
RQ Min/Max Confidence Level = 95.0
Reference Sample = CV20G1_01
