# Supplementary material for: Dating Pupae of the Blow Fly Calliphora vicina Robineau–Desvoidy 1830 (Diptera: Calliphoridae) for Post Mortem Interval—Estimation: Validation of Molecular Age Markers
Source: Genes (Basel). 2018 Mar 9;9(3):153. doi: 10.3390/genes9030153 (PMC5867874; doi:10.3390/genes9030153)
Supplement: Supplementary file 1 [file genes-09-00153-s001.zip › S2/CV20/PT03-2_CV20G1_7-12_RUNdata.txt]

* Block Type = 96well
* Chemistry = SYBR_GREEN
* Experiment File Name = D:\RMIF_Doktorarbeit_BZ\Ergebnisse\MACE\OneStepRTqPCR\CV20G1_MACEMarker\PT03-2_CV20G1_7-12_RUN.eds
* Experiment Run End Time = Not Started
* Instrument Type = steponeplus
* Passive Reference = ROX

[Results]
Well	Sample Name	Target Name	Task	Reporter	Quencher	RQ	RQ Min	RQ Max	Cт	Cт Mean	Cт SD	ΔCт	ΔCт Mean	ΔCт SE	HK Control ΔCт Mean	HK Control ΔCт SE	ΔΔCт	Automatic Ct Threshold	Ct Threshold	Automatic Baseline	Baseline Start	Baseline End	Efficiency	Comments
A1	CV20G1_31	PT03-2	UNKNOWN	SYBR	None				25.547	25.5009	0.0404							false	1.1394	true	3	17	1	
A2	CV20G1_31	PT03-2	UNKNOWN	SYBR	None				25.4712	25.5009	0.0404							false	1.1394	true	3	18	1	
A3	CV20G1_31	PT03-2	UNKNOWN	SYBR	None				25.4845	25.5009	0.0404							false	1.1394	true	3	18	1	
A4	CV20G1_32	PT03-2	UNKNOWN	SYBR	None				25.3741	25.2438	0.1219							false	1.1394	true	3	18	1	
A5	CV20G1_32	PT03-2	UNKNOWN	SYBR	None				25.1326	25.2438	0.1219							false	1.1394	true	3	17	1	
A6	CV20G1_32	PT03-2	UNKNOWN	SYBR	None				25.2249	25.2438	0.1219							false	1.1394	true	3	18	1	
A7	CV20G1_33	PT03-2	UNKNOWN	SYBR	None				25.3526	25.2958	0.0504							false	1.1394	true	3	18	1	
A8	CV20G1_33	PT03-2	UNKNOWN	SYBR	None				25.2784	25.2958	0.0504							false	1.1394	true	3	17	1	
A9	CV20G1_33	PT03-2	UNKNOWN	SYBR	None				25.2565	25.2958	0.0504							false	1.1394	true	3	18	1	
A10	CV20G1_34	PT03-2	UNKNOWN	SYBR	None				25.4675	25.3637	0.093							false	1.1394	true	3	18	1	
A11	CV20G1_34	PT03-2	UNKNOWN	SYBR	None				25.2882	25.3637	0.093							false	1.1394	true	3	17	1	
A12	CV20G1_34	PT03-2	UNKNOWN	SYBR	None				25.3353	25.3637	0.093							false	1.1394	true	3	18	1	
B1	CV20G1_35	PT03-2	UNKNOWN	SYBR	None				25.5023	25.3328	0.1484							false	1.1394	true	3	18	1	
B2	CV20G1_35	PT03-2	UNKNOWN	SYBR	None				25.2691	25.3328	0.1484							false	1.1394	true	3	18	1	
B3	CV20G1_35	PT03-2	UNKNOWN	SYBR	None				25.2268	25.3328	0.1484							false	1.1394	true	3	17	1	
B4	CV20G1_36	PT03-2	UNKNOWN	SYBR	None				25.471	25.3566	0.1022							false	1.1394	true	3	18	1	
B5	CV20G1_36	PT03-2	UNKNOWN	SYBR	None				25.2744	25.3566	0.1022							false	1.1394	true	3	18	1	
B6	CV20G1_36	PT03-2	UNKNOWN	SYBR	None				25.3243	25.3566	0.1022							false	1.1394	true	3	18	1	
B7	CV20G1_37	PT03-2	UNKNOWN	SYBR	None				25.4652	25.3594	0.0977							false	1.1394	true	3	18	1	
B8	CV20G1_37	PT03-2	UNKNOWN	SYBR	None				25.3405	25.3594	0.0977							false	1.1394	true	3	18	1	
B9	CV20G1_37	PT03-2	UNKNOWN	SYBR	None				25.2726	25.3594	0.0977							false	1.1394	true	3	18	1	
B10	CV20G1_38	PT03-2	UNKNOWN	SYBR	None				25.4887	25.4148	0.0746							false	1.1394	true	3	18	1	
B11	CV20G1_38	PT03-2	UNKNOWN	SYBR	None				25.3395	25.4148	0.0746							false	1.1394	true	3	18	1	
B12	CV20G1_38	PT03-2	UNKNOWN	SYBR	None				25.4162	25.4148	0.0746							false	1.1394	true	3	18	1	
C1	CV20G1_39	PT03-2	UNKNOWN	SYBR	None				25.7239	25.4863	0.2058							false	1.1394	true	3	18	1	
C2	CV20G1_39	PT03-2	UNKNOWN	SYBR	None				25.3661	25.4863	0.2058							false	1.1394	true	3	18	1	
C3	CV20G1_39	PT03-2	UNKNOWN	SYBR	None				25.3687	25.4863	0.2058							false	1.1394	true	3	18	1	
C4	CV20G1_40	PT03-2	UNKNOWN	SYBR	None				25.4255	25.3306	0.0954							false	1.1394	true	3	18	1	
C5	CV20G1_40	PT03-2	UNKNOWN	SYBR	None				25.2347	25.3306	0.0954							false	1.1394	true	3	18	1	
C6	CV20G1_40	PT03-2	UNKNOWN	SYBR	None				25.3316	25.3306	0.0954							false	1.1394	true	3	18	1	
C7	CV20G1_41	PT03-2	UNKNOWN	SYBR	None				25.3986	25.3544	0.0431							false	1.1394	true	3	18	1	
C8	CV20G1_41	PT03-2	UNKNOWN	SYBR	None				25.3125	25.3544	0.0431							false	1.1394	true	3	18	1	
C9	CV20G1_41	PT03-2	UNKNOWN	SYBR	None				25.3521	25.3544	0.0431							false	1.1394	true	3	17	1	
C10	CV20G1_42	PT03-2	UNKNOWN	SYBR	None				25.3258	25.302	0.037							false	1.1394	true	3	18	1	
C11	CV20G1_42	PT03-2	UNKNOWN	SYBR	None				25.2593	25.302	0.037							false	1.1394	true	3	17	1	
C12	CV20G1_42	PT03-2	UNKNOWN	SYBR	None				25.3208	25.302	0.037							false	1.1394	true	3	18	1	
D1	CV20G1_43	PT03-2	UNKNOWN	SYBR	None				25.4333	25.3793	0.0596							false	1.1394	true	3	18	1	
D2	CV20G1_43	PT03-2	UNKNOWN	SYBR	None				25.3892	25.3793	0.0596							false	1.1394	true	3	18	1	
D3	CV20G1_43	PT03-2	UNKNOWN	SYBR	None				25.3153	25.3793	0.0596							false	1.1394	true	3	17	1	
D4	CV20G1_44	PT03-2	UNKNOWN	SYBR	None				25.4678	25.3096	0.1682							false	1.1394	true	3	18	1	
D5	CV20G1_44	PT03-2	UNKNOWN	SYBR	None				25.1329	25.3096	0.1682							false	1.1394	true	3	18	1	
D6	CV20G1_44	PT03-2	UNKNOWN	SYBR	None				25.3282	25.3096	0.1682							false	1.1394	true	3	18	1	
D7	CV20G1_45	PT03-2	UNKNOWN	SYBR	None				25.3179	25.3288	0.0917							false	1.1394	true	3	18	1	
D8	CV20G1_45	PT03-2	UNKNOWN	SYBR	None				25.4254	25.3288	0.0917							false	1.1394	true	3	18	1	
D9	CV20G1_45	PT03-2	UNKNOWN	SYBR	None				25.2431	25.3288	0.0917							false	1.1394	true	3	17	1	
D10	CV20G1_46	PT03-2	UNKNOWN	SYBR	None				25.324	25.37	0.1089							false	1.1394	true	3	18	1	
D11	CV20G1_46	PT03-2	UNKNOWN	SYBR	None				25.2916	25.37	0.1089							false	1.1394	true	3	18	1	
D12	CV20G1_46	PT03-2	UNKNOWN	SYBR	None				25.4943	25.37	0.1089							false	1.1394	true	3	18	1	
E1	CV20G1_47	PT03-2	UNKNOWN	SYBR	None				25.5142	25.4897	0.0493							false	1.1394	true	3	18	1	
E2	CV20G1_47	PT03-2	UNKNOWN	SYBR	None				25.5219	25.4897	0.0493							false	1.1394	true	3	18	1	
E3	CV20G1_47	PT03-2	UNKNOWN	SYBR	None				25.4329	25.4897	0.0493							false	1.1394	true	3	18	1	
E4	CV20G1_48	PT03-2	UNKNOWN	SYBR	None				25.5388	25.4181	0.1065							false	1.1394	true	3	18	1	
E5	CV20G1_48	PT03-2	UNKNOWN	SYBR	None				25.337	25.4181	0.1065							false	1.1394	true	3	18	1	
E6	CV20G1_48	PT03-2	UNKNOWN	SYBR	None				25.3786	25.4181	0.1065							false	1.1394	true	3	18	1	
E7	CV20G1_49	PT03-2	UNKNOWN	SYBR	None				25.2877	25.2801	0.0149							false	1.1394	true	3	17	1	
E8	CV20G1_49	PT03-2	UNKNOWN	SYBR	None				25.2897	25.2801	0.0149							false	1.1394	true	3	18	1	
E9	CV20G1_49	PT03-2	UNKNOWN	SYBR	None				25.2629	25.2801	0.0149							false	1.1394	true	3	18	1	
E10	CV20G1_50	PT03-2	UNKNOWN	SYBR	None				25.4649	25.4347	0.0519							false	1.1394	true	3	18	1	
E11	CV20G1_50	PT03-2	UNKNOWN	SYBR	None				25.3748	25.4347	0.0519							false	1.1394	true	3	18	1	
E12	CV20G1_50	PT03-2	UNKNOWN	SYBR	None				25.4645	25.4347	0.0519							false	1.1394	true	3	18	1	
F1	CV20G1_51	PT03-2	UNKNOWN	SYBR	None				25.5157	25.5708	0.1178							false	1.1394	true	3	18	1	
F2	CV20G1_51	PT03-2	UNKNOWN	SYBR	None				25.4907	25.5708	0.1178							false	1.1394	true	3	18	1	
F3	CV20G1_51	PT03-2	UNKNOWN	SYBR	None				25.706	25.5708	0.1178							false	1.1394	true	3	19	1	
F4	CV20G1_52	PT03-2	UNKNOWN	SYBR	None				25.5966	25.469	0.1111							false	1.1394	true	3	18	1	
F5	CV20G1_52	PT03-2	UNKNOWN	SYBR	None				25.4158	25.469	0.1111							false	1.1394	true	3	18	1	
F6	CV20G1_52	PT03-2	UNKNOWN	SYBR	None				25.3945	25.469	0.1111							false	1.1394	true	3	18	1	
F7	CV20G1_53	PT03-2	UNKNOWN	SYBR	None				25.3536	25.3728	0.0221							false	1.1394	true	3	18	1	
F8	CV20G1_53	PT03-2	UNKNOWN	SYBR	None				25.397	25.3728	0.0221							false	1.1394	true	3	17	1	
F9	CV20G1_53	PT03-2	UNKNOWN	SYBR	None				25.3677	25.3728	0.0221							false	1.1394	true	3	17	1	
F10	CV20G1_54	PT03-2	UNKNOWN	SYBR	None				25.8121	25.7505	0.0577							false	1.1394	true	3	18	1	
F11	CV20G1_54	PT03-2	UNKNOWN	SYBR	None				25.6977	25.7505	0.0577							false	1.1394	true	3	19	1	
F12	CV20G1_54	PT03-2	UNKNOWN	SYBR	None				25.7418	25.7505	0.0577							false	1.1394	true	3	18	1	
G1	CV20G1_55	PT03-2	UNKNOWN	SYBR	None				25.9652	25.7865	0.1634							false	1.1394	true	3	19	1	
G2	CV20G1_55	PT03-2	UNKNOWN	SYBR	None				25.7499	25.7865	0.1634							false	1.1394	true	3	19	1	
G3	CV20G1_55	PT03-2	UNKNOWN	SYBR	None				25.6445	25.7865	0.1634							false	1.1394	true	3	18	1	
G4	CV20G1_56	PT03-2	UNKNOWN	SYBR	None				25.443	25.4044	0.0857							false	1.1394	true	3	18	1	
G5	CV20G1_56	PT03-2	UNKNOWN	SYBR	None				25.4641	25.4044	0.0857							false	1.1394	true	3	18	1	
G6	CV20G1_56	PT03-2	UNKNOWN	SYBR	None				25.3062	25.4044	0.0857							false	1.1394	true	3	18	1	
G7	CV20G1_57	PT03-2	UNKNOWN	SYBR	None				25.5823	25.618	0.0558							false	1.1394	true	3	18	1	
G8	CV20G1_57	PT03-2	UNKNOWN	SYBR	None				25.5895	25.618	0.0558							false	1.1394	true	3	18	1	
G9	CV20G1_57	PT03-2	UNKNOWN	SYBR	None				25.6823	25.618	0.0558							false	1.1394	true	3	18	1	
G10	CV20G1_58	PT03-2	UNKNOWN	SYBR	None				25.1628	25.063	0.1126							false	1.1394	true	3	18	1	
G11	CV20G1_58	PT03-2	UNKNOWN	SYBR	None				25.0852	25.063	0.1126							false	1.1394	true	3	18	1	
G12	CV20G1_58	PT03-2	UNKNOWN	SYBR	None				24.9409	25.063	0.1126							false	1.1394	true	3	17	1	
H1	CV20G1_59	PT03-2	UNKNOWN	SYBR	None				25.4788	25.4213	0.1463							false	1.1394	true	3	18	1	
H2	CV20G1_59	PT03-2	UNKNOWN	SYBR	None				25.5301	25.4213	0.1463							false	1.1394	true	3	18	1	
H3	CV20G1_59	PT03-2	UNKNOWN	SYBR	None				25.2549	25.4213	0.1463							false	1.1394	true	3	18	1	
H4	CV20G1_60	PT03-2	UNKNOWN	SYBR	None				24.7169	24.7528	0.0409							false	1.1394	true	3	17	1	
H5	CV20G1_60	PT03-2	UNKNOWN	SYBR	None				24.7442	24.7528	0.0409							false	1.1394	true	3	17	1	
H6	CV20G1_60	PT03-2	UNKNOWN	SYBR	None				24.7973	24.7528	0.0409							false	1.1394	true	3	17	1	

Analysis Type = Singleplex
Endogenous Control = PT03-2
RQ Min/Max Confidence Level = 95.0
Reference Sample = CV20G1_31
