# Supplementary material for: Dating Pupae of the Blow Fly Calliphora vicina Robineau–Desvoidy 1830 (Diptera: Calliphoridae) for Post Mortem Interval—Estimation: Validation of Molecular Age Markers
Source: Genes (Basel). 2018 Mar 9;9(3):153. doi: 10.3390/genes9030153 (PMC5867874; doi:10.3390/genes9030153)
Supplement: Supplementary file 1 [file genes-09-00153-s001.zip › S2/CV20/PT05-2_CV20G1_1-6_RUNdata.txt]

* Block Type = 96well
* Chemistry = SYBR_GREEN
* Experiment File Name = D:\RMIF_Doktorarbeit_BZ\Ergebnisse\MACE\OneStepRTqPCR\CV20G1_MACEMarker\PT05-2_CV20G1_1-6_RUN.eds
* Experiment Run End Time = Not Started
* Instrument Type = steponeplus
* Passive Reference = ROX

[Results]
Well	Sample Name	Target Name	Task	Reporter	Quencher	RQ	RQ Min	RQ Max	Cт	Cт Mean	Cт SD	ΔCт	ΔCт Mean	ΔCт SE	HK Control ΔCт Mean	HK Control ΔCт SE	ΔΔCт	Automatic Ct Threshold	Ct Threshold	Automatic Baseline	Baseline Start	Baseline End	Efficiency	Comments	NOISE
A1	CV20G1_01	PT05-2	UNKNOWN	SYBR	None				24.412	24.4892	0.0872							false	1.0172	true	3	16	1		N
A2	CV20G1_01	PT05-2	UNKNOWN	SYBR	None				24.4719	24.4892	0.0872							false	1.0172	true	3	17	1		N
A3	CV20G1_01	PT05-2	UNKNOWN	SYBR	None				24.5837	24.4892	0.0872							false	1.0172	true	3	17	1		N
A4	CV20G1_02	PT05-2	UNKNOWN	SYBR	None				23.7491	23.7912	0.0407							false	1.0172	true	3	16	1		N
A5	CV20G1_02	PT05-2	UNKNOWN	SYBR	None				23.794	23.7912	0.0407							false	1.0172	true	3	16	1		N
A6	CV20G1_02	PT05-2	UNKNOWN	SYBR	None				23.8303	23.7912	0.0407							false	1.0172	true	3	16	1		N
A7	CV20G1_03	PT05-2	UNKNOWN	SYBR	None				23.1527	23.3509	0.2149							false	1.0172	true	3	16	1		N
A8	CV20G1_03	PT05-2	UNKNOWN	SYBR	None				23.3208	23.3509	0.2149							false	1.0172	true	3	16	1		N
A9	CV20G1_03	PT05-2	UNKNOWN	SYBR	None				23.5793	23.3509	0.2149							false	1.0172	true	3	16	1		N
A10	CV20G1_04	PT05-2	UNKNOWN	SYBR	None				24.2949	24.3168	0.02							false	1.0172	true	3	17	1		N
A11	CV20G1_04	PT05-2	UNKNOWN	SYBR	None				24.3343	24.3168	0.02							false	1.0172	true	3	17	1		N
A12	CV20G1_04	PT05-2	UNKNOWN	SYBR	None				24.3211	24.3168	0.02							false	1.0172	true	3	17	1		N
B1	CV20G1_05	PT05-2	UNKNOWN	SYBR	None				24.7145	24.6028	0.1428							false	1.0172	true	3	15	1		N
B2	CV20G1_05	PT05-2	UNKNOWN	SYBR	None				24.6519	24.6028	0.1428							false	1.0172	true	3	15	1		N
B3	CV20G1_05	PT05-2	UNKNOWN	SYBR	None				24.4419	24.6028	0.1428							false	1.0172	true	3	17	1		N
B4	CV20G1_06	PT05-2	UNKNOWN	SYBR	None				23.4552	23.4095	0.1112							false	1.0172	true	3	16	1		N
B5	CV20G1_06	PT05-2	UNKNOWN	SYBR	None				23.2828	23.4095	0.1112							false	1.0172	true	3	16	1		N
B6	CV20G1_06	PT05-2	UNKNOWN	SYBR	None				23.4907	23.4095	0.1112							false	1.0172	true	3	16	1		N
B7	CV20G1_07	PT05-2	UNKNOWN	SYBR	None				24.9715	24.9593	0.0562							false	1.0172	true	3	18	1		N
B8	CV20G1_07	PT05-2	UNKNOWN	SYBR	None				25.0084	24.9593	0.0562							false	1.0172	true	3	17	1		N
B9	CV20G1_07	PT05-2	UNKNOWN	SYBR	None				24.8981	24.9593	0.0562							false	1.0172	true	3	17	1		N
B10	CV20G1_08	PT05-2	UNKNOWN	SYBR	None				24.0444	23.9902	0.0528							false	1.0172	true	3	17	1		N
B11	CV20G1_08	PT05-2	UNKNOWN	SYBR	None				23.9389	23.9902	0.0528							false	1.0172	true	3	17	1		N
B12	CV20G1_08	PT05-2	UNKNOWN	SYBR	None				23.9872	23.9902	0.0528							false	1.0172	true	3	17	1		N
C1	CV20G1_09	PT05-2	UNKNOWN	SYBR	None				23.4753	23.373	0.1296							false	1.0172	true	3	15	1		N
C2	CV20G1_09	PT05-2	UNKNOWN	SYBR	None				23.2272	23.373	0.1296							false	1.0172	true	3	15	1		N
C3	CV20G1_09	PT05-2	UNKNOWN	SYBR	None				23.4166	23.373	0.1296							false	1.0172	true	3	16	1		N
C4	CV20G1_10	PT05-2	UNKNOWN	SYBR	None				25.2714	25.3155	0.1097							false	1.0172	true	3	18	1		N
C5	CV20G1_10	PT05-2	UNKNOWN	SYBR	None				25.2347	25.3155	0.1097							false	1.0172	true	3	18	1		N
C6	CV20G1_10	PT05-2	UNKNOWN	SYBR	None				25.4404	25.3155	0.1097							false	1.0172	true	3	18	1		N
C7	CV20G1_11	PT05-2	UNKNOWN	SYBR	None				21.3111	21.3306	0.0169							false	1.0172	true	3	14	1		N
C8	CV20G1_11	PT05-2	UNKNOWN	SYBR	None				21.3402	21.3306	0.0169							false	1.0172	true	3	14	1		N
C9	CV20G1_11	PT05-2	UNKNOWN	SYBR	None				21.3405	21.3306	0.0169							false	1.0172	true	3	14	1		N
C10	CV20G1_12	PT05-2	UNKNOWN	SYBR	None				22.4976	22.5283	0.0487							false	1.0172	true	3	15	1		N
C11	CV20G1_12	PT05-2	UNKNOWN	SYBR	None				22.5844	22.5283	0.0487							false	1.0172	true	3	15	1		N
C12	CV20G1_12	PT05-2	UNKNOWN	SYBR	None				22.5029	22.5283	0.0487							false	1.0172	true	3	15	1		N
D1	CV20G1_13	PT05-2	UNKNOWN	SYBR	None				21.1498	21.3934	0.3529							false	1.0172	true	3	14	1		N
D2	CV20G1_13	PT05-2	UNKNOWN	SYBR	None				21.2323	21.3934	0.3529							false	1.0172	true	3	14	1		N
D3	CV20G1_13	PT05-2	UNKNOWN	SYBR	None				21.7981	21.3934	0.3529							false	1.0172	true	3	15	1		N
D4	CV20G1_14	PT05-2	UNKNOWN	SYBR	None				20.8186	20.8489	0.0574							false	1.0172	true	3	13	1		N
D5	CV20G1_14	PT05-2	UNKNOWN	SYBR	None				20.813	20.8489	0.0574							false	1.0172	true	3	13	1		Y
D6	CV20G1_14	PT05-2	UNKNOWN	SYBR	None				20.9151	20.8489	0.0574							false	1.0172	true	3	13	1		N
D7	CV20G1_15	PT05-2	UNKNOWN	SYBR	None				21.1181	21.1052	0.0442							false	1.0172	true	3	14	1		N
D8	CV20G1_15	PT05-2	UNKNOWN	SYBR	None				21.056	21.1052	0.0442							false	1.0172	true	3	13	1		N
D9	CV20G1_15	PT05-2	UNKNOWN	SYBR	None				21.1415	21.1052	0.0442							false	1.0172	true	3	14	1		N
D10	CV20G1_16	PT05-2	UNKNOWN	SYBR	None				20.2671	20.3087	0.0588							false	1.0172	true	3	12	1		N
D11	CV20G1_16	PT05-2	UNKNOWN	SYBR	None				20.3503	20.3087	0.0588							false	1.0172	true	3	12	1		N
E1	CV20G1_17	PT05-2	UNKNOWN	SYBR	None				20.3294	20.2852	0.0793							false	1.0172	true	3	13	1		N
E2	CV20G1_17	PT05-2	UNKNOWN	SYBR	None				20.1937	20.2852	0.0793							false	1.0172	true	3	12	1		N
E3	CV20G1_17	PT05-2	UNKNOWN	SYBR	None				20.3326	20.2852	0.0793							false	1.0172	true	3	12	1		N
E4	CV20G1_18	PT05-2	UNKNOWN	SYBR	None				20.5458	20.5667	0.0368							false	1.0172	true	3	13	1		N
E5	CV20G1_18	PT05-2	UNKNOWN	SYBR	None				20.545	20.5667	0.0368							false	1.0172	true	3	13	1		N
E6	CV20G1_18	PT05-2	UNKNOWN	SYBR	None				20.6091	20.5667	0.0368							false	1.0172	true	3	12	1		N
E7	CV20G1_19	PT05-2	UNKNOWN	SYBR	None				20.4323	20.4266	0.0189							false	1.0172	true	3	12	1		N
E8	CV20G1_19	PT05-2	UNKNOWN	SYBR	None				20.4055	20.4266	0.0189							false	1.0172	true	3	12	1		N
E9	CV20G1_19	PT05-2	UNKNOWN	SYBR	None				20.442	20.4266	0.0189							false	1.0172	true	3	12	1		N
E10	CV20G1_20	PT05-2	UNKNOWN	SYBR	None				20.5501	20.5577	0.0374							false	1.0172	true	3	13	1		N
E11	CV20G1_20	PT05-2	UNKNOWN	SYBR	None				20.5247	20.5577	0.0374							false	1.0172	true	3	13	1		N
E12	CV20G1_20	PT05-2	UNKNOWN	SYBR	None				20.5982	20.5577	0.0374							false	1.0172	true	3	12	1		N
F1	CV20G1_21	PT05-2	UNKNOWN	SYBR	None				21.2108	21.2123	0.0342							false	1.0172	true	3	14	1		N
F2	CV20G1_21	PT05-2	UNKNOWN	SYBR	None				21.1788	21.2123	0.0342							false	1.0172	true	3	14	1		N
F3	CV20G1_21	PT05-2	UNKNOWN	SYBR	None				21.2471	21.2123	0.0342							false	1.0172	true	3	14	1		N
F4	CV20G1_22	PT05-2	UNKNOWN	SYBR	None				21.173	21.2135	0.0354							false	1.0172	true	3	13	1		N
F5	CV20G1_22	PT05-2	UNKNOWN	SYBR	None				21.2385	21.2135	0.0354							false	1.0172	true	3	13	1		N
F6	CV20G1_22	PT05-2	UNKNOWN	SYBR	None				21.2291	21.2135	0.0354							false	1.0172	true	3	13	1		N
F7	CV20G1_23	PT05-2	UNKNOWN	SYBR	None				22.708	22.7072	0.0109							false	1.0172	true	3	15	1		N
F8	CV20G1_23	PT05-2	UNKNOWN	SYBR	None				22.6959	22.7072	0.0109							false	1.0172	true	3	15	1		N
F9	CV20G1_23	PT05-2	UNKNOWN	SYBR	None				22.7178	22.7072	0.0109							false	1.0172	true	3	15	1		N
F10	CV20G1_24	PT05-2	UNKNOWN	SYBR	None				20.7254	20.7455	0.0185							false	1.0172	true	3	13	1		N
F11	CV20G1_24	PT05-2	UNKNOWN	SYBR	None				20.7493	20.7455	0.0185							false	1.0172	true	3	13	1		N
F12	CV20G1_24	PT05-2	UNKNOWN	SYBR	None				20.7617	20.7455	0.0185							false	1.0172	true	3	12	1		N
G1	CV20G1_25	PT05-2	UNKNOWN	SYBR	None				21.329	21.4654	0.1204							false	1.0172	true	3	14	1		N
G2	CV20G1_25	PT05-2	UNKNOWN	SYBR	None				21.5569	21.4654	0.1204							false	1.0172	true	3	13	1		N
G3	CV20G1_25	PT05-2	UNKNOWN	SYBR	None				21.5102	21.4654	0.1204							false	1.0172	true	3	14	1		N
G4	CV20G1_26	PT05-2	UNKNOWN	SYBR	None				23.5336	23.7341	0.1739							false	1.0172	true	3	16	1		N
G5	CV20G1_26	PT05-2	UNKNOWN	SYBR	None				23.8431	23.7341	0.1739							false	1.0172	true	3	17	1		N
G6	CV20G1_26	PT05-2	UNKNOWN	SYBR	None				23.8257	23.7341	0.1739							false	1.0172	true	3	16	1		N
G7	CV20G1_27	PT05-2	UNKNOWN	SYBR	None				22.6972	22.6511	0.0411							false	1.0172	true	3	15	1		N
G8	CV20G1_27	PT05-2	UNKNOWN	SYBR	None				22.6181	22.6511	0.0411							false	1.0172	true	3	15	1		N
G9	CV20G1_27	PT05-2	UNKNOWN	SYBR	None				22.6381	22.6511	0.0411							false	1.0172	true	3	15	1		N
G10	CV20G1_28	PT05-2	UNKNOWN	SYBR	None				22.8584	22.8881	0.0289							false	1.0172	true	3	15	1		N
G11	CV20G1_28	PT05-2	UNKNOWN	SYBR	None				22.9162	22.8881	0.0289							false	1.0172	true	3	15	1		N
G12	CV20G1_28	PT05-2	UNKNOWN	SYBR	None				22.8896	22.8881	0.0289							false	1.0172	true	3	15	1		N
H1	CV20G1_29	PT05-2	UNKNOWN	SYBR	None				23.2217	23.246	0.0215							false	1.0172	true	3	16	1		N
H2	CV20G1_29	PT05-2	UNKNOWN	SYBR	None				23.254	23.246	0.0215							false	1.0172	true	3	15	1		N
H3	CV20G1_29	PT05-2	UNKNOWN	SYBR	None				23.2623	23.246	0.0215							false	1.0172	true	3	16	1		N
H4	CV20G1_30	PT05-2	UNKNOWN	SYBR	None				23.1785	23.1851	0.0464							false	1.0172	true	3	16	1		N
H5	CV20G1_30	PT05-2	UNKNOWN	SYBR	None				23.1423	23.1851	0.0464							false	1.0172	true	3	16	1		N
H6	CV20G1_30	PT05-2	UNKNOWN	SYBR	None				23.2344	23.1851	0.0464							false	1.0172	true	3	16	1		N

Analysis Type = Singleplex
Endogenous Control = PT05-2
RQ Min/Max Confidence Level = 95.0
Reference Sample = CV20G1_01
