# Supplementary material for: Dating Pupae of the Blow Fly Calliphora vicina Robineau–Desvoidy 1830 (Diptera: Calliphoridae) for Post Mortem Interval—Estimation: Validation of Molecular Age Markers
Source: Genes (Basel). 2018 Mar 9;9(3):153. doi: 10.3390/genes9030153 (PMC5867874; doi:10.3390/genes9030153)
Supplement: Supplementary file 1 [file genes-09-00153-s001.zip › S2/CV20/PT05-2_CV20G1_7-12_RUNdata.txt]

* Block Type = 96well
* Chemistry = SYBR_GREEN
* Experiment File Name = D:\RMIF_Doktorarbeit_BZ\Ergebnisse\MACE\OneStepRTqPCR\CV20G1_MACEMarker\PT05-2_CV20G1_7-12_RUN.eds
* Experiment Run End Time = Not Started
* Instrument Type = steponeplus
* Passive Reference = ROX

[Results]
Well	Sample Name	Target Name	Task	Reporter	Quencher	RQ	RQ Min	RQ Max	Cт	Cт Mean	Cт SD	ΔCт	ΔCт Mean	ΔCт SE	HK Control ΔCт Mean	HK Control ΔCт SE	ΔΔCт	Automatic Ct Threshold	Ct Threshold	Automatic Baseline	Baseline Start	Baseline End	Efficiency	Comments	NOISE
A1	CV20G1_31	PT05-2	UNKNOWN	SYBR	None				23.9635	23.957	0.006							false	1.0172	true	3	16	1		N
A2	CV20G1_31	PT05-2	UNKNOWN	SYBR	None				23.9516	23.957	0.006							false	1.0172	true	3	16	1		N
A3	CV20G1_31	PT05-2	UNKNOWN	SYBR	None				23.9559	23.957	0.006							false	1.0172	true	3	16	1		N
A4	CV20G1_32	PT05-2	UNKNOWN	SYBR	None				24.0331	24.009	0.0234							false	1.0172	true	3	16	1		N
A5	CV20G1_32	PT05-2	UNKNOWN	SYBR	None				23.9862	24.009	0.0234							false	1.0172	true	3	16	1		N
A6	CV20G1_32	PT05-2	UNKNOWN	SYBR	None				24.0077	24.009	0.0234							false	1.0172	true	3	16	1		N
A7	CV20G1_33	PT05-2	UNKNOWN	SYBR	None				24.0695	24.1307	0.0573							false	1.0172	true	3	16	1		N
A8	CV20G1_33	PT05-2	UNKNOWN	SYBR	None				24.183	24.1307	0.0573							false	1.0172	true	3	17	1		N
A9	CV20G1_33	PT05-2	UNKNOWN	SYBR	None				24.1396	24.1307	0.0573							false	1.0172	true	3	16	1		N
A10	CV20G1_34	PT05-2	UNKNOWN	SYBR	None				23.5782	23.5496	0.0988							false	1.0172	true	3	16	1		N
A11	CV20G1_34	PT05-2	UNKNOWN	SYBR	None				23.4396	23.5496	0.0988							false	1.0172	true	3	15	1		N
A12	CV20G1_34	PT05-2	UNKNOWN	SYBR	None				23.6309	23.5496	0.0988							false	1.0172	true	3	16	1		N
B1	CV20G1_35	PT05-2	UNKNOWN	SYBR	None				23.6879	23.7366	0.141							false	1.0172	true	3	16	1		N
B2	CV20G1_35	PT05-2	UNKNOWN	SYBR	None				23.6264	23.7366	0.141							false	1.0172	true	3	16	1		N
B3	CV20G1_35	PT05-2	UNKNOWN	SYBR	None				23.8955	23.7366	0.141							false	1.0172	true	3	16	1		N
B4	CV20G1_36	PT05-2	UNKNOWN	SYBR	None				23.8957	23.9186	0.0217							false	1.0172	true	3	16	1		N
B5	CV20G1_36	PT05-2	UNKNOWN	SYBR	None				23.9387	23.9186	0.0217							false	1.0172	true	3	16	1		N
B6	CV20G1_36	PT05-2	UNKNOWN	SYBR	None				23.9216	23.9186	0.0217							false	1.0172	true	3	16	1		N
B7	CV20G1_37	PT05-2	UNKNOWN	SYBR	None				24.7642	24.7671	0.0184							false	1.0172	true	3	16	1		N
B8	CV20G1_37	PT05-2	UNKNOWN	SYBR	None				24.7868	24.7671	0.0184							false	1.0172	true	3	17	1		N
B9	CV20G1_37	PT05-2	UNKNOWN	SYBR	None				24.7502	24.7671	0.0184							false	1.0172	true	3	17	1		N
B10	CV20G1_38	PT05-2	UNKNOWN	SYBR	None				24.1675	24.2367	0.0629							false	1.0172	true	3	16	1		N
B11	CV20G1_38	PT05-2	UNKNOWN	SYBR	None				24.2521	24.2367	0.0629							false	1.0172	true	3	16	1		N
B12	CV20G1_38	PT05-2	UNKNOWN	SYBR	None				24.2904	24.2367	0.0629							false	1.0172	true	3	16	1		N
C1	CV20G1_39	PT05-2	UNKNOWN	SYBR	None				24.0809	24.1166	0.0309							false	1.0172	true	3	16	1		N
C2	CV20G1_39	PT05-2	UNKNOWN	SYBR	None				24.1341	24.1166	0.0309							false	1.0172	true	3	17	1		N
C3	CV20G1_39	PT05-2	UNKNOWN	SYBR	None				24.1347	24.1166	0.0309							false	1.0172	true	3	16	1		N
C4	CV20G1_40	PT05-2	UNKNOWN	SYBR	None				23.7411	23.7929	0.0569							false	1.0172	true	3	16	1		N
C5	CV20G1_40	PT05-2	UNKNOWN	SYBR	None				23.7837	23.7929	0.0569							false	1.0172	true	3	16	1		N
C6	CV20G1_40	PT05-2	UNKNOWN	SYBR	None				23.8538	23.7929	0.0569							false	1.0172	true	3	16	1		N
C7	CV20G1_41	PT05-2	UNKNOWN	SYBR	None				24.3745	24.4232	0.0524							false	1.0172	true	3	17	1		N
C8	CV20G1_41	PT05-2	UNKNOWN	SYBR	None				24.4787	24.4232	0.0524							false	1.0172	true	3	17	1		N
C9	CV20G1_41	PT05-2	UNKNOWN	SYBR	None				24.4164	24.4232	0.0524							false	1.0172	true	3	16	1		N
C10	CV20G1_42	PT05-2	UNKNOWN	SYBR	None				24.6686	24.7566	0.1049							false	1.0172	true	3	17	1		N
C11	CV20G1_42	PT05-2	UNKNOWN	SYBR	None				24.7284	24.7566	0.1049							false	1.0172	true	3	17	1		N
C12	CV20G1_42	PT05-2	UNKNOWN	SYBR	None				24.8727	24.7566	0.1049							false	1.0172	true	3	17	1		N
D1	CV20G1_43	PT05-2	UNKNOWN	SYBR	None				25	24.9884	0.0204							false	1.0172	true	3	17	1		N
D2	CV20G1_43	PT05-2	UNKNOWN	SYBR	None				24.9649	24.9884	0.0204							false	1.0172	true	3	18	1		N
D3	CV20G1_43	PT05-2	UNKNOWN	SYBR	None				25.0004	24.9884	0.0204							false	1.0172	true	3	17	1		N
D4	CV20G1_44	PT05-2	UNKNOWN	SYBR	None				24.5922	24.6085	0.023							false	1.0172	true	3	17	1		Y
D5	CV20G1_44	PT05-2	UNKNOWN	SYBR	None				24.6348	24.6085	0.023							false	1.0172	true	3	17	1		N
D6	CV20G1_44	PT05-2	UNKNOWN	SYBR	None				24.5984	24.6085	0.023							false	1.0172	true	3	16	1		N
D7	CV20G1_45	PT05-2	UNKNOWN	SYBR	None				24.5153	24.5188	0.0049							false	1.0172	true	3	17	1		N
D8	CV20G1_45	PT05-2	UNKNOWN	SYBR	None				24.5222	24.5188	0.0049							false	1.0172	true	3	17	1		N
D10	CV20G1_46	PT05-2	UNKNOWN	SYBR	None				24.6936	24.7453	0.0926							false	1.0172	true	3	17	1		N
D11	CV20G1_46	PT05-2	UNKNOWN	SYBR	None				24.6899	24.7453	0.0926							false	1.0172	true	3	17	1		N
D12	CV20G1_46	PT05-2	UNKNOWN	SYBR	None				24.8522	24.7453	0.0926							false	1.0172	true	3	17	1		N
E1	CV20G1_47	PT05-2	UNKNOWN	SYBR	None				25.4372	25.4589	0.0228							false	1.0172	true	3	18	1		N
E2	CV20G1_47	PT05-2	UNKNOWN	SYBR	None				25.457	25.4589	0.0228							false	1.0172	true	3	18	1		N
E3	CV20G1_47	PT05-2	UNKNOWN	SYBR	None				25.4826	25.4589	0.0228							false	1.0172	true	3	18	1		N
E4	CV20G1_48	PT05-2	UNKNOWN	SYBR	None				24.1556	24.1442	0.0262							false	1.0172	true	3	16	1		N
E5	CV20G1_48	PT05-2	UNKNOWN	SYBR	None				24.1143	24.1442	0.0262							false	1.0172	true	3	16	1		N
E6	CV20G1_48	PT05-2	UNKNOWN	SYBR	None				24.1629	24.1442	0.0262							false	1.0172	true	3	16	1		N
E7	CV20G1_49	PT05-2	UNKNOWN	SYBR	None				24.8588	24.8286	0.0264							false	1.0172	true	3	17	1		N
E8	CV20G1_49	PT05-2	UNKNOWN	SYBR	None				24.8102	24.8286	0.0264							false	1.0172	true	3	16	1		N
E9	CV20G1_49	PT05-2	UNKNOWN	SYBR	None				24.8166	24.8286	0.0264							false	1.0172	true	3	17	1		N
E10	CV20G1_50	PT05-2	UNKNOWN	SYBR	None				24.5189	24.5927	0.0724							false	1.0172	true	3	16	1		N
E11	CV20G1_50	PT05-2	UNKNOWN	SYBR	None				24.5954	24.5927	0.0724							false	1.0172	true	3	17	1		N
E12	CV20G1_50	PT05-2	UNKNOWN	SYBR	None				24.6637	24.5927	0.0724							false	1.0172	true	3	17	1		N
F1	CV20G1_51	PT05-2	UNKNOWN	SYBR	None				25.7615	25.8257	0.0687							false	1.0172	true	3	18	1		N
F2	CV20G1_51	PT05-2	UNKNOWN	SYBR	None				25.8981	25.8257	0.0687							false	1.0172	true	3	18	1		N
F3	CV20G1_51	PT05-2	UNKNOWN	SYBR	None				25.8174	25.8257	0.0687							false	1.0172	true	3	19	1		N
F4	CV20G1_52	PT05-2	UNKNOWN	SYBR	None				27.1551	27.1062	0.0492							false	1.0172	true	3	19	1		N
F5	CV20G1_52	PT05-2	UNKNOWN	SYBR	None				27.0567	27.1062	0.0492							false	1.0172	true	3	19	1		N
F6	CV20G1_52	PT05-2	UNKNOWN	SYBR	None				27.1068	27.1062	0.0492							false	1.0172	true	3	19	1		N
F8	CV20G1_53	PT05-2	UNKNOWN	SYBR	None				26.2626	26.3695	0.1512							false	1.0172	true	3	18	1		N
F9	CV20G1_53	PT05-2	UNKNOWN	SYBR	None				26.4764	26.3695	0.1512							false	1.0172	true	3	19	1		N
F10	CV20G1_54	PT05-2	UNKNOWN	SYBR	None				25.9847	25.9797	0.0505							false	1.0172	true	3	18	1		N
F11	CV20G1_54	PT05-2	UNKNOWN	SYBR	None				25.9269	25.9797	0.0505							false	1.0172	true	3	18	1		N
F12	CV20G1_54	PT05-2	UNKNOWN	SYBR	None				26.0275	25.9797	0.0505							false	1.0172	true	3	18	1		N
G1	CV20G1_55	PT05-2	UNKNOWN	SYBR	None				26.0179	26.092	0.0672							false	1.0172	true	3	19	1		N
G2	CV20G1_55	PT05-2	UNKNOWN	SYBR	None				26.1489	26.092	0.0672							false	1.0172	true	3	18	1		N
G3	CV20G1_55	PT05-2	UNKNOWN	SYBR	None				26.1093	26.092	0.0672							false	1.0172	true	3	18	1		N
G4	CV20G1_56	PT05-2	UNKNOWN	SYBR	None				28.5551	28.6165	0.1342							false	1.0172	true	3	21	1		N
G5	CV20G1_56	PT05-2	UNKNOWN	SYBR	None				28.5239	28.6165	0.1342							false	1.0172	true	3	21	1		N
G6	CV20G1_56	PT05-2	UNKNOWN	SYBR	None				28.7704	28.6165	0.1342							false	1.0172	true	3	21	1		N
G7	CV20G1_57	PT05-2	UNKNOWN	SYBR	None				25.9988	25.9893	0.0438							false	1.0172	true	3	18	1		N
G8	CV20G1_57	PT05-2	UNKNOWN	SYBR	None				25.9415	25.9893	0.0438							false	1.0172	true	3	18	1		N
G9	CV20G1_57	PT05-2	UNKNOWN	SYBR	None				26.0276	25.9893	0.0438							false	1.0172	true	3	18	1		N
G10	CV20G1_58	PT05-2	UNKNOWN	SYBR	None				29.5066	29.6424	0.133							false	1.0172	true	3	22	1		N
G11	CV20G1_58	PT05-2	UNKNOWN	SYBR	None				29.6484	29.6424	0.133							false	1.0172	true	3	22	1		N
G12	CV20G1_58	PT05-2	UNKNOWN	SYBR	None				29.7724	29.6424	0.133							false	1.0172	true	3	22	1		N
H1	CV20G1_59	PT05-2	UNKNOWN	SYBR	None				27.7174	27.7131	0.0155							false	1.0172	true	3	21	1		N
H2	CV20G1_59	PT05-2	UNKNOWN	SYBR	None				27.696	27.7131	0.0155							false	1.0172	true	3	20	1		N
H3	CV20G1_59	PT05-2	UNKNOWN	SYBR	None				27.7261	27.7131	0.0155							false	1.0172	true	3	20	1		N
H4	CV20G1_60	PT05-2	UNKNOWN	SYBR	None				26.945	26.9653	0.0574							false	1.0172	true	3	19	1		N
H5	CV20G1_60	PT05-2	UNKNOWN	SYBR	None				26.9207	26.9653	0.0574							false	1.0172	true	3	19	1		N
H6	CV20G1_60	PT05-2	UNKNOWN	SYBR	None				27.03	26.9653	0.0574							false	1.0172	true	3	20	1		N

Analysis Type = Singleplex
Endogenous Control = PT05-2
RQ Min/Max Confidence Level = 95.0
Reference Sample = CV20G1_31
