# Supplementary material for: Dating Pupae of the Blow Fly Calliphora vicina Robineau–Desvoidy 1830 (Diptera: Calliphoridae) for Post Mortem Interval—Estimation: Validation of Molecular Age Markers
Source: Genes (Basel). 2018 Mar 9;9(3):153. doi: 10.3390/genes9030153 (PMC5867874; doi:10.3390/genes9030153)
Supplement: Supplementary file 1 [file genes-09-00153-s001.zip › S2/CV20/PT06-1_CV20G1_1-6_RUNdata.txt]

* Block Type = 96well
* Chemistry = SYBR_GREEN
* Experiment File Name = D:\RMIF_Doktorarbeit_BZ\Ergebnisse\MACE\OneStepRTqPCR\CV20G1_MACEMarker\PT06-1_CV20G1_1-6_RUN.eds
* Experiment Run End Time = Not Started
* Instrument Type = steponeplus
* Passive Reference = ROX

[Results]
Well	Sample Name	Target Name	Task	Reporter	Quencher	RQ	RQ Min	RQ Max	Cт	Cт Mean	Cт SD	ΔCт	ΔCт Mean	ΔCт SE	HK Control ΔCт Mean	HK Control ΔCт SE	ΔΔCт	Automatic Ct Threshold	Ct Threshold	Automatic Baseline	Baseline Start	Baseline End	Efficiency	Comments
A1	CV20G1_01	PT06-1	UNKNOWN	SYBR	None				29.526	29.3816	0.1487							false	0.9791	true	3	22	1	
A2	CV20G1_01	PT06-1	UNKNOWN	SYBR	None				29.2289	29.3816	0.1487							false	0.9791	true	3	22	1	
A3	CV20G1_01	PT06-1	UNKNOWN	SYBR	None				29.39	29.3816	0.1487							false	0.9791	true	3	22	1	
A4	CV20G1_02	PT06-1	UNKNOWN	SYBR	None				29.0279	28.9184	0.2099							false	0.9791	true	3	22	1	
A5	CV20G1_02	PT06-1	UNKNOWN	SYBR	None				29.0508	28.9184	0.2099							false	0.9791	true	3	22	1	
A6	CV20G1_02	PT06-1	UNKNOWN	SYBR	None				28.6764	28.9184	0.2099							false	0.9791	true	3	21	1	
A7	CV20G1_03	PT06-1	UNKNOWN	SYBR	None				28.5329	28.7241	0.2843							false	0.9791	true	3	21	1	
A8	CV20G1_03	PT06-1	UNKNOWN	SYBR	None				28.5886	28.7241	0.2843							false	0.9791	true	3	20	1	
A9	CV20G1_03	PT06-1	UNKNOWN	SYBR	None				29.0508	28.7241	0.2843							false	0.9791	true	3	21	1	
A10	CV20G1_04	PT06-1	UNKNOWN	SYBR	None				28.9535	28.716	0.2093							false	0.9791	true	3	21	1	
A11	CV20G1_04	PT06-1	UNKNOWN	SYBR	None				28.6358	28.716	0.2093							false	0.9791	true	3	21	1	
A12	CV20G1_04	PT06-1	UNKNOWN	SYBR	None				28.5586	28.716	0.2093							false	0.9791	true	3	21	1	
B1	CV20G1_05	PT06-1	UNKNOWN	SYBR	None				29.3003	29.0108	0.2522							false	0.9791	true	3	21	1	
B2	CV20G1_05	PT06-1	UNKNOWN	SYBR	None				28.8928	29.0108	0.2522							false	0.9791	true	3	21	1	
B3	CV20G1_05	PT06-1	UNKNOWN	SYBR	None				28.8392	29.0108	0.2522							false	0.9791	true	3	21	1	
B4	CV20G1_06	PT06-1	UNKNOWN	SYBR	None				23.3757	23.3541	0.0306							false	0.9791	true	3	16	1	
B6	CV20G1_06	PT06-1	UNKNOWN	SYBR	None				23.3325	23.3541	0.0306							false	0.9791	true	3	16	1	
B7	CV20G1_07	PT06-1	UNKNOWN	SYBR	None				29.0284	29.3219	0.2684							false	0.9791	true	3	22	1	
B8	CV20G1_07	PT06-1	UNKNOWN	SYBR	None				29.3826	29.3219	0.2684							false	0.9791	true	3	22	1	
B9	CV20G1_07	PT06-1	UNKNOWN	SYBR	None				29.5547	29.3219	0.2684							false	0.9791	true	3	22	1	
B10	CV20G1_08	PT06-1	UNKNOWN	SYBR	None				24.2957	24.3592	0.0619							false	0.9791	true	3	17	1	
B11	CV20G1_08	PT06-1	UNKNOWN	SYBR	None				24.3624	24.3592	0.0619							false	0.9791	true	3	17	1	
B12	CV20G1_08	PT06-1	UNKNOWN	SYBR	None				24.4194	24.3592	0.0619							false	0.9791	true	3	17	1	
C1	CV20G1_09	PT06-1	UNKNOWN	SYBR	None				24.1549	24.212	0.0521							false	0.9791	true	3	16	1	
C2	CV20G1_09	PT06-1	UNKNOWN	SYBR	None				24.2569	24.212	0.0521							false	0.9791	true	3	17	1	
C3	CV20G1_09	PT06-1	UNKNOWN	SYBR	None				24.2241	24.212	0.0521							false	0.9791	true	3	17	1	
C4	CV20G1_10	PT06-1	UNKNOWN	SYBR	None				29.705	29.6542	0.044							false	0.9791	true	3	22	1	
C5	CV20G1_10	PT06-1	UNKNOWN	SYBR	None				29.628	29.6542	0.044							false	0.9791	true	3	22	1	
C6	CV20G1_10	PT06-1	UNKNOWN	SYBR	None				29.6295	29.6542	0.044							false	0.9791	true	3	22	1	
C7	CV20G1_11	PT06-1	UNKNOWN	SYBR	None				18.213	18.2485	0.0581							false	0.9791	true	3	10	1	
C8	CV20G1_11	PT06-1	UNKNOWN	SYBR	None				18.3156	18.2485	0.0581							false	0.9791	true	3	10	1	
C9	CV20G1_11	PT06-1	UNKNOWN	SYBR	None				18.2171	18.2485	0.0581							false	0.9791	true	3	10	1	
C10	CV20G1_12	PT06-1	UNKNOWN	SYBR	None				22.2747	22.2831	0.0122							false	0.9791	true	3	15	1	
C11	CV20G1_12	PT06-1	UNKNOWN	SYBR	None				22.2774	22.2831	0.0122							false	0.9791	true	3	15	1	
C12	CV20G1_12	PT06-1	UNKNOWN	SYBR	None				22.2971	22.2831	0.0122							false	0.9791	true	3	14	1	
D1	CV20G1_13	PT06-1	UNKNOWN	SYBR	None				17.3372	17.4406	0.1018							false	0.9791	true	3	10	1	
D2	CV20G1_13	PT06-1	UNKNOWN	SYBR	None				17.4438	17.4406	0.1018							false	0.9791	true	3	10	1	
D3	CV20G1_13	PT06-1	UNKNOWN	SYBR	None				17.5407	17.4406	0.1018							false	0.9791	true	3	10	1	
D4	CV20G1_14	PT06-1	UNKNOWN	SYBR	None				18.1031	18.1006	0.1068							false	0.9791	true	3	10	1	
D5	CV20G1_14	PT06-1	UNKNOWN	SYBR	None				18.2062	18.1006	0.1068							false	0.9791	true	3	11	1	
D6	CV20G1_14	PT06-1	UNKNOWN	SYBR	None				17.9926	18.1006	0.1068							false	0.9791	true	3	9	1	
D7	CV20G1_15	PT06-1	UNKNOWN	SYBR	None				17.5127	17.7574	0.2237							false	0.9791	true	3	10	1	
D8	CV20G1_15	PT06-1	UNKNOWN	SYBR	None				17.9515	17.7574	0.2237							false	0.9791	true	3	10	1	
D9	CV20G1_15	PT06-1	UNKNOWN	SYBR	None				17.8081	17.7574	0.2237							false	0.9791	true	3	10	1	
D10	CV20G1_16	PT06-1	UNKNOWN	SYBR	None				15.9627	16.0181	0.0491							false	0.9791	true	3	7	1	
D11	CV20G1_16	PT06-1	UNKNOWN	SYBR	None				16.0353	16.0181	0.0491							false	0.9791	true	3	7	1	
D12	CV20G1_16	PT06-1	UNKNOWN	SYBR	None				16.0563	16.0181	0.0491							false	0.9791	true	3	8	1	
E1	CV20G1_17	PT06-1	UNKNOWN	SYBR	None				15.9949	15.9952	0.0401							false	0.9791	true	3	8	1	
E2	CV20G1_17	PT06-1	UNKNOWN	SYBR	None				15.9553	15.9952	0.0401							false	0.9791	true	3	8	1	
E3	CV20G1_17	PT06-1	UNKNOWN	SYBR	None				16.0355	15.9952	0.0401							false	0.9791	true	3	9	1	
E4	CV20G1_18	PT06-1	UNKNOWN	SYBR	None				15.8898	15.8532	0.0321							false	0.9791	true	3	8	1	
E5	CV20G1_18	PT06-1	UNKNOWN	SYBR	None				15.8395	15.8532	0.0321							false	0.9791	true	3	8	1	
E6	CV20G1_18	PT06-1	UNKNOWN	SYBR	None				15.8301	15.8532	0.0321							false	0.9791	true	3	8	1	
E7	CV20G1_19	PT06-1	UNKNOWN	SYBR	None				15.8526	15.885	0.0594							false	0.9791	true	3	8	1	
E8	CV20G1_19	PT06-1	UNKNOWN	SYBR	None				15.8488	15.885	0.0594							false	0.9791	true	3	7	1	
E9	CV20G1_19	PT06-1	UNKNOWN	SYBR	None				15.9536	15.885	0.0594							false	0.9791	true	3	8	1	
E10	CV20G1_20	PT06-1	UNKNOWN	SYBR	None				16.1303	16.099	0.0334							false	0.9791	true	3	8	1	
E11	CV20G1_20	PT06-1	UNKNOWN	SYBR	None				16.0639	16.099	0.0334							false	0.9791	true	3	9	1	
E12	CV20G1_20	PT06-1	UNKNOWN	SYBR	None				16.1029	16.099	0.0334							false	0.9791	true	3	8	1	
F1	CV20G1_21	PT06-1	UNKNOWN	SYBR	None				15.9265	15.95	0.0332							false	0.9791	true	3	8	1	
F2	CV20G1_21	PT06-1	UNKNOWN	SYBR	None				15.9735	15.95	0.0332							false	0.9791	true	3	9	1	
F4	CV20G1_22	PT06-1	UNKNOWN	SYBR	None				15.9766	15.9425	0.0456							false	0.9791	true	3	8	1	
F5	CV20G1_22	PT06-1	UNKNOWN	SYBR	None				15.8906	15.9425	0.0456							false	0.9791	true	3	8	1	
F6	CV20G1_22	PT06-1	UNKNOWN	SYBR	None				15.9602	15.9425	0.0456							false	0.9791	true	3	8	1	
F7	CV20G1_23	PT06-1	UNKNOWN	SYBR	None				16.7485	16.7826	0.0358							false	0.9791	true	3	9	1	
F8	CV20G1_23	PT06-1	UNKNOWN	SYBR	None				16.7795	16.7826	0.0358							false	0.9791	true	3	9	1	
F9	CV20G1_23	PT06-1	UNKNOWN	SYBR	None				16.8198	16.7826	0.0358							false	0.9791	true	3	9	1	
F10	CV20G1_24	PT06-1	UNKNOWN	SYBR	None				15.8526	15.8838	0.0437							false	0.9791	true	3	8	1	
F11	CV20G1_24	PT06-1	UNKNOWN	SYBR	None				15.8651	15.8838	0.0437							false	0.9791	true	3	8	1	
F12	CV20G1_24	PT06-1	UNKNOWN	SYBR	None				15.9338	15.8838	0.0437							false	0.9791	true	3	8	1	
G1	CV20G1_25	PT06-1	UNKNOWN	SYBR	None				15.8254	15.9087	0.0859							false	0.9791	true	3	8	1	
G2	CV20G1_25	PT06-1	UNKNOWN	SYBR	None				15.9039	15.9087	0.0859							false	0.9791	true	3	8	1	
G3	CV20G1_25	PT06-1	UNKNOWN	SYBR	None				15.9969	15.9087	0.0859							false	0.9791	true	3	8	1	
G4	CV20G1_26	PT06-1	UNKNOWN	SYBR	None				20.2342	20.302	0.0595							false	0.9791	true	3	13	1	
G5	CV20G1_26	PT06-1	UNKNOWN	SYBR	None				20.3454	20.302	0.0595							false	0.9791	true	3	13	1	
G6	CV20G1_26	PT06-1	UNKNOWN	SYBR	None				20.3263	20.302	0.0595							false	0.9791	true	3	13	1	
G7	CV20G1_27	PT06-1	UNKNOWN	SYBR	None				18.6221	18.6132	0.0077							false	0.9791	true	3	11	1	
G8	CV20G1_27	PT06-1	UNKNOWN	SYBR	None				18.6092	18.6132	0.0077							false	0.9791	true	3	10	1	
G9	CV20G1_27	PT06-1	UNKNOWN	SYBR	None				18.6081	18.6132	0.0077							false	0.9791	true	3	11	1	
G10	CV20G1_28	PT06-1	UNKNOWN	SYBR	None				18.9732	18.9984	0.0254							false	0.9791	true	3	12	1	
G11	CV20G1_28	PT06-1	UNKNOWN	SYBR	None				19.024	18.9984	0.0254							false	0.9791	true	3	12	1	
G12	CV20G1_28	PT06-1	UNKNOWN	SYBR	None				18.998	18.9984	0.0254							false	0.9791	true	3	12	1	
H1	CV20G1_29	PT06-1	UNKNOWN	SYBR	None				18.512	18.5482	0.039							false	0.9791	true	3	10	1	
H2	CV20G1_29	PT06-1	UNKNOWN	SYBR	None				18.5429	18.5482	0.039							false	0.9791	true	3	11	1	
H3	CV20G1_29	PT06-1	UNKNOWN	SYBR	None				18.5896	18.5482	0.039							false	0.9791	true	3	11	1	
H4	CV20G1_30	PT06-1	UNKNOWN	SYBR	None				19.1727	19.2339	0.0678							false	0.9791	true	3	11	1	
H5	CV20G1_30	PT06-1	UNKNOWN	SYBR	None				19.222	19.2339	0.0678							false	0.9791	true	3	12	1	
H6	CV20G1_30	PT06-1	UNKNOWN	SYBR	None				19.3068	19.2339	0.0678							false	0.9791	true	3	12	1	

Analysis Type = Singleplex
Endogenous Control = PT06-1
RQ Min/Max Confidence Level = 95.0
Reference Sample = CV20G1_01
