# Supplementary material for: Dating Pupae of the Blow Fly Calliphora vicina Robineau–Desvoidy 1830 (Diptera: Calliphoridae) for Post Mortem Interval—Estimation: Validation of Molecular Age Markers
Source: Genes (Basel). 2018 Mar 9;9(3):153. doi: 10.3390/genes9030153 (PMC5867874; doi:10.3390/genes9030153)
Supplement: Supplementary file 1 [file genes-09-00153-s001.zip › S2/CV20/PT06-1_CV20G1_7-12_RUNdata.txt]

* Block Type = 96well
* Chemistry = SYBR_GREEN
* Experiment File Name = D:\RMIF_Doktorarbeit_BZ\Ergebnisse\MACE\OneStepRTqPCR\CV20G1_MACEMarker\PT06-1_CV20G1_7-12_RUN.eds
* Experiment Run End Time = Not Started
* Instrument Type = steponeplus
* Passive Reference = ROX

[Results]
Well	Sample Name	Target Name	Task	Reporter	Quencher	RQ	RQ Min	RQ Max	Cт	Cт Mean	Cт SD	ΔCт	ΔCт Mean	ΔCт SE	HK Control ΔCт Mean	HK Control ΔCт SE	ΔΔCт	Automatic Ct Threshold	Ct Threshold	Automatic Baseline	Baseline Start	Baseline End	Efficiency	Comments	OUTLIERRG
A1	CV20G1_31	PT06-1	UNKNOWN	SYBR	None				23.5433	23.6062	0.0547							false	0.9791	true	3	16	1		N
A2	CV20G1_31	PT06-1	UNKNOWN	SYBR	None				23.6324	23.6062	0.0547							false	0.9791	true	3	16	1		N
A3	CV20G1_31	PT06-1	UNKNOWN	SYBR	None				23.643	23.6062	0.0547							false	0.9791	true	3	16	1		N
A4	CV20G1_32	PT06-1	UNKNOWN	SYBR	None				24.8552	24.7299	0.1096							false	0.9791	true	3	17	1		N
A5	CV20G1_32	PT06-1	UNKNOWN	SYBR	None				24.652	24.7299	0.1096							false	0.9791	true	3	17	1		N
A6	CV20G1_32	PT06-1	UNKNOWN	SYBR	None				24.6825	24.7299	0.1096							false	0.9791	true	3	17	1		N
A7	CV20G1_33	PT06-1	UNKNOWN	SYBR	None				23.1846	23.1924	0.084							false	0.9791	true	3	15	1		N
A8	CV20G1_33	PT06-1	UNKNOWN	SYBR	None				23.28	23.1924	0.084							false	0.9791	true	3	16	1		N
A9	CV20G1_33	PT06-1	UNKNOWN	SYBR	None				23.1125	23.1924	0.084							false	0.9791	true	3	16	1		N
A10	CV20G1_34	PT06-1	UNKNOWN	SYBR	None				23.2379	23.3215	0.0726							false	0.9791	true	3	15	1		N
A11	CV20G1_34	PT06-1	UNKNOWN	SYBR	None				23.3701	23.3215	0.0726							false	0.9791	true	3	15	1		N
A12	CV20G1_34	PT06-1	UNKNOWN	SYBR	None				23.3564	23.3215	0.0726							false	0.9791	true	3	16	1		N
B1	CV20G1_35	PT06-1	UNKNOWN	SYBR	None				23.0648	23.0331	0.0476							false	0.9791	true	3	15	1		N
B2	CV20G1_35	PT06-1	UNKNOWN	SYBR	None				22.9783	23.0331	0.0476							false	0.9791	true	3	16	1		N
B3	CV20G1_35	PT06-1	UNKNOWN	SYBR	None				23.0561	23.0331	0.0476							false	0.9791	true	3	16	1		N
B4	CV20G1_36	PT06-1	UNKNOWN	SYBR	None				25.6581	25.6653	0.0501							false	0.9791	true	3	18	1		N
B5	CV20G1_36	PT06-1	UNKNOWN	SYBR	None				25.7186	25.6653	0.0501							false	0.9791	true	3	18	1		N
B6	CV20G1_36	PT06-1	UNKNOWN	SYBR	None				25.6192	25.6653	0.0501							false	0.9791	true	3	18	1		N
B7	CV20G1_37	PT06-1	UNKNOWN	SYBR	None				24.3572	24.3513	0.0199							false	0.9791	true	3	17	1		N
B8	CV20G1_37	PT06-1	UNKNOWN	SYBR	None				24.329	24.3513	0.0199							false	0.9791	true	3	17	1		N
B9	CV20G1_37	PT06-1	UNKNOWN	SYBR	None				24.3675	24.3513	0.0199							false	0.9791	true	3	17	1		N
B10	CV20G1_38	PT06-1	UNKNOWN	SYBR	None				24.6771	24.6611	0.0515							false	0.9791	true	3	17	1		N
B11	CV20G1_38	PT06-1	UNKNOWN	SYBR	None				24.6035	24.6611	0.0515							false	0.9791	true	3	17	1		N
B12	CV20G1_38	PT06-1	UNKNOWN	SYBR	None				24.7027	24.6611	0.0515							false	0.9791	true	3	17	1		N
C1	CV20G1_39	PT06-1	UNKNOWN	SYBR	None				25.0466	25.2558	0.2763							false	0.9791	true	3	18	1		N
C2	CV20G1_39	PT06-1	UNKNOWN	SYBR	None				25.1518	25.2558	0.2763							false	0.9791	true	3	18	1		N
C3	CV20G1_39	PT06-1	UNKNOWN	SYBR	None				25.5691	25.2558	0.2763							false	0.9791	true	3	18	1		N
C4	CV20G1_40	PT06-1	UNKNOWN	SYBR	None				23.9921	23.9568	0.036							false	0.9791	true	3	16	1		N
C5	CV20G1_40	PT06-1	UNKNOWN	SYBR	None				23.9201	23.9568	0.036							false	0.9791	true	3	17	1		N
C6	CV20G1_40	PT06-1	UNKNOWN	SYBR	None				23.9581	23.9568	0.036							false	0.9791	true	3	16	1		N
C7	CV20G1_41	PT06-1	UNKNOWN	SYBR	None				24.1284	24.2567	0.1248							false	0.9791	true	3	16	1		N
C8	CV20G1_41	PT06-1	UNKNOWN	SYBR	None				24.3777	24.2567	0.1248							false	0.9791	true	3	17	1		N
C9	CV20G1_41	PT06-1	UNKNOWN	SYBR	None				24.264	24.2567	0.1248							false	0.9791	true	3	17	1		N
C10	CV20G1_42	PT06-1	UNKNOWN	SYBR	None				25.9217	25.6861	0.208							false	0.9791	true	3	18	1		N
C11	CV20G1_42	PT06-1	UNKNOWN	SYBR	None				25.6091	25.6861	0.208							false	0.9791	true	3	17	1		N
C12	CV20G1_42	PT06-1	UNKNOWN	SYBR	None				25.5277	25.6861	0.208							false	0.9791	true	3	18	1		N
D1	CV20G1_43	PT06-1	UNKNOWN	SYBR	None				23.8702	23.897	0.029							false	0.9791	true	3	16	1		N
D2	CV20G1_43	PT06-1	UNKNOWN	SYBR	None				23.9278	23.897	0.029							false	0.9791	true	3	16	1		N
D3	CV20G1_43	PT06-1	UNKNOWN	SYBR	None				23.8932	23.897	0.029							false	0.9791	true	3	17	1		N
D4	CV20G1_44	PT06-1	UNKNOWN	SYBR	None				24.3279	24.3977	0.1238							false	0.9791	true	3	17	1		N
D5	CV20G1_44	PT06-1	UNKNOWN	SYBR	None				24.3245	24.3977	0.1238							false	0.9791	true	3	17	1		N
D6	CV20G1_44	PT06-1	UNKNOWN	SYBR	None				24.5406	24.3977	0.1238							false	0.9791	true	3	17	1		N
D7	CV20G1_45	PT06-1	UNKNOWN	SYBR	None				24.5318	24.5344	0.0119							false	0.9791	true	3	17	1		N
D8	CV20G1_45	PT06-1	UNKNOWN	SYBR	None				24.5473	24.5344	0.0119							false	0.9791	true	3	17	1		N
D9	CV20G1_45	PT06-1	UNKNOWN	SYBR	None				24.524	24.5344	0.0119							false	0.9791	true	3	16	1		N
D10	CV20G1_46	PT06-1	UNKNOWN	SYBR	None				24.8299	24.9097	0.0703							false	0.9791	true	3	17	1		N
D11	CV20G1_46	PT06-1	UNKNOWN	SYBR	None				24.9366	24.9097	0.0703							false	0.9791	true	3	18	1		N
D12	CV20G1_46	PT06-1	UNKNOWN	SYBR	None				24.9626	24.9097	0.0703							false	0.9791	true	3	17	1		N
E1	CV20G1_47	PT06-1	UNKNOWN	SYBR	None				26.1286	26.2315	0.0957							false	0.9791	true	3	19	1		N
E2	CV20G1_47	PT06-1	UNKNOWN	SYBR	None				26.248	26.2315	0.0957							false	0.9791	true	3	19	1		N
E3	CV20G1_47	PT06-1	UNKNOWN	SYBR	None				26.318	26.2315	0.0957							false	0.9791	true	3	19	1		N
E4	CV20G1_48	PT06-1	UNKNOWN	SYBR	None				24.9585	24.9176	0.0363							false	0.9791	true	3	17	1		N
E5	CV20G1_48	PT06-1	UNKNOWN	SYBR	None				24.9054	24.9176	0.0363							false	0.9791	true	3	17	1		N
E6	CV20G1_48	PT06-1	UNKNOWN	SYBR	None				24.889	24.9176	0.0363							false	0.9791	true	3	17	1		N
E7	CV20G1_49	PT06-1	UNKNOWN	SYBR	None				26.1112	26.0427	0.0594							false	0.9791	true	3	19	1		N
E8	CV20G1_49	PT06-1	UNKNOWN	SYBR	None				26.0116	26.0427	0.0594							false	0.9791	true	3	19	1		N
E9	CV20G1_49	PT06-1	UNKNOWN	SYBR	None				26.0053	26.0427	0.0594							false	0.9791	true	3	19	1		N
E10	CV20G1_50	PT06-1	UNKNOWN	SYBR	None				24.7918	24.8246	0.0299							false	0.9791	true	3	17	1		N
E11	CV20G1_50	PT06-1	UNKNOWN	SYBR	None				24.8505	24.8246	0.0299							false	0.9791	true	3	17	1		N
E12	CV20G1_50	PT06-1	UNKNOWN	SYBR	None				24.8314	24.8246	0.0299							false	0.9791	true	3	17	1		N
F1	CV20G1_51	PT06-1	UNKNOWN	SYBR	None				26.2334	26.3762	0.2406							false	0.9791	true	3	19	1		N
F2	CV20G1_51	PT06-1	UNKNOWN	SYBR	None				26.2412	26.3762	0.2406							false	0.9791	true	3	19	1		N
F3	CV20G1_51	PT06-1	UNKNOWN	SYBR	None				26.6539	26.3762	0.2406							false	0.9791	true	3	19	1		Y
F4	CV20G1_52	PT06-1	UNKNOWN	SYBR	None				27.3599	27.3628	0.2219							false	0.9791	true	3	20	1		N
F5	CV20G1_52	PT06-1	UNKNOWN	SYBR	None				27.5862	27.3628	0.2219							false	0.9791	true	3	20	1		N
F6	CV20G1_52	PT06-1	UNKNOWN	SYBR	None				27.1424	27.3628	0.2219							false	0.9791	true	3	20	1		N
F7	CV20G1_53	PT06-1	UNKNOWN	SYBR	None				27.6722	27.5784	0.1167							false	0.9791	true	3	20	1		N
F8	CV20G1_53	PT06-1	UNKNOWN	SYBR	None				27.6152	27.5784	0.1167							false	0.9791	true	3	20	1		N
F9	CV20G1_53	PT06-1	UNKNOWN	SYBR	None				27.4476	27.5784	0.1167							false	0.9791	true	3	20	1		N
F10	CV20G1_54	PT06-1	UNKNOWN	SYBR	None				26.7521	26.8662	0.112							false	0.9791	true	3	19	1		N
F11	CV20G1_54	PT06-1	UNKNOWN	SYBR	None				26.9759	26.8662	0.112							false	0.9791	true	3	19	1		N
F12	CV20G1_54	PT06-1	UNKNOWN	SYBR	None				26.8705	26.8662	0.112							false	0.9791	true	3	19	1		N
G1	CV20G1_55	PT06-1	UNKNOWN	SYBR	None				26.7011	26.7234	0.0623							false	0.9791	true	3	19	1		N
G2	CV20G1_55	PT06-1	UNKNOWN	SYBR	None				26.6752	26.7234	0.0623							false	0.9791	true	3	19	1		N
G3	CV20G1_55	PT06-1	UNKNOWN	SYBR	None				26.7938	26.7234	0.0623							false	0.9791	true	3	20	1		N
G4	CV20G1_56	PT06-1	UNKNOWN	SYBR	None				27.2495	27.0406	0.1814							false	0.9791	true	3	20	1		N
G5	CV20G1_56	PT06-1	UNKNOWN	SYBR	None				26.9492	27.0406	0.1814							false	0.9791	true	3	20	1		N
G6	CV20G1_56	PT06-1	UNKNOWN	SYBR	None				26.9232	27.0406	0.1814							false	0.9791	true	3	20	1		N
G7	CV20G1_57	PT06-1	UNKNOWN	SYBR	None				27.0512	26.9442	0.2309							false	0.9791	true	3	20	1		N
G8	CV20G1_57	PT06-1	UNKNOWN	SYBR	None				27.1021	26.9442	0.2309							false	0.9791	true	3	20	1		N
G9	CV20G1_57	PT06-1	UNKNOWN	SYBR	None				26.6792	26.9442	0.2309							false	0.9791	true	3	19	1		N
G10	CV20G1_58	PT06-1	UNKNOWN	SYBR	None				28.6162	28.2035	0.3844							false	0.9791	true	3	21	1		N
G11	CV20G1_58	PT06-1	UNKNOWN	SYBR	None				28.1387	28.2035	0.3844							false	0.9791	true	3	21	1		N
G12	CV20G1_58	PT06-1	UNKNOWN	SYBR	None				27.8557	28.2035	0.3844							false	0.9791	true	3	21	1		N
H1	CV20G1_59	PT06-1	UNKNOWN	SYBR	None				26.9003	26.8536	0.05							false	0.9791	true	3	20	1		N
H2	CV20G1_59	PT06-1	UNKNOWN	SYBR	None				26.8598	26.8536	0.05							false	0.9791	true	3	19	1		N
H3	CV20G1_59	PT06-1	UNKNOWN	SYBR	None				26.8009	26.8536	0.05							false	0.9791	true	3	19	1		N
H4	CV20G1_60	PT06-1	UNKNOWN	SYBR	None				26.9926	27.0111	0.0195							false	0.9791	true	3	20	1		N
H5	CV20G1_60	PT06-1	UNKNOWN	SYBR	None				27.0092	27.0111	0.0195							false	0.9791	true	3	19	1		N
H6	CV20G1_60	PT06-1	UNKNOWN	SYBR	None				27.0314	27.0111	0.0195							false	0.9791	true	3	20	1		N

Analysis Type = Singleplex
Endogenous Control = PT06-1
RQ Min/Max Confidence Level = 95.0
Reference Sample = CV20G1_31
