# Supplementary material for: Dating Pupae of the Blow Fly Calliphora vicina Robineau–Desvoidy 1830 (Diptera: Calliphoridae) for Post Mortem Interval—Estimation: Validation of Molecular Age Markers
Source: Genes (Basel). 2018 Mar 9;9(3):153. doi: 10.3390/genes9030153 (PMC5867874; doi:10.3390/genes9030153)
Supplement: Supplementary file 1 [file genes-09-00153-s001.zip › S2/CV20/PT06-2_CV20G1_1-6_RUNdata.txt]

* Block Type = 96well
* Chemistry = SYBR_GREEN
* Experiment File Name = D:\RMIF_Doktorarbeit_BZ\Ergebnisse\MACE\OneStepRTqPCR\CV20G1_MACEMarker\PT06-2_CV20G1_1-6_RUN.eds
* Experiment Run End Time = Not Started
* Instrument Type = steponeplus
* Passive Reference = ROX

[Results]
Well	Sample Name	Target Name	Task	Reporter	Quencher	RQ	RQ Min	RQ Max	Cт	Cт Mean	Cт SD	ΔCт	ΔCт Mean	ΔCт SE	HK Control ΔCт Mean	HK Control ΔCт SE	ΔΔCт	Automatic Ct Threshold	Ct Threshold	Automatic Baseline	Baseline Start	Baseline End	Efficiency	Comments
A1	CV20G1_01	PT06-2	UNKNOWN	SYBR	None				24.9317	24.5702	0.3156							false	0.5184	true	3	18	1	
A2	CV20G1_01	PT06-2	UNKNOWN	SYBR	None				24.3497	24.5702	0.3156							false	0.5184	true	3	18	1	
A3	CV20G1_01	PT06-2	UNKNOWN	SYBR	None				24.4291	24.5702	0.3156							false	0.5184	true	3	18	1	
A4	CV20G1_02	PT06-2	UNKNOWN	SYBR	None				23.6601	23.7126	0.0758							false	0.5184	true	3	17	1	
A5	CV20G1_02	PT06-2	UNKNOWN	SYBR	None				23.6782	23.7126	0.0758							false	0.5184	true	3	17	1	
A6	CV20G1_02	PT06-2	UNKNOWN	SYBR	None				23.7995	23.7126	0.0758							false	0.5184	true	3	18	1	
A7	CV20G1_03	PT06-2	UNKNOWN	SYBR	None				24.2077	24.1587	0.143							false	0.5184	true	3	18	1	
A8	CV20G1_03	PT06-2	UNKNOWN	SYBR	None				24.2708	24.1587	0.143							false	0.5184	true	3	17	1	
A9	CV20G1_03	PT06-2	UNKNOWN	SYBR	None				23.9976	24.1587	0.143							false	0.5184	true	3	17	1	
A10	CV20G1_04	PT06-2	UNKNOWN	SYBR	None				23.6605	23.6224	0.0426							false	0.5184	true	3	17	1	
A11	CV20G1_04	PT06-2	UNKNOWN	SYBR	None				23.6301	23.6224	0.0426							false	0.5184	true	3	17	1	
A12	CV20G1_04	PT06-2	UNKNOWN	SYBR	None				23.5764	23.6224	0.0426							false	0.5184	true	3	17	1	
B1	CV20G1_05	PT06-2	UNKNOWN	SYBR	None				24.3305	24.1173	0.1875							false	0.5184	true	3	16	1	
B2	CV20G1_05	PT06-2	UNKNOWN	SYBR	None				24.0433	24.1173	0.1875							false	0.5184	true	3	17	1	
B3	CV20G1_05	PT06-2	UNKNOWN	SYBR	None				23.9781	24.1173	0.1875							false	0.5184	true	3	17	1	
B4	CV20G1_06	PT06-2	UNKNOWN	SYBR	None				27.7768	27.8237	0.0713							false	0.5184	true	3	21	1	
B5	CV20G1_06	PT06-2	UNKNOWN	SYBR	None				27.7884	27.8237	0.0713							false	0.5184	true	3	22	1	
B6	CV20G1_06	PT06-2	UNKNOWN	SYBR	None				27.9057	27.8237	0.0713							false	0.5184	true	3	22	1	
B7	CV20G1_07	PT06-2	UNKNOWN	SYBR	None				28.3448	28.2338	0.1101							false	0.5184	true	3	22	1	
B8	CV20G1_07	PT06-2	UNKNOWN	SYBR	None				28.2321	28.2338	0.1101							false	0.5184	true	3	21	1	
B9	CV20G1_07	PT06-2	UNKNOWN	SYBR	None				28.1245	28.2338	0.1101							false	0.5184	true	3	22	1	
B10	CV20G1_08	PT06-2	UNKNOWN	SYBR	None				29.1975	29.1069	0.1375							false	0.5184	true	3	23	1	
B11	CV20G1_08	PT06-2	UNKNOWN	SYBR	None				29.1745	29.1069	0.1375							false	0.5184	true	3	18	1	
B12	CV20G1_08	PT06-2	UNKNOWN	SYBR	None				28.9487	29.1069	0.1375							false	0.5184	true	3	22	1	
C1	CV20G1_09	PT06-2	UNKNOWN	SYBR	None				29.0346	29.1066	0.0924							false	0.5184	true	3	22	1	
C2	CV20G1_09	PT06-2	UNKNOWN	SYBR	None				29.2108	29.1066	0.0924							false	0.5184	true	3	23	1	
C3	CV20G1_09	PT06-2	UNKNOWN	SYBR	None				29.0744	29.1066	0.0924							false	0.5184	true	3	23	1	
C4	CV20G1_10	PT06-2	UNKNOWN	SYBR	None				29.429	29.3247	0.0969							false	0.5184	true	3	23	1	
C5	CV20G1_10	PT06-2	UNKNOWN	SYBR	None				29.3077	29.3247	0.0969							false	0.5184	true	3	23	1	
C6	CV20G1_10	PT06-2	UNKNOWN	SYBR	None				29.2374	29.3247	0.0969							false	0.5184	true	3	23	1	
C7	CV20G1_11	PT06-2	UNKNOWN	SYBR	None				29.1332	29.1826	0.1623							false	0.5184	true	3	23	1	
C8	CV20G1_11	PT06-2	UNKNOWN	SYBR	None				29.0508	29.1826	0.1623							false	0.5184	true	3	23	1	
C9	CV20G1_11	PT06-2	UNKNOWN	SYBR	None				29.3639	29.1826	0.1623							false	0.5184	true	3	23	1	
C10	CV20G1_12	PT06-2	UNKNOWN	SYBR	None				29.2881	29.0996	0.1697							false	0.5184	true	3	23	1	
C11	CV20G1_12	PT06-2	UNKNOWN	SYBR	None				28.9591	29.0996	0.1697							false	0.5184	true	3	23	1	
C12	CV20G1_12	PT06-2	UNKNOWN	SYBR	None				29.0517	29.0996	0.1697							false	0.5184	true	3	22	1	
D1	CV20G1_13	PT06-2	UNKNOWN	SYBR	None				29.5359	29.6773	0.1289							false	0.5184	true	3	23	1	
D2	CV20G1_13	PT06-2	UNKNOWN	SYBR	None				29.7881	29.6773	0.1289							false	0.5184	true	3	23	1	
D3	CV20G1_13	PT06-2	UNKNOWN	SYBR	None				29.708	29.6773	0.1289							false	0.5184	true	3	24	1	
D4	CV20G1_14	PT06-2	UNKNOWN	SYBR	None				29.7965	29.973	0.2207							false	0.5184	true	3	23	1	
D5	CV20G1_14	PT06-2	UNKNOWN	SYBR	None				30.2205	29.973	0.2207							false	0.5184	true	3	24	1	
D6	CV20G1_14	PT06-2	UNKNOWN	SYBR	None				29.9022	29.973	0.2207							false	0.5184	true	3	24	1	
D7	CV20G1_15	PT06-2	UNKNOWN	SYBR	None				29.6955	29.5317	0.1922							false	0.5184	true	3	23	1	
D8	CV20G1_15	PT06-2	UNKNOWN	SYBR	None				29.5795	29.5317	0.1922							false	0.5184	true	3	23	1	
D9	CV20G1_15	PT06-2	UNKNOWN	SYBR	None				29.32	29.5317	0.1922							false	0.5184	true	3	23	1	
D10	CV20G1_16	PT06-2	UNKNOWN	SYBR	None				23.4014	23.3488	0.053							false	0.5184	true	3	17	1	
D11	CV20G1_16	PT06-2	UNKNOWN	SYBR	None				23.3498	23.3488	0.053							false	0.5184	true	3	16	1	
D12	CV20G1_16	PT06-2	UNKNOWN	SYBR	None				23.2954	23.3488	0.053							false	0.5184	true	3	17	1	
E1	CV20G1_17	PT06-2	UNKNOWN	SYBR	None				21.7664	21.7352	0.0653							false	0.5184	true	3	15	1	
E2	CV20G1_17	PT06-2	UNKNOWN	SYBR	None				21.6602	21.7352	0.0653							false	0.5184	true	3	15	1	
E3	CV20G1_17	PT06-2	UNKNOWN	SYBR	None				21.7791	21.7352	0.0653							false	0.5184	true	3	15	1	
E4	CV20G1_18	PT06-2	UNKNOWN	SYBR	None				22.1332	22.2877	0.1338							false	0.5184	true	3	16	1	
E5	CV20G1_18	PT06-2	UNKNOWN	SYBR	None				22.3659	22.2877	0.1338							false	0.5184	true	3	16	1	
E6	CV20G1_18	PT06-2	UNKNOWN	SYBR	None				22.364	22.2877	0.1338							false	0.5184	true	3	16	1	
E7	CV20G1_19	PT06-2	UNKNOWN	SYBR	None				22.5456	22.522	0.0226							false	0.5184	true	3	16	1	
E8	CV20G1_19	PT06-2	UNKNOWN	SYBR	None				22.5006	22.522	0.0226							false	0.5184	true	3	16	1	
E9	CV20G1_19	PT06-2	UNKNOWN	SYBR	None				22.52	22.522	0.0226							false	0.5184	true	3	16	1	
E10	CV20G1_20	PT06-2	UNKNOWN	SYBR	None				23.6781	23.7034	0.031							false	0.5184	true	3	17	1	
E11	CV20G1_20	PT06-2	UNKNOWN	SYBR	None				23.6943	23.7034	0.031							false	0.5184	true	3	17	1	
E12	CV20G1_20	PT06-2	UNKNOWN	SYBR	None				23.738	23.7034	0.031							false	0.5184	true	3	18	1	
F1	CV20G1_21	PT06-2	UNKNOWN	SYBR	None				19.5931	19.4992	0.0876							false	0.5184	true	3	13	1	
F2	CV20G1_21	PT06-2	UNKNOWN	SYBR	None				19.4196	19.4992	0.0876							false	0.5184	true	3	13	1	
F3	CV20G1_21	PT06-2	UNKNOWN	SYBR	None				19.485	19.4992	0.0876							false	0.5184	true	3	13	1	
F4	CV20G1_22	PT06-2	UNKNOWN	SYBR	None				20.9718	20.9319	0.0385							false	0.5184	true	3	15	1	
F5	CV20G1_22	PT06-2	UNKNOWN	SYBR	None				20.9288	20.9319	0.0385							false	0.5184	true	3	15	1	
F6	CV20G1_22	PT06-2	UNKNOWN	SYBR	None				20.895	20.9319	0.0385							false	0.5184	true	3	14	1	
F7	CV20G1_23	PT06-2	UNKNOWN	SYBR	None				21.9347	21.9101	0.0681							false	0.5184	true	3	15	1	
F8	CV20G1_23	PT06-2	UNKNOWN	SYBR	None				21.9625	21.9101	0.0681							false	0.5184	true	3	15	1	
F9	CV20G1_23	PT06-2	UNKNOWN	SYBR	None				21.8332	21.9101	0.0681							false	0.5184	true	3	15	1	
F10	CV20G1_24	PT06-2	UNKNOWN	SYBR	None				20.4242	20.436	0.0104							false	0.5184	true	3	14	1	
F11	CV20G1_24	PT06-2	UNKNOWN	SYBR	None				20.4435	20.436	0.0104							false	0.5184	true	3	14	1	
F12	CV20G1_24	PT06-2	UNKNOWN	SYBR	None				20.4404	20.436	0.0104							false	0.5184	true	3	14	1	
G1	CV20G1_25	PT06-2	UNKNOWN	SYBR	None				20.3734	20.219	0.1882							false	0.5184	true	3	14	1	
G2	CV20G1_25	PT06-2	UNKNOWN	SYBR	None				20.0093	20.219	0.1882							false	0.5184	true	3	13	1	
G3	CV20G1_25	PT06-2	UNKNOWN	SYBR	None				20.2743	20.219	0.1882							false	0.5184	true	3	14	1	
G4	CV20G1_26	PT06-2	UNKNOWN	SYBR	None				24.2802	24.3354	0.0485							false	0.5184	true	3	18	1	
G5	CV20G1_26	PT06-2	UNKNOWN	SYBR	None				24.3714	24.3354	0.0485							false	0.5184	true	3	18	1	
G6	CV20G1_26	PT06-2	UNKNOWN	SYBR	None				24.3546	24.3354	0.0485							false	0.5184	true	3	18	1	
G7	CV20G1_27	PT06-2	UNKNOWN	SYBR	None				24.5051	24.3809	0.13							false	0.5184	true	3	18	1	
G8	CV20G1_27	PT06-2	UNKNOWN	SYBR	None				24.3919	24.3809	0.13							false	0.5184	true	3	18	1	
G9	CV20G1_27	PT06-2	UNKNOWN	SYBR	None				24.2458	24.3809	0.13							false	0.5184	true	3	18	1	
G10	CV20G1_28	PT06-2	UNKNOWN	SYBR	None				24.2448	24.2354	0.0189							false	0.5184	true	3	18	1	
G11	CV20G1_28	PT06-2	UNKNOWN	SYBR	None				24.2478	24.2354	0.0189							false	0.5184	true	3	18	1	
G12	CV20G1_28	PT06-2	UNKNOWN	SYBR	None				24.2137	24.2354	0.0189							false	0.5184	true	3	17	1	
H1	CV20G1_29	PT06-2	UNKNOWN	SYBR	None				23.8527	23.9255	0.0819							false	0.5184	true	3	17	1	
H2	CV20G1_29	PT06-2	UNKNOWN	SYBR	None				23.9095	23.9255	0.0819							false	0.5184	true	3	18	1	
H3	CV20G1_29	PT06-2	UNKNOWN	SYBR	None				24.0142	23.9255	0.0819							false	0.5184	true	3	18	1	
H4	CV20G1_30	PT06-2	UNKNOWN	SYBR	None				23.717	23.6726	0.0437							false	0.5184	true	3	18	1	
H5	CV20G1_30	PT06-2	UNKNOWN	SYBR	None				23.6295	23.6726	0.0437							false	0.5184	true	3	17	1	
H6	CV20G1_30	PT06-2	UNKNOWN	SYBR	None				23.6713	23.6726	0.0437							false	0.5184	true	3	17	1	

Analysis Type = Singleplex
Endogenous Control = PT06-2
RQ Min/Max Confidence Level = 95.0
Reference Sample = CV20G1_01
