# Supplementary material for: Dating Pupae of the Blow Fly Calliphora vicina Robineau–Desvoidy 1830 (Diptera: Calliphoridae) for Post Mortem Interval—Estimation: Validation of Molecular Age Markers
Source: Genes (Basel). 2018 Mar 9;9(3):153. doi: 10.3390/genes9030153 (PMC5867874; doi:10.3390/genes9030153)
Supplement: Supplementary file 1 [file genes-09-00153-s001.zip › S2/CV20/PT06-2_CV20G1_7-12_RUNdata.txt]

* Block Type = 96well
* Chemistry = SYBR_GREEN
* Experiment File Name = D:\RMIF_Doktorarbeit_BZ\Ergebnisse\MACE\OneStepRTqPCR\CV20G1_MACEMarker\PT06-2_CV20G1_7-12_RUN.eds
* Experiment Run End Time = Not Started
* Instrument Type = steponeplus
* Passive Reference = ROX

[Results]
Well	Sample Name	Target Name	Task	Reporter	Quencher	RQ	RQ Min	RQ Max	Cт	Cт Mean	Cт SD	ΔCт	ΔCт Mean	ΔCт SE	HK Control ΔCт Mean	HK Control ΔCт SE	ΔΔCт	Automatic Ct Threshold	Ct Threshold	Automatic Baseline	Baseline Start	Baseline End	Efficiency	Comments
A1	CV20G1_31	PT06-2	UNKNOWN	SYBR	None				26.9725	26.8704	0.0977							false	0.5184	true	3	20	1	
A2	CV20G1_31	PT06-2	UNKNOWN	SYBR	None				26.7777	26.8704	0.0977							false	0.5184	true	3	20	1	
A3	CV20G1_31	PT06-2	UNKNOWN	SYBR	None				26.861	26.8704	0.0977							false	0.5184	true	3	20	1	
A4	CV20G1_32	PT06-2	UNKNOWN	SYBR	None				26.4013	26.3231	0.0705							false	0.5184	true	3	20	1	
A5	CV20G1_32	PT06-2	UNKNOWN	SYBR	None				26.2643	26.3231	0.0705							false	0.5184	true	3	19	1	
A6	CV20G1_32	PT06-2	UNKNOWN	SYBR	None				26.3036	26.3231	0.0705							false	0.5184	true	3	20	1	
A7	CV20G1_33	PT06-2	UNKNOWN	SYBR	None				26.3447	26.3788	0.0304							false	0.5184	true	3	19	1	
A8	CV20G1_33	PT06-2	UNKNOWN	SYBR	None				26.4033	26.3788	0.0304							false	0.5184	true	3	19	1	
A9	CV20G1_33	PT06-2	UNKNOWN	SYBR	None				26.3883	26.3788	0.0304							false	0.5184	true	3	20	1	
A10	CV20G1_34	PT06-2	UNKNOWN	SYBR	None				26.6872	26.826	0.227							false	0.5184	true	3	19	1	
A11	CV20G1_34	PT06-2	UNKNOWN	SYBR	None				27.0879	26.826	0.227							false	0.5184	true	3	20	1	
A12	CV20G1_34	PT06-2	UNKNOWN	SYBR	None				26.7028	26.826	0.227							false	0.5184	true	3	20	1	
B1	CV20G1_35	PT06-2	UNKNOWN	SYBR	None				26.4314	26.1027	0.3096							false	0.5184	true	3	20	1	
B2	CV20G1_35	PT06-2	UNKNOWN	SYBR	None				25.8166	26.1027	0.3096							false	0.5184	true	3	20	1	
B3	CV20G1_35	PT06-2	UNKNOWN	SYBR	None				26.0602	26.1027	0.3096							false	0.5184	true	3	19	1	
B4	CV20G1_36	PT06-2	UNKNOWN	SYBR	None				26.4894	26.2173	0.3059							false	0.5184	true	3	21	1	
B5	CV20G1_36	PT06-2	UNKNOWN	SYBR	None				26.2762	26.2173	0.3059							false	0.5184	true	3	20	1	
B6	CV20G1_36	PT06-2	UNKNOWN	SYBR	None				25.8862	26.2173	0.3059							false	0.5184	true	3	19	1	
B7	CV20G1_37	PT06-2	UNKNOWN	SYBR	None				26.8035	26.5443	0.2319							false	0.5184	true	3	20	1	
B8	CV20G1_37	PT06-2	UNKNOWN	SYBR	None				26.3565	26.5443	0.2319							false	0.5184	true	3	20	1	
B9	CV20G1_37	PT06-2	UNKNOWN	SYBR	None				26.4729	26.5443	0.2319							false	0.5184	true	3	20	1	
B10	CV20G1_38	PT06-2	UNKNOWN	SYBR	None				25.8193	25.7606	0.1151							false	0.5184	true	3	19	1	
B11	CV20G1_38	PT06-2	UNKNOWN	SYBR	None				25.628	25.7606	0.1151							false	0.5184	true	3	19	1	
B12	CV20G1_38	PT06-2	UNKNOWN	SYBR	None				25.8345	25.7606	0.1151							false	0.5184	true	3	19	1	
C1	CV20G1_39	PT06-2	UNKNOWN	SYBR	None				25.7498	25.6386	0.099							false	0.5184	true	3	19	1	
C2	CV20G1_39	PT06-2	UNKNOWN	SYBR	None				25.6059	25.6386	0.099							false	0.5184	true	3	19	1	
C3	CV20G1_39	PT06-2	UNKNOWN	SYBR	None				25.5602	25.6386	0.099							false	0.5184	true	3	19	1	
C4	CV20G1_40	PT06-2	UNKNOWN	SYBR	None				26.7275	26.6467	0.0843							false	0.5184	true	3	20	1	
C5	CV20G1_40	PT06-2	UNKNOWN	SYBR	None				26.6533	26.6467	0.0843							false	0.5184	true	3	20	1	
C6	CV20G1_40	PT06-2	UNKNOWN	SYBR	None				26.5593	26.6467	0.0843							false	0.5184	true	3	20	1	
C7	CV20G1_41	PT06-2	UNKNOWN	SYBR	None				28.1757	28.338	0.2272							false	0.5184	true	3	22	1	
C8	CV20G1_41	PT06-2	UNKNOWN	SYBR	None				28.5976	28.338	0.2272							false	0.5184	true	3	22	1	
C9	CV20G1_41	PT06-2	UNKNOWN	SYBR	None				28.2406	28.338	0.2272							false	0.5184	true	3	22	1	
C10	CV20G1_42	PT06-2	UNKNOWN	SYBR	None				28.1398	28.2268	0.0985							false	0.5184	true	3	22	1	
C11	CV20G1_42	PT06-2	UNKNOWN	SYBR	None				28.3337	28.2268	0.0985							false	0.5184	true	3	22	1	
C12	CV20G1_42	PT06-2	UNKNOWN	SYBR	None				28.207	28.2268	0.0985							false	0.5184	true	3	22	1	
D1	CV20G1_43	PT06-2	UNKNOWN	SYBR	None				28.7721	28.519	0.2232							false	0.5184	true	3	23	1	
D2	CV20G1_43	PT06-2	UNKNOWN	SYBR	None				28.4345	28.519	0.2232							false	0.5184	true	3	20	1	
D3	CV20G1_43	PT06-2	UNKNOWN	SYBR	None				28.3504	28.519	0.2232							false	0.5184	true	3	22	1	
D4	CV20G1_44	PT06-2	UNKNOWN	SYBR	None				28.3843	28.2368	0.1334							false	0.5184	true	3	22	1	
D5	CV20G1_44	PT06-2	UNKNOWN	SYBR	None				28.1244	28.2368	0.1334							false	0.5184	true	3	22	1	
D6	CV20G1_44	PT06-2	UNKNOWN	SYBR	None				28.2018	28.2368	0.1334							false	0.5184	true	3	22	1	
D7	CV20G1_45	PT06-2	UNKNOWN	SYBR	None				27.9265	28.1103	0.1652							false	0.5184	true	3	22	1	
D8	CV20G1_45	PT06-2	UNKNOWN	SYBR	None				28.2461	28.1103	0.1652							false	0.5184	true	3	20	1	
D9	CV20G1_45	PT06-2	UNKNOWN	SYBR	None				28.1585	28.1103	0.1652							false	0.5184	true	3	22	1	
D10	CV20G1_46	PT06-2	UNKNOWN	SYBR	None				28.3112	28.2505	0.1112							false	0.5184	true	3	22	1	
D11	CV20G1_46	PT06-2	UNKNOWN	SYBR	None				28.3182	28.2505	0.1112							false	0.5184	true	3	22	1	
D12	CV20G1_46	PT06-2	UNKNOWN	SYBR	None				28.1222	28.2505	0.1112							false	0.5184	true	3	22	1	
E1	CV20G1_47	PT06-2	UNKNOWN	SYBR	None				29.1382	28.9001	0.228							false	0.5184	true	3	23	1	
E2	CV20G1_47	PT06-2	UNKNOWN	SYBR	None				28.6837	28.9001	0.228							false	0.5184	true	3	22	1	
E3	CV20G1_47	PT06-2	UNKNOWN	SYBR	None				28.8783	28.9001	0.228							false	0.5184	true	3	22	1	
E4	CV20G1_48	PT06-2	UNKNOWN	SYBR	None				28.4352	28.4776	0.0374							false	0.5184	true	3	22	1	
E5	CV20G1_48	PT06-2	UNKNOWN	SYBR	None				28.492	28.4776	0.0374							false	0.5184	true	3	22	1	
E6	CV20G1_48	PT06-2	UNKNOWN	SYBR	None				28.5057	28.4776	0.0374							false	0.5184	true	3	23	1	
E7	CV20G1_49	PT06-2	UNKNOWN	SYBR	None				28.4023	28.4247	0.1349							false	0.5184	true	3	22	1	
E8	CV20G1_49	PT06-2	UNKNOWN	SYBR	None				28.3024	28.4247	0.1349							false	0.5184	true	3	22	1	
E9	CV20G1_49	PT06-2	UNKNOWN	SYBR	None				28.5694	28.4247	0.1349							false	0.5184	true	3	22	1	
E10	CV20G1_50	PT06-2	UNKNOWN	SYBR	None				28.2022	28.2103	0.0072							false	0.5184	true	3	22	1	
E11	CV20G1_50	PT06-2	UNKNOWN	SYBR	None				28.2158	28.2103	0.0072							false	0.5184	true	3	22	1	
E12	CV20G1_50	PT06-2	UNKNOWN	SYBR	None				28.2129	28.2103	0.0072							false	0.5184	true	3	22	1	
F1	CV20G1_51	PT06-2	UNKNOWN	SYBR	None				29.071	28.9736	0.0952							false	0.5184	true	3	23	1	
F2	CV20G1_51	PT06-2	UNKNOWN	SYBR	None				28.969	28.9736	0.0952							false	0.5184	true	3	22	1	
F3	CV20G1_51	PT06-2	UNKNOWN	SYBR	None				28.8807	28.9736	0.0952							false	0.5184	true	3	23	1	
F4	CV20G1_52	PT06-2	UNKNOWN	SYBR	None				28.7101	28.5179	0.1801							false	0.5184	true	3	22	1	
F5	CV20G1_52	PT06-2	UNKNOWN	SYBR	None				28.3528	28.5179	0.1801							false	0.5184	true	3	22	1	
F6	CV20G1_52	PT06-2	UNKNOWN	SYBR	None				28.4909	28.5179	0.1801							false	0.5184	true	3	22	1	
F7	CV20G1_53	PT06-2	UNKNOWN	SYBR	None				28.5971	28.4246	0.1505							false	0.5184	true	3	23	1	
F8	CV20G1_53	PT06-2	UNKNOWN	SYBR	None				28.3564	28.4246	0.1505							false	0.5184	true	3	22	1	
F9	CV20G1_53	PT06-2	UNKNOWN	SYBR	None				28.3202	28.4246	0.1505							false	0.5184	true	3	22	1	
F10	CV20G1_54	PT06-2	UNKNOWN	SYBR	None				28.3841	28.3395	0.04							false	0.5184	true	3	22	1	
F11	CV20G1_54	PT06-2	UNKNOWN	SYBR	None				28.3277	28.3395	0.04							false	0.5184	true	3	22	1	
F12	CV20G1_54	PT06-2	UNKNOWN	SYBR	None				28.3067	28.3395	0.04							false	0.5184	true	3	22	1	
G1	CV20G1_55	PT06-2	UNKNOWN	SYBR	None				29.0143	28.7743	0.2326							false	0.5184	true	3	23	1	
G2	CV20G1_55	PT06-2	UNKNOWN	SYBR	None				28.7586	28.7743	0.2326							false	0.5184	true	3	22	1	
G3	CV20G1_55	PT06-2	UNKNOWN	SYBR	None				28.55	28.7743	0.2326							false	0.5184	true	3	22	1	
G4	CV20G1_56	PT06-2	UNKNOWN	SYBR	None				28.5322	28.3716	0.1445							false	0.5184	true	3	23	1	
G5	CV20G1_56	PT06-2	UNKNOWN	SYBR	None				28.3304	28.3716	0.1445							false	0.5184	true	3	22	1	
G6	CV20G1_56	PT06-2	UNKNOWN	SYBR	None				28.2521	28.3716	0.1445							false	0.5184	true	3	22	1	
G7	CV20G1_57	PT06-2	UNKNOWN	SYBR	None				28.2542	28.2753	0.0998							false	0.5184	true	3	22	1	
G8	CV20G1_57	PT06-2	UNKNOWN	SYBR	None				28.384	28.2753	0.0998							false	0.5184	true	3	22	1	
G9	CV20G1_57	PT06-2	UNKNOWN	SYBR	None				28.1877	28.2753	0.0998							false	0.5184	true	3	22	1	
G10	CV20G1_58	PT06-2	UNKNOWN	SYBR	None				28.4824	28.3638	0.1032							false	0.5184	true	3	22	1	
G11	CV20G1_58	PT06-2	UNKNOWN	SYBR	None				28.2944	28.3638	0.1032							false	0.5184	true	3	21	1	
G12	CV20G1_58	PT06-2	UNKNOWN	SYBR	None				28.3145	28.3638	0.1032							false	0.5184	true	3	22	1	
H1	CV20G1_59	PT06-2	UNKNOWN	SYBR	None				29.0901	28.8871	0.1851							false	0.5184	true	3	23	1	
H2	CV20G1_59	PT06-2	UNKNOWN	SYBR	None				28.7277	28.8871	0.1851							false	0.5184	true	3	21	1	
H3	CV20G1_59	PT06-2	UNKNOWN	SYBR	None				28.8436	28.8871	0.1851							false	0.5184	true	3	23	1	
H4	CV20G1_60	PT06-2	UNKNOWN	SYBR	None				28.5628	28.5272	0.037							false	0.5184	true	3	22	1	
H5	CV20G1_60	PT06-2	UNKNOWN	SYBR	None				28.5297	28.5272	0.037							false	0.5184	true	3	22	1	
H6	CV20G1_60	PT06-2	UNKNOWN	SYBR	None				28.4889	28.5272	0.037							false	0.5184	true	3	22	1	

Analysis Type = Singleplex
Endogenous Control = PT06-2
RQ Min/Max Confidence Level = 95.0
Reference Sample = CV20G1_31
