# Supplementary material for: Dating Pupae of the Blow Fly Calliphora vicina Robineau–Desvoidy 1830 (Diptera: Calliphoridae) for Post Mortem Interval—Estimation: Validation of Molecular Age Markers
Source: Genes (Basel). 2018 Mar 9;9(3):153. doi: 10.3390/genes9030153 (PMC5867874; doi:10.3390/genes9030153)
Supplement: Supplementary file 1 [file genes-09-00153-s001.zip › S2/CV20/PT07-1_CV20G1_1-6_RUNdata.txt]

* Block Type = 96well
* Chemistry = SYBR_GREEN
* Experiment File Name = D:\RMIF_Doktorarbeit_BZ\Ergebnisse\MACE\OneStepRTqPCR\CV20G1_MACEMarker\PT07-1_CV20G1_1-6_RUN.eds
* Experiment Run End Time = Not Started
* Instrument Type = steponeplus
* Passive Reference = ROX

[Results]
Well	Sample Name	Target Name	Task	Reporter	Quencher	RQ	RQ Min	RQ Max	Cт	Cт Mean	Cт SD	ΔCт	ΔCт Mean	ΔCт SE	HK Control ΔCт Mean	HK Control ΔCт SE	ΔΔCт	Automatic Ct Threshold	Ct Threshold	Automatic Baseline	Baseline Start	Baseline End	Efficiency	Comments	HIGHSD	OUTLIERRG
A1	CV20G1_01	PT07-1	UNKNOWN	SYBR	None				29.2907	29.1341	0.2634							false	0.6963	true	3	22	1		N	N
A2	CV20G1_01	PT07-1	UNKNOWN	SYBR	None				29.2815	29.1341	0.2634							false	0.6963	true	3	22	1		N	N
A3	CV20G1_01	PT07-1	UNKNOWN	SYBR	None				28.8299	29.1341	0.2634							false	0.6963	true	3	22	1		N	Y
A4	CV20G1_02	PT07-1	UNKNOWN	SYBR	None				28.269	28.5004	0.2601							false	0.6963	true	3	21	1		N	N
A5	CV20G1_02	PT07-1	UNKNOWN	SYBR	None				28.4503	28.5004	0.2601							false	0.6963	true	3	21	1		N	N
A6	CV20G1_02	PT07-1	UNKNOWN	SYBR	None				28.782	28.5004	0.2601							false	0.6963	true	3	22	1		N	N
A7	CV20G1_03	PT07-1	UNKNOWN	SYBR	None				30.0087	29.4743	0.5202							false	0.6963	true	3	23	1		Y	N
A8	CV20G1_03	PT07-1	UNKNOWN	SYBR	None				29.4447	29.4743	0.5202							false	0.6963	true	3	22	1		Y	N
A9	CV20G1_03	PT07-1	UNKNOWN	SYBR	None				28.9695	29.4743	0.5202							false	0.6963	true	3	22	1		Y	N
A10	CV20G1_04	PT07-1	UNKNOWN	SYBR	None				28.2444	27.7229	0.4561							false	0.6963	true	3	21	1		N	N
A11	CV20G1_04	PT07-1	UNKNOWN	SYBR	None				27.3982	27.7229	0.4561							false	0.6963	true	3	20	1		N	N
A12	CV20G1_04	PT07-1	UNKNOWN	SYBR	None				27.5261	27.7229	0.4561							false	0.6963	true	3	20	1		N	N
B1	CV20G1_05	PT07-1	UNKNOWN	SYBR	None				30.9771	30.416	0.7153							false	0.6963	true	3	23	1		Y	N
B2	CV20G1_05	PT07-1	UNKNOWN	SYBR	None				30.6604	30.416	0.7153							false	0.6963	true	3	22	1		Y	N
B3	CV20G1_05	PT07-1	UNKNOWN	SYBR	None				29.6105	30.416	0.7153							false	0.6963	true	3	21	1		Y	N
B4	CV20G1_06	PT07-1	UNKNOWN	SYBR	None				30.6104	30.6053	0.1888							false	0.6963	true	3	24	1		N	N
B5	CV20G1_06	PT07-1	UNKNOWN	SYBR	None				30.4139	30.6053	0.1888							false	0.6963	true	3	23	1		N	N
B6	CV20G1_06	PT07-1	UNKNOWN	SYBR	None				30.7915	30.6053	0.1888							false	0.6963	true	3	23	1		N	N
B7	CV20G1_07	PT07-1	UNKNOWN	SYBR	None				29.6191	29.6824	0.1688							false	0.6963	true	3	23	1		N	N
B8	CV20G1_07	PT07-1	UNKNOWN	SYBR	None				29.5544	29.6824	0.1688							false	0.6963	true	3	23	1		N	N
B9	CV20G1_07	PT07-1	UNKNOWN	SYBR	None				29.8738	29.6824	0.1688							false	0.6963	true	3	23	1		N	N
B10	CV20G1_08	PT07-1	UNKNOWN	SYBR	None				31.2079	30.9126	0.8276							false	0.6963	true	3	24	1		Y	N
B11	CV20G1_08	PT07-1	UNKNOWN	SYBR	None				29.9779	30.9126	0.8276							false	0.6963	true	3	23	1		Y	N
B12	CV20G1_08	PT07-1	UNKNOWN	SYBR	None				31.5521	30.9126	0.8276							false	0.6963	true	3	24	1		Y	N
C1	CV20G1_09	PT07-1	UNKNOWN	SYBR	None				31.3689	31.1239	0.2525							false	0.6963	true	3	24	1		N	N
C2	CV20G1_09	PT07-1	UNKNOWN	SYBR	None				31.1384	31.1239	0.2525							false	0.6963	true	3	24	1		N	N
C3	CV20G1_09	PT07-1	UNKNOWN	SYBR	None				30.8644	31.1239	0.2525							false	0.6963	true	3	24	1		N	N
C4	CV20G1_10	PT07-1	UNKNOWN	SYBR	None				30.6724	30.5953	0.0672							false	0.6963	true	3	23	1		N	N
C5	CV20G1_10	PT07-1	UNKNOWN	SYBR	None				30.5647	30.5953	0.0672							false	0.6963	true	3	23	1		N	N
C6	CV20G1_10	PT07-1	UNKNOWN	SYBR	None				30.5487	30.5953	0.0672							false	0.6963	true	3	23	1		N	N
C7	CV20G1_11	PT07-1	UNKNOWN	SYBR	None				31.2683	31.0497	0.1894							false	0.6963	true	3	24	1		N	N
C8	CV20G1_11	PT07-1	UNKNOWN	SYBR	None				30.936	31.0497	0.1894							false	0.6963	true	3	24	1		N	N
C9	CV20G1_11	PT07-1	UNKNOWN	SYBR	None				30.9448	31.0497	0.1894							false	0.6963	true	3	24	1		N	N
C10	CV20G1_12	PT07-1	UNKNOWN	SYBR	None				30.787	30.4309	0.6964							false	0.6963	true	3	24	1		Y	N
C11	CV20G1_12	PT07-1	UNKNOWN	SYBR	None				30.8773	30.4309	0.6964							false	0.6963	true	3	24	1		Y	N
C12	CV20G1_12	PT07-1	UNKNOWN	SYBR	None				29.6284	30.4309	0.6964							false	0.6963	true	3	23	1		Y	N
D1	CV20G1_13	PT07-1	UNKNOWN	SYBR	None				30.8631	30.7691	0.5443							false	0.6963	true	3	24	1		Y	N
D2	CV20G1_13	PT07-1	UNKNOWN	SYBR	None				30.1839	30.7691	0.5443							false	0.6963	true	3	23	1		Y	N
D3	CV20G1_13	PT07-1	UNKNOWN	SYBR	None				31.2603	30.7691	0.5443							false	0.6963	true	3	23	1		Y	N
D4	CV20G1_14	PT07-1	UNKNOWN	SYBR	None				31.0956	30.6049	0.7455							false	0.6963	true	3	24	1		Y	N
D5	CV20G1_14	PT07-1	UNKNOWN	SYBR	None				30.9721	30.6049	0.7455							false	0.6963	true	3	23	1		Y	N
D6	CV20G1_14	PT07-1	UNKNOWN	SYBR	None				29.747	30.6049	0.7455							false	0.6963	true	3	23	1		Y	N
D7	CV20G1_15	PT07-1	UNKNOWN	SYBR	None				30.6398	30.3179	0.3267							false	0.6963	true	3	23	1		N	N
D8	CV20G1_15	PT07-1	UNKNOWN	SYBR	None				29.9866	30.3179	0.3267							false	0.6963	true	3	23	1		N	N
D9	CV20G1_15	PT07-1	UNKNOWN	SYBR	None				30.3273	30.3179	0.3267							false	0.6963	true	3	23	1		N	N
D10	CV20G1_16	PT07-1	UNKNOWN	SYBR	None				30.6693	30.3606	0.3889							false	0.6963	true	3	23	1		N	N
D11	CV20G1_16	PT07-1	UNKNOWN	SYBR	None				30.4885	30.3606	0.3889							false	0.6963	true	3	23	1		N	N
D12	CV20G1_16	PT07-1	UNKNOWN	SYBR	None				29.9239	30.3606	0.3889							false	0.6963	true	3	23	1		N	N
E1	CV20G1_17	PT07-1	UNKNOWN	SYBR	None				31.234	31.5423	0.3076							false	0.6963	true	3	21	1		N	N
E2	CV20G1_17	PT07-1	UNKNOWN	SYBR	None				31.5436	31.5423	0.3076							false	0.6963	true	3	24	1		N	N
E3	CV20G1_17	PT07-1	UNKNOWN	SYBR	None				31.8492	31.5423	0.3076							false	0.6963	true	3	25	1		N	N
E4	CV20G1_18	PT07-1	UNKNOWN	SYBR	None				30.7163	30.7572	0.1411							false	0.6963	true	3	24	1		N	N
E5	CV20G1_18	PT07-1	UNKNOWN	SYBR	None				30.9143	30.7572	0.1411							false	0.6963	true	3	24	1		N	N
E6	CV20G1_18	PT07-1	UNKNOWN	SYBR	None				30.6412	30.7572	0.1411							false	0.6963	true	3	23	1		N	N
E7	CV20G1_19	PT07-1	UNKNOWN	SYBR	None				29.9812	30.5107	0.4596							false	0.6963	true	3	23	1		N	N
E8	CV20G1_19	PT07-1	UNKNOWN	SYBR	None				30.7442	30.5107	0.4596							false	0.6963	true	3	23	1		N	N
E9	CV20G1_19	PT07-1	UNKNOWN	SYBR	None				30.8067	30.5107	0.4596							false	0.6963	true	3	24	1		N	N
E10	CV20G1_20	PT07-1	UNKNOWN	SYBR	None				30.9931	30.7658	0.251							false	0.6963	true	3	23	1		N	N
E11	CV20G1_20	PT07-1	UNKNOWN	SYBR	None				30.8078	30.7658	0.251							false	0.6963	true	3	24	1		N	N
E12	CV20G1_20	PT07-1	UNKNOWN	SYBR	None				30.4964	30.7658	0.251							false	0.6963	true	3	24	1		N	N
F1	CV20G1_21	PT07-1	UNKNOWN	SYBR	None				26.3494	26.3432	0.0087							false	0.6963	true	3	19	1		N	N
F2	CV20G1_21	PT07-1	UNKNOWN	SYBR	None				26.3333	26.3432	0.0087							false	0.6963	true	3	19	1		N	N
F3	CV20G1_21	PT07-1	UNKNOWN	SYBR	None				26.347	26.3432	0.0087							false	0.6963	true	3	19	1		N	N
F4	CV20G1_22	PT07-1	UNKNOWN	SYBR	None				22.169	22.4912	0.3631							false	0.6963	true	3	15	1		N	N
F5	CV20G1_22	PT07-1	UNKNOWN	SYBR	None				22.8847	22.4912	0.3631							false	0.6963	true	3	15	1		N	N
F6	CV20G1_22	PT07-1	UNKNOWN	SYBR	None				22.42	22.4912	0.3631							false	0.6963	true	3	15	1		N	N
F7	CV20G1_23	PT07-1	UNKNOWN	SYBR	None				21.9177	21.7215	0.1727							false	0.6963	true	3	15	1		N	N
F8	CV20G1_23	PT07-1	UNKNOWN	SYBR	None				21.6544	21.7215	0.1727							false	0.6963	true	3	15	1		N	N
F9	CV20G1_23	PT07-1	UNKNOWN	SYBR	None				21.5924	21.7215	0.1727							false	0.6963	true	3	15	1		N	N
F10	CV20G1_24	PT07-1	UNKNOWN	SYBR	None				25.0093	24.7535	0.3227							false	0.6963	true	3	18	1		N	N
F11	CV20G1_24	PT07-1	UNKNOWN	SYBR	None				24.8603	24.7535	0.3227							false	0.6963	true	3	18	1		N	N
F12	CV20G1_24	PT07-1	UNKNOWN	SYBR	None				24.3908	24.7535	0.3227							false	0.6963	true	3	17	1		N	N
G1	CV20G1_25	PT07-1	UNKNOWN	SYBR	None				24.5594	24.4213	0.1554							false	0.6963	true	3	17	1		N	N
G2	CV20G1_25	PT07-1	UNKNOWN	SYBR	None				24.253	24.4213	0.1554							false	0.6963	true	3	17	1		N	N
G3	CV20G1_25	PT07-1	UNKNOWN	SYBR	None				24.4514	24.4213	0.1554							false	0.6963	true	3	17	1		N	N
G4	CV20G1_26	PT07-1	UNKNOWN	SYBR	None				22.767	23.0835	0.2814							false	0.6963	true	3	15	1		N	N
G5	CV20G1_26	PT07-1	UNKNOWN	SYBR	None				23.3053	23.0835	0.2814							false	0.6963	true	3	15	1		N	N
G6	CV20G1_26	PT07-1	UNKNOWN	SYBR	None				23.1781	23.0835	0.2814							false	0.6963	true	3	16	1		N	N
G7	CV20G1_27	PT07-1	UNKNOWN	SYBR	None				21.4371	21.3888	0.0438							false	0.6963	true	3	14	1		N	N
G8	CV20G1_27	PT07-1	UNKNOWN	SYBR	None				21.3776	21.3888	0.0438							false	0.6963	true	3	15	1		N	N
G9	CV20G1_27	PT07-1	UNKNOWN	SYBR	None				21.3517	21.3888	0.0438							false	0.6963	true	3	14	1		N	N
G10	CV20G1_28	PT07-1	UNKNOWN	SYBR	None				22.1469	21.9663	0.3542							false	0.6963	true	3	12	1		N	N
G11	CV20G1_28	PT07-1	UNKNOWN	SYBR	None				21.5581	21.9663	0.3542							false	0.6963	true	3	14	1		N	N
G12	CV20G1_28	PT07-1	UNKNOWN	SYBR	None				22.1937	21.9663	0.3542							false	0.6963	true	3	15	1		N	N
H1	CV20G1_29	PT07-1	UNKNOWN	SYBR	None				22.0916	22.1206	0.1206							false	0.6963	true	3	15	1		N	N
H2	CV20G1_29	PT07-1	UNKNOWN	SYBR	None				22.2531	22.1206	0.1206							false	0.6963	true	3	15	1		N	N
H3	CV20G1_29	PT07-1	UNKNOWN	SYBR	None				22.0171	22.1206	0.1206							false	0.6963	true	3	15	1		N	N
H4	CV20G1_30	PT07-1	UNKNOWN	SYBR	None				22.0534	21.9851	0.3569							false	0.6963	true	3	14	1		N	N
H5	CV20G1_30	PT07-1	UNKNOWN	SYBR	None				22.3029	21.9851	0.3569							false	0.6963	true	3	15	1		N	N
H6	CV20G1_30	PT07-1	UNKNOWN	SYBR	None				21.599	21.9851	0.3569							false	0.6963	true	3	14	1		N	N

Analysis Type = Singleplex
Endogenous Control = PT07-1
RQ Min/Max Confidence Level = 95.0
Reference Sample = CV20G1_01
