# Supplementary material for: Dating Pupae of the Blow Fly Calliphora vicina Robineau–Desvoidy 1830 (Diptera: Calliphoridae) for Post Mortem Interval—Estimation: Validation of Molecular Age Markers
Source: Genes (Basel). 2018 Mar 9;9(3):153. doi: 10.3390/genes9030153 (PMC5867874; doi:10.3390/genes9030153)
Supplement: Supplementary file 1 [file genes-09-00153-s001.zip › S2/CV20/PT07-1_CV20G1_7-12_RUNdata.txt]

* Block Type = 96well
* Chemistry = SYBR_GREEN
* Experiment File Name = D:\RMIF_Doktorarbeit_BZ\Ergebnisse\MACE\OneStepRTqPCR\CV20G1_MACEMarker\PT07-1_CV20G1_7-12_RUN.eds
* Experiment Run End Time = Not Started
* Instrument Type = steponeplus
* Passive Reference = ROX

[Results]
Well	Sample Name	Target Name	Task	Reporter	Quencher	RQ	RQ Min	RQ Max	Cт	Cт Mean	Cт SD	ΔCт	ΔCт Mean	ΔCт SE	HK Control ΔCт Mean	HK Control ΔCт SE	ΔΔCт	Automatic Ct Threshold	Ct Threshold	Automatic Baseline	Baseline Start	Baseline End	Efficiency	Comments
A1	CV20G1_31	PT07-1	UNKNOWN	SYBR	None				29.3191	29.2755	0.1632							false	0.6963	true	3	22	1	
A2	CV20G1_31	PT07-1	UNKNOWN	SYBR	None				29.0949	29.2755	0.1632							false	0.6963	true	3	22	1	
A3	CV20G1_31	PT07-1	UNKNOWN	SYBR	None				29.4125	29.2755	0.1632							false	0.6963	true	3	22	1	
A4	CV20G1_32	PT07-1	UNKNOWN	SYBR	None				29.1722	29.2802	0.095							false	0.6963	true	3	22	1	
A5	CV20G1_32	PT07-1	UNKNOWN	SYBR	None				29.3512	29.2802	0.095							false	0.6963	true	3	22	1	
A6	CV20G1_32	PT07-1	UNKNOWN	SYBR	None				29.3171	29.2802	0.095							false	0.6963	true	3	22	1	
A7	CV20G1_33	PT07-1	UNKNOWN	SYBR	None				26.6734	26.678	0.027							false	0.6963	true	3	19	1	
A8	CV20G1_33	PT07-1	UNKNOWN	SYBR	None				26.707	26.678	0.027							false	0.6963	true	3	20	1	
A9	CV20G1_33	PT07-1	UNKNOWN	SYBR	None				26.6536	26.678	0.027							false	0.6963	true	3	19	1	
A10	CV20G1_34	PT07-1	UNKNOWN	SYBR	None				27.5169	27.4193	0.0846							false	0.6963	true	3	20	1	
A11	CV20G1_34	PT07-1	UNKNOWN	SYBR	None				27.368	27.4193	0.0846							false	0.6963	true	3	20	1	
A12	CV20G1_34	PT07-1	UNKNOWN	SYBR	None				27.373	27.4193	0.0846							false	0.6963	true	3	20	1	
B1	CV20G1_35	PT07-1	UNKNOWN	SYBR	None				26.6255	26.3179	0.3067							false	0.6963	true	3	19	1	
B2	CV20G1_35	PT07-1	UNKNOWN	SYBR	None				26.316	26.3179	0.3067							false	0.6963	true	3	19	1	
B3	CV20G1_35	PT07-1	UNKNOWN	SYBR	None				26.0122	26.3179	0.3067							false	0.6963	true	3	19	1	
B4	CV20G1_36	PT07-1	UNKNOWN	SYBR	None				29.0585	29.0058	0.0679							false	0.6963	true	3	22	1	
B5	CV20G1_36	PT07-1	UNKNOWN	SYBR	None				28.9293	29.0058	0.0679							false	0.6963	true	3	22	1	
B6	CV20G1_36	PT07-1	UNKNOWN	SYBR	None				29.0297	29.0058	0.0679							false	0.6963	true	3	22	1	
B7	CV20G1_37	PT07-1	UNKNOWN	SYBR	None				29.3908	29.0249	0.3177							false	0.6963	true	3	22	1	
B8	CV20G1_37	PT07-1	UNKNOWN	SYBR	None				28.8199	29.0249	0.3177							false	0.6963	true	3	22	1	
B9	CV20G1_37	PT07-1	UNKNOWN	SYBR	None				28.864	29.0249	0.3177							false	0.6963	true	3	21	1	
B10	CV20G1_38	PT07-1	UNKNOWN	SYBR	None				29.08	29.2499	0.1539							false	0.6963	true	3	22	1	
B11	CV20G1_38	PT07-1	UNKNOWN	SYBR	None				29.38	29.2499	0.1539							false	0.6963	true	3	22	1	
B12	CV20G1_38	PT07-1	UNKNOWN	SYBR	None				29.2897	29.2499	0.1539							false	0.6963	true	3	21	1	
C1	CV20G1_39	PT07-1	UNKNOWN	SYBR	None				29.4757	29.3328	0.1259							false	0.6963	true	3	23	1	
C2	CV20G1_39	PT07-1	UNKNOWN	SYBR	None				29.2847	29.3328	0.1259							false	0.6963	true	3	22	1	
C3	CV20G1_39	PT07-1	UNKNOWN	SYBR	None				29.238	29.3328	0.1259							false	0.6963	true	3	22	1	
C4	CV20G1_40	PT07-1	UNKNOWN	SYBR	None				29.1548	29.1673	0.0766							false	0.6963	true	3	22	1	
C5	CV20G1_40	PT07-1	UNKNOWN	SYBR	None				29.2494	29.1673	0.0766							false	0.6963	true	3	22	1	
C6	CV20G1_40	PT07-1	UNKNOWN	SYBR	None				29.0977	29.1673	0.0766							false	0.6963	true	3	22	1	
C7	CV20G1_41	PT07-1	UNKNOWN	SYBR	None				29.691	29.5827	0.2306							false	0.6963	true	3	23	1	
C8	CV20G1_41	PT07-1	UNKNOWN	SYBR	None				29.3179	29.5827	0.2306							false	0.6963	true	3	23	1	
C9	CV20G1_41	PT07-1	UNKNOWN	SYBR	None				29.7392	29.5827	0.2306							false	0.6963	true	3	23	1	
C10	CV20G1_42	PT07-1	UNKNOWN	SYBR	None				29.6833	29.861	0.4642							false	0.6963	true	3	23	1	
C11	CV20G1_42	PT07-1	UNKNOWN	SYBR	None				30.3878	29.861	0.4642							false	0.6963	true	3	23	1	
C12	CV20G1_42	PT07-1	UNKNOWN	SYBR	None				29.5118	29.861	0.4642							false	0.6963	true	3	22	1	
D1	CV20G1_43	PT07-1	UNKNOWN	SYBR	None				29.2759	29.0651	0.2131							false	0.6963	true	3	22	1	
D2	CV20G1_43	PT07-1	UNKNOWN	SYBR	None				29.0695	29.0651	0.2131							false	0.6963	true	3	22	1	
D3	CV20G1_43	PT07-1	UNKNOWN	SYBR	None				28.8499	29.0651	0.2131							false	0.6963	true	3	22	1	
D4	CV20G1_44	PT07-1	UNKNOWN	SYBR	None				29.2861	28.9341	0.3055							false	0.6963	true	3	22	1	
D5	CV20G1_44	PT07-1	UNKNOWN	SYBR	None				28.7771	28.9341	0.3055							false	0.6963	true	3	22	1	
D6	CV20G1_44	PT07-1	UNKNOWN	SYBR	None				28.7391	28.9341	0.3055							false	0.6963	true	3	21	1	
D7	CV20G1_45	PT07-1	UNKNOWN	SYBR	None				29.617	29.7249	0.3281							false	0.6963	true	3	23	1	
D8	CV20G1_45	PT07-1	UNKNOWN	SYBR	None				29.4643	29.7249	0.3281							false	0.6963	true	3	23	1	
D9	CV20G1_45	PT07-1	UNKNOWN	SYBR	None				30.0934	29.7249	0.3281							false	0.6963	true	3	23	1	
D10	CV20G1_46	PT07-1	UNKNOWN	SYBR	None				29.7652	29.5649	0.2103							false	0.6963	true	3	19	1	
D11	CV20G1_46	PT07-1	UNKNOWN	SYBR	None				29.3459	29.5649	0.2103							false	0.6963	true	3	22	1	
D12	CV20G1_46	PT07-1	UNKNOWN	SYBR	None				29.5837	29.5649	0.2103							false	0.6963	true	3	22	1	
E1	CV20G1_47	PT07-1	UNKNOWN	SYBR	None				29.4005	29.4817	0.3925							false	0.6963	true	3	25	1	
E2	CV20G1_47	PT07-1	UNKNOWN	SYBR	None				29.9085	29.4817	0.3925							false	0.6963	true	3	23	1	
E3	CV20G1_47	PT07-1	UNKNOWN	SYBR	None				29.1362	29.4817	0.3925							false	0.6963	true	3	22	1	
E4	CV20G1_48	PT07-1	UNKNOWN	SYBR	None				30.1019	29.6074	0.4393							false	0.6963	true	3	23	1	
E5	CV20G1_48	PT07-1	UNKNOWN	SYBR	None				29.2619	29.6074	0.4393							false	0.6963	true	3	22	1	
E6	CV20G1_48	PT07-1	UNKNOWN	SYBR	None				29.4586	29.6074	0.4393							false	0.6963	true	3	22	1	
E7	CV20G1_49	PT07-1	UNKNOWN	SYBR	None				29.601	29.4612	0.1832							false	0.6963	true	3	23	1	
E8	CV20G1_49	PT07-1	UNKNOWN	SYBR	None				29.2539	29.4612	0.1832							false	0.6963	true	3	22	1	
E9	CV20G1_49	PT07-1	UNKNOWN	SYBR	None				29.5286	29.4612	0.1832							false	0.6963	true	3	22	1	
E10	CV20G1_50	PT07-1	UNKNOWN	SYBR	None				29.4511	29.3634	0.1276							false	0.6963	true	3	22	1	
E11	CV20G1_50	PT07-1	UNKNOWN	SYBR	None				29.217	29.3634	0.1276							false	0.6963	true	3	22	1	
E12	CV20G1_50	PT07-1	UNKNOWN	SYBR	None				29.4222	29.3634	0.1276							false	0.6963	true	3	22	1	
F1	CV20G1_51	PT07-1	UNKNOWN	SYBR	None				29.2265	29.8004	0.4997							false	0.6963	true	3	22	1	
F2	CV20G1_51	PT07-1	UNKNOWN	SYBR	None				30.0366	29.8004	0.4997							false	0.6963	true	3	23	1	
F3	CV20G1_51	PT07-1	UNKNOWN	SYBR	None				30.1383	29.8004	0.4997							false	0.6963	true	3	23	1	
F4	CV20G1_52	PT07-1	UNKNOWN	SYBR	None				30.1638	30.1275	0.12							false	0.6963	true	3	23	1	
F5	CV20G1_52	PT07-1	UNKNOWN	SYBR	None				29.9935	30.1275	0.12							false	0.6963	true	3	23	1	
F6	CV20G1_52	PT07-1	UNKNOWN	SYBR	None				30.2251	30.1275	0.12							false	0.6963	true	3	23	1	
F7	CV20G1_53	PT07-1	UNKNOWN	SYBR	None				30.2929	30.347	0.2161							false	0.6963	true	3	23	1	
F8	CV20G1_53	PT07-1	UNKNOWN	SYBR	None				30.585	30.347	0.2161							false	0.6963	true	3	23	1	
F9	CV20G1_53	PT07-1	UNKNOWN	SYBR	None				30.163	30.347	0.2161							false	0.6963	true	3	23	1	
F10	CV20G1_54	PT07-1	UNKNOWN	SYBR	None				29.0791	29.0306	0.1459							false	0.6963	true	3	22	1	
F11	CV20G1_54	PT07-1	UNKNOWN	SYBR	None				29.1461	29.0306	0.1459							false	0.6963	true	3	22	1	
F12	CV20G1_54	PT07-1	UNKNOWN	SYBR	None				28.8666	29.0306	0.1459							false	0.6963	true	3	22	1	
G1	CV20G1_55	PT07-1	UNKNOWN	SYBR	None				29.1354	29.0491	0.0748							false	0.6963	true	3	22	1	
G2	CV20G1_55	PT07-1	UNKNOWN	SYBR	None				29.0076	29.0491	0.0748							false	0.6963	true	3	22	1	
G3	CV20G1_55	PT07-1	UNKNOWN	SYBR	None				29.0043	29.0491	0.0748							false	0.6963	true	3	22	1	
G4	CV20G1_56	PT07-1	UNKNOWN	SYBR	None				30.294	29.8122	0.4232							false	0.6963	true	3	23	1	
G5	CV20G1_56	PT07-1	UNKNOWN	SYBR	None				29.6424	29.8122	0.4232							false	0.6963	true	3	23	1	
G6	CV20G1_56	PT07-1	UNKNOWN	SYBR	None				29.5002	29.8122	0.4232							false	0.6963	true	3	23	1	
G7	CV20G1_57	PT07-1	UNKNOWN	SYBR	None				29.7494	29.6606	0.0888							false	0.6963	true	3	23	1	
G8	CV20G1_57	PT07-1	UNKNOWN	SYBR	None				29.6607	29.6606	0.0888							false	0.6963	true	3	23	1	
G9	CV20G1_57	PT07-1	UNKNOWN	SYBR	None				29.5717	29.6606	0.0888							false	0.6963	true	3	23	1	
G10	CV20G1_58	PT07-1	UNKNOWN	SYBR	None				30.2603	30.4311	0.1599							false	0.6963	true	3	23	1	
G11	CV20G1_58	PT07-1	UNKNOWN	SYBR	None				30.5772	30.4311	0.1599							false	0.6963	true	3	23	1	
G12	CV20G1_58	PT07-1	UNKNOWN	SYBR	None				30.4557	30.4311	0.1599							false	0.6963	true	3	23	1	
H1	CV20G1_59	PT07-1	UNKNOWN	SYBR	None				26.8635	26.9638	0.0891							false	0.6963	true	3	20	1	
H2	CV20G1_59	PT07-1	UNKNOWN	SYBR	None				27.0337	26.9638	0.0891							false	0.6963	true	3	20	1	
H3	CV20G1_59	PT07-1	UNKNOWN	SYBR	None				26.9943	26.9638	0.0891							false	0.6963	true	3	20	1	
H4	CV20G1_60	PT07-1	UNKNOWN	SYBR	None				26.955	26.8628	0.1159							false	0.6963	true	3	20	1	
H5	CV20G1_60	PT07-1	UNKNOWN	SYBR	None				26.7327	26.8628	0.1159							false	0.6963	true	3	20	1	
H6	CV20G1_60	PT07-1	UNKNOWN	SYBR	None				26.9009	26.8628	0.1159							false	0.6963	true	3	20	1	

Analysis Type = Singleplex
Endogenous Control = PT07-1
RQ Min/Max Confidence Level = 95.0
Reference Sample = CV20G1_31
