# Supplementary material for: Dating Pupae of the Blow Fly Calliphora vicina Robineau–Desvoidy 1830 (Diptera: Calliphoridae) for Post Mortem Interval—Estimation: Validation of Molecular Age Markers
Source: Genes (Basel). 2018 Mar 9;9(3):153. doi: 10.3390/genes9030153 (PMC5867874; doi:10.3390/genes9030153)
Supplement: Supplementary file 1 [file genes-09-00153-s001.zip › S2/CV20/PT07-2_CV20G1_1-6_RUNdata.txt]

* Block Type = 96well
* Chemistry = SYBR_GREEN
* Experiment File Name = D:\RMIF_Doktorarbeit_BZ\Ergebnisse\MACE\OneStepRTqPCR\CV20G1_MACEMarker\PT07-2_CV20G1_1-6_RUN.eds
* Experiment Run End Time = Not Started
* Instrument Type = steponeplus
* Passive Reference = ROX

[Results]
Well	Sample Name	Target Name	Task	Reporter	Quencher	RQ	RQ Min	RQ Max	Cт	Cт Mean	Cт SD	ΔCт	ΔCт Mean	ΔCт SE	HK Control ΔCт Mean	HK Control ΔCт SE	ΔΔCт	Automatic Ct Threshold	Ct Threshold	Automatic Baseline	Baseline Start	Baseline End	Efficiency	Comments	HIGHSD	OUTLIERRG
A1	CV20G1_01	PT07-2	UNKNOWN	SYBR	None				28.7688	28.7311	0.2639							false	0.7547	true	3	22	1		N	N
A2	CV20G1_01	PT07-2	UNKNOWN	SYBR	None				28.4505	28.7311	0.2639							false	0.7547	true	3	21	1		N	N
A3	CV20G1_01	PT07-2	UNKNOWN	SYBR	None				28.9742	28.7311	0.2639							false	0.7547	true	3	22	1		N	N
A4	CV20G1_02	PT07-2	UNKNOWN	SYBR	None				27.7782	27.8711	0.1171							false	0.7547	true	3	20	1		N	N
A5	CV20G1_02	PT07-2	UNKNOWN	SYBR	None				28.0026	27.8711	0.1171							false	0.7547	true	3	21	1		N	N
A6	CV20G1_02	PT07-2	UNKNOWN	SYBR	None				27.8324	27.8711	0.1171							false	0.7547	true	3	21	1		N	N
A7	CV20G1_03	PT07-2	UNKNOWN	SYBR	None				28.8741	28.9354	0.4043							false	0.7547	true	3	21	1		N	N
A8	CV20G1_03	PT07-2	UNKNOWN	SYBR	None				29.3668	28.9354	0.4043							false	0.7547	true	3	22	1		N	N
A9	CV20G1_03	PT07-2	UNKNOWN	SYBR	None				28.5653	28.9354	0.4043							false	0.7547	true	3	21	1		N	N
A10	CV20G1_04	PT07-2	UNKNOWN	SYBR	None				28.6371	28.3881	0.2342							false	0.7547	true	3	22	1		N	N
A11	CV20G1_04	PT07-2	UNKNOWN	SYBR	None				28.3548	28.3881	0.2342							false	0.7547	true	3	21	1		N	N
A12	CV20G1_04	PT07-2	UNKNOWN	SYBR	None				28.1723	28.3881	0.2342							false	0.7547	true	3	21	1		N	N
B1	CV20G1_05	PT07-2	UNKNOWN	SYBR	None				29.3814	29.1639	0.1924							false	0.7547	true	3	22	1		N	N
B2	CV20G1_05	PT07-2	UNKNOWN	SYBR	None				29.0159	29.1639	0.1924							false	0.7547	true	3	22	1		N	N
B3	CV20G1_05	PT07-2	UNKNOWN	SYBR	None				29.0944	29.1639	0.1924							false	0.7547	true	3	22	1		N	N
B4	CV20G1_06	PT07-2	UNKNOWN	SYBR	None				27.8545	28.1184	0.2943							false	0.7547	true	3	21	1		N	N
B5	CV20G1_06	PT07-2	UNKNOWN	SYBR	None				28.065	28.1184	0.2943							false	0.7547	true	3	21	1		N	N
B6	CV20G1_06	PT07-2	UNKNOWN	SYBR	None				28.4358	28.1184	0.2943							false	0.7547	true	3	21	1		N	N
B7	CV20G1_07	PT07-2	UNKNOWN	SYBR	None				27.8959	27.9659	0.0669							false	0.7547	true	3	21	1		N	N
B8	CV20G1_07	PT07-2	UNKNOWN	SYBR	None				28.0292	27.9659	0.0669							false	0.7547	true	3	21	1		N	N
B9	CV20G1_07	PT07-2	UNKNOWN	SYBR	None				27.9727	27.9659	0.0669							false	0.7547	true	3	21	1		N	N
B10	CV20G1_08	PT07-2	UNKNOWN	SYBR	None				29.0159	29.0759	0.0696							false	0.7547	true	3	22	1		N	N
B11	CV20G1_08	PT07-2	UNKNOWN	SYBR	None				29.1521	29.0759	0.0696							false	0.7547	true	3	22	1		N	N
B12	CV20G1_08	PT07-2	UNKNOWN	SYBR	None				29.0596	29.0759	0.0696							false	0.7547	true	3	22	1		N	N
C1	CV20G1_09	PT07-2	UNKNOWN	SYBR	None				29.2091	28.9155	0.2593							false	0.7547	true	3	22	1		N	N
C2	CV20G1_09	PT07-2	UNKNOWN	SYBR	None				28.8199	28.9155	0.2593							false	0.7547	true	3	22	1		N	N
C3	CV20G1_09	PT07-2	UNKNOWN	SYBR	None				28.7176	28.9155	0.2593							false	0.7547	true	3	22	1		N	N
C4	CV20G1_10	PT07-2	UNKNOWN	SYBR	None				28.9172	28.5569	0.3121							false	0.7547	true	3	20	1		N	Y
C5	CV20G1_10	PT07-2	UNKNOWN	SYBR	None				28.3717	28.5569	0.3121							false	0.7547	true	3	21	1		N	N
C6	CV20G1_10	PT07-2	UNKNOWN	SYBR	None				28.3817	28.5569	0.3121							false	0.7547	true	3	21	1		N	N
C7	CV20G1_11	PT07-2	UNKNOWN	SYBR	None				27.7877	27.5453	0.3209							false	0.7547	true	3	21	1		N	N
C8	CV20G1_11	PT07-2	UNKNOWN	SYBR	None				27.6667	27.5453	0.3209							false	0.7547	true	3	20	1		N	N
C9	CV20G1_11	PT07-2	UNKNOWN	SYBR	None				27.1814	27.5453	0.3209							false	0.7547	true	3	20	1		N	N
C10	CV20G1_12	PT07-2	UNKNOWN	SYBR	None				28.2482	28.29	0.0575							false	0.7547	true	3	21	1		N	N
C11	CV20G1_12	PT07-2	UNKNOWN	SYBR	None				28.2662	28.29	0.0575							false	0.7547	true	3	21	1		N	N
C12	CV20G1_12	PT07-2	UNKNOWN	SYBR	None				28.3556	28.29	0.0575							false	0.7547	true	3	21	1		N	N
D1	CV20G1_13	PT07-2	UNKNOWN	SYBR	None				26.8423	27.297	0.4171							false	0.7547	true	3	19	1		N	N
D2	CV20G1_13	PT07-2	UNKNOWN	SYBR	None				27.3867	27.297	0.4171							false	0.7547	true	3	20	1		N	N
D3	CV20G1_13	PT07-2	UNKNOWN	SYBR	None				27.6619	27.297	0.4171							false	0.7547	true	3	20	1		N	N
D4	CV20G1_14	PT07-2	UNKNOWN	SYBR	None				26.6328	26.9023	0.4632							false	0.7547	true	3	19	1		N	N
D5	CV20G1_14	PT07-2	UNKNOWN	SYBR	None				27.4371	26.9023	0.4632							false	0.7547	true	3	20	1		N	Y
D6	CV20G1_14	PT07-2	UNKNOWN	SYBR	None				26.6369	26.9023	0.4632							false	0.7547	true	3	19	1		N	N
D7	CV20G1_15	PT07-2	UNKNOWN	SYBR	None				26.3092	26.438	0.2836							false	0.7547	true	3	19	1		N	N
D8	CV20G1_15	PT07-2	UNKNOWN	SYBR	None				26.2416	26.438	0.2836							false	0.7547	true	3	19	1		N	N
D9	CV20G1_15	PT07-2	UNKNOWN	SYBR	None				26.7631	26.438	0.2836							false	0.7547	true	3	20	1		N	N
D10	CV20G1_16	PT07-2	UNKNOWN	SYBR	None				26.2003	26.5814	0.5044							false	0.7547	true	3	19	1		Y	N
D11	CV20G1_16	PT07-2	UNKNOWN	SYBR	None				27.1534	26.5814	0.5044							false	0.7547	true	3	20	1		Y	N
D12	CV20G1_16	PT07-2	UNKNOWN	SYBR	None				26.3906	26.5814	0.5044							false	0.7547	true	3	19	1		Y	N
E1	CV20G1_17	PT07-2	UNKNOWN	SYBR	None				31.2155	28.2605	2.5881							false	0.7547	true	3	23	1		Y	N
E2	CV20G1_17	PT07-2	UNKNOWN	SYBR	None				27.1698	28.2605	2.5881							false	0.7547	true	3	20	1		Y	N
E3	CV20G1_17	PT07-2	UNKNOWN	SYBR	None				26.3964	28.2605	2.5881							false	0.7547	true	3	19	1		Y	N
E4	CV20G1_18	PT07-2	UNKNOWN	SYBR	None				26.9178	27.2977	0.3308							false	0.7547	true	3	20	1		N	N
E5	CV20G1_18	PT07-2	UNKNOWN	SYBR	None				27.4529	27.2977	0.3308							false	0.7547	true	3	20	1		N	N
E6	CV20G1_18	PT07-2	UNKNOWN	SYBR	None				27.5223	27.2977	0.3308							false	0.7547	true	3	20	1		N	N
E7	CV20G1_19	PT07-2	UNKNOWN	SYBR	None				26.9531	26.9462	0.3259							false	0.7547	true	3	20	1		N	N
E8	CV20G1_19	PT07-2	UNKNOWN	SYBR	None				27.2687	26.9462	0.3259							false	0.7547	true	3	20	1		N	N
E9	CV20G1_19	PT07-2	UNKNOWN	SYBR	None				26.6169	26.9462	0.3259							false	0.7547	true	3	20	1		N	N
E10	CV20G1_20	PT07-2	UNKNOWN	SYBR	None				27.5272	27.2524	0.3244							false	0.7547	true	3	20	1		N	N
E11	CV20G1_20	PT07-2	UNKNOWN	SYBR	None				27.3353	27.2524	0.3244							false	0.7547	true	3	20	1		N	N
E12	CV20G1_20	PT07-2	UNKNOWN	SYBR	None				26.8945	27.2524	0.3244							false	0.7547	true	3	19	1		N	N
F1	CV20G1_21	PT07-2	UNKNOWN	SYBR	None				23.3607	23.2091	0.1339							false	0.7547	true	3	16	1		N	N
F2	CV20G1_21	PT07-2	UNKNOWN	SYBR	None				23.1592	23.2091	0.1339							false	0.7547	true	3	16	1		N	N
F3	CV20G1_21	PT07-2	UNKNOWN	SYBR	None				23.1073	23.2091	0.1339							false	0.7547	true	3	16	1		N	N
F4	CV20G1_22	PT07-2	UNKNOWN	SYBR	None				20.5571	20.6545	0.1087							false	0.7547	true	3	13	1		N	N
F5	CV20G1_22	PT07-2	UNKNOWN	SYBR	None				20.6347	20.6545	0.1087							false	0.7547	true	3	13	1		N	N
F6	CV20G1_22	PT07-2	UNKNOWN	SYBR	None				20.7718	20.6545	0.1087							false	0.7547	true	3	13	1		N	N
F7	CV20G1_23	PT07-2	UNKNOWN	SYBR	None				20.2009	20.1669	0.0546							false	0.7547	true	3	13	1		N	N
F8	CV20G1_23	PT07-2	UNKNOWN	SYBR	None				20.1959	20.1669	0.0546							false	0.7547	true	3	11	1		N	N
F9	CV20G1_23	PT07-2	UNKNOWN	SYBR	None				20.1038	20.1669	0.0546							false	0.7547	true	3	13	1		N	N
F10	CV20G1_24	PT07-2	UNKNOWN	SYBR	None				23.1977	23.2329	0.0327							false	0.7547	true	3	16	1		N	N
F11	CV20G1_24	PT07-2	UNKNOWN	SYBR	None				23.2386	23.2329	0.0327							false	0.7547	true	3	16	1		N	N
F12	CV20G1_24	PT07-2	UNKNOWN	SYBR	None				23.2624	23.2329	0.0327							false	0.7547	true	3	16	1		N	N
G1	CV20G1_25	PT07-2	UNKNOWN	SYBR	None				22.3755	22.465	0.2514							false	0.7547	true	3	15	1		N	N
G2	CV20G1_25	PT07-2	UNKNOWN	SYBR	None				22.2705	22.465	0.2514							false	0.7547	true	3	15	1		N	N
G3	CV20G1_25	PT07-2	UNKNOWN	SYBR	None				22.7489	22.465	0.2514							false	0.7547	true	3	15	1		N	N
G4	CV20G1_26	PT07-2	UNKNOWN	SYBR	None				21.719	21.6624	0.0507							false	0.7547	true	3	15	1		N	N
G5	CV20G1_26	PT07-2	UNKNOWN	SYBR	None				21.6472	21.6624	0.0507							false	0.7547	true	3	15	1		N	N
G6	CV20G1_26	PT07-2	UNKNOWN	SYBR	None				21.6211	21.6624	0.0507							false	0.7547	true	3	14	1		N	N
G7	CV20G1_27	PT07-2	UNKNOWN	SYBR	None				19.2411	19.1036	0.1245							false	0.7547	true	3	11	1		N	N
G8	CV20G1_27	PT07-2	UNKNOWN	SYBR	None				18.9987	19.1036	0.1245							false	0.7547	true	3	12	1		N	N
G9	CV20G1_27	PT07-2	UNKNOWN	SYBR	None				19.0711	19.1036	0.1245							false	0.7547	true	3	12	1		N	N
G10	CV20G1_28	PT07-2	UNKNOWN	SYBR	None				20.5354	20.5318	0.0359							false	0.7547	true	3	13	1		N	N
G11	CV20G1_28	PT07-2	UNKNOWN	SYBR	None				20.5657	20.5318	0.0359							false	0.7547	true	3	13	1		N	N
G12	CV20G1_28	PT07-2	UNKNOWN	SYBR	None				20.4943	20.5318	0.0359							false	0.7547	true	3	13	1		N	N
H1	CV20G1_29	PT07-2	UNKNOWN	SYBR	None				19.3853	19.3754	0.0122							false	0.7547	true	3	12	1		N	N
H2	CV20G1_29	PT07-2	UNKNOWN	SYBR	None				19.3618	19.3754	0.0122							false	0.7547	true	3	12	1		N	N
H3	CV20G1_29	PT07-2	UNKNOWN	SYBR	None				19.3792	19.3754	0.0122							false	0.7547	true	3	12	1		N	N
H4	CV20G1_30	PT07-2	UNKNOWN	SYBR	None				20.7123	20.7606	0.1206							false	0.7547	true	3	13	1		N	N
H5	CV20G1_30	PT07-2	UNKNOWN	SYBR	None				20.6716	20.7606	0.1206							false	0.7547	true	3	13	1		N	N
H6	CV20G1_30	PT07-2	UNKNOWN	SYBR	None				20.8979	20.7606	0.1206							false	0.7547	true	3	14	1		N	N

Analysis Type = Singleplex
Endogenous Control = PT07-2
RQ Min/Max Confidence Level = 95.0
Reference Sample = CV20G1_01
