# Supplementary material for: Dating Pupae of the Blow Fly Calliphora vicina Robineau–Desvoidy 1830 (Diptera: Calliphoridae) for Post Mortem Interval—Estimation: Validation of Molecular Age Markers
Source: Genes (Basel). 2018 Mar 9;9(3):153. doi: 10.3390/genes9030153 (PMC5867874; doi:10.3390/genes9030153)
Supplement: Supplementary file 1 [file genes-09-00153-s001.zip › S2/CV20/PT07-2_CV20G1_7-12_RUNdata.txt]

* Block Type = 96well
* Chemistry = SYBR_GREEN
* Experiment File Name = D:\RMIF_Doktorarbeit_BZ\Ergebnisse\MACE\OneStepRTqPCR\CV20G1_MACEMarker\PT07-2_CV20G1_7-12_RUN.eds
* Experiment Run End Time = Not Started
* Instrument Type = steponeplus
* Passive Reference = ROX

[Results]
Well	Sample Name	Target Name	Task	Reporter	Quencher	RQ	RQ Min	RQ Max	Cт	Cт Mean	Cт SD	ΔCт	ΔCт Mean	ΔCт SE	HK Control ΔCт Mean	HK Control ΔCт SE	ΔΔCт	Automatic Ct Threshold	Ct Threshold	Automatic Baseline	Baseline Start	Baseline End	Efficiency	Comments	HIGHSD
A1	CV20G1_31	PT07-2	UNKNOWN	SYBR	None				27.3	27.3684	0.0596							false	0.7547	true	3	19	1		N
A2	CV20G1_31	PT07-2	UNKNOWN	SYBR	None				27.4084	27.3684	0.0596							false	0.7547	true	3	20	1		N
A3	CV20G1_31	PT07-2	UNKNOWN	SYBR	None				27.397	27.3684	0.0596							false	0.7547	true	3	20	1		N
A4	CV20G1_32	PT07-2	UNKNOWN	SYBR	None				28.0625	28.133	0.0675							false	0.7547	true	3	21	1		N
A5	CV20G1_32	PT07-2	UNKNOWN	SYBR	None				28.1393	28.133	0.0675							false	0.7547	true	3	21	1		N
A6	CV20G1_32	PT07-2	UNKNOWN	SYBR	None				28.1971	28.133	0.0675							false	0.7547	true	3	21	1		N
A7	CV20G1_33	PT07-2	UNKNOWN	SYBR	None				24.3807	24.5136	0.1488							false	0.7547	true	3	17	1		N
A8	CV20G1_33	PT07-2	UNKNOWN	SYBR	None				24.4857	24.5136	0.1488							false	0.7547	true	3	17	1		N
A9	CV20G1_33	PT07-2	UNKNOWN	SYBR	None				24.6744	24.5136	0.1488							false	0.7547	true	3	17	1		N
A10	CV20G1_34	PT07-2	UNKNOWN	SYBR	None				24.5909	24.2721	0.2987							false	0.7547	true	3	18	1		N
A11	CV20G1_34	PT07-2	UNKNOWN	SYBR	None				24.2266	24.2721	0.2987							false	0.7547	true	3	17	1		N
A12	CV20G1_34	PT07-2	UNKNOWN	SYBR	None				23.9988	24.2721	0.2987							false	0.7547	true	3	16	1		N
B1	CV20G1_35	PT07-2	UNKNOWN	SYBR	None				24.3874	24.3356	0.0871							false	0.7547	true	3	17	1		N
B2	CV20G1_35	PT07-2	UNKNOWN	SYBR	None				24.3845	24.3356	0.0871							false	0.7547	true	3	17	1		N
B3	CV20G1_35	PT07-2	UNKNOWN	SYBR	None				24.235	24.3356	0.0871							false	0.7547	true	3	17	1		N
B4	CV20G1_36	PT07-2	UNKNOWN	SYBR	None				28.6925	28.8036	0.1085							false	0.7547	true	3	22	1		N
B5	CV20G1_36	PT07-2	UNKNOWN	SYBR	None				28.8087	28.8036	0.1085							false	0.7547	true	3	21	1		N
B6	CV20G1_36	PT07-2	UNKNOWN	SYBR	None				28.9094	28.8036	0.1085							false	0.7547	true	3	21	1		N
B7	CV20G1_37	PT07-2	UNKNOWN	SYBR	None				28.5216	28.5587	0.0371							false	0.7547	true	3	21	1		N
B8	CV20G1_37	PT07-2	UNKNOWN	SYBR	None				28.5959	28.5587	0.0371							false	0.7547	true	3	21	1		N
B9	CV20G1_37	PT07-2	UNKNOWN	SYBR	None				28.5585	28.5587	0.0371							false	0.7547	true	3	21	1		N
B10	CV20G1_38	PT07-2	UNKNOWN	SYBR	None				27.8312	28.6911	1.3601							false	0.7547	true	3	21	1		Y
B11	CV20G1_38	PT07-2	UNKNOWN	SYBR	None				30.2591	28.6911	1.3601							false	0.7547	true	3	23	1		Y
B12	CV20G1_38	PT07-2	UNKNOWN	SYBR	None				27.9831	28.6911	1.3601							false	0.7547	true	3	21	1		Y
C1	CV20G1_39	PT07-2	UNKNOWN	SYBR	None				27.0037	26.9702	0.2475							false	0.7547	true	3	20	1		N
C2	CV20G1_39	PT07-2	UNKNOWN	SYBR	None				27.1992	26.9702	0.2475							false	0.7547	true	3	20	1		N
C3	CV20G1_39	PT07-2	UNKNOWN	SYBR	None				26.7076	26.9702	0.2475							false	0.7547	true	3	19	1		N
C4	CV20G1_40	PT07-2	UNKNOWN	SYBR	None				28.1728	28.4216	0.2897							false	0.7547	true	3	21	1		N
C5	CV20G1_40	PT07-2	UNKNOWN	SYBR	None				28.7397	28.4216	0.2897							false	0.7547	true	3	21	1		N
C6	CV20G1_40	PT07-2	UNKNOWN	SYBR	None				28.3523	28.4216	0.2897							false	0.7547	true	3	21	1		N
C7	CV20G1_41	PT07-2	UNKNOWN	SYBR	None				28.993	28.8244	0.1463							false	0.7547	true	3	22	1		N
C8	CV20G1_41	PT07-2	UNKNOWN	SYBR	None				28.7313	28.8244	0.1463							false	0.7547	true	3	21	1		N
C9	CV20G1_41	PT07-2	UNKNOWN	SYBR	None				28.7489	28.8244	0.1463							false	0.7547	true	3	22	1		N
C10	CV20G1_42	PT07-2	UNKNOWN	SYBR	None				28.4842	28.4786	0.2284							false	0.7547	true	3	21	1		N
C11	CV20G1_42	PT07-2	UNKNOWN	SYBR	None				28.7042	28.4786	0.2284							false	0.7547	true	3	21	1		N
C12	CV20G1_42	PT07-2	UNKNOWN	SYBR	None				28.2475	28.4786	0.2284							false	0.7547	true	3	21	1		N
D1	CV20G1_43	PT07-2	UNKNOWN	SYBR	None				28.3904	28.361	0.1267							false	0.7547	true	3	21	1		N
D2	CV20G1_43	PT07-2	UNKNOWN	SYBR	None				28.4704	28.361	0.1267							false	0.7547	true	3	21	1		N
D3	CV20G1_43	PT07-2	UNKNOWN	SYBR	None				28.2222	28.361	0.1267							false	0.7547	true	3	21	1		N
D4	CV20G1_44	PT07-2	UNKNOWN	SYBR	None				28.4116	28.3949	0.1272							false	0.7547	true	3	21	1		N
D5	CV20G1_44	PT07-2	UNKNOWN	SYBR	None				28.2602	28.3949	0.1272							false	0.7547	true	3	22	1		N
D6	CV20G1_44	PT07-2	UNKNOWN	SYBR	None				28.5129	28.3949	0.1272							false	0.7547	true	3	21	1		N
D7	CV20G1_45	PT07-2	UNKNOWN	SYBR	None				28.4665	28.5712	0.2243							false	0.7547	true	3	21	1		N
D8	CV20G1_45	PT07-2	UNKNOWN	SYBR	None				28.4185	28.5712	0.2243							false	0.7547	true	3	21	1		N
D9	CV20G1_45	PT07-2	UNKNOWN	SYBR	None				28.8287	28.5712	0.2243							false	0.7547	true	3	22	1		N
D10	CV20G1_46	PT07-2	UNKNOWN	SYBR	None				27.807	27.9836	0.1658							false	0.7547	true	3	21	1		N
D11	CV20G1_46	PT07-2	UNKNOWN	SYBR	None				28.1359	27.9836	0.1658							false	0.7547	true	3	21	1		N
D12	CV20G1_46	PT07-2	UNKNOWN	SYBR	None				28.0079	27.9836	0.1658							false	0.7547	true	3	21	1		N
E1	CV20G1_47	PT07-2	UNKNOWN	SYBR	None				25.8125	25.7624	0.1876							false	0.7547	true	3	19	1		N
E2	CV20G1_47	PT07-2	UNKNOWN	SYBR	None				25.5549	25.7624	0.1876							false	0.7547	true	3	18	1		N
E3	CV20G1_47	PT07-2	UNKNOWN	SYBR	None				25.9199	25.7624	0.1876							false	0.7547	true	3	19	1		N
E4	CV20G1_48	PT07-2	UNKNOWN	SYBR	None				26.7706	26.8613	0.1132							false	0.7547	true	3	20	1		N
E5	CV20G1_48	PT07-2	UNKNOWN	SYBR	None				26.9882	26.8613	0.1132							false	0.7547	true	3	20	1		N
E6	CV20G1_48	PT07-2	UNKNOWN	SYBR	None				26.8252	26.8613	0.1132							false	0.7547	true	3	19	1		N
E7	CV20G1_49	PT07-2	UNKNOWN	SYBR	None				28.3094	28.0948	0.1987							false	0.7547	true	3	21	1		N
E8	CV20G1_49	PT07-2	UNKNOWN	SYBR	None				28.0579	28.0948	0.1987							false	0.7547	true	3	21	1		N
E9	CV20G1_49	PT07-2	UNKNOWN	SYBR	None				27.9171	28.0948	0.1987							false	0.7547	true	3	20	1		N
E10	CV20G1_50	PT07-2	UNKNOWN	SYBR	None				27.4711	27.4357	0.0311							false	0.7547	true	3	21	1		N
E11	CV20G1_50	PT07-2	UNKNOWN	SYBR	None				27.423	27.4357	0.0311							false	0.7547	true	3	20	1		N
E12	CV20G1_50	PT07-2	UNKNOWN	SYBR	None				27.413	27.4357	0.0311							false	0.7547	true	3	21	1		N
F1	CV20G1_51	PT07-2	UNKNOWN	SYBR	None				28.6288	28.4642	0.159							false	0.7547	true	3	21	1		N
F2	CV20G1_51	PT07-2	UNKNOWN	SYBR	None				28.4525	28.4642	0.159							false	0.7547	true	3	21	1		N
F3	CV20G1_51	PT07-2	UNKNOWN	SYBR	None				28.3113	28.4642	0.159							false	0.7547	true	3	21	1		N
F4	CV20G1_52	PT07-2	UNKNOWN	SYBR	None				28.9618	29.1173	0.4087							false	0.7547	true	3	22	1		N
F5	CV20G1_52	PT07-2	UNKNOWN	SYBR	None				29.581	29.1173	0.4087							false	0.7547	true	3	23	1		N
F6	CV20G1_52	PT07-2	UNKNOWN	SYBR	None				28.8093	29.1173	0.4087							false	0.7547	true	3	21	1		N
F7	CV20G1_53	PT07-2	UNKNOWN	SYBR	None				26.9643	26.964	0.0135							false	0.7547	true	3	20	1		N
F8	CV20G1_53	PT07-2	UNKNOWN	SYBR	None				26.9774	26.964	0.0135							false	0.7547	true	3	20	1		N
F9	CV20G1_53	PT07-2	UNKNOWN	SYBR	None				26.9504	26.964	0.0135							false	0.7547	true	3	20	1		N
F10	CV20G1_54	PT07-2	UNKNOWN	SYBR	None				26.8077	26.9236	0.1847							false	0.7547	true	3	19	1		N
F11	CV20G1_54	PT07-2	UNKNOWN	SYBR	None				26.8265	26.9236	0.1847							false	0.7547	true	3	20	1		N
F12	CV20G1_54	PT07-2	UNKNOWN	SYBR	None				27.1366	26.9236	0.1847							false	0.7547	true	3	20	1		N
G1	CV20G1_55	PT07-2	UNKNOWN	SYBR	None				25.5439	25.7692	0.2151							false	0.7547	true	3	18	1		N
G2	CV20G1_55	PT07-2	UNKNOWN	SYBR	None				25.9725	25.7692	0.2151							false	0.7547	true	3	18	1		N
G3	CV20G1_55	PT07-2	UNKNOWN	SYBR	None				25.7911	25.7692	0.2151							false	0.7547	true	3	19	1		N
G4	CV20G1_56	PT07-2	UNKNOWN	SYBR	None				27.9689	27.817	0.1338							false	0.7547	true	3	21	1		N
G5	CV20G1_56	PT07-2	UNKNOWN	SYBR	None				27.7169	27.817	0.1338							false	0.7547	true	3	21	1		N
G6	CV20G1_56	PT07-2	UNKNOWN	SYBR	None				27.7653	27.817	0.1338							false	0.7547	true	3	21	1		N
G7	CV20G1_57	PT07-2	UNKNOWN	SYBR	None				28.2197	28.0155	0.511							false	0.7547	true	3	21	1		Y
G8	CV20G1_57	PT07-2	UNKNOWN	SYBR	None				27.4339	28.0155	0.511							false	0.7547	true	3	20	1		Y
G9	CV20G1_57	PT07-2	UNKNOWN	SYBR	None				28.3928	28.0155	0.511							false	0.7547	true	3	21	1		Y
G10	CV20G1_58	PT07-2	UNKNOWN	SYBR	None				29.9206	30.0821	0.1468							false	0.7547	true	3	23	1		N
G11	CV20G1_58	PT07-2	UNKNOWN	SYBR	None				30.1185	30.0821	0.1468							false	0.7547	true	3	23	1		N
G12	CV20G1_58	PT07-2	UNKNOWN	SYBR	None				30.2072	30.0821	0.1468							false	0.7547	true	3	23	1		N
H1	CV20G1_59	PT07-2	UNKNOWN	SYBR	None				27.8007	27.5192	0.2486							false	0.7547	true	3	20	1		N
H2	CV20G1_59	PT07-2	UNKNOWN	SYBR	None				27.4277	27.5192	0.2486							false	0.7547	true	3	20	1		N
H3	CV20G1_59	PT07-2	UNKNOWN	SYBR	None				27.3293	27.5192	0.2486							false	0.7547	true	3	20	1		N
H4	CV20G1_60	PT07-2	UNKNOWN	SYBR	None				27.385	27.6732	0.5282							false	0.7547	true	3	20	1		Y
H5	CV20G1_60	PT07-2	UNKNOWN	SYBR	None				28.2828	27.6732	0.5282							false	0.7547	true	3	21	1		Y
H6	CV20G1_60	PT07-2	UNKNOWN	SYBR	None				27.3517	27.6732	0.5282							false	0.7547	true	3	20	1		Y

Analysis Type = Singleplex
Endogenous Control = PT07-2
RQ Min/Max Confidence Level = 95.0
Reference Sample = CV20G1_31
