# Supplementary material for: Dating Pupae of the Blow Fly Calliphora vicina Robineau–Desvoidy 1830 (Diptera: Calliphoridae) for Post Mortem Interval—Estimation: Validation of Molecular Age Markers
Source: Genes (Basel). 2018 Mar 9;9(3):153. doi: 10.3390/genes9030153 (PMC5867874; doi:10.3390/genes9030153)
Supplement: Supplementary file 1 [file genes-09-00153-s001.zip › S2/CV20/PT08-1_CV20G1_1-6_RUNdata.txt]

* Block Type = 96well
* Chemistry = SYBR_GREEN
* Experiment File Name = D:\RMIF_Doktorarbeit_BZ\Ergebnisse\MACE\OneStepRTqPCR\CV20G1_MACEMarker\ExpRunsCV20G1\PT08-1_CV20G1_1-6.eds
* Experiment Run End Time = Not Started
* Instrument Type = steponeplus
* Passive Reference = ROX

[Results]
Well	Sample Name	Target Name	Task	Reporter	Quencher	RQ	RQ Min	RQ Max	Cт	Cт Mean	Cт SD	ΔCт	ΔCт Mean	ΔCт SE	HK Control ΔCт Mean	HK Control ΔCт SE	ΔΔCт	Automatic Ct Threshold	Ct Threshold	Automatic Baseline	Baseline Start	Baseline End	Efficiency	Comments	BADROX	NOSIGNAL	EXPFAIL
A1	CV20G1_01	PT08-1	UNKNOWN	SYBR	None				27.8844	28.007	0.1062							false	0.6505	true	3	21	1		N	N	N
A2	CV20G1_01	PT08-1	UNKNOWN	SYBR	None				28.0653	28.007	0.1062							false	0.6505	true	3	21	1		N	N	N
A3	CV20G1_01	PT08-1	UNKNOWN	SYBR	None				28.0713	28.007	0.1062							false	0.6505	true	3	21	1		N	N	N
A4	CV20G1_02	PT08-1	UNKNOWN	SYBR	None				27.7789	27.8061	0.0354							false	0.6505	true	3	21	1		N	N	N
A5	CV20G1_02	PT08-1	UNKNOWN	SYBR	None				27.8461	27.8061	0.0354							false	0.6505	true	3	21	1		N	N	N
A6	CV20G1_02	PT08-1	UNKNOWN	SYBR	None				27.7932	27.8061	0.0354							false	0.6505	true	3	21	1		N	N	N
A7	CV20G1_03	PT08-1	UNKNOWN	SYBR	None				27.6545	27.636	0.0943							false	0.6505	true	3	21	1		N	N	N
A8	CV20G1_03	PT08-1	UNKNOWN	SYBR	None				27.5338	27.636	0.0943							false	0.6505	true	3	21	1		N	N	N
A9	CV20G1_03	PT08-1	UNKNOWN	SYBR	None				27.7196	27.636	0.0943							false	0.6505	true	3	21	1		N	N	N
A10	CV20G1_04	PT08-1	UNKNOWN	SYBR	None				28.0672	27.9914	0.0838							false	0.6505	true	3	21	1		N	N	N
A11	CV20G1_04	PT08-1	UNKNOWN	SYBR	None				27.9013	27.9914	0.0838							false	0.6505	true	3	21	1		N	N	N
A12	CV20G1_04	PT08-1	UNKNOWN	SYBR	None				28.0056	27.9914	0.0838							false	0.6505	true	3	21	1		N	N	N
B1	CV20G1_05	PT08-1	UNKNOWN	SYBR	None				28.5983	28.4183	0.1647							false	0.6505	true	3	22	1		N	N	N
B2	CV20G1_05	PT08-1	UNKNOWN	SYBR	None				28.2752	28.4183	0.1647							false	0.6505	true	3	21	1		N	N	N
B3	CV20G1_05	PT08-1	UNKNOWN	SYBR	None				28.3814	28.4183	0.1647							false	0.6505	true	3	21	1		N	N	N
B4	CV20G1_06	PT08-1	UNKNOWN	SYBR	None				26.5283	26.5616	0.0544							false	0.6505	true	3	20	1		N	N	N
B5	CV20G1_06	PT08-1	UNKNOWN	SYBR	None				26.5321	26.5616	0.0544							false	0.6505	true	3	20	1		N	N	N
B6	CV20G1_06	PT08-1	UNKNOWN	SYBR	None				26.6244	26.5616	0.0544							false	0.6505	true	3	20	1		N	N	N
B7	CV20G1_07	PT08-1	UNKNOWN	SYBR	None				26.8051	26.9137	0.0956							false	0.6505	true	3	20	1		N	N	N
B8	CV20G1_07	PT08-1	UNKNOWN	SYBR	None				26.951	26.9137	0.0956							false	0.6505	true	3	20	1		N	N	N
B9	CV20G1_07	PT08-1	UNKNOWN	SYBR	None				26.9851	26.9137	0.0956							false	0.6505	true	3	20	1		N	N	N
B10	CV20G1_08	PT08-1	UNKNOWN	SYBR	None				27.824	27.6741	0.1621							false	0.6505	true	3	21	1		N	N	N
B11	CV20G1_08	PT08-1	UNKNOWN	SYBR	None				27.5022	27.6741	0.1621							false	0.6505	true	3	21	1		N	N	N
B12	CV20G1_08	PT08-1	UNKNOWN	SYBR	None				27.6962	27.6741	0.1621							false	0.6505	true	3	21	1		N	N	N
C1	CV20G1_09	PT08-1	UNKNOWN	SYBR	None				27.1768	27.2087	0.0527							false	0.6505	true	3	20	1		N	N	N
C2	CV20G1_09	PT08-1	UNKNOWN	SYBR	None				27.2696	27.2087	0.0527							false	0.6505	true	3	20	1		N	N	N
C3	CV20G1_09	PT08-1	UNKNOWN	SYBR	None				27.1798	27.2087	0.0527							false	0.6505	true	3	20	1		N	N	N
C4	CV20G1_10	PT08-1	UNKNOWN	SYBR	None				26.5155	26.45	0.0813							false	0.6505	true	3	20	1		N	N	N
C5	CV20G1_10	PT08-1	UNKNOWN	SYBR	None				26.359	26.45	0.0813							false	0.6505	true	3	20	1		N	N	N
C6	CV20G1_10	PT08-1	UNKNOWN	SYBR	None				26.4755	26.45	0.0813							false	0.6505	true	3	20	1		N	N	N
C7	CV20G1_11	PT08-1	UNKNOWN	SYBR	None				26.317	26.3548	0.0748							false	0.6505	true	3	19	1		N	N	N
C8	CV20G1_11	PT08-1	UNKNOWN	SYBR	None				26.3064	26.3548	0.0748							false	0.6505	true	3	19	1		N	N	N
C9	CV20G1_11	PT08-1	UNKNOWN	SYBR	None				26.441	26.3548	0.0748							false	0.6505	true	3	20	1		N	N	N
C10	CV20G1_12	PT08-1	UNKNOWN	SYBR	None				26.7101	26.6884	0.1017							false	0.6505	true	3	20	1		N	N	N
C11	CV20G1_12	PT08-1	UNKNOWN	SYBR	None				26.7774	26.6884	0.1017							false	0.6505	true	3	20	1		N	N	N
C12	CV20G1_12	PT08-1	UNKNOWN	SYBR	None				26.5775	26.6884	0.1017							false	0.6505	true	3	20	1		N	N	N
D1	CV20G1_13	PT08-1	UNKNOWN	SYBR	None				26.1642	26.209	0.0727							false	0.6505	true	3	20	1		N	N	N
D2	CV20G1_13	PT08-1	UNKNOWN	SYBR	None				26.1698	26.209	0.0727							false	0.6505	true	3	20	1		N	N	N
D3	CV20G1_13	PT08-1	UNKNOWN	SYBR	None				26.2929	26.209	0.0727							false	0.6505	true	3	20	1		N	N	N
D4	CV20G1_14	PT08-1	UNKNOWN	SYBR	None				26.3111	26.3712	0.0755							false	0.6505	true	3	20	1		N	N	N
D5	CV20G1_14	PT08-1	UNKNOWN	SYBR	None				26.3466	26.3712	0.0755							false	0.6505	true	3	20	1		N	N	N
D6	CV20G1_14	PT08-1	UNKNOWN	SYBR	None				26.4558	26.3712	0.0755							false	0.6505	true	3	20	1		N	N	N
D7	CV20G1_15	PT08-1	UNKNOWN	SYBR	None				25.9279	26.2161	0.2501							false	0.6505	true	3	19	1		N	N	N
D8	CV20G1_15	PT08-1	UNKNOWN	SYBR	None				26.3441	26.2161	0.2501							false	0.6505	true	3	19	1		N	N	N
D9	CV20G1_15	PT08-1	UNKNOWN	SYBR	None				26.3763	26.2161	0.2501							false	0.6505	true	3	20	1		N	N	N
D10	CV20G1_16	PT08-1	UNKNOWN	SYBR	None				Undetermined	25.6105	0.0653							false	0.6505	true	3	39	1		Y	Y	Y
D11	CV20G1_16	PT08-1	UNKNOWN	SYBR	None				25.5643	25.6105	0.0653							false	0.6505	true	3	19	1		N	N	N
D12	CV20G1_16	PT08-1	UNKNOWN	SYBR	None				25.6567	25.6105	0.0653							false	0.6505	true	3	19	1		N	N	N
E1	CV20G1_17	PT08-1	UNKNOWN	SYBR	None				25.3785	25.3876	0.0708							false	0.6505	true	3	18	1		N	N	N
E2	CV20G1_17	PT08-1	UNKNOWN	SYBR	None				25.3217	25.3876	0.0708							false	0.6505	true	3	19	1		N	N	N
E3	CV20G1_17	PT08-1	UNKNOWN	SYBR	None				25.4625	25.3876	0.0708							false	0.6505	true	3	19	1		N	N	N
E4	CV20G1_18	PT08-1	UNKNOWN	SYBR	None				25.5568	25.5379	0.0175							false	0.6505	true	3	19	1		N	N	N
E5	CV20G1_18	PT08-1	UNKNOWN	SYBR	None				25.5347	25.5379	0.0175							false	0.6505	true	3	19	1		N	N	N
E6	CV20G1_18	PT08-1	UNKNOWN	SYBR	None				25.5223	25.5379	0.0175							false	0.6505	true	3	18	1		N	N	N
E7	CV20G1_19	PT08-1	UNKNOWN	SYBR	None				25.4421	25.4126	0.0716							false	0.6505	true	3	18	1		N	N	N
E8	CV20G1_19	PT08-1	UNKNOWN	SYBR	None				25.3309	25.4126	0.0716							false	0.6505	true	3	19	1		N	N	N
E9	CV20G1_19	PT08-1	UNKNOWN	SYBR	None				25.4647	25.4126	0.0716							false	0.6505	true	3	19	1		N	N	N
E10	CV20G1_20	PT08-1	UNKNOWN	SYBR	None				25.4855	25.522	0.0439							false	0.6505	true	3	19	1		N	N	N
E11	CV20G1_20	PT08-1	UNKNOWN	SYBR	None				25.5097	25.522	0.0439							false	0.6505	true	3	19	1		N	N	N
E12	CV20G1_20	PT08-1	UNKNOWN	SYBR	None				25.5707	25.522	0.0439							false	0.6505	true	3	19	1		N	N	N
F1	CV20G1_21	PT08-1	UNKNOWN	SYBR	None				26.0071	26.1881	0.1944							false	0.6505	true	3	19	1		N	N	N
F2	CV20G1_21	PT08-1	UNKNOWN	SYBR	None				26.1636	26.1881	0.1944							false	0.6505	true	3	19	1		N	N	N
F3	CV20G1_21	PT08-1	UNKNOWN	SYBR	None				26.3936	26.1881	0.1944							false	0.6505	true	3	19	1		N	N	N
F4	CV20G1_22	PT08-1	UNKNOWN	SYBR	None				26.3799	26.5198	0.1605							false	0.6505	true	3	20	1		N	N	N
F5	CV20G1_22	PT08-1	UNKNOWN	SYBR	None				26.4844	26.5198	0.1605							false	0.6505	true	3	20	1		N	N	N
F6	CV20G1_22	PT08-1	UNKNOWN	SYBR	None				26.6951	26.5198	0.1605							false	0.6505	true	3	20	1		N	N	N
F7	CV20G1_23	PT08-1	UNKNOWN	SYBR	None				27.1822	27.1998	0.0532							false	0.6505	true	3	20	1		N	N	N
F8	CV20G1_23	PT08-1	UNKNOWN	SYBR	None				27.2596	27.1998	0.0532							false	0.6505	true	3	21	1		N	N	N
F9	CV20G1_23	PT08-1	UNKNOWN	SYBR	None				27.1576	27.1998	0.0532							false	0.6505	true	3	20	1		N	N	N
F10	CV20G1_24	PT08-1	UNKNOWN	SYBR	None				26.3079	26.1762	0.1503							false	0.6505	true	3	19	1		N	N	N
F11	CV20G1_24	PT08-1	UNKNOWN	SYBR	None				26.0124	26.1762	0.1503							false	0.6505	true	3	19	1		N	N	N
F12	CV20G1_24	PT08-1	UNKNOWN	SYBR	None				26.2083	26.1762	0.1503							false	0.6505	true	3	19	1		N	N	N
G1	CV20G1_25	PT08-1	UNKNOWN	SYBR	None				26.0932	26.2563	0.1423							false	0.6505	true	3	19	1		N	N	N
G2	CV20G1_25	PT08-1	UNKNOWN	SYBR	None				26.3213	26.2563	0.1423							false	0.6505	true	3	20	1		N	N	N
G3	CV20G1_25	PT08-1	UNKNOWN	SYBR	None				26.3545	26.2563	0.1423							false	0.6505	true	3	20	1		N	N	N
G7	CV20G1_27	PT08-1	UNKNOWN	SYBR	None				27.1456	27.3088	0.2135							false	0.6505	true	3	20	1		N	N	N
G8	CV20G1_27	PT08-1	UNKNOWN	SYBR	None				27.5504	27.3088	0.2135							false	0.6505	true	3	21	1		N	N	N
G9	CV20G1_27	PT08-1	UNKNOWN	SYBR	None				27.2304	27.3088	0.2135							false	0.6505	true	3	21	1		N	N	N
G10	CV20G1_28	PT08-1	UNKNOWN	SYBR	None				27.0946	27.0535	0.0664							false	0.6505	true	3	20	1		N	N	N
G11	CV20G1_28	PT08-1	UNKNOWN	SYBR	None				26.9768	27.0535	0.0664							false	0.6505	true	3	20	1		N	N	N
G12	CV20G1_28	PT08-1	UNKNOWN	SYBR	None				27.089	27.0535	0.0664							false	0.6505	true	3	20	1		N	N	N
H1	CV20G1_29	PT08-1	UNKNOWN	SYBR	None				26.5801	26.6496	0.0615							false	0.6505	true	3	20	1		N	N	N
H2	CV20G1_29	PT08-1	UNKNOWN	SYBR	None				26.6715	26.6496	0.0615							false	0.6505	true	3	20	1		N	N	N
H3	CV20G1_29	PT08-1	UNKNOWN	SYBR	None				26.6972	26.6496	0.0615							false	0.6505	true	3	20	1		N	N	N
H4	CV20G1_30	PT08-1	UNKNOWN	SYBR	None				27.2046	27.2541	0.0687							false	0.6505	true	3	20	1		N	N	N
H5	CV20G1_30	PT08-1	UNKNOWN	SYBR	None				27.2253	27.2541	0.0687							false	0.6505	true	3	20	1		N	N	N
H6	CV20G1_30	PT08-1	UNKNOWN	SYBR	None				27.3325	27.2541	0.0687							false	0.6505	true	3	20	1		N	N	N

Analysis Type = Singleplex
Endogenous Control = PT08-1
RQ Min/Max Confidence Level = 95.0
Reference Sample = CV20G1_01
