# Supplementary material for: Dating Pupae of the Blow Fly Calliphora vicina Robineau–Desvoidy 1830 (Diptera: Calliphoridae) for Post Mortem Interval—Estimation: Validation of Molecular Age Markers
Source: Genes (Basel). 2018 Mar 9;9(3):153. doi: 10.3390/genes9030153 (PMC5867874; doi:10.3390/genes9030153)
Supplement: Supplementary file 1 [file genes-09-00153-s001.zip › S2/CV20/PT08-1_CV20G1_7-12_RUNdata.txt]

* Block Type = 96well
* Chemistry = SYBR_GREEN
* Experiment File Name = D:\RMIF_Doktorarbeit_BZ\Ergebnisse\MACE\OneStepRTqPCR\CV20G1_MACEMarker\PT08-1_CV20G1_7-12.eds
* Experiment Run End Time = Not Started
* Instrument Type = steponeplus
* Passive Reference = ROX

[Results]
Well	Sample Name	Target Name	Task	Reporter	Quencher	RQ	RQ Min	RQ Max	Cт	Cт Mean	Cт SD	ΔCт	ΔCт Mean	ΔCт SE	HK Control ΔCт Mean	HK Control ΔCт SE	ΔΔCт	Automatic Ct Threshold	Ct Threshold	Automatic Baseline	Baseline Start	Baseline End	Efficiency	Comments
A1	CV20G1_31	PT08-1	UNKNOWN	SYBR	None				25.8473	26.0867	0.2095							false	0.6505	true	3	19	1	
A2	CV20G1_31	PT08-1	UNKNOWN	SYBR	None				26.2359	26.0867	0.2095							false	0.6505	true	3	19	1	
A3	CV20G1_31	PT08-1	UNKNOWN	SYBR	None				26.177	26.0867	0.2095							false	0.6505	true	3	19	1	
A4	CV20G1_32	PT08-1	UNKNOWN	SYBR	None				26.6464	26.7512	0.1257							false	0.6505	true	3	20	1	
A5	CV20G1_32	PT08-1	UNKNOWN	SYBR	None				26.7167	26.7512	0.1257							false	0.6505	true	3	20	1	
A6	CV20G1_32	PT08-1	UNKNOWN	SYBR	None				26.8905	26.7512	0.1257							false	0.6505	true	3	20	1	
A7	CV20G1_33	PT08-1	UNKNOWN	SYBR	None				25.8757	25.9787	0.0941							false	0.6505	true	3	19	1	
A8	CV20G1_33	PT08-1	UNKNOWN	SYBR	None				26.0603	25.9787	0.0941							false	0.6505	true	3	19	1	
A9	CV20G1_33	PT08-1	UNKNOWN	SYBR	None				25.9999	25.9787	0.0941							false	0.6505	true	3	19	1	
A10	CV20G1_34	PT08-1	UNKNOWN	SYBR	None				25.9349	25.9095	0.0225							false	0.6505	true	3	19	1	
A11	CV20G1_34	PT08-1	UNKNOWN	SYBR	None				25.9015	25.9095	0.0225							false	0.6505	true	3	19	1	
A12	CV20G1_34	PT08-1	UNKNOWN	SYBR	None				25.8921	25.9095	0.0225							false	0.6505	true	3	19	1	
B1	CV20G1_35	PT08-1	UNKNOWN	SYBR	None				25.8178	25.9406	0.1484							false	0.6505	true	3	19	1	
B2	CV20G1_35	PT08-1	UNKNOWN	SYBR	None				25.8984	25.9406	0.1484							false	0.6505	true	3	19	1	
B3	CV20G1_35	PT08-1	UNKNOWN	SYBR	None				26.1055	25.9406	0.1484							false	0.6505	true	3	19	1	
B4	CV20G1_36	PT08-1	UNKNOWN	SYBR	None				27.5754	27.8226	0.2164							false	0.6505	true	3	21	1	
B5	CV20G1_36	PT08-1	UNKNOWN	SYBR	None				27.9155	27.8226	0.2164							false	0.6505	true	3	21	1	
B6	CV20G1_36	PT08-1	UNKNOWN	SYBR	None				27.977	27.8226	0.2164							false	0.6505	true	3	21	1	
B7	CV20G1_37	PT08-1	UNKNOWN	SYBR	None				27.8584	28.0126	0.1737							false	0.6505	true	3	21	1	
B8	CV20G1_37	PT08-1	UNKNOWN	SYBR	None				28.2008	28.0126	0.1737							false	0.6505	true	3	22	1	
B9	CV20G1_37	PT08-1	UNKNOWN	SYBR	None				27.9785	28.0126	0.1737							false	0.6505	true	3	21	1	
B10	CV20G1_38	PT08-1	UNKNOWN	SYBR	None				28.3535	28.4342	0.2371							false	0.6505	true	3	21	1	
B11	CV20G1_38	PT08-1	UNKNOWN	SYBR	None				28.7011	28.4342	0.2371							false	0.6505	true	3	22	1	
B12	CV20G1_38	PT08-1	UNKNOWN	SYBR	None				28.2479	28.4342	0.2371							false	0.6505	true	3	22	1	
C1	CV20G1_39	PT08-1	UNKNOWN	SYBR	None				27.8839	28.0067	0.1459							false	0.6505	true	3	22	1	
C2	CV20G1_39	PT08-1	UNKNOWN	SYBR	None				28.1681	28.0067	0.1459							false	0.6505	true	3	21	1	
C3	CV20G1_39	PT08-1	UNKNOWN	SYBR	None				27.9681	28.0067	0.1459							false	0.6505	true	3	21	1	
C4	CV20G1_40	PT08-1	UNKNOWN	SYBR	None				28.1685	28.0526	0.1291							false	0.6505	true	3	22	1	
C5	CV20G1_40	PT08-1	UNKNOWN	SYBR	None				28.0758	28.0526	0.1291							false	0.6505	true	3	21	1	
C6	CV20G1_40	PT08-1	UNKNOWN	SYBR	None				27.9135	28.0526	0.1291							false	0.6505	true	3	21	1	
C7	CV20G1_41	PT08-1	UNKNOWN	SYBR	None				27.5281	27.8255	0.2582							false	0.6505	true	3	21	1	
C8	CV20G1_41	PT08-1	UNKNOWN	SYBR	None				27.9922	27.8255	0.2582							false	0.6505	true	3	21	1	
C9	CV20G1_41	PT08-1	UNKNOWN	SYBR	None				27.9562	27.8255	0.2582							false	0.6505	true	3	21	1	
C10	CV20G1_42	PT08-1	UNKNOWN	SYBR	None				29.6094	29.6345	0.183							false	0.6505	true	3	23	1	
C11	CV20G1_42	PT08-1	UNKNOWN	SYBR	None				29.8287	29.6345	0.183							false	0.6505	true	3	23	1	
C12	CV20G1_42	PT08-1	UNKNOWN	SYBR	None				29.4653	29.6345	0.183							false	0.6505	true	3	23	1	
D1	CV20G1_43	PT08-1	UNKNOWN	SYBR	None				28.8806	28.8593	0.0226							false	0.6505	true	3	22	1	
D2	CV20G1_43	PT08-1	UNKNOWN	SYBR	None				28.8356	28.8593	0.0226							false	0.6505	true	3	22	1	
D3	CV20G1_43	PT08-1	UNKNOWN	SYBR	None				28.8618	28.8593	0.0226							false	0.6505	true	3	22	1	
D4	CV20G1_44	PT08-1	UNKNOWN	SYBR	None				28.9974	28.8622	0.334							false	0.6505	true	3	22	1	
D5	CV20G1_44	PT08-1	UNKNOWN	SYBR	None				29.1074	28.8622	0.334							false	0.6505	true	3	22	1	
D6	CV20G1_44	PT08-1	UNKNOWN	SYBR	None				28.4818	28.8622	0.334							false	0.6505	true	3	22	1	
D7	CV20G1_45	PT08-1	UNKNOWN	SYBR	None				28.9588	28.9635	0.0658							false	0.6505	true	3	22	1	
D8	CV20G1_45	PT08-1	UNKNOWN	SYBR	None				28.9001	28.9635	0.0658							false	0.6505	true	3	22	1	
D9	CV20G1_45	PT08-1	UNKNOWN	SYBR	None				29.0314	28.9635	0.0658							false	0.6505	true	3	22	1	
E1	CV20G1_47	PT08-1	UNKNOWN	SYBR	None				26.806	26.352	0.433							false	0.6505	true	3	20	1	
E2	CV20G1_47	PT08-1	UNKNOWN	SYBR	None				25.9437	26.352	0.433							false	0.6505	true	3	19	1	
E3	CV20G1_47	PT08-1	UNKNOWN	SYBR	None				26.3062	26.352	0.433							false	0.6505	true	3	19	1	
E4	CV20G1_48	PT08-1	UNKNOWN	SYBR	None				26.6698	26.6502	0.0254							false	0.6505	true	3	19	1	
E5	CV20G1_48	PT08-1	UNKNOWN	SYBR	None				26.6593	26.6502	0.0254							false	0.6505	true	3	20	1	
E6	CV20G1_48	PT08-1	UNKNOWN	SYBR	None				26.6214	26.6502	0.0254							false	0.6505	true	3	20	1	
E7	CV20G1_49	PT08-1	UNKNOWN	SYBR	None				26.6172	26.6819	0.2134							false	0.6505	true	3	19	1	
E8	CV20G1_49	PT08-1	UNKNOWN	SYBR	None				26.5083	26.6819	0.2134							false	0.6505	true	3	19	1	
E9	CV20G1_49	PT08-1	UNKNOWN	SYBR	None				26.9202	26.6819	0.2134							false	0.6505	true	3	20	1	
E10	CV20G1_50	PT08-1	UNKNOWN	SYBR	None				26.3041	26.0871	0.1882							false	0.6505	true	3	19	1	
E11	CV20G1_50	PT08-1	UNKNOWN	SYBR	None				25.9879	26.0871	0.1882							false	0.6505	true	3	19	1	
E12	CV20G1_50	PT08-1	UNKNOWN	SYBR	None				25.9692	26.0871	0.1882							false	0.6505	true	3	19	1	
F1	CV20G1_51	PT08-1	UNKNOWN	SYBR	None				26.2322	25.9924	0.3856							false	0.6505	true	3	19	1	
F2	CV20G1_51	PT08-1	UNKNOWN	SYBR	None				26.1975	25.9924	0.3856							false	0.6505	true	3	19	1	
F3	CV20G1_51	PT08-1	UNKNOWN	SYBR	None				25.5476	25.9924	0.3856							false	0.6505	true	3	18	1	
F4	CV20G1_52	PT08-1	UNKNOWN	SYBR	None				28.5674	28.2882	0.2971							false	0.6505	true	3	21	1	
F5	CV20G1_52	PT08-1	UNKNOWN	SYBR	None				28.3214	28.2882	0.2971							false	0.6505	true	3	22	1	
F6	CV20G1_52	PT08-1	UNKNOWN	SYBR	None				27.9759	28.2882	0.2971							false	0.6505	true	3	21	1	
F7	CV20G1_53	PT08-1	UNKNOWN	SYBR	None				28.6016	28.9392	0.3417							false	0.6505	true	3	22	1	
F8	CV20G1_53	PT08-1	UNKNOWN	SYBR	None				29.2849	28.9392	0.3417							false	0.6505	true	3	22	1	
F9	CV20G1_53	PT08-1	UNKNOWN	SYBR	None				28.9313	28.9392	0.3417							false	0.6505	true	3	22	1	
F10	CV20G1_54	PT08-1	UNKNOWN	SYBR	None				26.4736	26.6522	0.2037							false	0.6505	true	3	19	1	
F11	CV20G1_54	PT08-1	UNKNOWN	SYBR	None				26.874	26.6522	0.2037							false	0.6505	true	3	20	1	
F12	CV20G1_54	PT08-1	UNKNOWN	SYBR	None				26.6091	26.6522	0.2037							false	0.6505	true	3	20	1	
G1	CV20G1_55	PT08-1	UNKNOWN	SYBR	None				26.1768	25.9252	0.2511							false	0.6505	true	3	19	1	
G2	CV20G1_55	PT08-1	UNKNOWN	SYBR	None				25.9243	25.9252	0.2511							false	0.6505	true	3	20	1	
G3	CV20G1_55	PT08-1	UNKNOWN	SYBR	None				25.6745	25.9252	0.2511							false	0.6505	true	3	19	1	
G4	CV20G1_56	PT08-1	UNKNOWN	SYBR	None				27.3229	27.3229	0.4362							false	0.6505	true	3	20	1	
G5	CV20G1_56	PT08-1	UNKNOWN	SYBR	None				27.759	27.3229	0.4362							false	0.6505	true	3	21	1	
G6	CV20G1_56	PT08-1	UNKNOWN	SYBR	None				26.8867	27.3229	0.4362							false	0.6505	true	3	20	1	
G7	CV20G1_57	PT08-1	UNKNOWN	SYBR	None				25.4811	25.6914	0.2674							false	0.6505	true	3	19	1	
G8	CV20G1_57	PT08-1	UNKNOWN	SYBR	None				25.6007	25.6914	0.2674							false	0.6505	true	3	18	1	
G9	CV20G1_57	PT08-1	UNKNOWN	SYBR	None				25.9924	25.6914	0.2674							false	0.6505	true	3	19	1	
H1	CV20G1_59	PT08-1	UNKNOWN	SYBR	None				26.9091	26.7075	0.1798							false	0.6505	true	3	20	1	
H2	CV20G1_59	PT08-1	UNKNOWN	SYBR	None				26.5637	26.7075	0.1798							false	0.6505	true	3	20	1	
H3	CV20G1_59	PT08-1	UNKNOWN	SYBR	None				26.6498	26.7075	0.1798							false	0.6505	true	3	20	1	
H4	CV20G1_60	PT08-1	UNKNOWN	SYBR	None				26.4001	26.3604	0.1378							false	0.6505	true	3	20	1	
H5	CV20G1_60	PT08-1	UNKNOWN	SYBR	None				26.474	26.3604	0.1378							false	0.6505	true	3	19	1	
H6	CV20G1_60	PT08-1	UNKNOWN	SYBR	None				26.2072	26.3604	0.1378							false	0.6505	true	3	19	1	

Analysis Type = Singleplex
Endogenous Control = PT08-1
RQ Min/Max Confidence Level = 95.0
Reference Sample = CV20G1_31
