# Supplementary material for: Dating Pupae of the Blow Fly Calliphora vicina Robineau–Desvoidy 1830 (Diptera: Calliphoridae) for Post Mortem Interval—Estimation: Validation of Molecular Age Markers
Source: Genes (Basel). 2018 Mar 9;9(3):153. doi: 10.3390/genes9030153 (PMC5867874; doi:10.3390/genes9030153)
Supplement: Supplementary file 1 [file genes-09-00153-s001.zip › S2/CV20/PT08-2_CV20G1_1-6_RUNdata.txt]

* Block Type = 96well
* Chemistry = SYBR_GREEN
* Experiment File Name = D:\RMIF_Doktorarbeit_BZ\Ergebnisse\MACE\OneStepRTqPCR\CV20G1_MACEMarker\PT08-2_CV20G1_1-6_RUN.eds
* Experiment Run End Time = Not Started
* Instrument Type = steponeplus
* Passive Reference = ROX

[Results]
Well	Sample Name	Target Name	Task	Reporter	Quencher	RQ	RQ Min	RQ Max	Cт	Cт Mean	Cт SD	ΔCт	ΔCт Mean	ΔCт SE	HK Control ΔCт Mean	HK Control ΔCт SE	ΔΔCт	Automatic Ct Threshold	Ct Threshold	Automatic Baseline	Baseline Start	Baseline End	Efficiency	Comments
A1	CV20G1_01	PT08-2	UNKNOWN	SYBR	None				26.5298	26.6326	0.0893							false	0.442	true	3	20	1	
A2	CV20G1_01	PT08-2	UNKNOWN	SYBR	None				26.6766	26.6326	0.0893							false	0.442	true	3	20	1	
A3	CV20G1_01	PT08-2	UNKNOWN	SYBR	None				26.6913	26.6326	0.0893							false	0.442	true	3	21	1	
A4	CV20G1_02	PT08-2	UNKNOWN	SYBR	None				26.6903	26.7589	0.1108							false	0.442	true	3	21	1	
A5	CV20G1_02	PT08-2	UNKNOWN	SYBR	None				26.8867	26.7589	0.1108							false	0.442	true	3	21	1	
A6	CV20G1_02	PT08-2	UNKNOWN	SYBR	None				26.6996	26.7589	0.1108							false	0.442	true	3	21	1	
A7	CV20G1_03	PT08-2	UNKNOWN	SYBR	None				25.8687	25.8744	0.0621							false	0.442	true	3	20	1	
A8	CV20G1_03	PT08-2	UNKNOWN	SYBR	None				25.9391	25.8744	0.0621							false	0.442	true	3	19	1	
A9	CV20G1_03	PT08-2	UNKNOWN	SYBR	None				25.8154	25.8744	0.0621							false	0.442	true	3	19	1	
A10	CV20G1_04	PT08-2	UNKNOWN	SYBR	None				26.3002	26.3425	0.0459							false	0.442	true	3	20	1	
A11	CV20G1_04	PT08-2	UNKNOWN	SYBR	None				26.3359	26.3425	0.0459							false	0.442	true	3	20	1	
A12	CV20G1_04	PT08-2	UNKNOWN	SYBR	None				26.3913	26.3425	0.0459							false	0.442	true	3	20	1	
B1	CV20G1_05	PT08-2	UNKNOWN	SYBR	None				26.9625	26.8871	0.0989							false	0.442	true	3	20	1	
B2	CV20G1_05	PT08-2	UNKNOWN	SYBR	None				26.9237	26.8871	0.0989							false	0.442	true	3	21	1	
B3	CV20G1_05	PT08-2	UNKNOWN	SYBR	None				26.7752	26.8871	0.0989							false	0.442	true	3	21	1	
B4	CV20G1_06	PT08-2	UNKNOWN	SYBR	None				25.5534	25.6816	0.1121							false	0.442	true	3	19	1	
B5	CV20G1_06	PT08-2	UNKNOWN	SYBR	None				25.7305	25.6816	0.1121							false	0.442	true	3	20	1	
B6	CV20G1_06	PT08-2	UNKNOWN	SYBR	None				25.761	25.6816	0.1121							false	0.442	true	3	20	1	
B7	CV20G1_07	PT08-2	UNKNOWN	SYBR	None				26.5632	26.5523	0.0278							false	0.442	true	3	20	1	
B8	CV20G1_07	PT08-2	UNKNOWN	SYBR	None				26.573	26.5523	0.0278							false	0.442	true	3	20	1	
B9	CV20G1_07	PT08-2	UNKNOWN	SYBR	None				26.5207	26.5523	0.0278							false	0.442	true	3	20	1	
B10	CV20G1_08	PT08-2	UNKNOWN	SYBR	None				25.659	25.6658	0.0752							false	0.442	true	3	20	1	
B11	CV20G1_08	PT08-2	UNKNOWN	SYBR	None				25.5943	25.6658	0.0752							false	0.442	true	3	20	1	
B12	CV20G1_08	PT08-2	UNKNOWN	SYBR	None				25.7442	25.6658	0.0752							false	0.442	true	3	20	1	
C1	CV20G1_09	PT08-2	UNKNOWN	SYBR	None				25.8057	25.8609	0.0503							false	0.442	true	3	20	1	
C2	CV20G1_09	PT08-2	UNKNOWN	SYBR	None				25.9039	25.8609	0.0503							false	0.442	true	3	20	1	
C3	CV20G1_09	PT08-2	UNKNOWN	SYBR	None				25.8731	25.8609	0.0503							false	0.442	true	3	20	1	
C4	CV20G1_10	PT08-2	UNKNOWN	SYBR	None				25.7287	25.8174	0.0877							false	0.442	true	3	19	1	
C5	CV20G1_10	PT08-2	UNKNOWN	SYBR	None				25.9042	25.8174	0.0877							false	0.442	true	3	20	1	
C6	CV20G1_10	PT08-2	UNKNOWN	SYBR	None				25.8192	25.8174	0.0877							false	0.442	true	3	19	1	
C7	CV20G1_11	PT08-2	UNKNOWN	SYBR	None				26.0385	26.1091	0.0992							false	0.442	true	3	20	1	
C8	CV20G1_11	PT08-2	UNKNOWN	SYBR	None				26.2225	26.1091	0.0992							false	0.442	true	3	20	1	
C9	CV20G1_11	PT08-2	UNKNOWN	SYBR	None				26.0663	26.1091	0.0992							false	0.442	true	3	20	1	
C10	CV20G1_12	PT08-2	UNKNOWN	SYBR	None				25.7839	25.8738	0.1111							false	0.442	true	3	19	1	
C11	CV20G1_12	PT08-2	UNKNOWN	SYBR	None				25.8394	25.8738	0.1111							false	0.442	true	3	20	1	
C12	CV20G1_12	PT08-2	UNKNOWN	SYBR	None				25.9981	25.8738	0.1111							false	0.442	true	3	20	1	
D1	CV20G1_13	PT08-2	UNKNOWN	SYBR	None				25.9229	25.9004	0.0217							false	0.442	true	3	20	1	
D2	CV20G1_13	PT08-2	UNKNOWN	SYBR	None				25.8988	25.9004	0.0217							false	0.442	true	3	20	1	
D3	CV20G1_13	PT08-2	UNKNOWN	SYBR	None				25.8796	25.9004	0.0217							false	0.442	true	3	20	1	
D4	CV20G1_14	PT08-2	UNKNOWN	SYBR	None				25.8569	25.8362	0.0607							false	0.442	true	3	20	1	
D5	CV20G1_14	PT08-2	UNKNOWN	SYBR	None				25.7678	25.8362	0.0607							false	0.442	true	3	20	1	
D6	CV20G1_14	PT08-2	UNKNOWN	SYBR	None				25.8838	25.8362	0.0607							false	0.442	true	3	20	1	
D7	CV20G1_15	PT08-2	UNKNOWN	SYBR	None				26.0032	25.9973	0.01							false	0.442	true	3	20	1	
D8	CV20G1_15	PT08-2	UNKNOWN	SYBR	None				26.003	25.9973	0.01							false	0.442	true	3	20	1	
D9	CV20G1_15	PT08-2	UNKNOWN	SYBR	None				25.9858	25.9973	0.01							false	0.442	true	3	20	1	
D10	CV20G1_16	PT08-2	UNKNOWN	SYBR	None				25.8973	26.0715	0.1508							false	0.442	true	3	19	1	
D11	CV20G1_16	PT08-2	UNKNOWN	SYBR	None				26.1607	26.0715	0.1508							false	0.442	true	3	20	1	
D12	CV20G1_16	PT08-2	UNKNOWN	SYBR	None				26.1564	26.0715	0.1508							false	0.442	true	3	20	1	
E1	CV20G1_17	PT08-2	UNKNOWN	SYBR	None				25.8569	25.8476	0.0129							false	0.442	true	3	20	1	
E2	CV20G1_17	PT08-2	UNKNOWN	SYBR	None				25.853	25.8476	0.0129							false	0.442	true	3	20	1	
E3	CV20G1_17	PT08-2	UNKNOWN	SYBR	None				25.8329	25.8476	0.0129							false	0.442	true	3	20	1	
E4	CV20G1_18	PT08-2	UNKNOWN	SYBR	None				26.0654	25.9886	0.0702							false	0.442	true	3	19	1	
E5	CV20G1_18	PT08-2	UNKNOWN	SYBR	None				25.9728	25.9886	0.0702							false	0.442	true	3	20	1	
E6	CV20G1_18	PT08-2	UNKNOWN	SYBR	None				25.9278	25.9886	0.0702							false	0.442	true	3	20	1	
E7	CV20G1_19	PT08-2	UNKNOWN	SYBR	None				25.7144	25.7854	0.1082							false	0.442	true	3	19	1	
E8	CV20G1_19	PT08-2	UNKNOWN	SYBR	None				25.7319	25.7854	0.1082							false	0.442	true	3	20	1	
E9	CV20G1_19	PT08-2	UNKNOWN	SYBR	None				25.9099	25.7854	0.1082							false	0.442	true	3	19	1	
E10	CV20G1_20	PT08-2	UNKNOWN	SYBR	None				25.6777	25.623	0.0613							false	0.442	true	3	19	1	
E11	CV20G1_20	PT08-2	UNKNOWN	SYBR	None				25.5567	25.623	0.0613							false	0.442	true	3	19	1	
E12	CV20G1_20	PT08-2	UNKNOWN	SYBR	None				25.6347	25.623	0.0613							false	0.442	true	3	19	1	
F1	CV20G1_21	PT08-2	UNKNOWN	SYBR	None				25.798	25.8478	0.044							false	0.442	true	3	20	1	
F2	CV20G1_21	PT08-2	UNKNOWN	SYBR	None				25.8813	25.8478	0.044							false	0.442	true	3	20	1	
F3	CV20G1_21	PT08-2	UNKNOWN	SYBR	None				25.8643	25.8478	0.044							false	0.442	true	3	20	1	
F4	CV20G1_22	PT08-2	UNKNOWN	SYBR	None				25.4582	25.5278	0.0998							false	0.442	true	3	19	1	
F5	CV20G1_22	PT08-2	UNKNOWN	SYBR	None				25.4831	25.5278	0.0998							false	0.442	true	3	19	1	
F6	CV20G1_22	PT08-2	UNKNOWN	SYBR	None				25.6421	25.5278	0.0998							false	0.442	true	3	19	1	
F7	CV20G1_23	PT08-2	UNKNOWN	SYBR	None				26.2183	26.2384	0.0797							false	0.442	true	3	20	1	
F8	CV20G1_23	PT08-2	UNKNOWN	SYBR	None				26.3262	26.2384	0.0797							false	0.442	true	3	20	1	
F9	CV20G1_23	PT08-2	UNKNOWN	SYBR	None				26.1707	26.2384	0.0797							false	0.442	true	3	20	1	
F10	CV20G1_24	PT08-2	UNKNOWN	SYBR	None				24.7219	24.8439	0.1087							false	0.442	true	3	19	1	
F11	CV20G1_24	PT08-2	UNKNOWN	SYBR	None				24.8795	24.8439	0.1087							false	0.442	true	3	19	1	
F12	CV20G1_24	PT08-2	UNKNOWN	SYBR	None				24.9303	24.8439	0.1087							false	0.442	true	3	19	1	
G1	CV20G1_25	PT08-2	UNKNOWN	SYBR	None				25.3778	25.3966	0.0943							false	0.442	true	3	19	1	
G2	CV20G1_25	PT08-2	UNKNOWN	SYBR	None				25.3131	25.3966	0.0943							false	0.442	true	3	19	1	
G3	CV20G1_25	PT08-2	UNKNOWN	SYBR	None				25.4988	25.3966	0.0943							false	0.442	true	3	19	1	
G7	CV20G1_27	PT08-2	UNKNOWN	SYBR	None				25.5089	25.518	0.0336							false	0.442	true	3	19	1	
G8	CV20G1_27	PT08-2	UNKNOWN	SYBR	None				25.4898	25.518	0.0336							false	0.442	true	3	19	1	
G9	CV20G1_27	PT08-2	UNKNOWN	SYBR	None				25.5553	25.518	0.0336							false	0.442	true	3	20	1	
G10	CV20G1_28	PT08-2	UNKNOWN	SYBR	None				24.9746	25.0993	0.1145							false	0.442	true	3	19	1	
G11	CV20G1_28	PT08-2	UNKNOWN	SYBR	None				25.1236	25.0993	0.1145							false	0.442	true	3	18	1	
G12	CV20G1_28	PT08-2	UNKNOWN	SYBR	None				25.1996	25.0993	0.1145							false	0.442	true	3	19	1	
H1	CV20G1_29	PT08-2	UNKNOWN	SYBR	None				26.0219	26.0653	0.0575							false	0.442	true	3	20	1	
H2	CV20G1_29	PT08-2	UNKNOWN	SYBR	None				26.1305	26.0653	0.0575							false	0.442	true	3	20	1	
H3	CV20G1_29	PT08-2	UNKNOWN	SYBR	None				26.0434	26.0653	0.0575							false	0.442	true	3	20	1	
H4	CV20G1_30	PT08-2	UNKNOWN	SYBR	None				26.0747	26.0895	0.0325							false	0.442	true	3	20	1	
H5	CV20G1_30	PT08-2	UNKNOWN	SYBR	None				26.1268	26.0895	0.0325							false	0.442	true	3	20	1	
H6	CV20G1_30	PT08-2	UNKNOWN	SYBR	None				26.0671	26.0895	0.0325							false	0.442	true	3	20	1	

Analysis Type = Singleplex
Endogenous Control = PT08-2
RQ Min/Max Confidence Level = 95.0
Reference Sample = CV20G1_01
