# Supplementary material for: Dating Pupae of the Blow Fly Calliphora vicina Robineau–Desvoidy 1830 (Diptera: Calliphoridae) for Post Mortem Interval—Estimation: Validation of Molecular Age Markers
Source: Genes (Basel). 2018 Mar 9;9(3):153. doi: 10.3390/genes9030153 (PMC5867874; doi:10.3390/genes9030153)
Supplement: Supplementary file 1 [file genes-09-00153-s001.zip › S2/CV20/PT08-2_CV20G1_7-12_RUNdata.txt]

* Block Type = 96well
* Chemistry = SYBR_GREEN
* Experiment File Name = D:\RMIF_Doktorarbeit_BZ\Ergebnisse\MACE\OneStepRTqPCR\CV20G1_MACEMarker\PT08-2_CV20G1_7-12_RUN.eds
* Experiment Run End Time = Not Started
* Instrument Type = steponeplus
* Passive Reference = ROX

[Results]
Well	Sample Name	Target Name	Task	Reporter	Quencher	RQ	RQ Min	RQ Max	Cт	Cт Mean	Cт SD	ΔCт	ΔCт Mean	ΔCт SE	HK Control ΔCт Mean	HK Control ΔCт SE	ΔΔCт	Automatic Ct Threshold	Ct Threshold	Automatic Baseline	Baseline Start	Baseline End	Efficiency	Comments
A1	CV20G1_31	PT08-2	UNKNOWN	SYBR	None				21.1751	21.1025	0.0802							false	0.442	true	3	15	1	
A2	CV20G1_31	PT08-2	UNKNOWN	SYBR	None				21.1162	21.1025	0.0802							false	0.442	true	3	15	1	
A3	CV20G1_31	PT08-2	UNKNOWN	SYBR	None				21.0163	21.1025	0.0802							false	0.442	true	3	15	1	
A4	CV20G1_32	PT08-2	UNKNOWN	SYBR	None				21.3594	21.3657	0.0375							false	0.442	true	3	15	1	
A5	CV20G1_32	PT08-2	UNKNOWN	SYBR	None				21.3318	21.3657	0.0375							false	0.442	true	3	15	1	
A6	CV20G1_32	PT08-2	UNKNOWN	SYBR	None				21.4059	21.3657	0.0375							false	0.442	true	3	15	1	
A7	CV20G1_33	PT08-2	UNKNOWN	SYBR	None				19.8625	19.8975	0.0326							false	0.442	true	3	13	1	
A8	CV20G1_33	PT08-2	UNKNOWN	SYBR	None				19.9269	19.8975	0.0326							false	0.442	true	3	13	1	
A9	CV20G1_33	PT08-2	UNKNOWN	SYBR	None				19.9031	19.8975	0.0326							false	0.442	true	3	14	1	
A10	CV20G1_34	PT08-2	UNKNOWN	SYBR	None				20.1624	20.1261	0.0474							false	0.442	true	3	14	1	
A11	CV20G1_34	PT08-2	UNKNOWN	SYBR	None				20.0725	20.1261	0.0474							false	0.442	true	3	13	1	
A12	CV20G1_34	PT08-2	UNKNOWN	SYBR	None				20.1434	20.1261	0.0474							false	0.442	true	3	13	1	
B1	CV20G1_35	PT08-2	UNKNOWN	SYBR	None				20.6955	20.7093	0.0384							false	0.442	true	3	14	1	
B2	CV20G1_35	PT08-2	UNKNOWN	SYBR	None				20.7527	20.7093	0.0384							false	0.442	true	3	14	1	
B3	CV20G1_35	PT08-2	UNKNOWN	SYBR	None				20.6797	20.7093	0.0384							false	0.442	true	3	14	1	
B4	CV20G1_36	PT08-2	UNKNOWN	SYBR	None				25.2964	25.2383	0.0631							false	0.442	true	3	19	1	
B5	CV20G1_36	PT08-2	UNKNOWN	SYBR	None				25.1712	25.2383	0.0631							false	0.442	true	3	19	1	
B6	CV20G1_36	PT08-2	UNKNOWN	SYBR	None				25.2474	25.2383	0.0631							false	0.442	true	3	19	1	
B7	CV20G1_37	PT08-2	UNKNOWN	SYBR	None				24.8805	24.9311	0.0794							false	0.442	true	3	18	1	
B8	CV20G1_37	PT08-2	UNKNOWN	SYBR	None				24.8902	24.9311	0.0794							false	0.442	true	3	18	1	
B9	CV20G1_37	PT08-2	UNKNOWN	SYBR	None				25.0226	24.9311	0.0794							false	0.442	true	3	19	1	
B10	CV20G1_38	PT08-2	UNKNOWN	SYBR	None				25.7713	25.849	0.147							false	0.442	true	3	19	1	
B11	CV20G1_38	PT08-2	UNKNOWN	SYBR	None				25.7572	25.849	0.147							false	0.442	true	3	19	1	
B12	CV20G1_38	PT08-2	UNKNOWN	SYBR	None				26.0186	25.849	0.147							false	0.442	true	3	20	1	
C1	CV20G1_39	PT08-2	UNKNOWN	SYBR	None				24.8177	24.8347	0.0155							false	0.442	true	3	19	1	
C2	CV20G1_39	PT08-2	UNKNOWN	SYBR	None				24.8382	24.8347	0.0155							false	0.442	true	3	19	1	
C3	CV20G1_39	PT08-2	UNKNOWN	SYBR	None				24.8481	24.8347	0.0155							false	0.442	true	3	19	1	
C4	CV20G1_40	PT08-2	UNKNOWN	SYBR	None				23.9573	23.8564	0.1016							false	0.442	true	3	17	1	
C5	CV20G1_40	PT08-2	UNKNOWN	SYBR	None				23.7541	23.8564	0.1016							false	0.442	true	3	17	1	
C6	CV20G1_40	PT08-2	UNKNOWN	SYBR	None				23.8578	23.8564	0.1016							false	0.442	true	3	17	1	
C7	CV20G1_41	PT08-2	UNKNOWN	SYBR	None				25.575	25.6604	0.112							false	0.442	true	3	19	1	
C8	CV20G1_41	PT08-2	UNKNOWN	SYBR	None				25.619	25.6604	0.112							false	0.442	true	3	19	1	
C9	CV20G1_41	PT08-2	UNKNOWN	SYBR	None				25.7871	25.6604	0.112							false	0.442	true	3	19	1	
C10	CV20G1_42	PT08-2	UNKNOWN	SYBR	None				25.8811	25.9055	0.0559							false	0.442	true	3	19	1	
C11	CV20G1_42	PT08-2	UNKNOWN	SYBR	None				25.866	25.9055	0.0559							false	0.442	true	3	19	1	
C12	CV20G1_42	PT08-2	UNKNOWN	SYBR	None				25.9694	25.9055	0.0559							false	0.442	true	3	19	1	
D1	CV20G1_43	PT08-2	UNKNOWN	SYBR	None				25.6301	25.6429	0.0125							false	0.442	true	3	20	1	
D2	CV20G1_43	PT08-2	UNKNOWN	SYBR	None				25.6435	25.6429	0.0125							false	0.442	true	3	20	1	
D3	CV20G1_43	PT08-2	UNKNOWN	SYBR	None				25.6552	25.6429	0.0125							false	0.442	true	3	20	1	
D4	CV20G1_44	PT08-2	UNKNOWN	SYBR	None				25.379	25.3559	0.0206							false	0.442	true	3	19	1	
D5	CV20G1_44	PT08-2	UNKNOWN	SYBR	None				25.3396	25.3559	0.0206							false	0.442	true	3	20	1	
D6	CV20G1_44	PT08-2	UNKNOWN	SYBR	None				25.349	25.3559	0.0206							false	0.442	true	3	19	1	
D7	CV20G1_45	PT08-2	UNKNOWN	SYBR	None				24.6351	24.6509	0.0138							false	0.442	true	3	18	1	
D8	CV20G1_45	PT08-2	UNKNOWN	SYBR	None				24.6577	24.6509	0.0138							false	0.442	true	3	18	1	
D9	CV20G1_45	PT08-2	UNKNOWN	SYBR	None				24.6599	24.6509	0.0138							false	0.442	true	3	18	1	
D10	CV20G1_46	PT08-2	UNKNOWN	SYBR	None				25.7494	25.842	0.0864							false	0.442	true	3	19	1	
D11	CV20G1_46	PT08-2	UNKNOWN	SYBR	None				25.856	25.842	0.0864							false	0.442	true	3	20	1	
D12	CV20G1_46	PT08-2	UNKNOWN	SYBR	None				25.9205	25.842	0.0864							false	0.442	true	3	20	1	
E1	CV20G1_47	PT08-2	UNKNOWN	SYBR	None				25.976	25.9458	0.0737							false	0.442	true	3	20	1	
E2	CV20G1_47	PT08-2	UNKNOWN	SYBR	None				25.9996	25.9458	0.0737							false	0.442	true	3	20	1	
E3	CV20G1_47	PT08-2	UNKNOWN	SYBR	None				25.8618	25.9458	0.0737							false	0.442	true	3	19	1	
E4	CV20G1_48	PT08-2	UNKNOWN	SYBR	None				26.5367	26.5522	0.0389							false	0.442	true	3	20	1	
E5	CV20G1_48	PT08-2	UNKNOWN	SYBR	None				26.5235	26.5522	0.0389							false	0.442	true	3	20	1	
E6	CV20G1_48	PT08-2	UNKNOWN	SYBR	None				26.5965	26.5522	0.0389							false	0.442	true	3	20	1	
E7	CV20G1_49	PT08-2	UNKNOWN	SYBR	None				26.5408	26.577	0.0314							false	0.442	true	3	21	1	
E8	CV20G1_49	PT08-2	UNKNOWN	SYBR	None				26.5973	26.577	0.0314							false	0.442	true	3	20	1	
E9	CV20G1_49	PT08-2	UNKNOWN	SYBR	None				26.5928	26.577	0.0314							false	0.442	true	3	20	1	
E10	CV20G1_50	PT08-2	UNKNOWN	SYBR	None				26.5563	26.5128	0.0964							false	0.442	true	3	21	1	
E11	CV20G1_50	PT08-2	UNKNOWN	SYBR	None				26.4023	26.5128	0.0964							false	0.442	true	3	20	1	
E12	CV20G1_50	PT08-2	UNKNOWN	SYBR	None				26.5798	26.5128	0.0964							false	0.442	true	3	21	1	
F1	CV20G1_51	PT08-2	UNKNOWN	SYBR	None				27.4936	27.4078	0.0826							false	0.442	true	3	21	1	
F2	CV20G1_51	PT08-2	UNKNOWN	SYBR	None				27.4009	27.4078	0.0826							false	0.442	true	3	21	1	
F3	CV20G1_51	PT08-2	UNKNOWN	SYBR	None				27.3288	27.4078	0.0826							false	0.442	true	3	21	1	
F4	CV20G1_52	PT08-2	UNKNOWN	SYBR	None				28.2825	28.3819	0.0884							false	0.442	true	3	22	1	
F5	CV20G1_52	PT08-2	UNKNOWN	SYBR	None				28.4115	28.3819	0.0884							false	0.442	true	3	22	1	
F6	CV20G1_52	PT08-2	UNKNOWN	SYBR	None				28.4518	28.3819	0.0884							false	0.442	true	3	22	1	
F7	CV20G1_53	PT08-2	UNKNOWN	SYBR	None				28.1025	28.0734	0.0688							false	0.442	true	3	22	1	
F8	CV20G1_53	PT08-2	UNKNOWN	SYBR	None				27.9948	28.0734	0.0688							false	0.442	true	3	22	1	
F9	CV20G1_53	PT08-2	UNKNOWN	SYBR	None				28.1228	28.0734	0.0688							false	0.442	true	3	22	1	
F10	CV20G1_54	PT08-2	UNKNOWN	SYBR	None				27.7578	27.8036	0.144							false	0.442	true	3	22	1	
F11	CV20G1_54	PT08-2	UNKNOWN	SYBR	None				27.6881	27.8036	0.144							false	0.442	true	3	22	1	
F12	CV20G1_54	PT08-2	UNKNOWN	SYBR	None				27.965	27.8036	0.144							false	0.442	true	3	22	1	
G1	CV20G1_55	PT08-2	UNKNOWN	SYBR	None				26.3863	26.3274	0.1162							false	0.442	true	3	20	1	
G2	CV20G1_55	PT08-2	UNKNOWN	SYBR	None				26.1936	26.3274	0.1162							false	0.442	true	3	20	1	
G3	CV20G1_55	PT08-2	UNKNOWN	SYBR	None				26.4025	26.3274	0.1162							false	0.442	true	3	20	1	
G4	CV20G1_56	PT08-2	UNKNOWN	SYBR	None				27.5274	27.4899	0.0334							false	0.442	true	3	21	1	
G5	CV20G1_56	PT08-2	UNKNOWN	SYBR	None				27.479	27.4899	0.0334							false	0.442	true	3	21	1	
G6	CV20G1_56	PT08-2	UNKNOWN	SYBR	None				27.4633	27.4899	0.0334							false	0.442	true	3	21	1	
G7	CV20G1_57	PT08-2	UNKNOWN	SYBR	None				26.1411	26.1806	0.0399							false	0.442	true	3	20	1	
G8	CV20G1_57	PT08-2	UNKNOWN	SYBR	None				26.221	26.1806	0.0399							false	0.442	true	3	20	1	
G9	CV20G1_57	PT08-2	UNKNOWN	SYBR	None				26.1796	26.1806	0.0399							false	0.442	true	3	20	1	
G10	CV20G1_58	PT08-2	UNKNOWN	SYBR	None				28.3327	28.3471	0.0162							false	0.442	true	3	22	1	
G11	CV20G1_58	PT08-2	UNKNOWN	SYBR	None				28.3646	28.3471	0.0162							false	0.442	true	3	22	1	
G12	CV20G1_58	PT08-2	UNKNOWN	SYBR	None				28.344	28.3471	0.0162							false	0.442	true	3	22	1	
H1	CV20G1_59	PT08-2	UNKNOWN	SYBR	None				26.6647	26.5382	0.1214							false	0.442	true	3	21	1	
H2	CV20G1_59	PT08-2	UNKNOWN	SYBR	None				26.5273	26.5382	0.1214							false	0.442	true	3	20	1	
H3	CV20G1_59	PT08-2	UNKNOWN	SYBR	None				26.4225	26.5382	0.1214							false	0.442	true	3	20	1	
H4	CV20G1_60	PT08-2	UNKNOWN	SYBR	None				26.8372	26.8277	0.0291							false	0.442	true	3	21	1	
H5	CV20G1_60	PT08-2	UNKNOWN	SYBR	None				26.8508	26.8277	0.0291							false	0.442	true	3	21	1	
H6	CV20G1_60	PT08-2	UNKNOWN	SYBR	None				26.795	26.8277	0.0291							false	0.442	true	3	21	1	

Analysis Type = Singleplex
Endogenous Control = PT08-2
RQ Min/Max Confidence Level = 95.0
Reference Sample = CV20G1_31
