# Supplementary material for: Dating Pupae of the Blow Fly Calliphora vicina Robineau–Desvoidy 1830 (Diptera: Calliphoridae) for Post Mortem Interval—Estimation: Validation of Molecular Age Markers
Source: Genes (Basel). 2018 Mar 9;9(3):153. doi: 10.3390/genes9030153 (PMC5867874; doi:10.3390/genes9030153)
Supplement: Supplementary file 1 [file genes-09-00153-s001.zip › S2/CV20/PT09-1_CV20G1_1-6_RUNdata.txt]

* Block Type = 96well
* Chemistry = SYBR_GREEN
* Experiment File Name = D:\RMIF_Doktorarbeit_BZ\Ergebnisse\MACE\OneStepRTqPCR\CV20G1_MACEMarker\PT09-1_CV20G1_1-6_RUN.eds
* Experiment Run End Time = Not Started
* Instrument Type = steponeplus
* Passive Reference = ROX

[Results]
Well	Sample Name	Target Name	Task	Reporter	Quencher	RQ	RQ Min	RQ Max	Cт	Cт Mean	Cт SD	ΔCт	ΔCт Mean	ΔCт SE	HK Control ΔCт Mean	HK Control ΔCт SE	ΔΔCт	Automatic Ct Threshold	Ct Threshold	Automatic Baseline	Baseline Start	Baseline End	Efficiency	Comments
A1	CV20G1_01	PT09-1	UNKNOWN	SYBR	None				29.2606	29.0448	0.3971							false	0.7016	true	3	22	1	
A2	CV20G1_01	PT09-1	UNKNOWN	SYBR	None				29.2873	29.0448	0.3971							false	0.7016	true	3	22	1	
A3	CV20G1_01	PT09-1	UNKNOWN	SYBR	None				28.5866	29.0448	0.3971							false	0.7016	true	3	22	1	
A4	CV20G1_02	PT09-1	UNKNOWN	SYBR	None				28.9085	28.7869	0.1088							false	0.7016	true	3	22	1	
A5	CV20G1_02	PT09-1	UNKNOWN	SYBR	None				28.6991	28.7869	0.1088							false	0.7016	true	3	22	1	
A6	CV20G1_02	PT09-1	UNKNOWN	SYBR	None				28.753	28.7869	0.1088							false	0.7016	true	3	22	1	
A7	CV20G1_03	PT09-1	UNKNOWN	SYBR	None				28.5461	28.7328	0.2324							false	0.7016	true	3	21	1	
A8	CV20G1_03	PT09-1	UNKNOWN	SYBR	None				28.9931	28.7328	0.2324							false	0.7016	true	3	22	1	
A9	CV20G1_03	PT09-1	UNKNOWN	SYBR	None				28.6592	28.7328	0.2324							false	0.7016	true	3	22	1	
A10	CV20G1_04	PT09-1	UNKNOWN	SYBR	None				28.9727	28.8249	0.219							false	0.7016	true	3	21	1	
A11	CV20G1_04	PT09-1	UNKNOWN	SYBR	None				28.9288	28.8249	0.219							false	0.7016	true	3	22	1	
A12	CV20G1_04	PT09-1	UNKNOWN	SYBR	None				28.5733	28.8249	0.219							false	0.7016	true	3	21	1	
B1	CV20G1_05	PT09-1	UNKNOWN	SYBR	None				28.9803	28.845	0.3179							false	0.7016	true	3	21	1	
B2	CV20G1_05	PT09-1	UNKNOWN	SYBR	None				29.073	28.845	0.3179							false	0.7016	true	3	21	1	
B3	CV20G1_05	PT09-1	UNKNOWN	SYBR	None				28.4818	28.845	0.3179							false	0.7016	true	3	21	1	
B4	CV20G1_06	PT09-1	UNKNOWN	SYBR	None				29.5515	29.4471	0.097							false	0.7016	true	3	22	1	
B5	CV20G1_06	PT09-1	UNKNOWN	SYBR	None				29.4297	29.4471	0.097							false	0.7016	true	3	22	1	
B6	CV20G1_06	PT09-1	UNKNOWN	SYBR	None				29.36	29.4471	0.097							false	0.7016	true	3	22	1	
B7	CV20G1_07	PT09-1	UNKNOWN	SYBR	None				29.9072	29.8913	0.0636							false	0.7016	true	3	23	1	
B8	CV20G1_07	PT09-1	UNKNOWN	SYBR	None				29.8212	29.8913	0.0636							false	0.7016	true	3	23	1	
B9	CV20G1_07	PT09-1	UNKNOWN	SYBR	None				29.9455	29.8913	0.0636							false	0.7016	true	3	23	1	
B10	CV20G1_08	PT09-1	UNKNOWN	SYBR	None				29.3449	29.3791	0.4657							false	0.7016	true	3	22	1	
B11	CV20G1_08	PT09-1	UNKNOWN	SYBR	None				29.8609	29.3791	0.4657							false	0.7016	true	3	23	1	
B12	CV20G1_08	PT09-1	UNKNOWN	SYBR	None				28.9315	29.3791	0.4657							false	0.7016	true	3	22	1	
C1	CV20G1_09	PT09-1	UNKNOWN	SYBR	None				29.9005	30.0053	0.1822							false	0.7016	true	3	24	1	
C2	CV20G1_09	PT09-1	UNKNOWN	SYBR	None				30.2157	30.0053	0.1822							false	0.7016	true	3	23	1	
C3	CV20G1_09	PT09-1	UNKNOWN	SYBR	None				29.8997	30.0053	0.1822							false	0.7016	true	3	23	1	
C4	CV20G1_10	PT09-1	UNKNOWN	SYBR	None				29.4949	29.315	0.1559							false	0.7016	true	3	23	1	
C5	CV20G1_10	PT09-1	UNKNOWN	SYBR	None				29.2199	29.315	0.1559							false	0.7016	true	3	22	1	
C6	CV20G1_10	PT09-1	UNKNOWN	SYBR	None				29.23	29.315	0.1559							false	0.7016	true	3	22	1	
C7	CV20G1_11	PT09-1	UNKNOWN	SYBR	None				29.1887	29.2395	0.1027							false	0.7016	true	3	22	1	
C8	CV20G1_11	PT09-1	UNKNOWN	SYBR	None				29.1721	29.2395	0.1027							false	0.7016	true	3	22	1	
C9	CV20G1_11	PT09-1	UNKNOWN	SYBR	None				29.3577	29.2395	0.1027							false	0.7016	true	3	22	1	
C10	CV20G1_12	PT09-1	UNKNOWN	SYBR	None				29.3323	29.4921	0.1703							false	0.7016	true	3	22	1	
C11	CV20G1_12	PT09-1	UNKNOWN	SYBR	None				29.4727	29.4921	0.1703							false	0.7016	true	3	23	1	
C12	CV20G1_12	PT09-1	UNKNOWN	SYBR	None				29.6713	29.4921	0.1703							false	0.7016	true	3	23	1	
D1	CV20G1_13	PT09-1	UNKNOWN	SYBR	None				29.7162	29.6407	0.1276							false	0.7016	true	3	22	1	
D2	CV20G1_13	PT09-1	UNKNOWN	SYBR	None				29.7125	29.6407	0.1276							false	0.7016	true	3	23	1	
D3	CV20G1_13	PT09-1	UNKNOWN	SYBR	None				29.4934	29.6407	0.1276							false	0.7016	true	3	22	1	
D4	CV20G1_14	PT09-1	UNKNOWN	SYBR	None				29.7819	29.7755	0.106							false	0.7016	true	3	22	1	
D5	CV20G1_14	PT09-1	UNKNOWN	SYBR	None				29.8782	29.7755	0.106							false	0.7016	true	3	22	1	
D6	CV20G1_14	PT09-1	UNKNOWN	SYBR	None				29.6665	29.7755	0.106							false	0.7016	true	3	22	1	
D7	CV20G1_15	PT09-1	UNKNOWN	SYBR	None				29.1933	29.4433	0.2383							false	0.7016	true	3	22	1	
D8	CV20G1_15	PT09-1	UNKNOWN	SYBR	None				29.4688	29.4433	0.2383							false	0.7016	true	3	22	1	
D9	CV20G1_15	PT09-1	UNKNOWN	SYBR	None				29.6679	29.4433	0.2383							false	0.7016	true	3	23	1	
D10	CV20G1_16	PT09-1	UNKNOWN	SYBR	None				29.9259	30.2215	0.3001							false	0.7016	true	3	23	1	
D11	CV20G1_16	PT09-1	UNKNOWN	SYBR	None				30.5259	30.2215	0.3001							false	0.7016	true	3	23	1	
D12	CV20G1_16	PT09-1	UNKNOWN	SYBR	None				30.2127	30.2215	0.3001							false	0.7016	true	3	23	1	
E1	CV20G1_17	PT09-1	UNKNOWN	SYBR	None				30.3218	30.3193	0.2976							false	0.7016	true	3	23	1	
E2	CV20G1_17	PT09-1	UNKNOWN	SYBR	None				30.6156	30.3193	0.2976							false	0.7016	true	3	24	1	
E3	CV20G1_17	PT09-1	UNKNOWN	SYBR	None				30.0205	30.3193	0.2976							false	0.7016	true	3	23	1	
E4	CV20G1_18	PT09-1	UNKNOWN	SYBR	None				30.4205	29.9865	0.4291							false	0.7016	true	3	24	1	
E5	CV20G1_18	PT09-1	UNKNOWN	SYBR	None				29.9763	29.9865	0.4291							false	0.7016	true	3	23	1	
E6	CV20G1_18	PT09-1	UNKNOWN	SYBR	None				29.5626	29.9865	0.4291							false	0.7016	true	3	23	1	
E7	CV20G1_19	PT09-1	UNKNOWN	SYBR	None				30.0177	30.0499	0.1124							false	0.7016	true	3	23	1	
E8	CV20G1_19	PT09-1	UNKNOWN	SYBR	None				29.9572	30.0499	0.1124							false	0.7016	true	3	22	1	
E9	CV20G1_19	PT09-1	UNKNOWN	SYBR	None				30.1749	30.0499	0.1124							false	0.7016	true	3	23	1	
E10	CV20G1_20	PT09-1	UNKNOWN	SYBR	None				30.2974	30.1195	0.1753							false	0.7016	true	3	23	1	
E11	CV20G1_20	PT09-1	UNKNOWN	SYBR	None				30.1142	30.1195	0.1753							false	0.7016	true	3	23	1	
E12	CV20G1_20	PT09-1	UNKNOWN	SYBR	None				29.9469	30.1195	0.1753							false	0.7016	true	3	23	1	
F1	CV20G1_21	PT09-1	UNKNOWN	SYBR	None				30.891	30.7584	0.1697							false	0.7016	true	3	24	1	
F2	CV20G1_21	PT09-1	UNKNOWN	SYBR	None				30.5672	30.7584	0.1697							false	0.7016	true	3	24	1	
F3	CV20G1_21	PT09-1	UNKNOWN	SYBR	None				30.817	30.7584	0.1697							false	0.7016	true	3	23	1	
F4	CV20G1_22	PT09-1	UNKNOWN	SYBR	None				29.9912	29.9836	0.1936							false	0.7016	true	3	23	1	
F5	CV20G1_22	PT09-1	UNKNOWN	SYBR	None				29.7863	29.9836	0.1936							false	0.7016	true	3	23	1	
F6	CV20G1_22	PT09-1	UNKNOWN	SYBR	None				30.1733	29.9836	0.1936							false	0.7016	true	3	23	1	
F7	CV20G1_23	PT09-1	UNKNOWN	SYBR	None				30.8955	30.8166	0.2153							false	0.7016	true	3	24	1	
F8	CV20G1_23	PT09-1	UNKNOWN	SYBR	None				30.5729	30.8166	0.2153							false	0.7016	true	3	23	1	
F9	CV20G1_23	PT09-1	UNKNOWN	SYBR	None				30.9813	30.8166	0.2153							false	0.7016	true	3	24	1	
F10	CV20G1_24	PT09-1	UNKNOWN	SYBR	None				30.8665	30.7929	0.1486							false	0.7016	true	3	24	1	
F11	CV20G1_24	PT09-1	UNKNOWN	SYBR	None				30.8903	30.7929	0.1486							false	0.7016	true	3	24	1	
F12	CV20G1_24	PT09-1	UNKNOWN	SYBR	None				30.6219	30.7929	0.1486							false	0.7016	true	3	23	1	
G1	CV20G1_25	PT09-1	UNKNOWN	SYBR	None				30.0369	30.0427	0.0448							false	0.7016	true	3	23	1	
G2	CV20G1_25	PT09-1	UNKNOWN	SYBR	None				30.0011	30.0427	0.0448							false	0.7016	true	3	23	1	
G3	CV20G1_25	PT09-1	UNKNOWN	SYBR	None				30.0902	30.0427	0.0448							false	0.7016	true	3	23	1	
G7	CV20G1_27	PT09-1	UNKNOWN	SYBR	None				29.8399	30.1386	0.2673							false	0.7016	true	3	23	1	
G8	CV20G1_27	PT09-1	UNKNOWN	SYBR	None				30.3551	30.1386	0.2673							false	0.7016	true	3	23	1	
G9	CV20G1_27	PT09-1	UNKNOWN	SYBR	None				30.2209	30.1386	0.2673							false	0.7016	true	3	23	1	
G10	CV20G1_28	PT09-1	UNKNOWN	SYBR	None				30.1267	30.3025	0.2159							false	0.7016	true	3	23	1	
G11	CV20G1_28	PT09-1	UNKNOWN	SYBR	None				30.2373	30.3025	0.2159							false	0.7016	true	3	23	1	
G12	CV20G1_28	PT09-1	UNKNOWN	SYBR	None				30.5435	30.3025	0.2159							false	0.7016	true	3	23	1	
H1	CV20G1_29	PT09-1	UNKNOWN	SYBR	None				29.9459	30.0463	0.0997							false	0.7016	true	3	23	1	
H2	CV20G1_29	PT09-1	UNKNOWN	SYBR	None				30.0478	30.0463	0.0997							false	0.7016	true	3	23	1	
H3	CV20G1_29	PT09-1	UNKNOWN	SYBR	None				30.1453	30.0463	0.0997							false	0.7016	true	3	23	1	
H4	CV20G1_30	PT09-1	UNKNOWN	SYBR	None				29.4763	29.6228	0.1269							false	0.7016	true	3	23	1	
H5	CV20G1_30	PT09-1	UNKNOWN	SYBR	None				29.6912	29.6228	0.1269							false	0.7016	true	3	23	1	
H6	CV20G1_30	PT09-1	UNKNOWN	SYBR	None				29.7008	29.6228	0.1269							false	0.7016	true	3	23	1	

Analysis Type = Singleplex
Endogenous Control = PT09-1
RQ Min/Max Confidence Level = 95.0
Reference Sample = CV20G1_01
