# Supplementary material for: Dating Pupae of the Blow Fly Calliphora vicina Robineau–Desvoidy 1830 (Diptera: Calliphoridae) for Post Mortem Interval—Estimation: Validation of Molecular Age Markers
Source: Genes (Basel). 2018 Mar 9;9(3):153. doi: 10.3390/genes9030153 (PMC5867874; doi:10.3390/genes9030153)
Supplement: Supplementary file 1 [file genes-09-00153-s001.zip › S2/CV20/PT09-1_CV20G1_7-12_RUNdata.txt]

* Block Type = 96well
* Chemistry = SYBR_GREEN
* Experiment File Name = D:\RMIF_Doktorarbeit_BZ\Ergebnisse\MACE\OneStepRTqPCR\CV20G1_MACEMarker\PT09-1_CV20G1_7-12_Run.eds
* Experiment Run End Time = Not Started
* Instrument Type = steponeplus
* Passive Reference = ROX

[Results]
Well	Sample Name	Target Name	Task	Reporter	Quencher	RQ	RQ Min	RQ Max	Cт	Cт Mean	Cт SD	ΔCт	ΔCт Mean	ΔCт SE	HK Control ΔCт Mean	HK Control ΔCт SE	ΔΔCт	Automatic Ct Threshold	Ct Threshold	Automatic Baseline	Baseline Start	Baseline End	Efficiency	Comments	HIGHSD	OUTLIERRG
A1	CV20G1_31	PT09-1	UNKNOWN	SYBR	None				18.1043	18.0155	0.1445							false	0.7016	true	3	10	1		N	N
A2	CV20G1_31	PT09-1	UNKNOWN	SYBR	None				18.0935	18.0155	0.1445							false	0.7016	true	3	10	1		N	N
A3	CV20G1_31	PT09-1	UNKNOWN	SYBR	None				17.8488	18.0155	0.1445							false	0.7016	true	3	10	1		N	N
A4	CV20G1_32	PT09-1	UNKNOWN	SYBR	None				18.6847	18.6917	0.0596							false	0.7016	true	3	10	1		N	N
A5	CV20G1_32	PT09-1	UNKNOWN	SYBR	None				18.6358	18.6917	0.0596							false	0.7016	true	3	11	1		N	N
A6	CV20G1_32	PT09-1	UNKNOWN	SYBR	None				18.7545	18.6917	0.0596							false	0.7016	true	3	11	1		N	N
A7	CV20G1_33	PT09-1	UNKNOWN	SYBR	None				20.9042	20.6248	0.2426							false	0.7016	true	3	13	1		N	N
A8	CV20G1_33	PT09-1	UNKNOWN	SYBR	None				20.5035	20.6248	0.2426							false	0.7016	true	3	13	1		N	N
A9	CV20G1_33	PT09-1	UNKNOWN	SYBR	None				20.4668	20.6248	0.2426							false	0.7016	true	3	13	1		N	N
A10	CV20G1_34	PT09-1	UNKNOWN	SYBR	None				20.1277	20.197	0.0721							false	0.7016	true	3	13	1		N	N
A11	CV20G1_34	PT09-1	UNKNOWN	SYBR	None				20.1919	20.197	0.0721							false	0.7016	true	3	12	1		N	N
A12	CV20G1_34	PT09-1	UNKNOWN	SYBR	None				20.2716	20.197	0.0721							false	0.7016	true	3	13	1		N	N
B1	CV20G1_35	PT09-1	UNKNOWN	SYBR	None				19.5257	19.4944	0.0297							false	0.7016	true	3	11	1		N	N
B2	CV20G1_35	PT09-1	UNKNOWN	SYBR	None				19.4666	19.4944	0.0297							false	0.7016	true	3	12	1		N	N
B3	CV20G1_35	PT09-1	UNKNOWN	SYBR	None				19.4908	19.4944	0.0297							false	0.7016	true	3	12	1		N	N
B4	CV20G1_36	PT09-1	UNKNOWN	SYBR	None				22.4975	22.5718	0.0802							false	0.7016	true	3	15	1		N	N
B5	CV20G1_36	PT09-1	UNKNOWN	SYBR	None				22.5611	22.5718	0.0802							false	0.7016	true	3	15	1		N	N
B6	CV20G1_36	PT09-1	UNKNOWN	SYBR	None				22.6568	22.5718	0.0802							false	0.7016	true	3	15	1		N	N
B7	CV20G1_37	PT09-1	UNKNOWN	SYBR	None				27.7544	27.7856	0.0726							false	0.7016	true	3	20	1		N	N
B8	CV20G1_37	PT09-1	UNKNOWN	SYBR	None				27.7338	27.7856	0.0726							false	0.7016	true	3	20	1		N	N
B9	CV20G1_37	PT09-1	UNKNOWN	SYBR	None				27.8687	27.7856	0.0726							false	0.7016	true	3	21	1		N	N
B10	CV20G1_38	PT09-1	UNKNOWN	SYBR	None				23.5662	23.8549	0.4814							false	0.7016	true	3	17	1		N	N
B11	CV20G1_38	PT09-1	UNKNOWN	SYBR	None				23.588	23.8549	0.4814							false	0.7016	true	3	16	1		N	N
B12	CV20G1_38	PT09-1	UNKNOWN	SYBR	None				24.4107	23.8549	0.4814							false	0.7016	true	3	17	1		N	Y
C1	CV20G1_39	PT09-1	UNKNOWN	SYBR	None				24.1963	24.1922	0.0037							false	0.7016	true	3	17	1		N	N
C2	CV20G1_39	PT09-1	UNKNOWN	SYBR	None				24.1907	24.1922	0.0037							false	0.7016	true	3	17	1		N	N
C3	CV20G1_39	PT09-1	UNKNOWN	SYBR	None				24.1895	24.1922	0.0037							false	0.7016	true	3	17	1		N	N
C4	CV20G1_40	PT09-1	UNKNOWN	SYBR	None				23.0478	23.0611	0.0115							false	0.7016	true	3	16	1		N	N
C5	CV20G1_40	PT09-1	UNKNOWN	SYBR	None				23.0673	23.0611	0.0115							false	0.7016	true	3	16	1		N	N
C6	CV20G1_40	PT09-1	UNKNOWN	SYBR	None				23.0681	23.0611	0.0115							false	0.7016	true	3	16	1		N	N
C7	CV20G1_41	PT09-1	UNKNOWN	SYBR	None				29.6364	29.694	0.155							false	0.7016	true	3	23	1		N	N
C8	CV20G1_41	PT09-1	UNKNOWN	SYBR	None				29.8696	29.694	0.155							false	0.7016	true	3	23	1		N	N
C9	CV20G1_41	PT09-1	UNKNOWN	SYBR	None				29.5761	29.694	0.155							false	0.7016	true	3	22	1		N	N
C10	CV20G1_42	PT09-1	UNKNOWN	SYBR	None				30.0901	30.1399	0.0629							false	0.7016	true	3	23	1		N	N
C11	CV20G1_42	PT09-1	UNKNOWN	SYBR	None				30.1191	30.1399	0.0629							false	0.7016	true	3	23	1		N	N
C12	CV20G1_42	PT09-1	UNKNOWN	SYBR	None				30.2106	30.1399	0.0629							false	0.7016	true	3	23	1		N	N
D1	CV20G1_43	PT09-1	UNKNOWN	SYBR	None				30.155	29.9461	0.9162							false	0.7016	true	3	23	1		Y	N
D2	CV20G1_43	PT09-1	UNKNOWN	SYBR	None				30.7399	29.9461	0.9162							false	0.7016	true	3	24	1		Y	N
D3	CV20G1_43	PT09-1	UNKNOWN	SYBR	None				28.9435	29.9461	0.9162							false	0.7016	true	3	22	1		Y	N
D4	CV20G1_44	PT09-1	UNKNOWN	SYBR	None				28.1738	28.2921	0.1069							false	0.7016	true	3	21	1		N	N
D5	CV20G1_44	PT09-1	UNKNOWN	SYBR	None				28.3205	28.2921	0.1069							false	0.7016	true	3	21	1		N	N
D6	CV20G1_44	PT09-1	UNKNOWN	SYBR	None				28.382	28.2921	0.1069							false	0.7016	true	3	21	1		N	N
D7	CV20G1_45	PT09-1	UNKNOWN	SYBR	None				29.5678	29.5047	0.0839							false	0.7016	true	3	22	1		N	N
D8	CV20G1_45	PT09-1	UNKNOWN	SYBR	None				29.4095	29.5047	0.0839							false	0.7016	true	3	22	1		N	N
D9	CV20G1_45	PT09-1	UNKNOWN	SYBR	None				29.5368	29.5047	0.0839							false	0.7016	true	3	22	1		N	N
D10	CV20G1_46	PT09-1	UNKNOWN	SYBR	None				30.4015	30.2809	0.1556							false	0.7016	true	3	23	1		N	N
D11	CV20G1_46	PT09-1	UNKNOWN	SYBR	None				30.1053	30.2809	0.1556							false	0.7016	true	3	23	1		N	N
D12	CV20G1_46	PT09-1	UNKNOWN	SYBR	None				30.336	30.2809	0.1556							false	0.7016	true	3	23	1		N	N
E1	CV20G1_47	PT09-1	UNKNOWN	SYBR	None				31.4084	31.434	0.1853							false	0.7016	true	3	25	1		N	N
E2	CV20G1_47	PT09-1	UNKNOWN	SYBR	None				31.2629	31.434	0.1853							false	0.7016	true	3	24	1		N	N
E3	CV20G1_47	PT09-1	UNKNOWN	SYBR	None				31.6308	31.434	0.1853							false	0.7016	true	3	25	1		N	N
E4	CV20G1_48	PT09-1	UNKNOWN	SYBR	None				30.996	31.096	0.2197							false	0.7016	true	3	24	1		N	N
E5	CV20G1_48	PT09-1	UNKNOWN	SYBR	None				30.9441	31.096	0.2197							false	0.7016	true	3	24	1		N	N
E6	CV20G1_48	PT09-1	UNKNOWN	SYBR	None				31.3479	31.096	0.2197							false	0.7016	true	3	25	1		N	N
E7	CV20G1_49	PT09-1	UNKNOWN	SYBR	None				31.2154	31.513	0.4592							false	0.7016	true	3	24	1		N	N
E8	CV20G1_49	PT09-1	UNKNOWN	SYBR	None				32.0419	31.513	0.4592							false	0.7016	true	3	25	1		N	N
E9	CV20G1_49	PT09-1	UNKNOWN	SYBR	None				31.2817	31.513	0.4592							false	0.7016	true	3	24	1		N	N
E10	CV20G1_50	PT09-1	UNKNOWN	SYBR	None				31.5686	31.5942	0.0873							false	0.7016	true	3	25	1		N	N
E11	CV20G1_50	PT09-1	UNKNOWN	SYBR	None				31.6914	31.5942	0.0873							false	0.7016	true	3	25	1		N	N
E12	CV20G1_50	PT09-1	UNKNOWN	SYBR	None				31.5226	31.5942	0.0873							false	0.7016	true	3	24	1		N	N
F1	CV20G1_51	PT09-1	UNKNOWN	SYBR	None				33.6522	32.9403	0.618							false	0.7016	true	3	27	1		Y	N
F2	CV20G1_51	PT09-1	UNKNOWN	SYBR	None				32.5411	32.9403	0.618							false	0.7016	true	3	25	1		Y	N
F3	CV20G1_51	PT09-1	UNKNOWN	SYBR	None				32.6276	32.9403	0.618							false	0.7016	true	3	26	1		Y	N
F4	CV20G1_52	PT09-1	UNKNOWN	SYBR	None				33.1831	32.706	0.4807							false	0.7016	true	3	26	1		N	N
F5	CV20G1_52	PT09-1	UNKNOWN	SYBR	None				32.2218	32.706	0.4807							false	0.7016	true	3	25	1		N	N
F6	CV20G1_52	PT09-1	UNKNOWN	SYBR	None				32.713	32.706	0.4807							false	0.7016	true	3	25	1		N	N
F7	CV20G1_53	PT09-1	UNKNOWN	SYBR	None				33.8402	33.745	0.6533							false	0.7016	true	3	27	1		Y	N
F8	CV20G1_53	PT09-1	UNKNOWN	SYBR	None				34.3455	33.745	0.6533							false	0.7016	true	3	28	1		Y	N
F9	CV20G1_53	PT09-1	UNKNOWN	SYBR	None				33.0493	33.745	0.6533							false	0.7016	true	3	26	1		Y	N
F10	CV20G1_54	PT09-1	UNKNOWN	SYBR	None				35.3274	34.0434	1.1769							false	0.7016	true	3	28	1		Y	N
F11	CV20G1_54	PT09-1	UNKNOWN	SYBR	None				33.016	34.0434	1.1769							false	0.7016	true	3	26	1		Y	N
F12	CV20G1_54	PT09-1	UNKNOWN	SYBR	None				33.7868	34.0434	1.1769							false	0.7016	true	3	27	1		Y	N
G1	CV20G1_55	PT09-1	UNKNOWN	SYBR	None				31.3814	31.5481	0.1746							false	0.7016	true	3	24	1		N	N
G2	CV20G1_55	PT09-1	UNKNOWN	SYBR	None				31.7296	31.5481	0.1746							false	0.7016	true	3	25	1		N	N
G3	CV20G1_55	PT09-1	UNKNOWN	SYBR	None				31.5333	31.5481	0.1746							false	0.7016	true	3	25	1		N	N
G4	CV20G1_56	PT09-1	UNKNOWN	SYBR	None				32.8104	33.2948	0.4429							false	0.7016	true	3	25	1		N	N
G5	CV20G1_56	PT09-1	UNKNOWN	SYBR	None				33.3951	33.2948	0.4429							false	0.7016	true	3	26	1		N	N
G6	CV20G1_56	PT09-1	UNKNOWN	SYBR	None				33.6789	33.2948	0.4429							false	0.7016	true	3	26	1		N	N
G7	CV20G1_57	PT09-1	UNKNOWN	SYBR	None				32.7918	32.5078	0.3341							false	0.7016	true	3	26	1		N	N
G8	CV20G1_57	PT09-1	UNKNOWN	SYBR	None				32.1397	32.5078	0.3341							false	0.7016	true	3	25	1		N	N
G9	CV20G1_57	PT09-1	UNKNOWN	SYBR	None				32.592	32.5078	0.3341							false	0.7016	true	3	26	1		N	N
H1	CV20G1_59	PT09-1	UNKNOWN	SYBR	None				31.9749	32.0337	0.1339							false	0.7016	true	3	25	1		N	N
H2	CV20G1_59	PT09-1	UNKNOWN	SYBR	None				31.9393	32.0337	0.1339							false	0.7016	true	3	25	1		N	N
H3	CV20G1_59	PT09-1	UNKNOWN	SYBR	None				32.187	32.0337	0.1339							false	0.7016	true	3	25	1		N	N
H4	CV20G1_60	PT09-1	UNKNOWN	SYBR	None				31.7028	31.7539	0.0889							false	0.7016	true	3	25	1		N	N
H5	CV20G1_60	PT09-1	UNKNOWN	SYBR	None				31.7024	31.7539	0.0889							false	0.7016	true	3	24	1		N	N
H6	CV20G1_60	PT09-1	UNKNOWN	SYBR	None				31.8566	31.7539	0.0889							false	0.7016	true	3	25	1		N	N

Analysis Type = Singleplex
Endogenous Control = PT09-1
RQ Min/Max Confidence Level = 95.0
Reference Sample = CV20G1_31
