# Supplementary material for: Dating Pupae of the Blow Fly Calliphora vicina Robineau–Desvoidy 1830 (Diptera: Calliphoridae) for Post Mortem Interval—Estimation: Validation of Molecular Age Markers
Source: Genes (Basel). 2018 Mar 9;9(3):153. doi: 10.3390/genes9030153 (PMC5867874; doi:10.3390/genes9030153)
Supplement: Supplementary file 1 [file genes-09-00153-s001.zip › S2/CV20/PT09-2_CV20G1_1-6_RUNdata.txt]

* Block Type = 96well
* Chemistry = SYBR_GREEN
* Experiment File Name = D:\RMIF_Doktorarbeit_BZ\Ergebnisse\MACE\OneStepRTqPCR\CV20G1_MACEMarker\liefAlsPT09-2_CV20G1_7-12istAber9-2_1-6.eds
* Experiment Run End Time = Not Started
* Instrument Type = steponeplus
* Passive Reference = ROX

[Results]
Well	Sample Name	Target Name	Task	Reporter	Quencher	RQ	RQ Min	RQ Max	Cт	Cт Mean	Cт SD	ΔCт	ΔCт Mean	ΔCт SE	HK Control ΔCт Mean	HK Control ΔCт SE	ΔΔCт	Automatic Ct Threshold	Ct Threshold	Automatic Baseline	Baseline Start	Baseline End	Efficiency	Comments
A1	CV20G1_01	PT09-2	UNKNOWN	SYBR	None				25.6247	25.5573	0.0667							false	0.7792	true	3	19	1	
A2	CV20G1_01	PT09-2	UNKNOWN	SYBR	None				25.556	25.5573	0.0667							false	0.7792	true	3	18	1	
A3	CV20G1_01	PT09-2	UNKNOWN	SYBR	None				25.4913	25.5573	0.0667							false	0.7792	true	3	19	1	
A4	CV20G1_02	PT09-2	UNKNOWN	SYBR	None				25.9654	25.9909	0.0762							false	0.7792	true	3	19	1	
A5	CV20G1_02	PT09-2	UNKNOWN	SYBR	None				25.9307	25.9909	0.0762							false	0.7792	true	3	19	1	
A6	CV20G1_02	PT09-2	UNKNOWN	SYBR	None				26.0765	25.9909	0.0762							false	0.7792	true	3	19	1	
A7	CV20G1_03	PT09-2	UNKNOWN	SYBR	None				24.8475	24.865	0.022							false	0.7792	true	3	17	1	
A8	CV20G1_03	PT09-2	UNKNOWN	SYBR	None				24.8579	24.865	0.022							false	0.7792	true	3	17	1	
A9	CV20G1_03	PT09-2	UNKNOWN	SYBR	None				24.8897	24.865	0.022							false	0.7792	true	3	18	1	
A10	CV20G1_04	PT09-2	UNKNOWN	SYBR	None				26.4142	26.4304	0.0247							false	0.7792	true	3	19	1	
A11	CV20G1_04	PT09-2	UNKNOWN	SYBR	None				26.4588	26.4304	0.0247							false	0.7792	true	3	19	1	
A12	CV20G1_04	PT09-2	UNKNOWN	SYBR	None				26.4183	26.4304	0.0247							false	0.7792	true	3	19	1	
B1	CV20G1_05	PT09-2	UNKNOWN	SYBR	None				26.5354	26.466	0.0663							false	0.7792	true	3	19	1	
B2	CV20G1_05	PT09-2	UNKNOWN	SYBR	None				26.4034	26.466	0.0663							false	0.7792	true	3	19	1	
B3	CV20G1_05	PT09-2	UNKNOWN	SYBR	None				26.4592	26.466	0.0663							false	0.7792	true	3	19	1	
B4	CV20G1_06	PT09-2	UNKNOWN	SYBR	None				25.6153	25.6288	0.1004							false	0.7792	true	3	19	1	
B5	CV20G1_06	PT09-2	UNKNOWN	SYBR	None				25.7352	25.6288	0.1004							false	0.7792	true	3	19	1	
B6	CV20G1_06	PT09-2	UNKNOWN	SYBR	None				25.5358	25.6288	0.1004							false	0.7792	true	3	19	1	
B7	CV20G1_07	PT09-2	UNKNOWN	SYBR	None				25.541	25.5464	0.0127							false	0.7792	true	3	19	1	
B8	CV20G1_07	PT09-2	UNKNOWN	SYBR	None				25.5609	25.5464	0.0127							false	0.7792	true	3	18	1	
B9	CV20G1_07	PT09-2	UNKNOWN	SYBR	None				25.5374	25.5464	0.0127							false	0.7792	true	3	19	1	
B10	CV20G1_08	PT09-2	UNKNOWN	SYBR	None				26.5615	26.6289	0.0612							false	0.7792	true	3	19	1	
B11	CV20G1_08	PT09-2	UNKNOWN	SYBR	None				26.6811	26.6289	0.0612							false	0.7792	true	3	20	1	
B12	CV20G1_08	PT09-2	UNKNOWN	SYBR	None				26.6441	26.6289	0.0612							false	0.7792	true	3	20	1	
C1	CV20G1_09	PT09-2	UNKNOWN	SYBR	None				25.8318	25.8485	0.0647							false	0.7792	true	3	18	1	
C2	CV20G1_09	PT09-2	UNKNOWN	SYBR	None				25.7938	25.8485	0.0647							false	0.7792	true	3	19	1	
C3	CV20G1_09	PT09-2	UNKNOWN	SYBR	None				25.9198	25.8485	0.0647							false	0.7792	true	3	19	1	
C4	CV20G1_10	PT09-2	UNKNOWN	SYBR	None				25.365	25.3809	0.0202							false	0.7792	true	3	18	1	
C5	CV20G1_10	PT09-2	UNKNOWN	SYBR	None				25.3741	25.3809	0.0202							false	0.7792	true	3	18	1	
C6	CV20G1_10	PT09-2	UNKNOWN	SYBR	None				25.4035	25.3809	0.0202							false	0.7792	true	3	18	1	
C7	CV20G1_11	PT09-2	UNKNOWN	SYBR	None				24.9805	25.0129	0.0575							false	0.7792	true	3	17	1	
C8	CV20G1_11	PT09-2	UNKNOWN	SYBR	None				25.0793	25.0129	0.0575							false	0.7792	true	3	18	1	
C9	CV20G1_11	PT09-2	UNKNOWN	SYBR	None				24.979	25.0129	0.0575							false	0.7792	true	3	18	1	
C10	CV20G1_12	PT09-2	UNKNOWN	SYBR	None				25.3577	25.441	0.0868							false	0.7792	true	3	18	1	
C11	CV20G1_12	PT09-2	UNKNOWN	SYBR	None				25.5308	25.441	0.0868							false	0.7792	true	3	18	1	
C12	CV20G1_12	PT09-2	UNKNOWN	SYBR	None				25.4346	25.441	0.0868							false	0.7792	true	3	18	1	
D1	CV20G1_13	PT09-2	UNKNOWN	SYBR	None				25.128	25.1593	0.0457							false	0.7792	true	3	18	1	
D2	CV20G1_13	PT09-2	UNKNOWN	SYBR	None				25.2118	25.1593	0.0457							false	0.7792	true	3	18	1	
D3	CV20G1_13	PT09-2	UNKNOWN	SYBR	None				25.1381	25.1593	0.0457							false	0.7792	true	3	18	1	
D4	CV20G1_14	PT09-2	UNKNOWN	SYBR	None				25.2658	25.2662	0.0237							false	0.7792	true	3	18	1	
D5	CV20G1_14	PT09-2	UNKNOWN	SYBR	None				25.2428	25.2662	0.0237							false	0.7792	true	3	18	1	
D6	CV20G1_14	PT09-2	UNKNOWN	SYBR	None				25.2901	25.2662	0.0237							false	0.7792	true	3	18	1	
D7	CV20G1_15	PT09-2	UNKNOWN	SYBR	None				25.5554	25.6154	0.0519							false	0.7792	true	3	18	1	
D8	CV20G1_15	PT09-2	UNKNOWN	SYBR	None				25.6468	25.6154	0.0519							false	0.7792	true	3	19	1	
D9	CV20G1_15	PT09-2	UNKNOWN	SYBR	None				25.6439	25.6154	0.0519							false	0.7792	true	3	19	1	
D10	CV20G1_16	PT09-2	UNKNOWN	SYBR	None				25.2738	25.3316	0.0554							false	0.7792	true	3	18	1	
D11	CV20G1_16	PT09-2	UNKNOWN	SYBR	None				25.3366	25.3316	0.0554							false	0.7792	true	3	18	1	
D12	CV20G1_16	PT09-2	UNKNOWN	SYBR	None				25.3842	25.3316	0.0554							false	0.7792	true	3	18	1	
E1	CV20G1_17	PT09-2	UNKNOWN	SYBR	None				25.6149	25.6921	0.0726							false	0.7792	true	3	19	1	
E2	CV20G1_17	PT09-2	UNKNOWN	SYBR	None				25.7023	25.6921	0.0726							false	0.7792	true	3	18	1	
E3	CV20G1_17	PT09-2	UNKNOWN	SYBR	None				25.759	25.6921	0.0726							false	0.7792	true	3	19	1	
E4	CV20G1_18	PT09-2	UNKNOWN	SYBR	None				25.8618	25.8154	0.0424							false	0.7792	true	3	19	1	
E5	CV20G1_18	PT09-2	UNKNOWN	SYBR	None				25.8058	25.8154	0.0424							false	0.7792	true	3	19	1	
E6	CV20G1_18	PT09-2	UNKNOWN	SYBR	None				25.7787	25.8154	0.0424							false	0.7792	true	3	19	1	
E7	CV20G1_19	PT09-2	UNKNOWN	SYBR	None				25.7421	25.6272	0.0996							false	0.7792	true	3	19	1	
E8	CV20G1_19	PT09-2	UNKNOWN	SYBR	None				25.5736	25.6272	0.0996							false	0.7792	true	3	18	1	
E9	CV20G1_19	PT09-2	UNKNOWN	SYBR	None				25.5658	25.6272	0.0996							false	0.7792	true	3	18	1	
E10	CV20G1_20	PT09-2	UNKNOWN	SYBR	None				25.9583	26.0649	0.1471							false	0.7792	true	3	19	1	
E11	CV20G1_20	PT09-2	UNKNOWN	SYBR	None				26.0038	26.0649	0.1471							false	0.7792	true	3	19	1	
E12	CV20G1_20	PT09-2	UNKNOWN	SYBR	None				26.2327	26.0649	0.1471							false	0.7792	true	3	20	1	
F1	CV20G1_21	PT09-2	UNKNOWN	SYBR	None				25.8072	25.9041	0.1223							false	0.7792	true	3	19	1	
F2	CV20G1_21	PT09-2	UNKNOWN	SYBR	None				25.8637	25.9041	0.1223							false	0.7792	true	3	19	1	
F3	CV20G1_21	PT09-2	UNKNOWN	SYBR	None				26.0416	25.9041	0.1223							false	0.7792	true	3	19	1	
F4	CV20G1_22	PT09-2	UNKNOWN	SYBR	None				26.1293	26.1371	0.0563							false	0.7792	true	3	19	1	
F5	CV20G1_22	PT09-2	UNKNOWN	SYBR	None				26.0851	26.1371	0.0563							false	0.7792	true	3	19	1	
F6	CV20G1_22	PT09-2	UNKNOWN	SYBR	None				26.1969	26.1371	0.0563							false	0.7792	true	3	19	1	
F7	CV20G1_23	PT09-2	UNKNOWN	SYBR	None				25.5995	25.6665	0.0826							false	0.7792	true	3	19	1	
F8	CV20G1_23	PT09-2	UNKNOWN	SYBR	None				25.6412	25.6665	0.0826							false	0.7792	true	3	19	1	
F9	CV20G1_23	PT09-2	UNKNOWN	SYBR	None				25.7588	25.6665	0.0826							false	0.7792	true	3	19	1	
F10	CV20G1_24	PT09-2	UNKNOWN	SYBR	None				25.7233	25.7614	0.0471							false	0.7792	true	3	19	1	
F11	CV20G1_24	PT09-2	UNKNOWN	SYBR	None				25.7469	25.7614	0.0471							false	0.7792	true	3	19	1	
F12	CV20G1_24	PT09-2	UNKNOWN	SYBR	None				25.8141	25.7614	0.0471							false	0.7792	true	3	18	1	
G1	CV20G1_25	PT09-2	UNKNOWN	SYBR	None				25.2872	25.351	0.0553							false	0.7792	true	3	18	1	
G2	CV20G1_25	PT09-2	UNKNOWN	SYBR	None				25.3803	25.351	0.0553							false	0.7792	true	3	19	1	
G3	CV20G1_25	PT09-2	UNKNOWN	SYBR	None				25.3856	25.351	0.0553							false	0.7792	true	3	18	1	
G4	CV20G1_26	PT09-2	UNKNOWN	SYBR	None				25.6	25.6205	0.0192							false	0.7792	true	3	18	1	
G5	CV20G1_26	PT09-2	UNKNOWN	SYBR	None				25.6379	25.6205	0.0192							false	0.7792	true	3	19	1	
G6	CV20G1_26	PT09-2	UNKNOWN	SYBR	None				25.6237	25.6205	0.0192							false	0.7792	true	3	19	1	
G7	CV20G1_27	PT09-2	UNKNOWN	SYBR	None				25.398	25.3518	0.0736							false	0.7792	true	3	18	1	
G8	CV20G1_27	PT09-2	UNKNOWN	SYBR	None				25.3904	25.3518	0.0736							false	0.7792	true	3	18	1	
G9	CV20G1_27	PT09-2	UNKNOWN	SYBR	None				25.2669	25.3518	0.0736							false	0.7792	true	3	18	1	
G10	CV20G1_28	PT09-2	UNKNOWN	SYBR	None				26.1137	26.1324	0.066							false	0.7792	true	3	19	1	
G11	CV20G1_28	PT09-2	UNKNOWN	SYBR	None				26.2057	26.1324	0.066							false	0.7792	true	3	19	1	
G12	CV20G1_28	PT09-2	UNKNOWN	SYBR	None				26.0778	26.1324	0.066							false	0.7792	true	3	19	1	
H1	CV20G1_29	PT09-2	UNKNOWN	SYBR	None				25.8268	25.8521	0.054							false	0.7792	true	3	19	1	
H2	CV20G1_29	PT09-2	UNKNOWN	SYBR	None				25.9142	25.8521	0.054							false	0.7792	true	3	19	1	
H3	CV20G1_29	PT09-2	UNKNOWN	SYBR	None				25.8154	25.8521	0.054							false	0.7792	true	3	19	1	
H4	CV20G1_30	PT09-2	UNKNOWN	SYBR	None				26.0005	26.0223	0.0544							false	0.7792	true	3	19	1	
H5	CV20G1_30	PT09-2	UNKNOWN	SYBR	None				26.0843	26.0223	0.0544							false	0.7792	true	3	19	1	
H6	CV20G1_30	PT09-2	UNKNOWN	SYBR	None				25.9822	26.0223	0.0544							false	0.7792	true	3	19	1	

Analysis Type = Singleplex
Endogenous Control = PT09-2
RQ Min/Max Confidence Level = 95.0
Reference Sample = CV20G1_01
