# Supplementary material for: Dating Pupae of the Blow Fly Calliphora vicina Robineau–Desvoidy 1830 (Diptera: Calliphoridae) for Post Mortem Interval—Estimation: Validation of Molecular Age Markers
Source: Genes (Basel). 2018 Mar 9;9(3):153. doi: 10.3390/genes9030153 (PMC5867874; doi:10.3390/genes9030153)
Supplement: Supplementary file 1 [file genes-09-00153-s001.zip › S2/CV20/PT09-2_CV20G1_7-12_RUNdata.txt]

* Block Type = 96well
* Chemistry = SYBR_GREEN
* Experiment File Name = D:\RMIF_Doktorarbeit_BZ\Ergebnisse\MACE\OneStepRTqPCR\CV20G1_MACEMarker\liefAlsPT09-2_CV20G1_1-6istAber9-2_7-12.eds
* Experiment Run End Time = Not Started
* Instrument Type = steponeplus
* Passive Reference = ROX

[Results]
Well	Sample Name	Target Name	Task	Reporter	Quencher	RQ	RQ Min	RQ Max	Cт	Cт Mean	Cт SD	ΔCт	ΔCт Mean	ΔCт SE	HK Control ΔCт Mean	HK Control ΔCт SE	ΔΔCт	Automatic Ct Threshold	Ct Threshold	Automatic Baseline	Baseline Start	Baseline End	Efficiency	Comments	BADROX
A1	CV20G1_31	PT09-2	UNKNOWN	SYBR	None				20.4583	20.3947	0.098							false	0.7792	true	3	13	1		N
A2	CV20G1_31	PT09-2	UNKNOWN	SYBR	None				20.2819	20.3947	0.098							false	0.7792	true	3	13	1		N
A3	CV20G1_31	PT09-2	UNKNOWN	SYBR	None				20.444	20.3947	0.098							false	0.7792	true	3	13	1		Y
A4	CV20G1_32	PT09-2	UNKNOWN	SYBR	None				21.2694	21.1655	0.0902							false	0.7792	true	3	14	1		N
A5	CV20G1_32	PT09-2	UNKNOWN	SYBR	None				21.1213	21.1655	0.0902							false	0.7792	true	3	14	1		N
A6	CV20G1_32	PT09-2	UNKNOWN	SYBR	None				21.106	21.1655	0.0902							false	0.7792	true	3	14	1		N
A7	CV20G1_33	PT09-2	UNKNOWN	SYBR	None				20.1119	20.2921	0.1583							false	0.7792	true	3	13	1		N
A8	CV20G1_33	PT09-2	UNKNOWN	SYBR	None				20.409	20.2921	0.1583							false	0.7792	true	3	13	1		N
A9	CV20G1_33	PT09-2	UNKNOWN	SYBR	None				20.3554	20.2921	0.1583							false	0.7792	true	3	13	1		N
A10	CV20G1_34	PT09-2	UNKNOWN	SYBR	None				19.9297	19.8606	0.0653							false	0.7792	true	3	13	1		N
A11	CV20G1_34	PT09-2	UNKNOWN	SYBR	None				19.8522	19.8606	0.0653							false	0.7792	true	3	13	1		N
A12	CV20G1_34	PT09-2	UNKNOWN	SYBR	None				19.7999	19.8606	0.0653							false	0.7792	true	3	12	1		N
B1	CV20G1_35	PT09-2	UNKNOWN	SYBR	None				18.368	18.5106	0.1236							false	0.7792	true	3	11	1		N
B2	CV20G1_35	PT09-2	UNKNOWN	SYBR	None				18.587	18.5106	0.1236							false	0.7792	true	3	11	1		N
B3	CV20G1_35	PT09-2	UNKNOWN	SYBR	None				18.5769	18.5106	0.1236							false	0.7792	true	3	11	1		Y
B4	CV20G1_36	PT09-2	UNKNOWN	SYBR	None				24.2877	24.2881	0.0963							false	0.7792	true	3	17	1		N
B5	CV20G1_36	PT09-2	UNKNOWN	SYBR	None				24.3846	24.2881	0.0963							false	0.7792	true	3	17	1		N
B6	CV20G1_36	PT09-2	UNKNOWN	SYBR	None				24.192	24.2881	0.0963							false	0.7792	true	3	17	1		N
B7	CV20G1_37	PT09-2	UNKNOWN	SYBR	None				26.5896	26.5971	0.0377							false	0.7792	true	3	19	1		N
B8	CV20G1_37	PT09-2	UNKNOWN	SYBR	None				26.638	26.5971	0.0377							false	0.7792	true	3	19	1		N
B9	CV20G1_37	PT09-2	UNKNOWN	SYBR	None				26.5637	26.5971	0.0377							false	0.7792	true	3	19	1		N
B10	CV20G1_38	PT09-2	UNKNOWN	SYBR	None				24.4638	24.5032	0.0364							false	0.7792	true	3	17	1		N
B11	CV20G1_38	PT09-2	UNKNOWN	SYBR	None				24.5103	24.5032	0.0364							false	0.7792	true	3	17	1		N
B12	CV20G1_38	PT09-2	UNKNOWN	SYBR	None				24.5356	24.5032	0.0364							false	0.7792	true	3	17	1		N
C1	CV20G1_39	PT09-2	UNKNOWN	SYBR	None				25.5044	25.5645	0.0583							false	0.7792	true	3	18	1		N
C2	CV20G1_39	PT09-2	UNKNOWN	SYBR	None				25.6208	25.5645	0.0583							false	0.7792	true	3	19	1		N
C3	CV20G1_39	PT09-2	UNKNOWN	SYBR	None				25.5683	25.5645	0.0583							false	0.7792	true	3	18	1		N
C4	CV20G1_40	PT09-2	UNKNOWN	SYBR	None				25.6127	25.6825	0.0772							false	0.7792	true	3	19	1		N
C5	CV20G1_40	PT09-2	UNKNOWN	SYBR	None				25.7654	25.6825	0.0772							false	0.7792	true	3	19	1		N
C6	CV20G1_40	PT09-2	UNKNOWN	SYBR	None				25.6696	25.6825	0.0772							false	0.7792	true	3	19	1		N
C7	CV20G1_41	PT09-2	UNKNOWN	SYBR	None				26.8815	26.8038	0.0688							false	0.7792	true	3	19	1		N
C8	CV20G1_41	PT09-2	UNKNOWN	SYBR	None				26.7506	26.8038	0.0688							false	0.7792	true	3	20	1		N
C9	CV20G1_41	PT09-2	UNKNOWN	SYBR	None				26.7792	26.8038	0.0688							false	0.7792	true	3	20	1		N
C10	CV20G1_42	PT09-2	UNKNOWN	SYBR	None				27.3443	27.3962	0.0582							false	0.7792	true	3	20	1		N
C11	CV20G1_42	PT09-2	UNKNOWN	SYBR	None				27.4592	27.3962	0.0582							false	0.7792	true	3	20	1		N
C12	CV20G1_42	PT09-2	UNKNOWN	SYBR	None				27.3851	27.3962	0.0582							false	0.7792	true	3	20	1		N
D1	CV20G1_43	PT09-2	UNKNOWN	SYBR	None				27.0554	26.9963	0.0813							false	0.7792	true	3	20	1		N
D2	CV20G1_43	PT09-2	UNKNOWN	SYBR	None				27.0299	26.9963	0.0813							false	0.7792	true	3	20	1		N
D3	CV20G1_43	PT09-2	UNKNOWN	SYBR	None				26.9035	26.9963	0.0813							false	0.7792	true	3	20	1		N
D4	CV20G1_44	PT09-2	UNKNOWN	SYBR	None				26.6968	26.6838	0.0503							false	0.7792	true	3	19	1		N
D5	CV20G1_44	PT09-2	UNKNOWN	SYBR	None				26.7264	26.6838	0.0503							false	0.7792	true	3	20	1		N
D6	CV20G1_44	PT09-2	UNKNOWN	SYBR	None				26.6283	26.6838	0.0503							false	0.7792	true	3	20	1		N
D7	CV20G1_45	PT09-2	UNKNOWN	SYBR	None				26.9123	27.0116	0.0877							false	0.7792	true	3	20	1		N
D8	CV20G1_45	PT09-2	UNKNOWN	SYBR	None				27.044	27.0116	0.0877							false	0.7792	true	3	20	1		N
D9	CV20G1_45	PT09-2	UNKNOWN	SYBR	None				27.0784	27.0116	0.0877							false	0.7792	true	3	20	1		N
D10	CV20G1_46	PT09-2	UNKNOWN	SYBR	None				26.8576	26.867	0.0762							false	0.7792	true	3	19	1		N
D11	CV20G1_46	PT09-2	UNKNOWN	SYBR	None				26.9474	26.867	0.0762							false	0.7792	true	3	20	1		N
D12	CV20G1_46	PT09-2	UNKNOWN	SYBR	None				26.796	26.867	0.0762							false	0.7792	true	3	20	1		N
E1	CV20G1_47	PT09-2	UNKNOWN	SYBR	None				26.4577	26.4726	0.0908							false	0.7792	true	3	19	1		N
E2	CV20G1_47	PT09-2	UNKNOWN	SYBR	None				26.5699	26.4726	0.0908							false	0.7792	true	3	20	1		N
E3	CV20G1_47	PT09-2	UNKNOWN	SYBR	None				26.3902	26.4726	0.0908							false	0.7792	true	3	19	1		N
E4	CV20G1_48	PT09-2	UNKNOWN	SYBR	None				26.595	26.6146	0.0177							false	0.7792	true	3	20	1		N
E5	CV20G1_48	PT09-2	UNKNOWN	SYBR	None				26.6293	26.6146	0.0177							false	0.7792	true	3	19	1		N
E6	CV20G1_48	PT09-2	UNKNOWN	SYBR	None				26.6195	26.6146	0.0177							false	0.7792	true	3	19	1		N
E7	CV20G1_49	PT09-2	UNKNOWN	SYBR	None				27.6296	27.7465	0.1154							false	0.7792	true	3	21	1		N
E8	CV20G1_49	PT09-2	UNKNOWN	SYBR	None				27.8603	27.7465	0.1154							false	0.7792	true	3	21	1		N
E9	CV20G1_49	PT09-2	UNKNOWN	SYBR	None				27.7496	27.7465	0.1154							false	0.7792	true	3	21	1		N
E10	CV20G1_50	PT09-2	UNKNOWN	SYBR	None				26.5786	26.5948	0.0145							false	0.7792	true	3	19	1		N
E11	CV20G1_50	PT09-2	UNKNOWN	SYBR	None				26.6068	26.5948	0.0145							false	0.7792	true	3	20	1		N
E12	CV20G1_50	PT09-2	UNKNOWN	SYBR	None				26.599	26.5948	0.0145							false	0.7792	true	3	19	1		N
F1	CV20G1_51	PT09-2	UNKNOWN	SYBR	None				27.1403	27.1613	0.0374							false	0.7792	true	3	20	1		N
F2	CV20G1_51	PT09-2	UNKNOWN	SYBR	None				27.1392	27.1613	0.0374							false	0.7792	true	3	20	1		N
F3	CV20G1_51	PT09-2	UNKNOWN	SYBR	None				27.2045	27.1613	0.0374							false	0.7792	true	3	20	1		N
F4	CV20G1_52	PT09-2	UNKNOWN	SYBR	None				28.6078	28.7879	0.1612							false	0.7792	true	3	21	1		N
F5	CV20G1_52	PT09-2	UNKNOWN	SYBR	None				28.9185	28.7879	0.1612							false	0.7792	true	3	22	1		N
F6	CV20G1_52	PT09-2	UNKNOWN	SYBR	None				28.8376	28.7879	0.1612							false	0.7792	true	3	22	1		N
F7	CV20G1_53	PT09-2	UNKNOWN	SYBR	None				28.1018	28.0054	0.134							false	0.7792	true	3	21	1		N
F8	CV20G1_53	PT09-2	UNKNOWN	SYBR	None				27.8523	28.0054	0.134							false	0.7792	true	3	21	1		N
F9	CV20G1_53	PT09-2	UNKNOWN	SYBR	None				28.0621	28.0054	0.134							false	0.7792	true	3	21	1		N
F10	CV20G1_54	PT09-2	UNKNOWN	SYBR	None				27.3829	27.3344	0.0831							false	0.7792	true	3	20	1		N
F11	CV20G1_54	PT09-2	UNKNOWN	SYBR	None				27.2384	27.3344	0.0831							false	0.7792	true	3	20	1		N
F12	CV20G1_54	PT09-2	UNKNOWN	SYBR	None				27.3818	27.3344	0.0831							false	0.7792	true	3	20	1		N
G1	CV20G1_55	PT09-2	UNKNOWN	SYBR	None				26.5388	26.6131	0.072							false	0.7792	true	3	19	1		N
G2	CV20G1_55	PT09-2	UNKNOWN	SYBR	None				26.6825	26.6131	0.072							false	0.7792	true	3	20	1		N
G3	CV20G1_55	PT09-2	UNKNOWN	SYBR	None				26.618	26.6131	0.072							false	0.7792	true	3	19	1		N
G4	CV20G1_56	PT09-2	UNKNOWN	SYBR	None				27.006	27.0491	0.1404							false	0.7792	true	3	20	1		N
G5	CV20G1_56	PT09-2	UNKNOWN	SYBR	None				27.206	27.0491	0.1404							false	0.7792	true	3	20	1		N
G6	CV20G1_56	PT09-2	UNKNOWN	SYBR	None				26.9353	27.0491	0.1404							false	0.7792	true	3	20	1		N
G7	CV20G1_57	PT09-2	UNKNOWN	SYBR	None				26.4007	26.4445	0.0993							false	0.7792	true	3	19	1		N
G8	CV20G1_57	PT09-2	UNKNOWN	SYBR	None				26.5581	26.4445	0.0993							false	0.7792	true	3	20	1		N
G9	CV20G1_57	PT09-2	UNKNOWN	SYBR	None				26.3746	26.4445	0.0993							false	0.7792	true	3	19	1		N
H1	CV20G1_59	PT09-2	UNKNOWN	SYBR	None				25.9911	26.0944	0.109							false	0.7792	true	3	19	1		N
H2	CV20G1_59	PT09-2	UNKNOWN	SYBR	None				26.2083	26.0944	0.109							false	0.7792	true	3	19	1		N
H3	CV20G1_59	PT09-2	UNKNOWN	SYBR	None				26.0838	26.0944	0.109							false	0.7792	true	3	19	1		N
H4	CV20G1_60	PT09-2	UNKNOWN	SYBR	None				26.3009	26.4167	0.1073							false	0.7792	true	3	19	1		N
H5	CV20G1_60	PT09-2	UNKNOWN	SYBR	None				26.5128	26.4167	0.1073							false	0.7792	true	3	19	1		N
H6	CV20G1_60	PT09-2	UNKNOWN	SYBR	None				26.4362	26.4167	0.1073							false	0.7792	true	3	19	1		N

Analysis Type = Singleplex
Endogenous Control = PT09-2
RQ Min/Max Confidence Level = 95.0
Reference Sample = CV20G1_31
