# Supplementary material for: Dating Pupae of the Blow Fly Calliphora vicina Robineau–Desvoidy 1830 (Diptera: Calliphoridae) for Post Mortem Interval—Estimation: Validation of Molecular Age Markers
Source: Genes (Basel). 2018 Mar 9;9(3):153. doi: 10.3390/genes9030153 (PMC5867874; doi:10.3390/genes9030153)
Supplement: Supplementary file 1 [file genes-09-00153-s001.zip › S2/CV20/PT10-2_CV20G1_1-6_RUNdata.txt]

* Block Type = 96well
* Chemistry = SYBR_GREEN
* Experiment File Name = D:\RMIF_Doktorarbeit_BZ\Ergebnisse\MACE\OneStepRTqPCR\CV20G1_MACEMarker\PT10-2_CV20G1_1-6_run.eds
* Experiment Run End Time = Not Started
* Instrument Type = steponeplus
* Passive Reference = ROX

[Results]
Well	Sample Name	Target Name	Task	Reporter	Quencher	RQ	RQ Min	RQ Max	Cт	Cт Mean	Cт SD	ΔCт	ΔCт Mean	ΔCт SE	HK Control ΔCт Mean	HK Control ΔCт SE	ΔΔCт	Automatic Ct Threshold	Ct Threshold	Automatic Baseline	Baseline Start	Baseline End	Efficiency	Comments
A1	CV20G1_01	PT10-2	UNKNOWN	SYBR	None				24.4118	24.4573	0.0589							false	0.3364	true	3	18	1	
A2	CV20G1_01	PT10-2	UNKNOWN	SYBR	None				24.5238	24.4573	0.0589							false	0.3364	true	3	18	1	
A3	CV20G1_01	PT10-2	UNKNOWN	SYBR	None				24.4362	24.4573	0.0589							false	0.3364	true	3	18	1	
A4	CV20G1_02	PT10-2	UNKNOWN	SYBR	None				24.3286	24.2091	0.1086							false	0.3364	true	3	18	1	
A5	CV20G1_02	PT10-2	UNKNOWN	SYBR	None				24.1826	24.2091	0.1086							false	0.3364	true	3	18	1	
A6	CV20G1_02	PT10-2	UNKNOWN	SYBR	None				24.1163	24.2091	0.1086							false	0.3364	true	3	18	1	
A7	CV20G1_03	PT10-2	UNKNOWN	SYBR	None				24.2426	24.212	0.0691							false	0.3364	true	3	18	1	
A8	CV20G1_03	PT10-2	UNKNOWN	SYBR	None				24.2605	24.212	0.0691							false	0.3364	true	3	18	1	
A9	CV20G1_03	PT10-2	UNKNOWN	SYBR	None				24.1328	24.212	0.0691							false	0.3364	true	3	18	1	
A10	CV20G1_04	PT10-2	UNKNOWN	SYBR	None				24.0334	24.0487	0.0195							false	0.3364	true	3	18	1	
A11	CV20G1_04	PT10-2	UNKNOWN	SYBR	None				24.0707	24.0487	0.0195							false	0.3364	true	3	18	1	
A12	CV20G1_04	PT10-2	UNKNOWN	SYBR	None				24.0421	24.0487	0.0195							false	0.3364	true	3	18	1	
B1	CV20G1_05	PT10-2	UNKNOWN	SYBR	None				24.5428	24.3899	0.1343							false	0.3364	true	3	19	1	
B2	CV20G1_05	PT10-2	UNKNOWN	SYBR	None				24.3359	24.3899	0.1343							false	0.3364	true	3	18	1	
B3	CV20G1_05	PT10-2	UNKNOWN	SYBR	None				24.2911	24.3899	0.1343							false	0.3364	true	3	18	1	
B4	CV20G1_06	PT10-2	UNKNOWN	SYBR	None				24.1268	24.1453	0.02							false	0.3364	true	3	18	1	
B5	CV20G1_06	PT10-2	UNKNOWN	SYBR	None				24.1427	24.1453	0.02							false	0.3364	true	3	18	1	
B6	CV20G1_06	PT10-2	UNKNOWN	SYBR	None				24.1665	24.1453	0.02							false	0.3364	true	3	18	1	
B7	CV20G1_07	PT10-2	UNKNOWN	SYBR	None				24.1324	24.1581	0.06							false	0.3364	true	3	18	1	
B8	CV20G1_07	PT10-2	UNKNOWN	SYBR	None				24.2267	24.1581	0.06							false	0.3364	true	3	18	1	
B9	CV20G1_07	PT10-2	UNKNOWN	SYBR	None				24.1153	24.1581	0.06							false	0.3364	true	3	18	1	
B10	CV20G1_08	PT10-2	UNKNOWN	SYBR	None				24.1998	24.1439	0.052							false	0.3364	true	3	18	1	
B11	CV20G1_08	PT10-2	UNKNOWN	SYBR	None				24.135	24.1439	0.052							false	0.3364	true	3	18	1	
B12	CV20G1_08	PT10-2	UNKNOWN	SYBR	None				24.0969	24.1439	0.052							false	0.3364	true	3	18	1	
C1	CV20G1_09	PT10-2	UNKNOWN	SYBR	None				24.3697	24.2683	0.1184							false	0.3364	true	3	18	1	
C2	CV20G1_09	PT10-2	UNKNOWN	SYBR	None				24.2969	24.2683	0.1184							false	0.3364	true	3	18	1	
C3	CV20G1_09	PT10-2	UNKNOWN	SYBR	None				24.1382	24.2683	0.1184							false	0.3364	true	3	18	1	
C4	CV20G1_10	PT10-2	UNKNOWN	SYBR	None				23.6433	23.6176	0.0228							false	0.3364	true	3	18	1	
C5	CV20G1_10	PT10-2	UNKNOWN	SYBR	None				23.6096	23.6176	0.0228							false	0.3364	true	3	18	1	
C6	CV20G1_10	PT10-2	UNKNOWN	SYBR	None				23.5998	23.6176	0.0228							false	0.3364	true	3	17	1	
C7	CV20G1_11	PT10-2	UNKNOWN	SYBR	None				24.1929	24.1296	0.0581							false	0.3364	true	3	18	1	
C8	CV20G1_11	PT10-2	UNKNOWN	SYBR	None				24.0786	24.1296	0.0581							false	0.3364	true	3	18	1	
C9	CV20G1_11	PT10-2	UNKNOWN	SYBR	None				24.1172	24.1296	0.0581							false	0.3364	true	3	18	1	
C10	CV20G1_12	PT10-2	UNKNOWN	SYBR	None				24.1808	24.1708	0.0605							false	0.3364	true	3	18	1	
C11	CV20G1_12	PT10-2	UNKNOWN	SYBR	None				24.2257	24.1708	0.0605							false	0.3364	true	3	17	1	
C12	CV20G1_12	PT10-2	UNKNOWN	SYBR	None				24.1059	24.1708	0.0605							false	0.3364	true	3	18	1	
D1	CV20G1_13	PT10-2	UNKNOWN	SYBR	None				24.3822	24.3003	0.1098							false	0.3364	true	3	18	1	
D2	CV20G1_13	PT10-2	UNKNOWN	SYBR	None				24.3432	24.3003	0.1098							false	0.3364	true	3	19	1	
D3	CV20G1_13	PT10-2	UNKNOWN	SYBR	None				24.1756	24.3003	0.1098							false	0.3364	true	3	19	1	
D4	CV20G1_14	PT10-2	UNKNOWN	SYBR	None				24.1247	24.0738	0.0504							false	0.3364	true	3	18	1	
D5	CV20G1_14	PT10-2	UNKNOWN	SYBR	None				24.0729	24.0738	0.0504							false	0.3364	true	3	17	1	
D6	CV20G1_14	PT10-2	UNKNOWN	SYBR	None				24.0238	24.0738	0.0504							false	0.3364	true	3	18	1	
D7	CV20G1_15	PT10-2	UNKNOWN	SYBR	None				24.2102	24.1408	0.0609							false	0.3364	true	3	19	1	
D8	CV20G1_15	PT10-2	UNKNOWN	SYBR	None				24.0963	24.1408	0.0609							false	0.3364	true	3	18	1	
D9	CV20G1_15	PT10-2	UNKNOWN	SYBR	None				24.1159	24.1408	0.0609							false	0.3364	true	3	18	1	
D10	CV20G1_16	PT10-2	UNKNOWN	SYBR	None				24.2571	24.2784	0.0371							false	0.3364	true	3	18	1	
D11	CV20G1_16	PT10-2	UNKNOWN	SYBR	None				24.3212	24.2784	0.0371							false	0.3364	true	3	18	1	
D12	CV20G1_16	PT10-2	UNKNOWN	SYBR	None				24.2568	24.2784	0.0371							false	0.3364	true	3	18	1	
E1	CV20G1_17	PT10-2	UNKNOWN	SYBR	None				24.4202	24.3778	0.0596							false	0.3364	true	3	19	1	
E2	CV20G1_17	PT10-2	UNKNOWN	SYBR	None				24.4036	24.3778	0.0596							false	0.3364	true	3	18	1	
E3	CV20G1_17	PT10-2	UNKNOWN	SYBR	None				24.3097	24.3778	0.0596							false	0.3364	true	3	18	1	
E4	CV20G1_18	PT10-2	UNKNOWN	SYBR	None				24.259	24.225	0.0295							false	0.3364	true	3	18	1	
E5	CV20G1_18	PT10-2	UNKNOWN	SYBR	None				24.2095	24.225	0.0295							false	0.3364	true	3	18	1	
E6	CV20G1_18	PT10-2	UNKNOWN	SYBR	None				24.2065	24.225	0.0295							false	0.3364	true	3	18	1	
E7	CV20G1_19	PT10-2	UNKNOWN	SYBR	None				24.2317	24.1656	0.0613							false	0.3364	true	3	18	1	
E8	CV20G1_19	PT10-2	UNKNOWN	SYBR	None				24.1545	24.1656	0.0613							false	0.3364	true	3	18	1	
E9	CV20G1_19	PT10-2	UNKNOWN	SYBR	None				24.1105	24.1656	0.0613							false	0.3364	true	3	18	1	
E10	CV20G1_20	PT10-2	UNKNOWN	SYBR	None				24.1949	24.1945	0.0251							false	0.3364	true	3	18	1	
E11	CV20G1_20	PT10-2	UNKNOWN	SYBR	None				24.2194	24.1945	0.0251							false	0.3364	true	3	19	1	
E12	CV20G1_20	PT10-2	UNKNOWN	SYBR	None				24.1692	24.1945	0.0251							false	0.3364	true	3	18	1	
F1	CV20G1_21	PT10-2	UNKNOWN	SYBR	None				24.4701	24.3815	0.1103							false	0.3364	true	3	18	1	
F2	CV20G1_21	PT10-2	UNKNOWN	SYBR	None				24.4166	24.3815	0.1103							false	0.3364	true	3	18	1	
F3	CV20G1_21	PT10-2	UNKNOWN	SYBR	None				24.2579	24.3815	0.1103							false	0.3364	true	3	18	1	
F4	CV20G1_22	PT10-2	UNKNOWN	SYBR	None				24.2545	24.2741	0.0655							false	0.3364	true	3	18	1	
F5	CV20G1_22	PT10-2	UNKNOWN	SYBR	None				24.3471	24.2741	0.0655							false	0.3364	true	3	19	1	
F6	CV20G1_22	PT10-2	UNKNOWN	SYBR	None				24.2206	24.2741	0.0655							false	0.3364	true	3	18	1	
F7	CV20G1_23	PT10-2	UNKNOWN	SYBR	None				24.1294	24.1383	0.0555							false	0.3364	true	3	18	1	
F8	CV20G1_23	PT10-2	UNKNOWN	SYBR	None				24.0878	24.1383	0.0555							false	0.3364	true	3	18	1	
F9	CV20G1_23	PT10-2	UNKNOWN	SYBR	None				24.1978	24.1383	0.0555							false	0.3364	true	3	18	1	
F10	CV20G1_24	PT10-2	UNKNOWN	SYBR	None				24.1768	24.2105	0.0378							false	0.3364	true	3	18	1	
F11	CV20G1_24	PT10-2	UNKNOWN	SYBR	None				24.2513	24.2105	0.0378							false	0.3364	true	3	18	1	
F12	CV20G1_24	PT10-2	UNKNOWN	SYBR	None				24.2032	24.2105	0.0378							false	0.3364	true	3	18	1	
G1	CV20G1_25	PT10-2	UNKNOWN	SYBR	None				24.3962	24.3588	0.0366							false	0.3364	true	3	18	1	
G2	CV20G1_25	PT10-2	UNKNOWN	SYBR	None				24.3572	24.3588	0.0366							false	0.3364	true	3	19	1	
G3	CV20G1_25	PT10-2	UNKNOWN	SYBR	None				24.3232	24.3588	0.0366							false	0.3364	true	3	18	1	
G4	CV20G1_26	PT10-2	UNKNOWN	SYBR	None				23.0783	23.0822	0.0592							false	0.3364	true	3	17	1	
G5	CV20G1_26	PT10-2	UNKNOWN	SYBR	None				23.1432	23.0822	0.0592							false	0.3364	true	3	17	1	
G6	CV20G1_26	PT10-2	UNKNOWN	SYBR	None				23.025	23.0822	0.0592							false	0.3364	true	3	18	1	
G7	CV20G1_27	PT10-2	UNKNOWN	SYBR	None				23.6433	23.6379	0.0061							false	0.3364	true	3	18	1	
G8	CV20G1_27	PT10-2	UNKNOWN	SYBR	None				23.6313	23.6379	0.0061							false	0.3364	true	3	18	1	
G9	CV20G1_27	PT10-2	UNKNOWN	SYBR	None				23.6392	23.6379	0.0061							false	0.3364	true	3	17	1	
G10	CV20G1_28	PT10-2	UNKNOWN	SYBR	None				22.8833	22.9002	0.04							false	0.3364	true	3	17	1	
G11	CV20G1_28	PT10-2	UNKNOWN	SYBR	None				22.8714	22.9002	0.04							false	0.3364	true	3	17	1	
G12	CV20G1_28	PT10-2	UNKNOWN	SYBR	None				22.9459	22.9002	0.04							false	0.3364	true	3	16	1	
H1	CV20G1_29	PT10-2	UNKNOWN	SYBR	None				23.9988	23.9365	0.086							false	0.3364	true	3	18	1	
H2	CV20G1_29	PT10-2	UNKNOWN	SYBR	None				23.9722	23.9365	0.086							false	0.3364	true	3	18	1	
H3	CV20G1_29	PT10-2	UNKNOWN	SYBR	None				23.8384	23.9365	0.086							false	0.3364	true	3	18	1	
H4	CV20G1_30	PT10-2	UNKNOWN	SYBR	None				23.4527	23.4183	0.0325							false	0.3364	true	3	18	1	
H5	CV20G1_30	PT10-2	UNKNOWN	SYBR	None				23.4142	23.4183	0.0325							false	0.3364	true	3	17	1	
H6	CV20G1_30	PT10-2	UNKNOWN	SYBR	None				23.3881	23.4183	0.0325							false	0.3364	true	3	17	1	

Analysis Type = Singleplex
Endogenous Control = PT10-2
RQ Min/Max Confidence Level = 95.0
Reference Sample = CV20G1_01
