# Supplementary material for: Dating Pupae of the Blow Fly Calliphora vicina Robineau–Desvoidy 1830 (Diptera: Calliphoridae) for Post Mortem Interval—Estimation: Validation of Molecular Age Markers
Source: Genes (Basel). 2018 Mar 9;9(3):153. doi: 10.3390/genes9030153 (PMC5867874; doi:10.3390/genes9030153)
Supplement: Supplementary file 1 [file genes-09-00153-s001.zip › S2/CV20/PT10-2_CV20G1_7-12_RUNdata.txt]

* Block Type = 96well
* Chemistry = SYBR_GREEN
* Experiment File Name = D:\RMIF_Doktorarbeit_BZ\Ergebnisse\MACE\OneStepRTqPCR\CV20G1_MACEMarker\PT10-2_CV20G1_7-12_run.eds
* Experiment Run End Time = Not Started
* Instrument Type = steponeplus
* Passive Reference = ROX

[Results]
Well	Sample Name	Target Name	Task	Reporter	Quencher	RQ	RQ Min	RQ Max	Cт	Cт Mean	Cт SD	ΔCт	ΔCт Mean	ΔCт SE	HK Control ΔCт Mean	HK Control ΔCт SE	ΔΔCт	Automatic Ct Threshold	Ct Threshold	Automatic Baseline	Baseline Start	Baseline End	Efficiency	Comments
A1	CV20G1_31	PT10-2	UNKNOWN	SYBR	None				18.9715	18.9371	0.0603							false	0.3364	true	3	13	1	
A2	CV20G1_31	PT10-2	UNKNOWN	SYBR	None				18.9723	18.9371	0.0603							false	0.3364	true	3	13	1	
A3	CV20G1_31	PT10-2	UNKNOWN	SYBR	None				18.8675	18.9371	0.0603							false	0.3364	true	3	12	1	
A4	CV20G1_32	PT10-2	UNKNOWN	SYBR	None				17.1093	17.1129	0.0094							false	0.3364	true	3	10	1	
A5	CV20G1_32	PT10-2	UNKNOWN	SYBR	None				17.1059	17.1129	0.0094							false	0.3364	true	3	10	1	
A6	CV20G1_32	PT10-2	UNKNOWN	SYBR	None				17.1236	17.1129	0.0094							false	0.3364	true	3	10	1	
A7	CV20G1_33	PT10-2	UNKNOWN	SYBR	None				23.0112	22.9887	0.0195							false	0.3364	true	3	17	1	
A8	CV20G1_33	PT10-2	UNKNOWN	SYBR	None				22.9784	22.9887	0.0195							false	0.3364	true	3	17	1	
A9	CV20G1_33	PT10-2	UNKNOWN	SYBR	None				22.9767	22.9887	0.0195							false	0.3364	true	3	17	1	
A10	CV20G1_34	PT10-2	UNKNOWN	SYBR	None				22.4727	22.4576	0.0357							false	0.3364	true	3	16	1	
A11	CV20G1_34	PT10-2	UNKNOWN	SYBR	None				22.4168	22.4576	0.0357							false	0.3364	true	3	16	1	
A12	CV20G1_34	PT10-2	UNKNOWN	SYBR	None				22.4832	22.4576	0.0357							false	0.3364	true	3	16	1	
B1	CV20G1_35	PT10-2	UNKNOWN	SYBR	None				19.8318	19.8423	0.0114							false	0.3364	true	3	14	1	
B2	CV20G1_35	PT10-2	UNKNOWN	SYBR	None				19.8544	19.8423	0.0114							false	0.3364	true	3	14	1	
B3	CV20G1_35	PT10-2	UNKNOWN	SYBR	None				19.8407	19.8423	0.0114							false	0.3364	true	3	13	1	
B4	CV20G1_36	PT10-2	UNKNOWN	SYBR	None				17.3983	17.3692	0.0252							false	0.3364	true	3	11	1	
B5	CV20G1_36	PT10-2	UNKNOWN	SYBR	None				17.3546	17.3692	0.0252							false	0.3364	true	3	11	1	
B6	CV20G1_36	PT10-2	UNKNOWN	SYBR	None				17.3548	17.3692	0.0252							false	0.3364	true	3	10	1	
B7	CV20G1_37	PT10-2	UNKNOWN	SYBR	None				17.9857	17.9993	0.0191							false	0.3364	true	3	12	1	
B8	CV20G1_37	PT10-2	UNKNOWN	SYBR	None				18.0128	17.9993	0.0191							false	0.3364	true	3	12	1	
B10	CV20G1_38	PT10-2	UNKNOWN	SYBR	None				17.7017	17.7037	0.0149							false	0.3364	true	3	12	1	
B11	CV20G1_38	PT10-2	UNKNOWN	SYBR	None				17.6898	17.7037	0.0149							false	0.3364	true	3	11	1	
B12	CV20G1_38	PT10-2	UNKNOWN	SYBR	None				17.7195	17.7037	0.0149							false	0.3364	true	3	11	1	
C1	CV20G1_39	PT10-2	UNKNOWN	SYBR	None				17.2348	17.1999	0.0336							false	0.3364	true	3	11	1	
C2	CV20G1_39	PT10-2	UNKNOWN	SYBR	None				17.197	17.1999	0.0336							false	0.3364	true	3	11	1	
C3	CV20G1_39	PT10-2	UNKNOWN	SYBR	None				17.1678	17.1999	0.0336							false	0.3364	true	3	11	1	
C4	CV20G1_40	PT10-2	UNKNOWN	SYBR	None				16.8621	16.8725	0.0094							false	0.3364	true	3	11	1	
C5	CV20G1_40	PT10-2	UNKNOWN	SYBR	None				16.8752	16.8725	0.0094							false	0.3364	true	3	10	1	
C6	CV20G1_40	PT10-2	UNKNOWN	SYBR	None				16.8803	16.8725	0.0094							false	0.3364	true	3	10	1	
C7	CV20G1_41	PT10-2	UNKNOWN	SYBR	None				21.998	21.9914	0.006							false	0.3364	true	3	16	1	
C8	CV20G1_41	PT10-2	UNKNOWN	SYBR	None				21.9862	21.9914	0.006							false	0.3364	true	3	16	1	
C9	CV20G1_41	PT10-2	UNKNOWN	SYBR	None				21.9901	21.9914	0.006							false	0.3364	true	3	15	1	
C10	CV20G1_42	PT10-2	UNKNOWN	SYBR	None				23.9895	24.0226	0.0371							false	0.3364	true	3	17	1	
C11	CV20G1_42	PT10-2	UNKNOWN	SYBR	None				24.0627	24.0226	0.0371							false	0.3364	true	3	18	1	
C12	CV20G1_42	PT10-2	UNKNOWN	SYBR	None				24.0158	24.0226	0.0371							false	0.3364	true	3	18	1	
D1	CV20G1_43	PT10-2	UNKNOWN	SYBR	None				23.5322	23.4851	0.0575							false	0.3364	true	3	18	1	
D2	CV20G1_43	PT10-2	UNKNOWN	SYBR	None				23.5022	23.4851	0.0575							false	0.3364	true	3	17	1	
D3	CV20G1_43	PT10-2	UNKNOWN	SYBR	None				23.421	23.4851	0.0575							false	0.3364	true	3	17	1	
D4	CV20G1_44	PT10-2	UNKNOWN	SYBR	None				23.221	23.1725	0.0518							false	0.3364	true	3	17	1	
D5	CV20G1_44	PT10-2	UNKNOWN	SYBR	None				23.118	23.1725	0.0518							false	0.3364	true	3	17	1	
D6	CV20G1_44	PT10-2	UNKNOWN	SYBR	None				23.1786	23.1725	0.0518							false	0.3364	true	3	17	1	
D7	CV20G1_45	PT10-2	UNKNOWN	SYBR	None				22.2251	22.1971	0.0393							false	0.3364	true	3	17	1	
D8	CV20G1_45	PT10-2	UNKNOWN	SYBR	None				22.2141	22.1971	0.0393							false	0.3364	true	3	17	1	
D9	CV20G1_45	PT10-2	UNKNOWN	SYBR	None				22.1522	22.1971	0.0393							false	0.3364	true	3	16	1	
D10	CV20G1_46	PT10-2	UNKNOWN	SYBR	None				23.0357	23.056	0.0787							false	0.3364	true	3	16	1	
D11	CV20G1_46	PT10-2	UNKNOWN	SYBR	None				23.1429	23.056	0.0787							false	0.3364	true	3	17	1	
D12	CV20G1_46	PT10-2	UNKNOWN	SYBR	None				22.9894	23.056	0.0787							false	0.3364	true	3	16	1	
E1	CV20G1_47	PT10-2	UNKNOWN	SYBR	None				23.6113	23.5668	0.0517							false	0.3364	true	3	18	1	
E2	CV20G1_47	PT10-2	UNKNOWN	SYBR	None				23.5789	23.5668	0.0517							false	0.3364	true	3	17	1	
E3	CV20G1_47	PT10-2	UNKNOWN	SYBR	None				23.5101	23.5668	0.0517							false	0.3364	true	3	17	1	
E4	CV20G1_48	PT10-2	UNKNOWN	SYBR	None				23.9691	23.9574	0.0231							false	0.3364	true	3	18	1	
E5	CV20G1_48	PT10-2	UNKNOWN	SYBR	None				23.9723	23.9574	0.0231							false	0.3364	true	3	17	1	
E6	CV20G1_48	PT10-2	UNKNOWN	SYBR	None				23.9308	23.9574	0.0231							false	0.3364	true	3	17	1	
E7	CV20G1_49	PT10-2	UNKNOWN	SYBR	None				23.8552	23.8441	0.0098							false	0.3364	true	3	17	1	
E8	CV20G1_49	PT10-2	UNKNOWN	SYBR	None				23.8406	23.8441	0.0098							false	0.3364	true	3	18	1	
E9	CV20G1_49	PT10-2	UNKNOWN	SYBR	None				23.8364	23.8441	0.0098							false	0.3364	true	3	18	1	
E10	CV20G1_50	PT10-2	UNKNOWN	SYBR	None				23.9953	23.9858	0.0418							false	0.3364	true	3	18	1	
E11	CV20G1_50	PT10-2	UNKNOWN	SYBR	None				23.9401	23.9858	0.0418							false	0.3364	true	3	18	1	
E12	CV20G1_50	PT10-2	UNKNOWN	SYBR	None				24.0221	23.9858	0.0418							false	0.3364	true	3	17	1	
F1	CV20G1_51	PT10-2	UNKNOWN	SYBR	None				24.1715	24.119	0.0475							false	0.3364	true	3	18	1	
F2	CV20G1_51	PT10-2	UNKNOWN	SYBR	None				24.1064	24.119	0.0475							false	0.3364	true	3	18	1	
F3	CV20G1_51	PT10-2	UNKNOWN	SYBR	None				24.0791	24.119	0.0475							false	0.3364	true	3	17	1	
F4	CV20G1_52	PT10-2	UNKNOWN	SYBR	None				23.7231	23.7583	0.0309							false	0.3364	true	3	18	1	
F5	CV20G1_52	PT10-2	UNKNOWN	SYBR	None				23.7809	23.7583	0.0309							false	0.3364	true	3	17	1	
F6	CV20G1_52	PT10-2	UNKNOWN	SYBR	None				23.7708	23.7583	0.0309							false	0.3364	true	3	18	1	
F7	CV20G1_53	PT10-2	UNKNOWN	SYBR	None				24.4477	24.4908	0.0713							false	0.3364	true	3	18	1	
F8	CV20G1_53	PT10-2	UNKNOWN	SYBR	None				24.4516	24.4908	0.0713							false	0.3364	true	3	18	1	
F9	CV20G1_53	PT10-2	UNKNOWN	SYBR	None				24.5731	24.4908	0.0713							false	0.3364	true	3	19	1	
F10	CV20G1_54	PT10-2	UNKNOWN	SYBR	None				22.7253	22.7236	0.0161							false	0.3364	true	3	16	1	
F11	CV20G1_54	PT10-2	UNKNOWN	SYBR	None				22.7068	22.7236	0.0161							false	0.3364	true	3	16	1	
F12	CV20G1_54	PT10-2	UNKNOWN	SYBR	None				22.7388	22.7236	0.0161							false	0.3364	true	3	17	1	
G1	CV20G1_55	PT10-2	UNKNOWN	SYBR	None				24.33	24.2945	0.0763							false	0.3364	true	3	18	1	
G2	CV20G1_55	PT10-2	UNKNOWN	SYBR	None				24.3466	24.2945	0.0763							false	0.3364	true	3	18	1	
G3	CV20G1_55	PT10-2	UNKNOWN	SYBR	None				24.2069	24.2945	0.0763							false	0.3364	true	3	18	1	
G4	CV20G1_56	PT10-2	UNKNOWN	SYBR	None				24.2962	24.3025	0.0681							false	0.3364	true	3	18	1	
G5	CV20G1_56	PT10-2	UNKNOWN	SYBR	None				24.3735	24.3025	0.0681							false	0.3364	true	3	18	1	
G6	CV20G1_56	PT10-2	UNKNOWN	SYBR	None				24.2377	24.3025	0.0681							false	0.3364	true	3	18	1	
G7	CV20G1_57	PT10-2	UNKNOWN	SYBR	None				23.1274	23.1222	0.0051							false	0.3364	true	3	17	1	
G8	CV20G1_57	PT10-2	UNKNOWN	SYBR	None				23.122	23.1222	0.0051							false	0.3364	true	3	17	1	
G9	CV20G1_57	PT10-2	UNKNOWN	SYBR	None				23.1172	23.1222	0.0051							false	0.3364	true	3	17	1	
G10	CV20G1_58	PT10-2	UNKNOWN	SYBR	None				25.0423	24.9961	0.0406							false	0.3364	true	3	19	1	
G11	CV20G1_58	PT10-2	UNKNOWN	SYBR	None				24.9665	24.9961	0.0406							false	0.3364	true	3	19	1	
G12	CV20G1_58	PT10-2	UNKNOWN	SYBR	None				24.9793	24.9961	0.0406							false	0.3364	true	3	18	1	
H1	CV20G1_59	PT10-2	UNKNOWN	SYBR	None				24.9558	24.8996	0.0491							false	0.3364	true	3	19	1	
H2	CV20G1_59	PT10-2	UNKNOWN	SYBR	None				24.8652	24.8996	0.0491							false	0.3364	true	3	18	1	
H3	CV20G1_59	PT10-2	UNKNOWN	SYBR	None				24.8777	24.8996	0.0491							false	0.3364	true	3	19	1	
H4	CV20G1_60	PT10-2	UNKNOWN	SYBR	None				23.8882	23.9188	0.045							false	0.3364	true	3	18	1	
H5	CV20G1_60	PT10-2	UNKNOWN	SYBR	None				23.9705	23.9188	0.045							false	0.3364	true	3	18	1	
H6	CV20G1_60	PT10-2	UNKNOWN	SYBR	None				23.8977	23.9188	0.045							false	0.3364	true	3	18	1	

Analysis Type = Singleplex
Endogenous Control = PT10-2
RQ Min/Max Confidence Level = 95.0
Reference Sample = CV20G1_31
