# Supplementary material for: Dating Pupae of the Blow Fly Calliphora vicina Robineau–Desvoidy 1830 (Diptera: Calliphoridae) for Post Mortem Interval—Estimation: Validation of Molecular Age Markers
Source: Genes (Basel). 2018 Mar 9;9(3):153. doi: 10.3390/genes9030153 (PMC5867874; doi:10.3390/genes9030153)
Supplement: Supplementary file 1 [file genes-09-00153-s001.zip › S2/CV20/PT11-1_CV20G1_1-6_RUNdata.txt]

* Block Type = 96well
* Chemistry = SYBR_GREEN
* Experiment File Name = D:\RMIF_Doktorarbeit_BZ\Ergebnisse\MACE\OneStepRTqPCR\CV20G1_MACEMarker\PT11-1_CV20G1_1-6_run.eds
* Experiment Run End Time = Not Started
* Instrument Type = steponeplus
* Passive Reference = ROX

[Results]
Well	Sample Name	Target Name	Task	Reporter	Quencher	RQ	RQ Min	RQ Max	Cт	Cт Mean	Cт SD	ΔCт	ΔCт Mean	ΔCт SE	HK Control ΔCт Mean	HK Control ΔCт SE	ΔΔCт	Automatic Ct Threshold	Ct Threshold	Automatic Baseline	Baseline Start	Baseline End	Efficiency	Comments
A1	CV20G1_01	PT11-1	UNKNOWN	SYBR	None				29.1922	29.4796	0.2771							false	0.9781	true	3	22	1	
A2	CV20G1_01	PT11-1	UNKNOWN	SYBR	None				29.5014	29.4796	0.2771							false	0.9781	true	3	21	1	
A3	CV20G1_01	PT11-1	UNKNOWN	SYBR	None				29.7452	29.4796	0.2771							false	0.9781	true	3	22	1	
A4	CV20G1_02	PT11-1	UNKNOWN	SYBR	None				29.9827	30.0116	0.0408							false	0.9781	true	3	22	1	
A6	CV20G1_02	PT11-1	UNKNOWN	SYBR	None				30.0404	30.0116	0.0408							false	0.9781	true	3	22	1	
A7	CV20G1_03	PT11-1	UNKNOWN	SYBR	None				29.4745	29.5141	0.4652							false	0.9781	true	3	22	1	
A8	CV20G1_03	PT11-1	UNKNOWN	SYBR	None				29.9978	29.5141	0.4652							false	0.9781	true	3	22	1	
A9	CV20G1_03	PT11-1	UNKNOWN	SYBR	None				29.07	29.5141	0.4652							false	0.9781	true	3	20	1	
A10	CV20G1_04	PT11-1	UNKNOWN	SYBR	None				28.8406	28.8902	0.0702							false	0.9781	true	3	17	1	
A11	CV20G1_04	PT11-1	UNKNOWN	SYBR	None				28.9399	28.8902	0.0702							false	0.9781	true	3	21	1	
B1	CV20G1_05	PT11-1	UNKNOWN	SYBR	None				29.6921	29.7444	0.1734							false	0.9781	true	3	22	1	
B2	CV20G1_05	PT11-1	UNKNOWN	SYBR	None				29.6032	29.7444	0.1734							false	0.9781	true	3	22	1	
B3	CV20G1_05	PT11-1	UNKNOWN	SYBR	None				29.9379	29.7444	0.1734							false	0.9781	true	3	22	1	
B4	CV20G1_06	PT11-1	UNKNOWN	SYBR	None				21.52	21.7997	0.3759							false	0.9781	true	3	14	1	
B5	CV20G1_06	PT11-1	UNKNOWN	SYBR	None				22.227	21.7997	0.3759							false	0.9781	true	3	11	1	
B6	CV20G1_06	PT11-1	UNKNOWN	SYBR	None				21.6523	21.7997	0.3759							false	0.9781	true	3	12	1	
B7	CV20G1_07	PT11-1	UNKNOWN	SYBR	None				17.1737	16.9721	0.184							false	0.9781	true	3	9	1	
B8	CV20G1_07	PT11-1	UNKNOWN	SYBR	None				16.9295	16.9721	0.184							false	0.9781	true	3	9	1	
B9	CV20G1_07	PT11-1	UNKNOWN	SYBR	None				16.8131	16.9721	0.184							false	0.9781	true	3	9	1	
B10	CV20G1_08	PT11-1	UNKNOWN	SYBR	None				20.7165	20.9676	0.2972							false	0.9781	true	3	14	1	
B11	CV20G1_08	PT11-1	UNKNOWN	SYBR	None				20.8907	20.9676	0.2972							false	0.9781	true	3	14	1	
B12	CV20G1_08	PT11-1	UNKNOWN	SYBR	None				21.2957	20.9676	0.2972							false	0.9781	true	3	14	1	
C1	CV20G1_09	PT11-1	UNKNOWN	SYBR	None				21.8229	21.8239	0.094							false	0.9781	true	3	14	1	
C2	CV20G1_09	PT11-1	UNKNOWN	SYBR	None				21.9184	21.8239	0.094							false	0.9781	true	3	14	1	
C3	CV20G1_09	PT11-1	UNKNOWN	SYBR	None				21.7303	21.8239	0.094							false	0.9781	true	3	12	1	
C4	CV20G1_10	PT11-1	UNKNOWN	SYBR	None				19.1865	19.5528	0.3534							false	0.9781	true	3	12	1	
C5	CV20G1_10	PT11-1	UNKNOWN	SYBR	None				19.8916	19.5528	0.3534							false	0.9781	true	3	11	1	
C6	CV20G1_10	PT11-1	UNKNOWN	SYBR	None				19.5802	19.5528	0.3534							false	0.9781	true	3	10	1	
C7	CV20G1_11	PT11-1	UNKNOWN	SYBR	None				27.6159	27.6652	0.0771							false	0.9781	true	3	20	1	
C8	CV20G1_11	PT11-1	UNKNOWN	SYBR	None				27.754	27.6652	0.0771							false	0.9781	true	3	20	1	
C9	CV20G1_11	PT11-1	UNKNOWN	SYBR	None				27.6256	27.6652	0.0771							false	0.9781	true	3	19	1	
C10	CV20G1_12	PT11-1	UNKNOWN	SYBR	None				25.1462	25.2936	0.1279							false	0.9781	true	3	17	1	
C11	CV20G1_12	PT11-1	UNKNOWN	SYBR	None				25.3601	25.2936	0.1279							false	0.9781	true	3	18	1	
C12	CV20G1_12	PT11-1	UNKNOWN	SYBR	None				25.3744	25.2936	0.1279							false	0.9781	true	3	18	1	
D1	CV20G1_13	PT11-1	UNKNOWN	SYBR	None				28.1902	28.1563	0.0331							false	0.9781	true	3	21	1	
D2	CV20G1_13	PT11-1	UNKNOWN	SYBR	None				28.1548	28.1563	0.0331							false	0.9781	true	3	20	1	
D3	CV20G1_13	PT11-1	UNKNOWN	SYBR	None				28.124	28.1563	0.0331							false	0.9781	true	3	21	1	
D4	CV20G1_14	PT11-1	UNKNOWN	SYBR	None				27.4371	27.6156	0.2074							false	0.9781	true	3	19	1	
D5	CV20G1_14	PT11-1	UNKNOWN	SYBR	None				27.5665	27.6156	0.2074							false	0.9781	true	3	20	1	
D6	CV20G1_14	PT11-1	UNKNOWN	SYBR	None				27.8431	27.6156	0.2074							false	0.9781	true	3	20	1	
D7	CV20G1_15	PT11-1	UNKNOWN	SYBR	None				27.9077	27.9236	0.0491							false	0.9781	true	3	20	1	
D8	CV20G1_15	PT11-1	UNKNOWN	SYBR	None				27.9788	27.9236	0.0491							false	0.9781	true	3	20	1	
D9	CV20G1_15	PT11-1	UNKNOWN	SYBR	None				27.8845	27.9236	0.0491							false	0.9781	true	3	21	1	
D10	CV20G1_16	PT11-1	UNKNOWN	SYBR	None				27.9481	27.9309	0.0571							false	0.9781	true	3	20	1	
D11	CV20G1_16	PT11-1	UNKNOWN	SYBR	None				27.8671	27.9309	0.0571							false	0.9781	true	3	20	1	
D12	CV20G1_16	PT11-1	UNKNOWN	SYBR	None				27.9774	27.9309	0.0571							false	0.9781	true	3	20	1	
E1	CV20G1_17	PT11-1	UNKNOWN	SYBR	None				29.2815	29.3513	0.1154							false	0.9781	true	3	22	1	
E2	CV20G1_17	PT11-1	UNKNOWN	SYBR	None				29.4845	29.3513	0.1154							false	0.9781	true	3	22	1	
E3	CV20G1_17	PT11-1	UNKNOWN	SYBR	None				29.2879	29.3513	0.1154							false	0.9781	true	3	22	1	
E4	CV20G1_18	PT11-1	UNKNOWN	SYBR	None				29.6681	29.4595	0.1861							false	0.9781	true	3	22	1	
E5	CV20G1_18	PT11-1	UNKNOWN	SYBR	None				29.4001	29.4595	0.1861							false	0.9781	true	3	22	1	
E6	CV20G1_18	PT11-1	UNKNOWN	SYBR	None				29.3104	29.4595	0.1861							false	0.9781	true	3	21	1	
E7	CV20G1_19	PT11-1	UNKNOWN	SYBR	None				28.7635	28.7854	0.1695							false	0.9781	true	3	21	1	
E8	CV20G1_19	PT11-1	UNKNOWN	SYBR	None				28.628	28.7854	0.1695							false	0.9781	true	3	21	1	
E9	CV20G1_19	PT11-1	UNKNOWN	SYBR	None				28.9648	28.7854	0.1695							false	0.9781	true	3	22	1	
E10	CV20G1_20	PT11-1	UNKNOWN	SYBR	None				27.3639	27.5668	0.449							false	0.9781	true	3	20	1	
E11	CV20G1_20	PT11-1	UNKNOWN	SYBR	None				27.2551	27.5668	0.449							false	0.9781	true	3	20	1	
E12	CV20G1_20	PT11-1	UNKNOWN	SYBR	None				28.0814	27.5668	0.449							false	0.9781	true	3	21	1	
F1	CV20G1_21	PT11-1	UNKNOWN	SYBR	None				27.5387	27.6028	0.08							false	0.9781	true	3	20	1	
F2	CV20G1_21	PT11-1	UNKNOWN	SYBR	None				27.5772	27.6028	0.08							false	0.9781	true	3	19	1	
F3	CV20G1_21	PT11-1	UNKNOWN	SYBR	None				27.6924	27.6028	0.08							false	0.9781	true	3	20	1	
F4	CV20G1_22	PT11-1	UNKNOWN	SYBR	None				28.9357	29.0548	0.1047							false	0.9781	true	3	21	1	
F5	CV20G1_22	PT11-1	UNKNOWN	SYBR	None				29.0964	29.0548	0.1047							false	0.9781	true	3	22	1	
F6	CV20G1_22	PT11-1	UNKNOWN	SYBR	None				29.1324	29.0548	0.1047							false	0.9781	true	3	21	1	
F7	CV20G1_23	PT11-1	UNKNOWN	SYBR	None				27.6002	27.6639	0.0552							false	0.9781	true	3	20	1	
F8	CV20G1_23	PT11-1	UNKNOWN	SYBR	None				27.6964	27.6639	0.0552							false	0.9781	true	3	20	1	
F9	CV20G1_23	PT11-1	UNKNOWN	SYBR	None				27.695	27.6639	0.0552							false	0.9781	true	3	20	1	
F10	CV20G1_24	PT11-1	UNKNOWN	SYBR	None				27.3689	27.5637	0.2337							false	0.9781	true	3	20	1	
F11	CV20G1_24	PT11-1	UNKNOWN	SYBR	None				27.4994	27.5637	0.2337							false	0.9781	true	3	20	1	
F12	CV20G1_24	PT11-1	UNKNOWN	SYBR	None				27.8229	27.5637	0.2337							false	0.9781	true	3	20	1	
G1	CV20G1_25	PT11-1	UNKNOWN	SYBR	None				27.8405	27.8062	0.0648							false	0.9781	true	3	20	1	
G2	CV20G1_25	PT11-1	UNKNOWN	SYBR	None				27.7315	27.8062	0.0648							false	0.9781	true	3	20	1	
G3	CV20G1_25	PT11-1	UNKNOWN	SYBR	None				27.8465	27.8062	0.0648							false	0.9781	true	3	18	1	
G4	CV20G1_26	PT11-1	UNKNOWN	SYBR	None				27.7546	27.7363	0.0218							false	0.9781	true	3	20	1	
G5	CV20G1_26	PT11-1	UNKNOWN	SYBR	None				27.7422	27.7363	0.0218							false	0.9781	true	3	20	1	
G6	CV20G1_26	PT11-1	UNKNOWN	SYBR	None				27.7123	27.7363	0.0218							false	0.9781	true	3	20	1	
G7	CV20G1_27	PT11-1	UNKNOWN	SYBR	None				27.5348	27.5667	0.031							false	0.9781	true	3	20	1	
G8	CV20G1_27	PT11-1	UNKNOWN	SYBR	None				27.5686	27.5667	0.031							false	0.9781	true	3	20	1	
G9	CV20G1_27	PT11-1	UNKNOWN	SYBR	None				27.5967	27.5667	0.031							false	0.9781	true	3	20	1	
G10	CV20G1_28	PT11-1	UNKNOWN	SYBR	None				28.9508	29.0778	0.1252							false	0.9781	true	3	21	1	
G11	CV20G1_28	PT11-1	UNKNOWN	SYBR	None				29.0816	29.0778	0.1252							false	0.9781	true	3	21	1	
G12	CV20G1_28	PT11-1	UNKNOWN	SYBR	None				29.201	29.0778	0.1252							false	0.9781	true	3	21	1	
H1	CV20G1_29	PT11-1	UNKNOWN	SYBR	None				29.1106	29.1056	0.1183							false	0.9781	true	3	22	1	
H2	CV20G1_29	PT11-1	UNKNOWN	SYBR	None				29.2213	29.1056	0.1183							false	0.9781	true	3	22	1	
H3	CV20G1_29	PT11-1	UNKNOWN	SYBR	None				28.9849	29.1056	0.1183							false	0.9781	true	3	22	1	
H4	CV20G1_30	PT11-1	UNKNOWN	SYBR	None				27.1357	27.3218	0.1802							false	0.9781	true	3	19	1	
H5	CV20G1_30	PT11-1	UNKNOWN	SYBR	None				27.3343	27.3218	0.1802							false	0.9781	true	3	20	1	
H6	CV20G1_30	PT11-1	UNKNOWN	SYBR	None				27.4954	27.3218	0.1802							false	0.9781	true	3	20	1	

Analysis Type = Singleplex
Endogenous Control = PT11-1
RQ Min/Max Confidence Level = 95.0
Reference Sample = CV20G1_01
