# Supplementary material for: Dating Pupae of the Blow Fly Calliphora vicina Robineau–Desvoidy 1830 (Diptera: Calliphoridae) for Post Mortem Interval—Estimation: Validation of Molecular Age Markers
Source: Genes (Basel). 2018 Mar 9;9(3):153. doi: 10.3390/genes9030153 (PMC5867874; doi:10.3390/genes9030153)
Supplement: Supplementary file 1 [file genes-09-00153-s001.zip › S2/CV20/PT11-1_CV20G1_7-12_RUNdata.txt]

* Block Type = 96well
* Chemistry = SYBR_GREEN
* Experiment File Name = D:\RMIF_Doktorarbeit_BZ\Ergebnisse\MACE\OneStepRTqPCR\CV20G1_MACEMarker\PT11-1_CV20G1_7-12_run.eds
* Experiment Run End Time = Not Started
* Instrument Type = steponeplus
* Passive Reference = ROX

[Results]
Well	Sample Name	Target Name	Task	Reporter	Quencher	RQ	RQ Min	RQ Max	Cт	Cт Mean	Cт SD	ΔCт	ΔCт Mean	ΔCт SE	HK Control ΔCт Mean	HK Control ΔCт SE	ΔΔCт	Automatic Ct Threshold	Ct Threshold	Automatic Baseline	Baseline Start	Baseline End	Efficiency	Comments
A1	CV20G1_31	PT11-1	UNKNOWN	SYBR	None				28.0026	27.957	0.0563							false	0.9781	true	3	20	1	
A2	CV20G1_31	PT11-1	UNKNOWN	SYBR	None				27.894	27.957	0.0563							false	0.9781	true	3	21	1	
A3	CV20G1_31	PT11-1	UNKNOWN	SYBR	None				27.9743	27.957	0.0563							false	0.9781	true	3	20	1	
A4	CV20G1_32	PT11-1	UNKNOWN	SYBR	None				24.7561	24.8821	0.1121							false	0.9781	true	3	17	1	
A5	CV20G1_32	PT11-1	UNKNOWN	SYBR	None				24.9707	24.8821	0.1121							false	0.9781	true	3	16	1	
A6	CV20G1_32	PT11-1	UNKNOWN	SYBR	None				24.9197	24.8821	0.1121							false	0.9781	true	3	17	1	
A7	CV20G1_33	PT11-1	UNKNOWN	SYBR	None				28.9864	28.9238	0.0542							false	0.9781	true	3	21	1	
A8	CV20G1_33	PT11-1	UNKNOWN	SYBR	None				28.8909	28.9238	0.0542							false	0.9781	true	3	21	1	
A9	CV20G1_33	PT11-1	UNKNOWN	SYBR	None				28.8942	28.9238	0.0542							false	0.9781	true	3	21	1	
A10	CV20G1_34	PT11-1	UNKNOWN	SYBR	None				28.2205	28.2234	0.0032							false	0.9781	true	3	21	1	
A11	CV20G1_34	PT11-1	UNKNOWN	SYBR	None				28.223	28.2234	0.0032							false	0.9781	true	3	21	1	
A12	CV20G1_34	PT11-1	UNKNOWN	SYBR	None				28.2268	28.2234	0.0032							false	0.9781	true	3	21	1	
B1	CV20G1_35	PT11-1	UNKNOWN	SYBR	None				27.7457	27.7024	0.0379							false	0.9781	true	3	20	1	
B2	CV20G1_35	PT11-1	UNKNOWN	SYBR	None				27.6752	27.7024	0.0379							false	0.9781	true	3	20	1	
B3	CV20G1_35	PT11-1	UNKNOWN	SYBR	None				27.6863	27.7024	0.0379							false	0.9781	true	3	20	1	
B4	CV20G1_36	PT11-1	UNKNOWN	SYBR	None				19.3142	19.094	0.1937							false	0.9781	true	3	6	1	
B5	CV20G1_36	PT11-1	UNKNOWN	SYBR	None				19.0184	19.094	0.1937							false	0.9781	true	3	10	1	
B6	CV20G1_36	PT11-1	UNKNOWN	SYBR	None				18.9495	19.094	0.1937							false	0.9781	true	3	10	1	
B7	CV20G1_37	PT11-1	UNKNOWN	SYBR	None				18.4251	18.4267	0.133							false	0.9781	true	3	10	1	
B8	CV20G1_37	PT11-1	UNKNOWN	SYBR	None				18.5605	18.4267	0.133							false	0.9781	true	3	10	1	
B9	CV20G1_37	PT11-1	UNKNOWN	SYBR	None				18.2945	18.4267	0.133							false	0.9781	true	3	10	1	
B10	CV20G1_38	PT11-1	UNKNOWN	SYBR	None				18.9159	18.9343	0.0267							false	0.9781	true	3	10	1	
B11	CV20G1_38	PT11-1	UNKNOWN	SYBR	None				18.9649	18.9343	0.0267							false	0.9781	true	3	10	1	
B12	CV20G1_38	PT11-1	UNKNOWN	SYBR	None				18.9221	18.9343	0.0267							false	0.9781	true	3	11	1	
C1	CV20G1_39	PT11-1	UNKNOWN	SYBR	None				18.756	18.8627	0.0943							false	0.9781	true	3	10	1	
C2	CV20G1_39	PT11-1	UNKNOWN	SYBR	None				18.8976	18.8627	0.0943							false	0.9781	true	3	10	1	
C3	CV20G1_39	PT11-1	UNKNOWN	SYBR	None				18.9346	18.8627	0.0943							false	0.9781	true	3	11	1	
C4	CV20G1_40	PT11-1	UNKNOWN	SYBR	None				18.5345	18.609	0.1491							false	0.9781	true	3	10	1	
C5	CV20G1_40	PT11-1	UNKNOWN	SYBR	None				18.7806	18.609	0.1491							false	0.9781	true	3	10	1	
C6	CV20G1_40	PT11-1	UNKNOWN	SYBR	None				18.5118	18.609	0.1491							false	0.9781	true	3	10	1	
C7	CV20G1_41	PT11-1	UNKNOWN	SYBR	None				17.6909	17.7873	0.0835							false	0.9781	true	3	7	1	
C8	CV20G1_41	PT11-1	UNKNOWN	SYBR	None				17.8375	17.7873	0.0835							false	0.9781	true	3	9	1	
C9	CV20G1_41	PT11-1	UNKNOWN	SYBR	None				17.8334	17.7873	0.0835							false	0.9781	true	3	6	1	
C10	CV20G1_42	PT11-1	UNKNOWN	SYBR	None				17.9573	17.9846	0.0404							false	0.9781	true	3	10	1	
C11	CV20G1_42	PT11-1	UNKNOWN	SYBR	None				18.0309	17.9846	0.0404							false	0.9781	true	3	10	1	
C12	CV20G1_42	PT11-1	UNKNOWN	SYBR	None				17.9655	17.9846	0.0404							false	0.9781	true	3	9	1	
D1	CV20G1_43	PT11-1	UNKNOWN	SYBR	None				17.6249	17.6837	0.063							false	0.9781	true	3	10	1	
D2	CV20G1_43	PT11-1	UNKNOWN	SYBR	None				17.7502	17.6837	0.063							false	0.9781	true	3	10	1	
D3	CV20G1_43	PT11-1	UNKNOWN	SYBR	None				17.676	17.6837	0.063							false	0.9781	true	3	9	1	
D4	CV20G1_44	PT11-1	UNKNOWN	SYBR	None				17.2462	17.2912	0.0595							false	0.9781	true	3	10	1	
D5	CV20G1_44	PT11-1	UNKNOWN	SYBR	None				17.2689	17.2912	0.0595							false	0.9781	true	3	7	1	
D6	CV20G1_44	PT11-1	UNKNOWN	SYBR	None				17.3587	17.2912	0.0595							false	0.9781	true	3	9	1	
D7	CV20G1_45	PT11-1	UNKNOWN	SYBR	None				17.4567	17.5101	0.0463							false	0.9781	true	3	9	1	
D8	CV20G1_45	PT11-1	UNKNOWN	SYBR	None				17.5351	17.5101	0.0463							false	0.9781	true	3	8	1	
D9	CV20G1_45	PT11-1	UNKNOWN	SYBR	None				17.5385	17.5101	0.0463							false	0.9781	true	3	9	1	
D10	CV20G1_46	PT11-1	UNKNOWN	SYBR	None				18.2638	18.1945	0.16							false	0.9781	true	3	10	1	
D11	CV20G1_46	PT11-1	UNKNOWN	SYBR	None				18.3082	18.1945	0.16							false	0.9781	true	3	10	1	
D12	CV20G1_46	PT11-1	UNKNOWN	SYBR	None				18.0116	18.1945	0.16							false	0.9781	true	3	10	1	
E1	CV20G1_47	PT11-1	UNKNOWN	SYBR	None				18.6351	18.7223	0.0884							false	0.9781	true	3	10	1	
E2	CV20G1_47	PT11-1	UNKNOWN	SYBR	None				18.72	18.7223	0.0884							false	0.9781	true	3	10	1	
E3	CV20G1_47	PT11-1	UNKNOWN	SYBR	None				18.8119	18.7223	0.0884							false	0.9781	true	3	10	1	
E4	CV20G1_48	PT11-1	UNKNOWN	SYBR	None				17.4688	17.4766	0.0316							false	0.9781	true	3	9	1	
E5	CV20G1_48	PT11-1	UNKNOWN	SYBR	None				17.5114	17.4766	0.0316							false	0.9781	true	3	8	1	
E6	CV20G1_48	PT11-1	UNKNOWN	SYBR	None				17.4497	17.4766	0.0316							false	0.9781	true	3	10	1	
E7	CV20G1_49	PT11-1	UNKNOWN	SYBR	None				17.8993	17.8615	0.0328							false	0.9781	true	3	9	1	
E8	CV20G1_49	PT11-1	UNKNOWN	SYBR	None				17.8404	17.8615	0.0328							false	0.9781	true	3	10	1	
E9	CV20G1_49	PT11-1	UNKNOWN	SYBR	None				17.8447	17.8615	0.0328							false	0.9781	true	3	10	1	
E10	CV20G1_50	PT11-1	UNKNOWN	SYBR	None				18.1847	18.3447	0.1894							false	0.9781	true	3	10	1	
E11	CV20G1_50	PT11-1	UNKNOWN	SYBR	None				18.2956	18.3447	0.1894							false	0.9781	true	3	10	1	
E12	CV20G1_50	PT11-1	UNKNOWN	SYBR	None				18.5539	18.3447	0.1894							false	0.9781	true	3	10	1	
F1	CV20G1_51	PT11-1	UNKNOWN	SYBR	None				19.1868	19.3339	0.2241							false	0.9781	true	3	11	1	
F2	CV20G1_51	PT11-1	UNKNOWN	SYBR	None				19.223	19.3339	0.2241							false	0.9781	true	3	11	1	
F3	CV20G1_51	PT11-1	UNKNOWN	SYBR	None				19.5918	19.3339	0.2241							false	0.9781	true	3	12	1	
F4	CV20G1_52	PT11-1	UNKNOWN	SYBR	None				20.7689	20.7996	0.0283							false	0.9781	true	3	13	1	
F5	CV20G1_52	PT11-1	UNKNOWN	SYBR	None				20.8247	20.7996	0.0283							false	0.9781	true	3	13	1	
F6	CV20G1_52	PT11-1	UNKNOWN	SYBR	None				20.8052	20.7996	0.0283							false	0.9781	true	3	13	1	
F7	CV20G1_53	PT11-1	UNKNOWN	SYBR	None				20.287	20.3413	0.0676							false	0.9781	true	3	12	1	
F8	CV20G1_53	PT11-1	UNKNOWN	SYBR	None				20.3198	20.3413	0.0676							false	0.9781	true	3	11	1	
F9	CV20G1_53	PT11-1	UNKNOWN	SYBR	None				20.4171	20.3413	0.0676							false	0.9781	true	3	12	1	
F10	CV20G1_54	PT11-1	UNKNOWN	SYBR	None				19.9063	19.9347	0.0255							false	0.9781	true	3	11	1	
F11	CV20G1_54	PT11-1	UNKNOWN	SYBR	None				19.9558	19.9347	0.0255							false	0.9781	true	3	11	1	
F12	CV20G1_54	PT11-1	UNKNOWN	SYBR	None				19.9421	19.9347	0.0255							false	0.9781	true	3	12	1	
G1	CV20G1_55	PT11-1	UNKNOWN	SYBR	None				19.3962	19.5371	0.1639							false	0.9781	true	3	10	1	
G2	CV20G1_55	PT11-1	UNKNOWN	SYBR	None				19.717	19.5371	0.1639							false	0.9781	true	3	12	1	
G3	CV20G1_55	PT11-1	UNKNOWN	SYBR	None				19.4981	19.5371	0.1639							false	0.9781	true	3	11	1	
G4	CV20G1_56	PT11-1	UNKNOWN	SYBR	None				23.9633	23.9832	0.059							false	0.9781	true	3	16	1	
G5	CV20G1_56	PT11-1	UNKNOWN	SYBR	None				24.0495	23.9832	0.059							false	0.9781	true	3	15	1	
G6	CV20G1_56	PT11-1	UNKNOWN	SYBR	None				23.9367	23.9832	0.059							false	0.9781	true	3	16	1	
G7	CV20G1_57	PT11-1	UNKNOWN	SYBR	None				20.9603	20.9539	0.007							false	0.9781	true	3	13	1	
G8	CV20G1_57	PT11-1	UNKNOWN	SYBR	None				20.9464	20.9539	0.007							false	0.9781	true	3	13	1	
G9	CV20G1_57	PT11-1	UNKNOWN	SYBR	None				20.955	20.9539	0.007							false	0.9781	true	3	13	1	
H1	CV20G1_59	PT11-1	UNKNOWN	SYBR	None				24.3003	24.4317	0.1565							false	0.9781	true	3	17	1	
H2	CV20G1_59	PT11-1	UNKNOWN	SYBR	None				24.6048	24.4317	0.1565							false	0.9781	true	3	17	1	
H3	CV20G1_59	PT11-1	UNKNOWN	SYBR	None				24.3899	24.4317	0.1565							false	0.9781	true	3	17	1	
H4	CV20G1_60	PT11-1	UNKNOWN	SYBR	None				22.4458	22.4164	0.0525							false	0.9781	true	3	11	1	
H5	CV20G1_60	PT11-1	UNKNOWN	SYBR	None				22.4477	22.4164	0.0525							false	0.9781	true	3	11	1	
H6	CV20G1_60	PT11-1	UNKNOWN	SYBR	None				22.3559	22.4164	0.0525							false	0.9781	true	3	15	1	

Analysis Type = Singleplex
Endogenous Control = PT11-1
RQ Min/Max Confidence Level = 95.0
Reference Sample = CV20G1_31
