# Supplementary material for: Dating Pupae of the Blow Fly Calliphora vicina Robineau–Desvoidy 1830 (Diptera: Calliphoridae) for Post Mortem Interval—Estimation: Validation of Molecular Age Markers
Source: Genes (Basel). 2018 Mar 9;9(3):153. doi: 10.3390/genes9030153 (PMC5867874; doi:10.3390/genes9030153)
Supplement: Supplementary file 1 [file genes-09-00153-s001.zip › S2/CV20/PT11-2_CV20G1_1-6_RUNdata.txt]

* Block Type = 96well
* Chemistry = SYBR_GREEN
* Experiment File Name = D:\RMIF_Doktorarbeit_BZ\Ergebnisse\MACE\OneStepRTqPCR\CV20G1_MACEMarker\PT11-2_CV20G1_1-6_run.eds
* Experiment Run End Time = Not Started
* Instrument Type = steponeplus
* Passive Reference = ROX

[Results]
Well	Sample Name	Target Name	Task	Reporter	Quencher	RQ	RQ Min	RQ Max	Cт	Cт Mean	Cт SD	ΔCт	ΔCт Mean	ΔCт SE	HK Control ΔCт Mean	HK Control ΔCт SE	ΔΔCт	Automatic Ct Threshold	Ct Threshold	Automatic Baseline	Baseline Start	Baseline End	Efficiency	Comments
A1	CV20G1_01	PT11-2	UNKNOWN	SYBR	None				25.1222	25.109	0.0388							false	0.5673	true	3	17	1	
A2	CV20G1_01	PT11-2	UNKNOWN	SYBR	None				25.0653	25.109	0.0388							false	0.5673	true	3	18	1	
A3	CV20G1_01	PT11-2	UNKNOWN	SYBR	None				25.1394	25.109	0.0388							false	0.5673	true	3	17	1	
A4	CV20G1_02	PT11-2	UNKNOWN	SYBR	None				26.1026	26.1234	0.0259							false	0.5673	true	3	19	1	
A5	CV20G1_02	PT11-2	UNKNOWN	SYBR	None				26.1524	26.1234	0.0259							false	0.5673	true	3	19	1	
A6	CV20G1_02	PT11-2	UNKNOWN	SYBR	None				26.1151	26.1234	0.0259							false	0.5673	true	3	20	1	
A7	CV20G1_03	PT11-2	UNKNOWN	SYBR	None				27.3992	27.4287	0.1592							false	0.5673	true	3	20	1	
A8	CV20G1_03	PT11-2	UNKNOWN	SYBR	None				27.6006	27.4287	0.1592							false	0.5673	true	3	17	1	
A9	CV20G1_03	PT11-2	UNKNOWN	SYBR	None				27.2863	27.4287	0.1592							false	0.5673	true	3	21	1	
A10	CV20G1_04	PT11-2	UNKNOWN	SYBR	None				25.8754	25.9631	0.1068							false	0.5673	true	3	19	1	
A11	CV20G1_04	PT11-2	UNKNOWN	SYBR	None				25.9319	25.9631	0.1068							false	0.5673	true	3	19	1	
A12	CV20G1_04	PT11-2	UNKNOWN	SYBR	None				26.082	25.9631	0.1068							false	0.5673	true	3	19	1	
B1	CV20G1_05	PT11-2	UNKNOWN	SYBR	None				26.2645	26.2374	0.086							false	0.5673	true	3	18	1	
B2	CV20G1_05	PT11-2	UNKNOWN	SYBR	None				26.3067	26.2374	0.086							false	0.5673	true	3	18	1	
B3	CV20G1_05	PT11-2	UNKNOWN	SYBR	None				26.1412	26.2374	0.086							false	0.5673	true	3	19	1	
B4	CV20G1_06	PT11-2	UNKNOWN	SYBR	None				27.5458	27.3607	0.1745							false	0.5673	true	3	20	1	
B5	CV20G1_06	PT11-2	UNKNOWN	SYBR	None				27.1992	27.3607	0.1745							false	0.5673	true	3	20	1	
B6	CV20G1_06	PT11-2	UNKNOWN	SYBR	None				27.3371	27.3607	0.1745							false	0.5673	true	3	20	1	
B7	CV20G1_07	PT11-2	UNKNOWN	SYBR	None				26.5116	26.4876	0.0306							false	0.5673	true	3	20	1	
B8	CV20G1_07	PT11-2	UNKNOWN	SYBR	None				26.4531	26.4876	0.0306							false	0.5673	true	3	20	1	
B9	CV20G1_07	PT11-2	UNKNOWN	SYBR	None				26.4981	26.4876	0.0306							false	0.5673	true	3	20	1	
B10	CV20G1_08	PT11-2	UNKNOWN	SYBR	None				26.2023	26.1901	0.0548							false	0.5673	true	3	16	1	
B11	CV20G1_08	PT11-2	UNKNOWN	SYBR	None				26.1303	26.1901	0.0548							false	0.5673	true	3	19	1	
B12	CV20G1_08	PT11-2	UNKNOWN	SYBR	None				26.2378	26.1901	0.0548							false	0.5673	true	3	19	1	
C1	CV20G1_09	PT11-2	UNKNOWN	SYBR	None				27.3131	27.3898	0.1403							false	0.5673	true	3	21	1	
C2	CV20G1_09	PT11-2	UNKNOWN	SYBR	None				27.3045	27.3898	0.1403							false	0.5673	true	3	21	1	
C3	CV20G1_09	PT11-2	UNKNOWN	SYBR	None				27.5517	27.3898	0.1403							false	0.5673	true	3	20	1	
C4	CV20G1_10	PT11-2	UNKNOWN	SYBR	None				26.6935	26.7381	0.2019							false	0.5673	true	3	18	1	
C5	CV20G1_10	PT11-2	UNKNOWN	SYBR	None				26.9586	26.7381	0.2019							false	0.5673	true	3	20	1	
C6	CV20G1_10	PT11-2	UNKNOWN	SYBR	None				26.5622	26.7381	0.2019							false	0.5673	true	3	20	1	
C7	CV20G1_11	PT11-2	UNKNOWN	SYBR	None				26.3867	26.1689	0.1964							false	0.5673	true	3	18	1	
C8	CV20G1_11	PT11-2	UNKNOWN	SYBR	None				26.1146	26.1689	0.1964							false	0.5673	true	3	19	1	
C9	CV20G1_11	PT11-2	UNKNOWN	SYBR	None				26.0053	26.1689	0.1964							false	0.5673	true	3	19	1	
C10	CV20G1_12	PT11-2	UNKNOWN	SYBR	None				27.5163	27.6895	0.1607							false	0.5673	true	3	20	1	
C11	CV20G1_12	PT11-2	UNKNOWN	SYBR	None				27.7183	27.6895	0.1607							false	0.5673	true	3	21	1	
C12	CV20G1_12	PT11-2	UNKNOWN	SYBR	None				27.8338	27.6895	0.1607							false	0.5673	true	3	21	1	
D1	CV20G1_13	PT11-2	UNKNOWN	SYBR	None				27.213	27.0732	0.1366							false	0.5673	true	3	20	1	
D2	CV20G1_13	PT11-2	UNKNOWN	SYBR	None				27.0665	27.0732	0.1366							false	0.5673	true	3	20	1	
D3	CV20G1_13	PT11-2	UNKNOWN	SYBR	None				26.9401	27.0732	0.1366							false	0.5673	true	3	20	1	
D4	CV20G1_14	PT11-2	UNKNOWN	SYBR	None				27.2499	27.1948	0.0833							false	0.5673	true	3	20	1	
D5	CV20G1_14	PT11-2	UNKNOWN	SYBR	None				27.0989	27.1948	0.0833							false	0.5673	true	3	20	1	
D6	CV20G1_14	PT11-2	UNKNOWN	SYBR	None				27.2355	27.1948	0.0833							false	0.5673	true	3	20	1	
D7	CV20G1_15	PT11-2	UNKNOWN	SYBR	None				27.1824	27.1406	0.0516							false	0.5673	true	3	20	1	
D8	CV20G1_15	PT11-2	UNKNOWN	SYBR	None				27.0829	27.1406	0.0516							false	0.5673	true	3	18	1	
D9	CV20G1_15	PT11-2	UNKNOWN	SYBR	None				27.1564	27.1406	0.0516							false	0.5673	true	3	20	1	
D10	CV20G1_16	PT11-2	UNKNOWN	SYBR	None				26.0225	26.1897	0.1573							false	0.5673	true	3	18	1	
D11	CV20G1_16	PT11-2	UNKNOWN	SYBR	None				26.2118	26.1897	0.1573							false	0.5673	true	3	17	1	
D12	CV20G1_16	PT11-2	UNKNOWN	SYBR	None				26.3347	26.1897	0.1573							false	0.5673	true	3	20	1	
E1	CV20G1_17	PT11-2	UNKNOWN	SYBR	None				27.2526	27.2099	0.1178							false	0.5673	true	3	20	1	
E2	CV20G1_17	PT11-2	UNKNOWN	SYBR	None				27.0767	27.2099	0.1178							false	0.5673	true	3	20	1	
E3	CV20G1_17	PT11-2	UNKNOWN	SYBR	None				27.3004	27.2099	0.1178							false	0.5673	true	3	20	1	
E4	CV20G1_18	PT11-2	UNKNOWN	SYBR	None				26.6979	26.5761	0.1131							false	0.5673	true	3	20	1	
E5	CV20G1_18	PT11-2	UNKNOWN	SYBR	None				26.4744	26.5761	0.1131							false	0.5673	true	3	20	1	
E6	CV20G1_18	PT11-2	UNKNOWN	SYBR	None				26.5559	26.5761	0.1131							false	0.5673	true	3	20	1	
E7	CV20G1_19	PT11-2	UNKNOWN	SYBR	None				26.0235	26.0605	0.0321							false	0.5673	true	3	19	1	
E8	CV20G1_19	PT11-2	UNKNOWN	SYBR	None				26.0813	26.0605	0.0321							false	0.5673	true	3	19	1	
E9	CV20G1_19	PT11-2	UNKNOWN	SYBR	None				26.0767	26.0605	0.0321							false	0.5673	true	3	20	1	
E10	CV20G1_20	PT11-2	UNKNOWN	SYBR	None				26.8649	26.6057	0.2251							false	0.5673	true	3	18	1	
E11	CV20G1_20	PT11-2	UNKNOWN	SYBR	None				26.46	26.6057	0.2251							false	0.5673	true	3	20	1	
E12	CV20G1_20	PT11-2	UNKNOWN	SYBR	None				26.4921	26.6057	0.2251							false	0.5673	true	3	20	1	
F1	CV20G1_21	PT11-2	UNKNOWN	SYBR	None				26.7417	26.7565	0.0187							false	0.5673	true	3	18	1	
F2	CV20G1_21	PT11-2	UNKNOWN	SYBR	None				26.7775	26.7565	0.0187							false	0.5673	true	3	20	1	
F3	CV20G1_21	PT11-2	UNKNOWN	SYBR	None				26.7503	26.7565	0.0187							false	0.5673	true	3	20	1	
F4	CV20G1_22	PT11-2	UNKNOWN	SYBR	None				26.8615	27.069	0.325							false	0.5673	true	3	20	1	
F5	CV20G1_22	PT11-2	UNKNOWN	SYBR	None				27.4436	27.069	0.325							false	0.5673	true	3	20	1	
F6	CV20G1_22	PT11-2	UNKNOWN	SYBR	None				26.9018	27.069	0.325							false	0.5673	true	3	20	1	
F7	CV20G1_23	PT11-2	UNKNOWN	SYBR	None				26.5845	26.5066	0.0821							false	0.5673	true	3	20	1	
F8	CV20G1_23	PT11-2	UNKNOWN	SYBR	None				26.4209	26.5066	0.0821							false	0.5673	true	3	20	1	
F9	CV20G1_23	PT11-2	UNKNOWN	SYBR	None				26.5145	26.5066	0.0821							false	0.5673	true	3	19	1	
F10	CV20G1_24	PT11-2	UNKNOWN	SYBR	None				26.4625	26.5551	0.0819							false	0.5673	true	3	19	1	
F11	CV20G1_24	PT11-2	UNKNOWN	SYBR	None				26.5848	26.5551	0.0819							false	0.5673	true	3	20	1	
F12	CV20G1_24	PT11-2	UNKNOWN	SYBR	None				26.618	26.5551	0.0819							false	0.5673	true	3	20	1	
G1	CV20G1_25	PT11-2	UNKNOWN	SYBR	None				27.8708	27.768	0.0935							false	0.5673	true	3	21	1	
G2	CV20G1_25	PT11-2	UNKNOWN	SYBR	None				27.688	27.768	0.0935							false	0.5673	true	3	21	1	
G3	CV20G1_25	PT11-2	UNKNOWN	SYBR	None				27.7451	27.768	0.0935							false	0.5673	true	3	21	1	
G4	CV20G1_26	PT11-2	UNKNOWN	SYBR	None				25.9954	26.0496	0.047							false	0.5673	true	3	19	1	
G5	CV20G1_26	PT11-2	UNKNOWN	SYBR	None				26.0742	26.0496	0.047							false	0.5673	true	3	18	1	
G6	CV20G1_26	PT11-2	UNKNOWN	SYBR	None				26.0792	26.0496	0.047							false	0.5673	true	3	19	1	
G7	CV20G1_27	PT11-2	UNKNOWN	SYBR	None				25.6608	25.751	0.084							false	0.5673	true	3	19	1	
G8	CV20G1_27	PT11-2	UNKNOWN	SYBR	None				25.827	25.751	0.084							false	0.5673	true	3	18	1	
G9	CV20G1_27	PT11-2	UNKNOWN	SYBR	None				25.7654	25.751	0.084							false	0.5673	true	3	18	1	
G10	CV20G1_28	PT11-2	UNKNOWN	SYBR	None				25.3508	25.495	0.1984							false	0.5673	true	3	18	1	
G11	CV20G1_28	PT11-2	UNKNOWN	SYBR	None				25.7213	25.495	0.1984							false	0.5673	true	3	18	1	
G12	CV20G1_28	PT11-2	UNKNOWN	SYBR	None				25.413	25.495	0.1984							false	0.5673	true	3	18	1	
H1	CV20G1_29	PT11-2	UNKNOWN	SYBR	None				26.6854	26.7786	0.0892							false	0.5673	true	3	20	1	
H2	CV20G1_29	PT11-2	UNKNOWN	SYBR	None				26.787	26.7786	0.0892							false	0.5673	true	3	20	1	
H3	CV20G1_29	PT11-2	UNKNOWN	SYBR	None				26.8632	26.7786	0.0892							false	0.5673	true	3	20	1	
H4	CV20G1_30	PT11-2	UNKNOWN	SYBR	None				24.6585	24.7306	0.0662							false	0.5673	true	3	18	1	
H5	CV20G1_30	PT11-2	UNKNOWN	SYBR	None				24.7886	24.7306	0.0662							false	0.5673	true	3	15	1	
H6	CV20G1_30	PT11-2	UNKNOWN	SYBR	None				24.7448	24.7306	0.0662							false	0.5673	true	3	18	1	
H7		PT11-2	NTC	SYBR	None				Undetermined									false	0.5673	true	3	39	1	
H8		PT11-2	NTC	SYBR	None				Undetermined									false	0.5673	true	3	39	1	

Analysis Type = Singleplex
Endogenous Control = PT11-2
RQ Min/Max Confidence Level = 95.0
Reference Sample = CV20G1_01
