# Supplementary material for: Dating Pupae of the Blow Fly Calliphora vicina Robineau–Desvoidy 1830 (Diptera: Calliphoridae) for Post Mortem Interval—Estimation: Validation of Molecular Age Markers
Source: Genes (Basel). 2018 Mar 9;9(3):153. doi: 10.3390/genes9030153 (PMC5867874; doi:10.3390/genes9030153)
Supplement: Supplementary file 1 [file genes-09-00153-s001.zip › S2/CV20/PT11-2_CV20G1_7-12_RUNdata.txt]

* Block Type = 96well
* Chemistry = SYBR_GREEN
* Experiment File Name = D:\RMIF_Doktorarbeit_BZ\Ergebnisse\MACE\OneStepRTqPCR\CV20G1_MACEMarker\PT11-2_CV20G1_7-12_run.eds
* Experiment Run End Time = Not Started
* Instrument Type = steponeplus
* Passive Reference = ROX

[Results]
Well	Sample Name	Target Name	Task	Reporter	Quencher	RQ	RQ Min	RQ Max	Cт	Cт Mean	Cт SD	ΔCт	ΔCт Mean	ΔCт SE	HK Control ΔCт Mean	HK Control ΔCт SE	ΔΔCт	Automatic Ct Threshold	Ct Threshold	Automatic Baseline	Baseline Start	Baseline End	Efficiency	Comments	BADROX	OUTLIERRG
A1	CV20G1_31	PT11-2	UNKNOWN	SYBR	None				23.8533	23.77	0.0791							false	0.5673	true	3	17	1		N	N
A2	CV20G1_31	PT11-2	UNKNOWN	SYBR	None				23.7607	23.77	0.0791							false	0.5673	true	3	17	1		N	N
A3	CV20G1_31	PT11-2	UNKNOWN	SYBR	None				23.696	23.77	0.0791							false	0.5673	true	3	17	1		N	N
A4	CV20G1_32	PT11-2	UNKNOWN	SYBR	None				22.7421	22.6986	0.0697							false	0.5673	true	3	16	1		N	N
A5	CV20G1_32	PT11-2	UNKNOWN	SYBR	None				22.6182	22.6986	0.0697							false	0.5673	true	3	16	1		N	N
A6	CV20G1_32	PT11-2	UNKNOWN	SYBR	None				22.7355	22.6986	0.0697							false	0.5673	true	3	16	1		N	N
A7	CV20G1_33	PT11-2	UNKNOWN	SYBR	None				25.5543	25.6077	0.0746							false	0.5673	true	3	19	1		N	N
A8	CV20G1_33	PT11-2	UNKNOWN	SYBR	None				25.5761	25.6077	0.0746							false	0.5673	true	3	19	1		N	N
A9	CV20G1_33	PT11-2	UNKNOWN	SYBR	None				25.6929	25.6077	0.0746							false	0.5673	true	3	19	1		N	N
A10	CV20G1_34	PT11-2	UNKNOWN	SYBR	None				27.4077	27.2994	0.1215							false	0.5673	true	3	21	1		N	N
A11	CV20G1_34	PT11-2	UNKNOWN	SYBR	None				27.168	27.2994	0.1215							false	0.5673	true	3	20	1		N	N
A12	CV20G1_34	PT11-2	UNKNOWN	SYBR	None				27.3226	27.2994	0.1215							false	0.5673	true	3	21	1		N	N
B1	CV20G1_35	PT11-2	UNKNOWN	SYBR	None				25.2269	25.2379	0.03							false	0.5673	true	3	19	1		N	N
B2	CV20G1_35	PT11-2	UNKNOWN	SYBR	None				25.215	25.2379	0.03							false	0.5673	true	3	18	1		N	N
B3	CV20G1_35	PT11-2	UNKNOWN	SYBR	None				25.2719	25.2379	0.03							false	0.5673	true	3	19	1		N	N
B4	CV20G1_36	PT11-2	UNKNOWN	SYBR	None				22.6812	22.639	0.0398							false	0.5673	true	3	16	1		N	N
B5	CV20G1_36	PT11-2	UNKNOWN	SYBR	None				22.6022	22.639	0.0398							false	0.5673	true	3	16	1		N	N
B6	CV20G1_36	PT11-2	UNKNOWN	SYBR	None				22.6335	22.639	0.0398							false	0.5673	true	3	16	1		N	N
B7	CV20G1_37	PT11-2	UNKNOWN	SYBR	None				21.0999	21.1031	0.0342							false	0.5673	true	3	14	1		N	N
B8	CV20G1_37	PT11-2	UNKNOWN	SYBR	None				21.1389	21.1031	0.0342							false	0.5673	true	3	14	1		N	N
B9	CV20G1_37	PT11-2	UNKNOWN	SYBR	None				21.0707	21.1031	0.0342							false	0.5673	true	3	14	1		N	N
B10	CV20G1_38	PT11-2	UNKNOWN	SYBR	None				23.7367	23.7996	0.1014							false	0.5673	true	3	17	1		N	N
B11	CV20G1_38	PT11-2	UNKNOWN	SYBR	None				23.7455	23.7996	0.1014							false	0.5673	true	3	17	1		N	N
B12	CV20G1_38	PT11-2	UNKNOWN	SYBR	None				23.9167	23.7996	0.1014							false	0.5673	true	3	17	1		N	N
C1	CV20G1_39	PT11-2	UNKNOWN	SYBR	None				23.5938	23.5882	0.017							false	0.5673	true	3	17	1		N	N
C2	CV20G1_39	PT11-2	UNKNOWN	SYBR	None				23.5692	23.5882	0.017							false	0.5673	true	3	17	1		N	N
C3	CV20G1_39	PT11-2	UNKNOWN	SYBR	None				23.6018	23.5882	0.017							false	0.5673	true	3	17	1		N	N
C4	CV20G1_40	PT11-2	UNKNOWN	SYBR	None				21.1436	21.178	0.031							false	0.5673	true	3	14	1		N	N
C5	CV20G1_40	PT11-2	UNKNOWN	SYBR	None				21.1865	21.178	0.031							false	0.5673	true	3	14	1		N	N
C6	CV20G1_40	PT11-2	UNKNOWN	SYBR	None				21.2038	21.178	0.031							false	0.5673	true	3	14	1		N	N
C7	CV20G1_41	PT11-2	UNKNOWN	SYBR	None				19.7113	19.7305	0.0166							false	0.5673	true	3	13	1		N	N
C8	CV20G1_41	PT11-2	UNKNOWN	SYBR	None				19.7404	19.7305	0.0166							false	0.5673	true	3	13	1		N	N
C9	CV20G1_41	PT11-2	UNKNOWN	SYBR	None				19.7397	19.7305	0.0166							false	0.5673	true	3	13	1		N	N
C10	CV20G1_42	PT11-2	UNKNOWN	SYBR	None				19.696	19.7577	0.074							false	0.5673	true	3	13	1		N	N
C11	CV20G1_42	PT11-2	UNKNOWN	SYBR	None				19.8397	19.7577	0.074							false	0.5673	true	3	13	1		N	N
C12	CV20G1_42	PT11-2	UNKNOWN	SYBR	None				19.7375	19.7577	0.074							false	0.5673	true	3	13	1		N	N
D1	CV20G1_43	PT11-2	UNKNOWN	SYBR	None				19.4005	19.4652	0.1212							false	0.5673	true	3	13	1		N	N
D2	CV20G1_43	PT11-2	UNKNOWN	SYBR	None				19.39	19.4652	0.1212							false	0.5673	true	3	13	1		N	N
D3	CV20G1_43	PT11-2	UNKNOWN	SYBR	None				19.605	19.4652	0.1212							false	0.5673	true	3	13	1		N	N
D4	CV20G1_44	PT11-2	UNKNOWN	SYBR	None				20.1232	20.0436	0.0692							false	0.5673	true	3	14	1		N	N
D5	CV20G1_44	PT11-2	UNKNOWN	SYBR	None				20.0085	20.0436	0.0692							false	0.5673	true	3	13	1		N	N
D6	CV20G1_44	PT11-2	UNKNOWN	SYBR	None				19.9989	20.0436	0.0692							false	0.5673	true	3	13	1		N	N
D7	CV20G1_45	PT11-2	UNKNOWN	SYBR	None				18.9384	18.9503	0.025							false	0.5673	true	3	12	1		Y	N
D8	CV20G1_45	PT11-2	UNKNOWN	SYBR	None				18.9791	18.9503	0.025							false	0.5673	true	3	12	1		Y	N
D9	CV20G1_45	PT11-2	UNKNOWN	SYBR	None				18.9335	18.9503	0.025							false	0.5673	true	3	12	1		Y	N
D10	CV20G1_46	PT11-2	UNKNOWN	SYBR	None				25.1617	25.3663	0.193							false	0.5673	true	3	18	1		N	N
D11	CV20G1_46	PT11-2	UNKNOWN	SYBR	None				25.545	25.3663	0.193							false	0.5673	true	3	18	1		N	N
D12	CV20G1_46	PT11-2	UNKNOWN	SYBR	None				25.3923	25.3663	0.193							false	0.5673	true	3	18	1		N	N
E1	CV20G1_47	PT11-2	UNKNOWN	SYBR	None				25.1186	25.0601	0.0581							false	0.5673	true	3	18	1		N	N
E2	CV20G1_47	PT11-2	UNKNOWN	SYBR	None				25.0593	25.0601	0.0581							false	0.5673	true	3	18	1		N	N
E3	CV20G1_47	PT11-2	UNKNOWN	SYBR	None				25.0023	25.0601	0.0581							false	0.5673	true	3	18	1		N	N
E4	CV20G1_48	PT11-2	UNKNOWN	SYBR	None				24.8083	24.8928	0.1492							false	0.5673	true	3	18	1		N	N
E5	CV20G1_48	PT11-2	UNKNOWN	SYBR	None				24.805	24.8928	0.1492							false	0.5673	true	3	18	1		N	N
E6	CV20G1_48	PT11-2	UNKNOWN	SYBR	None				25.065	24.8928	0.1492							false	0.5673	true	3	18	1		N	N
E7	CV20G1_49	PT11-2	UNKNOWN	SYBR	None				23.7584	23.8427	0.1205							false	0.5673	true	3	17	1		N	N
E8	CV20G1_49	PT11-2	UNKNOWN	SYBR	None				23.7889	23.8427	0.1205							false	0.5673	true	3	17	1		N	N
E9	CV20G1_49	PT11-2	UNKNOWN	SYBR	None				23.9807	23.8427	0.1205							false	0.5673	true	3	17	1		N	N
E10	CV20G1_50	PT11-2	UNKNOWN	SYBR	None				24.0651	23.9423	0.1126							false	0.5673	true	3	18	1		N	N
E11	CV20G1_50	PT11-2	UNKNOWN	SYBR	None				23.9178	23.9423	0.1126							false	0.5673	true	3	17	1		N	N
E12	CV20G1_50	PT11-2	UNKNOWN	SYBR	None				23.844	23.9423	0.1126							false	0.5673	true	3	17	1		N	N
F1	CV20G1_51	PT11-2	UNKNOWN	SYBR	None				25.918	26.0073	0.0789							false	0.5673	true	3	20	1		N	N
F2	CV20G1_51	PT11-2	UNKNOWN	SYBR	None				26.0361	26.0073	0.0789							false	0.5673	true	3	19	1		N	N
F3	CV20G1_51	PT11-2	UNKNOWN	SYBR	None				26.0677	26.0073	0.0789							false	0.5673	true	3	20	1		N	N
F4	CV20G1_52	PT11-2	UNKNOWN	SYBR	None				25.5316	25.4815	0.0473							false	0.5673	true	3	19	1		N	N
F5	CV20G1_52	PT11-2	UNKNOWN	SYBR	None				25.4378	25.4815	0.0473							false	0.5673	true	3	19	1		N	N
F6	CV20G1_52	PT11-2	UNKNOWN	SYBR	None				25.4749	25.4815	0.0473							false	0.5673	true	3	19	1		N	N
F7	CV20G1_53	PT11-2	UNKNOWN	SYBR	None				26.5077	26.6475	0.2492							false	0.5673	true	3	20	1		N	N
F8	CV20G1_53	PT11-2	UNKNOWN	SYBR	None				26.4995	26.6475	0.2492							false	0.5673	true	3	20	1		N	N
F9	CV20G1_53	PT11-2	UNKNOWN	SYBR	None				26.9351	26.6475	0.2492							false	0.5673	true	3	21	1		N	Y
F10	CV20G1_54	PT11-2	UNKNOWN	SYBR	None				24.4502	24.5089	0.111							false	0.5673	true	3	18	1		N	N
F11	CV20G1_54	PT11-2	UNKNOWN	SYBR	None				24.4396	24.5089	0.111							false	0.5673	true	3	18	1		N	N
F12	CV20G1_54	PT11-2	UNKNOWN	SYBR	None				24.6369	24.5089	0.111							false	0.5673	true	3	18	1		N	N
G1	CV20G1_55	PT11-2	UNKNOWN	SYBR	None				25.4506	25.5604	0.1086							false	0.5673	true	3	19	1		N	N
G2	CV20G1_55	PT11-2	UNKNOWN	SYBR	None				25.5627	25.5604	0.1086							false	0.5673	true	3	18	1		N	N
G3	CV20G1_55	PT11-2	UNKNOWN	SYBR	None				25.6678	25.5604	0.1086							false	0.5673	true	3	19	1		N	N
G4	CV20G1_56	PT11-2	UNKNOWN	SYBR	None				23.8997	23.9864	0.1084							false	0.5673	true	3	17	1		N	N
G5	CV20G1_56	PT11-2	UNKNOWN	SYBR	None				23.9515	23.9864	0.1084							false	0.5673	true	3	17	1		N	N
G6	CV20G1_56	PT11-2	UNKNOWN	SYBR	None				24.108	23.9864	0.1084							false	0.5673	true	3	17	1		N	N
G7	CV20G1_57	PT11-2	UNKNOWN	SYBR	None				24.3313	24.3094	0.0266							false	0.5673	true	3	18	1		N	N
G8	CV20G1_57	PT11-2	UNKNOWN	SYBR	None				24.2798	24.3094	0.0266							false	0.5673	true	3	17	1		N	N
G9	CV20G1_57	PT11-2	UNKNOWN	SYBR	None				24.317	24.3094	0.0266							false	0.5673	true	3	18	1		N	N
H1	CV20G1_59	PT11-2	UNKNOWN	SYBR	None				24.1168	24.1118	0.0097							false	0.5673	true	3	18	1		N	N
H2	CV20G1_59	PT11-2	UNKNOWN	SYBR	None				24.1006	24.1118	0.0097							false	0.5673	true	3	17	1		N	N
H3	CV20G1_59	PT11-2	UNKNOWN	SYBR	None				24.1179	24.1118	0.0097							false	0.5673	true	3	18	1		N	N
H4	CV20G1_60	PT11-2	UNKNOWN	SYBR	None				23.7209	23.7334	0.0617							false	0.5673	true	3	17	1		N	N
H5	CV20G1_60	PT11-2	UNKNOWN	SYBR	None				23.6788	23.7334	0.0617							false	0.5673	true	3	17	1		N	N
H6	CV20G1_60	PT11-2	UNKNOWN	SYBR	None				23.8004	23.7334	0.0617							false	0.5673	true	3	17	1		N	N
H7		PT11-2	NTC	SYBR	None				Undetermined									false	0.5673	true	3	39	1		N	N
H8		PT11-2	NTC	SYBR	None				Undetermined									false	0.5673	true	3	39	1		N	N
H9		PT11-2	NTC	SYBR	None				Undetermined									false	0.5673	true	3	39	1		N	N

Analysis Type = Singleplex
Endogenous Control = PT11-2
RQ Min/Max Confidence Level = 95.0
Reference Sample = CV20G1_31
