# Supplementary material for: Dating Pupae of the Blow Fly Calliphora vicina Robineau–Desvoidy 1830 (Diptera: Calliphoridae) for Post Mortem Interval—Estimation: Validation of Molecular Age Markers
Source: Genes (Basel). 2018 Mar 9;9(3):153. doi: 10.3390/genes9030153 (PMC5867874; doi:10.3390/genes9030153)
Supplement: Supplementary file 1 [file genes-09-00153-s001.zip › S2/CV20/PT12-1_CV20G1_1-6_RUNdata.txt]

* Block Type = 96well
* Chemistry = SYBR_GREEN
* Experiment File Name = D:\RMIF_Doktorarbeit_BZ\Ergebnisse\MACE\OneStepRTqPCR\CV20G1_MACEMarker\PT12-1_CV20G1_1-6_run.eds
* Experiment Run End Time = Not Started
* Instrument Type = steponeplus
* Passive Reference = ROX

[Results]
Well	Sample Name	Target Name	Task	Reporter	Quencher	RQ	RQ Min	RQ Max	Cт	Cт Mean	Cт SD	ΔCт	ΔCт Mean	ΔCт SE	HK Control ΔCт Mean	HK Control ΔCт SE	ΔΔCт	Automatic Ct Threshold	Ct Threshold	Automatic Baseline	Baseline Start	Baseline End	Efficiency	Comments	HIGHSD	NOISE
A1	CV20G1_01	PT12-1	UNKNOWN	SYBR	None				26.5585	26.3801	0.1611							false	0.8479	true	3	19	1		N	N
A2	CV20G1_01	PT12-1	UNKNOWN	SYBR	None				26.3367	26.3801	0.1611							false	0.8479	true	3	19	1		N	N
A3	CV20G1_01	PT12-1	UNKNOWN	SYBR	None				26.2452	26.3801	0.1611							false	0.8479	true	3	19	1		N	N
A4	CV20G1_02	PT12-1	UNKNOWN	SYBR	None				26.0078	25.9757	0.0565							false	0.8479	true	3	19	1		N	N
A5	CV20G1_02	PT12-1	UNKNOWN	SYBR	None				25.9105	25.9757	0.0565							false	0.8479	true	3	19	1		N	N
A6	CV20G1_02	PT12-1	UNKNOWN	SYBR	None				26.0089	25.9757	0.0565							false	0.8479	true	3	19	1		N	N
A7	CV20G1_03	PT12-1	UNKNOWN	SYBR	None				26.0221	25.9459	0.0808							false	0.8479	true	3	19	1		N	N
A8	CV20G1_03	PT12-1	UNKNOWN	SYBR	None				25.9546	25.9459	0.0808							false	0.8479	true	3	19	1		N	N
A9	CV20G1_03	PT12-1	UNKNOWN	SYBR	None				25.8611	25.9459	0.0808							false	0.8479	true	3	19	1		N	N
A10	CV20G1_04	PT12-1	UNKNOWN	SYBR	None				25.9801	25.9294	0.0536							false	0.8479	true	3	20	1		N	N
A11	CV20G1_04	PT12-1	UNKNOWN	SYBR	None				25.9349	25.9294	0.0536							false	0.8479	true	3	19	1		N	N
A12	CV20G1_04	PT12-1	UNKNOWN	SYBR	None				25.8733	25.9294	0.0536							false	0.8479	true	3	19	1		N	N
B1	CV20G1_05	PT12-1	UNKNOWN	SYBR	None				26.4238	26.3989	0.0574							false	0.8479	true	3	19	1		N	N
B2	CV20G1_05	PT12-1	UNKNOWN	SYBR	None				26.4396	26.3989	0.0574							false	0.8479	true	3	19	1		N	N
B3	CV20G1_05	PT12-1	UNKNOWN	SYBR	None				26.3332	26.3989	0.0574							false	0.8479	true	3	19	1		N	N
B4	CV20G1_06	PT12-1	UNKNOWN	SYBR	None				26.1689	26.0335	0.1258							false	0.8479	true	3	19	1		N	N
B5	CV20G1_06	PT12-1	UNKNOWN	SYBR	None				26.0113	26.0335	0.1258							false	0.8479	true	3	19	1		N	N
B6	CV20G1_06	PT12-1	UNKNOWN	SYBR	None				25.9203	26.0335	0.1258							false	0.8479	true	3	19	1		N	N
B7	CV20G1_07	PT12-1	UNKNOWN	SYBR	None				25.9984	25.9583	0.0475							false	0.8479	true	3	19	1		N	N
B8	CV20G1_07	PT12-1	UNKNOWN	SYBR	None				25.9708	25.9583	0.0475							false	0.8479	true	3	19	1		N	N
B9	CV20G1_07	PT12-1	UNKNOWN	SYBR	None				25.9059	25.9583	0.0475							false	0.8479	true	3	19	1		N	N
B10	CV20G1_08	PT12-1	UNKNOWN	SYBR	None				25.964	25.9124	0.0448							false	0.8479	true	3	19	1		N	N
B11	CV20G1_08	PT12-1	UNKNOWN	SYBR	None				25.8905	25.9124	0.0448							false	0.8479	true	3	19	1		N	N
B12	CV20G1_08	PT12-1	UNKNOWN	SYBR	None				25.8828	25.9124	0.0448							false	0.8479	true	3	19	1		N	N
C1	CV20G1_09	PT12-1	UNKNOWN	SYBR	None				26.4595	26.2679	0.1707							false	0.8479	true	3	20	1		N	N
C2	CV20G1_09	PT12-1	UNKNOWN	SYBR	None				26.1319	26.2679	0.1707							false	0.8479	true	3	19	1		N	N
C3	CV20G1_09	PT12-1	UNKNOWN	SYBR	None				26.2124	26.2679	0.1707							false	0.8479	true	3	19	1		N	N
C4	CV20G1_10	PT12-1	UNKNOWN	SYBR	None				26.1596	26.0755	0.0758							false	0.8479	true	3	19	1		N	N
C5	CV20G1_10	PT12-1	UNKNOWN	SYBR	None				26.0548	26.0755	0.0758							false	0.8479	true	3	19	1		N	N
C6	CV20G1_10	PT12-1	UNKNOWN	SYBR	None				26.0123	26.0755	0.0758							false	0.8479	true	3	19	1		N	N
C7	CV20G1_11	PT12-1	UNKNOWN	SYBR	None				25.9727	25.8792	0.084							false	0.8479	true	3	19	1		N	N
C8	CV20G1_11	PT12-1	UNKNOWN	SYBR	None				25.8545	25.8792	0.084							false	0.8479	true	3	19	1		N	N
C9	CV20G1_11	PT12-1	UNKNOWN	SYBR	None				25.8103	25.8792	0.084							false	0.8479	true	3	19	1		N	N
C10	CV20G1_12	PT12-1	UNKNOWN	SYBR	None				25.8365	25.8732	0.0929							false	0.8479	true	3	19	1		N	N
C11	CV20G1_12	PT12-1	UNKNOWN	SYBR	None				25.9788	25.8732	0.0929							false	0.8479	true	3	19	1		N	N
C12	CV20G1_12	PT12-1	UNKNOWN	SYBR	None				25.8042	25.8732	0.0929							false	0.8479	true	3	19	1		N	N
D1	CV20G1_13	PT12-1	UNKNOWN	SYBR	None				26.2357	26.1519	0.0801							false	0.8479	true	3	19	1		N	N
D2	CV20G1_13	PT12-1	UNKNOWN	SYBR	None				26.1439	26.1519	0.0801							false	0.8479	true	3	19	1		N	N
D3	CV20G1_13	PT12-1	UNKNOWN	SYBR	None				26.076	26.1519	0.0801							false	0.8479	true	3	19	1		N	N
D4	CV20G1_14	PT12-1	UNKNOWN	SYBR	None				26.0011	25.9341	0.068							false	0.8479	true	3	19	1		N	Y
D5	CV20G1_14	PT12-1	UNKNOWN	SYBR	None				25.8651	25.9341	0.068							false	0.8479	true	3	19	1		N	N
D6	CV20G1_14	PT12-1	UNKNOWN	SYBR	None				25.936	25.9341	0.068							false	0.8479	true	3	19	1		N	N
D7	CV20G1_15	PT12-1	UNKNOWN	SYBR	None				25.8023	25.8167	0.0209							false	0.8479	true	3	19	1		N	N
D8	CV20G1_15	PT12-1	UNKNOWN	SYBR	None				25.8406	25.8167	0.0209							false	0.8479	true	3	19	1		N	N
D9	CV20G1_15	PT12-1	UNKNOWN	SYBR	None				25.8071	25.8167	0.0209							false	0.8479	true	3	19	1		N	N
D10	CV20G1_16	PT12-1	UNKNOWN	SYBR	None				25.6227	26.2015	0.5177							false	0.8479	true	3	18	1		Y	N
D11	CV20G1_16	PT12-1	UNKNOWN	SYBR	None				26.6205	26.2015	0.5177							false	0.8479	true	3	19	1		Y	N
D12	CV20G1_16	PT12-1	UNKNOWN	SYBR	None				26.3612	26.2015	0.5177							false	0.8479	true	3	19	1		Y	N
E1	CV20G1_17	PT12-1	UNKNOWN	SYBR	None				26.9367	26.755	0.2039							false	0.8479	true	3	20	1		N	N
E2	CV20G1_17	PT12-1	UNKNOWN	SYBR	None				26.7938	26.755	0.2039							false	0.8479	true	3	19	1		N	N
E3	CV20G1_17	PT12-1	UNKNOWN	SYBR	None				26.5345	26.755	0.2039							false	0.8479	true	3	20	1		N	N
E4	CV20G1_18	PT12-1	UNKNOWN	SYBR	None				26.415	26.2995	0.1063							false	0.8479	true	3	19	1		N	N
E5	CV20G1_18	PT12-1	UNKNOWN	SYBR	None				26.2781	26.2995	0.1063							false	0.8479	true	3	20	1		N	N
E6	CV20G1_18	PT12-1	UNKNOWN	SYBR	None				26.2056	26.2995	0.1063							false	0.8479	true	3	19	1		N	N
E7	CV20G1_19	PT12-1	UNKNOWN	SYBR	None				26.0533	25.9484	0.0985							false	0.8479	true	3	19	1		N	N
E8	CV20G1_19	PT12-1	UNKNOWN	SYBR	None				25.9343	25.9484	0.0985							false	0.8479	true	3	19	1		N	N
E9	CV20G1_19	PT12-1	UNKNOWN	SYBR	None				25.8577	25.9484	0.0985							false	0.8479	true	3	19	1		N	N
E10	CV20G1_20	PT12-1	UNKNOWN	SYBR	None				25.9537	25.7947	0.2172							false	0.8479	true	3	19	1		N	N
E11	CV20G1_20	PT12-1	UNKNOWN	SYBR	None				25.8831	25.7947	0.2172							false	0.8479	true	3	19	1		N	N
E12	CV20G1_20	PT12-1	UNKNOWN	SYBR	None				25.5472	25.7947	0.2172							false	0.8479	true	3	19	1		N	N
F1	CV20G1_21	PT12-1	UNKNOWN	SYBR	None				25.8427	25.7276	0.1451							false	0.8479	true	3	19	1		N	N
F2	CV20G1_21	PT12-1	UNKNOWN	SYBR	None				25.5646	25.7276	0.1451							false	0.8479	true	3	19	1		N	N
F3	CV20G1_21	PT12-1	UNKNOWN	SYBR	None				25.7756	25.7276	0.1451							false	0.8479	true	3	19	1		N	N
F4	CV20G1_22	PT12-1	UNKNOWN	SYBR	None				26.0387	26.0505	0.0208							false	0.8479	true	3	19	1		N	N
F5	CV20G1_22	PT12-1	UNKNOWN	SYBR	None				26.0745	26.0505	0.0208							false	0.8479	true	3	19	1		N	N
F6	CV20G1_22	PT12-1	UNKNOWN	SYBR	None				26.0382	26.0505	0.0208							false	0.8479	true	3	19	1		N	N
F7	CV20G1_23	PT12-1	UNKNOWN	SYBR	None				26.0068	25.965	0.0417							false	0.8479	true	3	19	1		N	N
F8	CV20G1_23	PT12-1	UNKNOWN	SYBR	None				25.9234	25.965	0.0417							false	0.8479	true	3	19	1		N	N
F9	CV20G1_23	PT12-1	UNKNOWN	SYBR	None				25.9648	25.965	0.0417							false	0.8479	true	3	19	1		N	N
F10	CV20G1_24	PT12-1	UNKNOWN	SYBR	None				25.9824	25.9403	0.0615							false	0.8479	true	3	19	1		N	N
F11	CV20G1_24	PT12-1	UNKNOWN	SYBR	None				25.8697	25.9403	0.0615							false	0.8479	true	3	19	1		N	N
F12	CV20G1_24	PT12-1	UNKNOWN	SYBR	None				25.9688	25.9403	0.0615							false	0.8479	true	3	19	1		N	N
G1	CV20G1_25	PT12-1	UNKNOWN	SYBR	None				25.6026	25.5543	0.0526							false	0.8479	true	3	18	1		N	N
G2	CV20G1_25	PT12-1	UNKNOWN	SYBR	None				25.562	25.5543	0.0526							false	0.8479	true	3	18	1		N	N
G3	CV20G1_25	PT12-1	UNKNOWN	SYBR	None				25.4982	25.5543	0.0526							false	0.8479	true	3	19	1		N	N
G4	CV20G1_26	PT12-1	UNKNOWN	SYBR	None				26.0646	26.0156	0.0597							false	0.8479	true	3	19	1		N	N
G5	CV20G1_26	PT12-1	UNKNOWN	SYBR	None				26.0329	26.0156	0.0597							false	0.8479	true	3	19	1		N	N
G6	CV20G1_26	PT12-1	UNKNOWN	SYBR	None				25.9492	26.0156	0.0597							false	0.8479	true	3	19	1		N	N
G7	CV20G1_27	PT12-1	UNKNOWN	SYBR	None				26.0518	26.015	0.0324							false	0.8479	true	3	19	1		N	N
G8	CV20G1_27	PT12-1	UNKNOWN	SYBR	None				25.9909	26.015	0.0324							false	0.8479	true	3	19	1		N	N
G9	CV20G1_27	PT12-1	UNKNOWN	SYBR	None				26.0023	26.015	0.0324							false	0.8479	true	3	19	1		N	N
G10	CV20G1_28	PT12-1	UNKNOWN	SYBR	None				25.9196	25.8111	0.2001							false	0.8479	true	3	19	1		N	N
G11	CV20G1_28	PT12-1	UNKNOWN	SYBR	None				25.5801	25.8111	0.2001							false	0.8479	true	3	17	1		N	N
G12	CV20G1_28	PT12-1	UNKNOWN	SYBR	None				25.9335	25.8111	0.2001							false	0.8479	true	3	18	1		N	N
H1	CV20G1_29	PT12-1	UNKNOWN	SYBR	None				26.41	26.3272	0.0901							false	0.8479	true	3	19	1		N	N
H2	CV20G1_29	PT12-1	UNKNOWN	SYBR	None				26.3403	26.3272	0.0901							false	0.8479	true	3	19	1		N	N
H3	CV20G1_29	PT12-1	UNKNOWN	SYBR	None				26.2313	26.3272	0.0901							false	0.8479	true	3	19	1		N	N
H4	CV20G1_30	PT12-1	UNKNOWN	SYBR	None				26.0073	25.8646	0.1788							false	0.8479	true	3	19	1		N	N
H5	CV20G1_30	PT12-1	UNKNOWN	SYBR	None				25.6641	25.8646	0.1788							false	0.8479	true	3	19	1		N	N
H6	CV20G1_30	PT12-1	UNKNOWN	SYBR	None				25.9224	25.8646	0.1788							false	0.8479	true	3	19	1		N	N

Analysis Type = Singleplex
Endogenous Control = PT12-1
RQ Min/Max Confidence Level = 95.0
Reference Sample = CV20G1_01
