# Supplementary material for: Dating Pupae of the Blow Fly Calliphora vicina Robineau–Desvoidy 1830 (Diptera: Calliphoridae) for Post Mortem Interval—Estimation: Validation of Molecular Age Markers
Source: Genes (Basel). 2018 Mar 9;9(3):153. doi: 10.3390/genes9030153 (PMC5867874; doi:10.3390/genes9030153)
Supplement: Supplementary file 1 [file genes-09-00153-s001.zip › S2/CV20/PT12-1_CV20G1_7-12_RUNdata.txt]

* Block Type = 96well
* Chemistry = SYBR_GREEN
* Experiment File Name = D:\RMIF_Doktorarbeit_BZ\Ergebnisse\MACE\OneStepRTqPCR\CV20G1_MACEMarker\PT12-1_CV20G1_7-12_run.eds
* Experiment Run End Time = Not Started
* Instrument Type = steponeplus
* Passive Reference = ROX

[Results]
Well	Sample Name	Target Name	Task	Reporter	Quencher	RQ	RQ Min	RQ Max	Cт	Cт Mean	Cт SD	ΔCт	ΔCт Mean	ΔCт SE	HK Control ΔCт Mean	HK Control ΔCт SE	ΔΔCт	Automatic Ct Threshold	Ct Threshold	Automatic Baseline	Baseline Start	Baseline End	Efficiency	Comments	OUTLIERRG
A1	CV20G1_31	PT12-1	UNKNOWN	SYBR	None				25.7636	25.6293	0.126							false	0.8479	true	3	18	1		N
A2	CV20G1_31	PT12-1	UNKNOWN	SYBR	None				25.6104	25.6293	0.126							false	0.8479	true	3	18	1		N
A3	CV20G1_31	PT12-1	UNKNOWN	SYBR	None				25.5138	25.6293	0.126							false	0.8479	true	3	18	1		N
A4	CV20G1_32	PT12-1	UNKNOWN	SYBR	None				25.4282	25.4015	0.0571							false	0.8479	true	3	18	1		N
A5	CV20G1_32	PT12-1	UNKNOWN	SYBR	None				25.336	25.4015	0.0571							false	0.8479	true	3	18	1		N
A6	CV20G1_32	PT12-1	UNKNOWN	SYBR	None				25.4404	25.4015	0.0571							false	0.8479	true	3	19	1		N
A7	CV20G1_33	PT12-1	UNKNOWN	SYBR	None				25.4634	25.4156	0.046							false	0.8479	true	3	18	1		N
A8	CV20G1_33	PT12-1	UNKNOWN	SYBR	None				25.4117	25.4156	0.046							false	0.8479	true	3	19	1		N
A9	CV20G1_33	PT12-1	UNKNOWN	SYBR	None				25.3717	25.4156	0.046							false	0.8479	true	3	19	1		N
A10	CV20G1_34	PT12-1	UNKNOWN	SYBR	None				25.4157	25.4636	0.049							false	0.8479	true	3	18	1		N
A11	CV20G1_34	PT12-1	UNKNOWN	SYBR	None				25.5135	25.4636	0.049							false	0.8479	true	3	18	1		N
A12	CV20G1_34	PT12-1	UNKNOWN	SYBR	None				25.4617	25.4636	0.049							false	0.8479	true	3	18	1		N
B1	CV20G1_35	PT12-1	UNKNOWN	SYBR	None				25.5889	25.5099	0.0757							false	0.8479	true	3	18	1		N
B2	CV20G1_35	PT12-1	UNKNOWN	SYBR	None				25.5031	25.5099	0.0757							false	0.8479	true	3	18	1		N
B3	CV20G1_35	PT12-1	UNKNOWN	SYBR	None				25.4379	25.5099	0.0757							false	0.8479	true	3	19	1		N
B4	CV20G1_36	PT12-1	UNKNOWN	SYBR	None				25.4634	25.4095	0.0609							false	0.8479	true	3	18	1		N
B5	CV20G1_36	PT12-1	UNKNOWN	SYBR	None				25.4216	25.4095	0.0609							false	0.8479	true	3	18	1		N
B6	CV20G1_36	PT12-1	UNKNOWN	SYBR	None				25.3435	25.4095	0.0609							false	0.8479	true	3	18	1		N
B7	CV20G1_37	PT12-1	UNKNOWN	SYBR	None				25.4126	25.3828	0.0521							false	0.8479	true	3	18	1		N
B8	CV20G1_37	PT12-1	UNKNOWN	SYBR	None				25.4131	25.3828	0.0521							false	0.8479	true	3	18	1		N
B9	CV20G1_37	PT12-1	UNKNOWN	SYBR	None				25.3226	25.3828	0.0521							false	0.8479	true	3	18	1		N
B10	CV20G1_38	PT12-1	UNKNOWN	SYBR	None				25.5053	25.4083	0.0912							false	0.8479	true	3	18	1		N
B11	CV20G1_38	PT12-1	UNKNOWN	SYBR	None				25.3244	25.4083	0.0912							false	0.8479	true	3	18	1		N
B12	CV20G1_38	PT12-1	UNKNOWN	SYBR	None				25.3953	25.4083	0.0912							false	0.8479	true	3	19	1		N
C1	CV20G1_39	PT12-1	UNKNOWN	SYBR	None				25.5048	25.4848	0.0324							false	0.8479	true	3	17	1		N
C2	CV20G1_39	PT12-1	UNKNOWN	SYBR	None				25.5022	25.4848	0.0324							false	0.8479	true	3	19	1		N
C3	CV20G1_39	PT12-1	UNKNOWN	SYBR	None				25.4474	25.4848	0.0324							false	0.8479	true	3	18	1		N
C4	CV20G1_40	PT12-1	UNKNOWN	SYBR	None				25.4506	25.4146	0.0315							false	0.8479	true	3	18	1		N
C5	CV20G1_40	PT12-1	UNKNOWN	SYBR	None				25.3922	25.4146	0.0315							false	0.8479	true	3	18	1		N
C6	CV20G1_40	PT12-1	UNKNOWN	SYBR	None				25.401	25.4146	0.0315							false	0.8479	true	3	18	1		N
C7	CV20G1_41	PT12-1	UNKNOWN	SYBR	None				25.3893	25.4286	0.0534							false	0.8479	true	3	18	1		N
C8	CV20G1_41	PT12-1	UNKNOWN	SYBR	None				25.4071	25.4286	0.0534							false	0.8479	true	3	18	1		N
C9	CV20G1_41	PT12-1	UNKNOWN	SYBR	None				25.4894	25.4286	0.0534							false	0.8479	true	3	18	1		N
C10	CV20G1_42	PT12-1	UNKNOWN	SYBR	None				25.0741	25.1064	0.0428							false	0.8479	true	3	18	1		N
C11	CV20G1_42	PT12-1	UNKNOWN	SYBR	None				25.1549	25.1064	0.0428							false	0.8479	true	3	18	1		N
C12	CV20G1_42	PT12-1	UNKNOWN	SYBR	None				25.0902	25.1064	0.0428							false	0.8479	true	3	18	1		N
D1	CV20G1_43	PT12-1	UNKNOWN	SYBR	None				25.0229	24.9823	0.0389							false	0.8479	true	3	17	1		N
D2	CV20G1_43	PT12-1	UNKNOWN	SYBR	None				24.9787	24.9823	0.0389							false	0.8479	true	3	18	1		N
D3	CV20G1_43	PT12-1	UNKNOWN	SYBR	None				24.9453	24.9823	0.0389							false	0.8479	true	3	18	1		N
D4	CV20G1_44	PT12-1	UNKNOWN	SYBR	None				25.2747	25.2006	0.0646							false	0.8479	true	3	18	1		N
D5	CV20G1_44	PT12-1	UNKNOWN	SYBR	None				25.1565	25.2006	0.0646							false	0.8479	true	3	18	1		N
D6	CV20G1_44	PT12-1	UNKNOWN	SYBR	None				25.1705	25.2006	0.0646							false	0.8479	true	3	18	1		N
D7	CV20G1_45	PT12-1	UNKNOWN	SYBR	None				25.3505	25.2034	0.2646							false	0.8479	true	3	18	1		N
D8	CV20G1_45	PT12-1	UNKNOWN	SYBR	None				25.3619	25.2034	0.2646							false	0.8479	true	3	18	1		N
D9	CV20G1_45	PT12-1	UNKNOWN	SYBR	None				24.898	25.2034	0.2646							false	0.8479	true	3	18	1		Y
D10	CV20G1_46	PT12-1	UNKNOWN	SYBR	None				21.5636	21.3166	0.2141							false	0.8479	true	3	14	1		N
D11	CV20G1_46	PT12-1	UNKNOWN	SYBR	None				21.2004	21.3166	0.2141							false	0.8479	true	3	13	1		N
D12	CV20G1_46	PT12-1	UNKNOWN	SYBR	None				21.1856	21.3166	0.2141							false	0.8479	true	3	13	1		N
E1	CV20G1_47	PT12-1	UNKNOWN	SYBR	None				23.8331	23.8023	0.0492							false	0.8479	true	3	16	1		N
E2	CV20G1_47	PT12-1	UNKNOWN	SYBR	None				23.7455	23.8023	0.0492							false	0.8479	true	3	16	1		N
E3	CV20G1_47	PT12-1	UNKNOWN	SYBR	None				23.8283	23.8023	0.0492							false	0.8479	true	3	16	1		N
E4	CV20G1_48	PT12-1	UNKNOWN	SYBR	None				20.5501	20.4694	0.0711							false	0.8479	true	3	13	1		N
E5	CV20G1_48	PT12-1	UNKNOWN	SYBR	None				20.4425	20.4694	0.0711							false	0.8479	true	3	13	1		N
E6	CV20G1_48	PT12-1	UNKNOWN	SYBR	None				20.4158	20.4694	0.0711							false	0.8479	true	3	13	1		N
E7	CV20G1_49	PT12-1	UNKNOWN	SYBR	None				20.0748	20.0638	0.0219							false	0.8479	true	3	13	1		N
E8	CV20G1_49	PT12-1	UNKNOWN	SYBR	None				20.0386	20.0638	0.0219							false	0.8479	true	3	13	1		N
E9	CV20G1_49	PT12-1	UNKNOWN	SYBR	None				20.0781	20.0638	0.0219							false	0.8479	true	3	13	1		N
E10	CV20G1_50	PT12-1	UNKNOWN	SYBR	None				21.3009	21.3416	0.0907							false	0.8479	true	3	14	1		N
E11	CV20G1_50	PT12-1	UNKNOWN	SYBR	None				21.4455	21.3416	0.0907							false	0.8479	true	3	14	1		N
E12	CV20G1_50	PT12-1	UNKNOWN	SYBR	None				21.2783	21.3416	0.0907							false	0.8479	true	3	14	1		N
F1	CV20G1_51	PT12-1	UNKNOWN	SYBR	None				24.5188	24.5273	0.0242							false	0.8479	true	3	17	1		N
F2	CV20G1_51	PT12-1	UNKNOWN	SYBR	None				24.5085	24.5273	0.0242							false	0.8479	true	3	18	1		N
F3	CV20G1_51	PT12-1	UNKNOWN	SYBR	None				24.5546	24.5273	0.0242							false	0.8479	true	3	17	1		N
F4	CV20G1_52	PT12-1	UNKNOWN	SYBR	None				25.4386	25.3909	0.0575							false	0.8479	true	3	18	1		N
F5	CV20G1_52	PT12-1	UNKNOWN	SYBR	None				25.407	25.3909	0.0575							false	0.8479	true	3	18	1		N
F6	CV20G1_52	PT12-1	UNKNOWN	SYBR	None				25.3271	25.3909	0.0575							false	0.8479	true	3	18	1		N
F7	CV20G1_53	PT12-1	UNKNOWN	SYBR	None				25.1161	25.1015	0.0601							false	0.8479	true	3	18	1		N
F8	CV20G1_53	PT12-1	UNKNOWN	SYBR	None				25.1529	25.1015	0.0601							false	0.8479	true	3	18	1		N
F9	CV20G1_53	PT12-1	UNKNOWN	SYBR	None				25.0354	25.1015	0.0601							false	0.8479	true	3	18	1		N
F10	CV20G1_54	PT12-1	UNKNOWN	SYBR	None				25.3681	25.4162	0.1591							false	0.8479	true	3	19	1		N
F11	CV20G1_54	PT12-1	UNKNOWN	SYBR	None				25.2866	25.4162	0.1591							false	0.8479	true	3	18	1		N
F12	CV20G1_54	PT12-1	UNKNOWN	SYBR	None				25.5938	25.4162	0.1591							false	0.8479	true	3	19	1		N
G1	CV20G1_55	PT12-1	UNKNOWN	SYBR	None				25.2992	25.2327	0.0755							false	0.8479	true	3	18	1		N
G2	CV20G1_55	PT12-1	UNKNOWN	SYBR	None				25.2483	25.2327	0.0755							false	0.8479	true	3	18	1		N
G3	CV20G1_55	PT12-1	UNKNOWN	SYBR	None				25.1507	25.2327	0.0755							false	0.8479	true	3	18	1		N
G4	CV20G1_56	PT12-1	UNKNOWN	SYBR	None				25.3549	25.3478	0.0538							false	0.8479	true	3	18	1		N
G5	CV20G1_56	PT12-1	UNKNOWN	SYBR	None				25.3977	25.3478	0.0538							false	0.8479	true	3	18	1		N
G6	CV20G1_56	PT12-1	UNKNOWN	SYBR	None				25.2909	25.3478	0.0538							false	0.8479	true	3	18	1		N
G7	CV20G1_57	PT12-1	UNKNOWN	SYBR	None				25.2761	25.2841	0.0644							false	0.8479	true	3	18	1		N
G8	CV20G1_57	PT12-1	UNKNOWN	SYBR	None				25.224	25.2841	0.0644							false	0.8479	true	3	18	1		N
G9	CV20G1_57	PT12-1	UNKNOWN	SYBR	None				25.3522	25.2841	0.0644							false	0.8479	true	3	18	1		N
G10	CV20G1_58	PT12-1	UNKNOWN	SYBR	None				25.4186	25.4609	0.1324							false	0.8479	true	3	18	1		N
G11	CV20G1_58	PT12-1	UNKNOWN	SYBR	None				25.3548	25.4609	0.1324							false	0.8479	true	3	18	1		N
G12	CV20G1_58	PT12-1	UNKNOWN	SYBR	None				25.6093	25.4609	0.1324							false	0.8479	true	3	18	1		N
H1	CV20G1_59	PT12-1	UNKNOWN	SYBR	None				25.6264	25.5138	0.0979							false	0.8479	true	3	18	1		N
H2	CV20G1_59	PT12-1	UNKNOWN	SYBR	None				25.467	25.5138	0.0979							false	0.8479	true	3	15	1		N
H3	CV20G1_59	PT12-1	UNKNOWN	SYBR	None				25.4481	25.5138	0.0979							false	0.8479	true	3	18	1		N
H4	CV20G1_60	PT12-1	UNKNOWN	SYBR	None				25.3441	25.3667	0.0341							false	0.8479	true	3	18	1		N
H5	CV20G1_60	PT12-1	UNKNOWN	SYBR	None				25.406	25.3667	0.0341							false	0.8479	true	3	18	1		N
H6	CV20G1_60	PT12-1	UNKNOWN	SYBR	None				25.3501	25.3667	0.0341							false	0.8479	true	3	18	1		N

Analysis Type = Singleplex
Endogenous Control = PT12-1
RQ Min/Max Confidence Level = 95.0
Reference Sample = CV20G1_31
