# Supplementary material for: Dating Pupae of the Blow Fly Calliphora vicina Robineau–Desvoidy 1830 (Diptera: Calliphoridae) for Post Mortem Interval—Estimation: Validation of Molecular Age Markers
Source: Genes (Basel). 2018 Mar 9;9(3):153. doi: 10.3390/genes9030153 (PMC5867874; doi:10.3390/genes9030153)
Supplement: Supplementary file 1 [file genes-09-00153-s001.zip › S2/CV20/PT12-2_CV20G1_1-6_RUNdata.txt]

* Block Type = 96well
* Chemistry = SYBR_GREEN
* Experiment File Name = D:\RMIF_Doktorarbeit_BZ\Ergebnisse\MACE\OneStepRTqPCR\CV20G1_MACEMarker\PT12-2_CV20G1_1-6_re_run.eds
* Experiment Run End Time = Not Started
* Instrument Type = steponeplus
* Passive Reference = ROX

[Results]
Well	Sample Name	Target Name	Task	Reporter	Quencher	RQ	RQ Min	RQ Max	Cт	Cт Mean	Cт SD	ΔCт	ΔCт Mean	ΔCт SE	HK Control ΔCт Mean	HK Control ΔCт SE	ΔΔCт	Automatic Ct Threshold	Ct Threshold	Automatic Baseline	Baseline Start	Baseline End	Efficiency	Comments
A1	CV20G1_01	PT12-2	UNKNOWN	SYBR	None				27.0904	27.3142	0.238							false	0.8865	true	3	20	1	
A2	CV20G1_01	PT12-2	UNKNOWN	SYBR	None				27.2878	27.3142	0.238							false	0.8865	true	3	20	1	
A3	CV20G1_01	PT12-2	UNKNOWN	SYBR	None				27.5642	27.3142	0.238							false	0.8865	true	3	20	1	
A4	CV20G1_02	PT12-2	UNKNOWN	SYBR	None				27.5122	27.5571	0.0607							false	0.8865	true	3	20	1	
A5	CV20G1_02	PT12-2	UNKNOWN	SYBR	None				27.6261	27.5571	0.0607							false	0.8865	true	3	20	1	
A6	CV20G1_02	PT12-2	UNKNOWN	SYBR	None				27.5331	27.5571	0.0607							false	0.8865	true	3	20	1	
A7	CV20G1_03	PT12-2	UNKNOWN	SYBR	None				27.8071	27.8664	0.0615							false	0.8865	true	3	21	1	
A8	CV20G1_03	PT12-2	UNKNOWN	SYBR	None				27.8624	27.8664	0.0615							false	0.8865	true	3	20	1	
A9	CV20G1_03	PT12-2	UNKNOWN	SYBR	None				27.9298	27.8664	0.0615							false	0.8865	true	3	20	1	
A10	CV20G1_04	PT12-2	UNKNOWN	SYBR	None				27.5013	27.5939	0.0807							false	0.8865	true	3	20	1	
A11	CV20G1_04	PT12-2	UNKNOWN	SYBR	None				27.649	27.5939	0.0807							false	0.8865	true	3	20	1	
A12	CV20G1_04	PT12-2	UNKNOWN	SYBR	None				27.6315	27.5939	0.0807							false	0.8865	true	3	20	1	
B1	CV20G1_05	PT12-2	UNKNOWN	SYBR	None				28.1706	28.136	0.0397							false	0.8865	true	3	21	1	
B2	CV20G1_05	PT12-2	UNKNOWN	SYBR	None				28.1448	28.136	0.0397							false	0.8865	true	3	21	1	
B3	CV20G1_05	PT12-2	UNKNOWN	SYBR	None				28.0926	28.136	0.0397							false	0.8865	true	3	21	1	
B4	CV20G1_06	PT12-2	UNKNOWN	SYBR	None				28.7181	28.8189	0.1203							false	0.8865	true	3	21	1	
B5	CV20G1_06	PT12-2	UNKNOWN	SYBR	None				28.9521	28.8189	0.1203							false	0.8865	true	3	22	1	
B6	CV20G1_06	PT12-2	UNKNOWN	SYBR	None				28.7866	28.8189	0.1203							false	0.8865	true	3	21	1	
B7	CV20G1_07	PT12-2	UNKNOWN	SYBR	None				26.2736	26.2191	0.0474							false	0.8865	true	3	19	1	
B8	CV20G1_07	PT12-2	UNKNOWN	SYBR	None				26.1874	26.2191	0.0474							false	0.8865	true	3	19	1	
B9	CV20G1_07	PT12-2	UNKNOWN	SYBR	None				26.1964	26.2191	0.0474							false	0.8865	true	3	19	1	
B10	CV20G1_08	PT12-2	UNKNOWN	SYBR	None				28.4943	28.5215	0.0399							false	0.8865	true	3	21	1	
B11	CV20G1_08	PT12-2	UNKNOWN	SYBR	None				28.5672	28.5215	0.0399							false	0.8865	true	3	21	1	
B12	CV20G1_08	PT12-2	UNKNOWN	SYBR	None				28.503	28.5215	0.0399							false	0.8865	true	3	21	1	
C1	CV20G1_09	PT12-2	UNKNOWN	SYBR	None				28.1843	28.2097	0.0722							false	0.8865	true	3	21	1	
C2	CV20G1_09	PT12-2	UNKNOWN	SYBR	None				28.1537	28.2097	0.0722							false	0.8865	true	3	21	1	
C3	CV20G1_09	PT12-2	UNKNOWN	SYBR	None				28.2911	28.2097	0.0722							false	0.8865	true	3	20	1	
C7	CV20G1_11	PT12-2	UNKNOWN	SYBR	None				28.8088	28.8182	0.0576							false	0.8865	true	3	21	1	
C8	CV20G1_11	PT12-2	UNKNOWN	SYBR	None				28.8799	28.8182	0.0576							false	0.8865	true	3	22	1	
C9	CV20G1_11	PT12-2	UNKNOWN	SYBR	None				28.7659	28.8182	0.0576							false	0.8865	true	3	21	1	
C10	CV20G1_12	PT12-2	UNKNOWN	SYBR	None				28.0392	28.1921	0.2041							false	0.8865	true	3	20	1	
C11	CV20G1_12	PT12-2	UNKNOWN	SYBR	None				28.4239	28.1921	0.2041							false	0.8865	true	3	21	1	
C12	CV20G1_12	PT12-2	UNKNOWN	SYBR	None				28.1133	28.1921	0.2041							false	0.8865	true	3	20	1	
D1	CV20G1_13	PT12-2	UNKNOWN	SYBR	None				28.802	28.7281	0.1618							false	0.8865	true	3	21	1	
D2	CV20G1_13	PT12-2	UNKNOWN	SYBR	None				28.5426	28.7281	0.1618							false	0.8865	true	3	21	1	
D3	CV20G1_13	PT12-2	UNKNOWN	SYBR	None				28.8398	28.7281	0.1618							false	0.8865	true	3	22	1	
D4	CV20G1_14	PT12-2	UNKNOWN	SYBR	None				28.7853	28.9415	0.1735							false	0.8865	true	3	21	1	
D5	CV20G1_14	PT12-2	UNKNOWN	SYBR	None				29.1283	28.9415	0.1735							false	0.8865	true	3	22	1	
D6	CV20G1_14	PT12-2	UNKNOWN	SYBR	None				28.911	28.9415	0.1735							false	0.8865	true	3	21	1	
D7	CV20G1_15	PT12-2	UNKNOWN	SYBR	None				29.3	29.2811	0.1842							false	0.8865	true	3	22	1	
D8	CV20G1_15	PT12-2	UNKNOWN	SYBR	None				29.4551	29.2811	0.1842							false	0.8865	true	3	22	1	
D9	CV20G1_15	PT12-2	UNKNOWN	SYBR	None				29.0882	29.2811	0.1842							false	0.8865	true	3	22	1	
D10	CV20G1_16	PT12-2	UNKNOWN	SYBR	None				28.8385	28.8552	0.0186							false	0.8865	true	3	22	1	
D11	CV20G1_16	PT12-2	UNKNOWN	SYBR	None				28.8518	28.8552	0.0186							false	0.8865	true	3	22	1	
D12	CV20G1_16	PT12-2	UNKNOWN	SYBR	None				28.8752	28.8552	0.0186							false	0.8865	true	3	21	1	
E1	CV20G1_17	PT12-2	UNKNOWN	SYBR	None				28.9045	28.9013	0.0463							false	0.8865	true	3	21	1	
E2	CV20G1_17	PT12-2	UNKNOWN	SYBR	None				28.8535	28.9013	0.0463							false	0.8865	true	3	22	1	
E3	CV20G1_17	PT12-2	UNKNOWN	SYBR	None				28.9459	28.9013	0.0463							false	0.8865	true	3	21	1	
E4	CV20G1_18	PT12-2	UNKNOWN	SYBR	None				28.9365	29.2149	0.2708							false	0.8865	true	3	21	1	
E5	CV20G1_18	PT12-2	UNKNOWN	SYBR	None				29.4774	29.2149	0.2708							false	0.8865	true	3	22	1	
E6	CV20G1_18	PT12-2	UNKNOWN	SYBR	None				29.2308	29.2149	0.2708							false	0.8865	true	3	22	1	
E7	CV20G1_19	PT12-2	UNKNOWN	SYBR	None				28.8634	28.8352	0.0259							false	0.8865	true	3	21	1	
E8	CV20G1_19	PT12-2	UNKNOWN	SYBR	None				28.8125	28.8352	0.0259							false	0.8865	true	3	22	1	
E9	CV20G1_19	PT12-2	UNKNOWN	SYBR	None				28.8298	28.8352	0.0259							false	0.8865	true	3	21	1	
E10	CV20G1_20	PT12-2	UNKNOWN	SYBR	None				28.4008	28.5357	0.117							false	0.8865	true	3	21	1	
E11	CV20G1_20	PT12-2	UNKNOWN	SYBR	None				28.6094	28.5357	0.117							false	0.8865	true	3	21	1	
E12	CV20G1_20	PT12-2	UNKNOWN	SYBR	None				28.5968	28.5357	0.117							false	0.8865	true	3	21	1	
F1	CV20G1_21	PT12-2	UNKNOWN	SYBR	None				28.2218	28.1844	0.2122							false	0.8865	true	3	21	1	
F2	CV20G1_21	PT12-2	UNKNOWN	SYBR	None				27.956	28.1844	0.2122							false	0.8865	true	3	20	1	
F3	CV20G1_21	PT12-2	UNKNOWN	SYBR	None				28.3754	28.1844	0.2122							false	0.8865	true	3	21	1	
F4	CV20G1_22	PT12-2	UNKNOWN	SYBR	None				28.732	28.6779	0.1108							false	0.8865	true	3	21	1	
F5	CV20G1_22	PT12-2	UNKNOWN	SYBR	None				28.7514	28.6779	0.1108							false	0.8865	true	3	21	1	
F6	CV20G1_22	PT12-2	UNKNOWN	SYBR	None				28.5505	28.6779	0.1108							false	0.8865	true	3	21	1	
F7	CV20G1_23	PT12-2	UNKNOWN	SYBR	None				29.5341	29.3894	0.1312							false	0.8865	true	3	22	1	
F8	CV20G1_23	PT12-2	UNKNOWN	SYBR	None				29.3559	29.3894	0.1312							false	0.8865	true	3	22	1	
F9	CV20G1_23	PT12-2	UNKNOWN	SYBR	None				29.2782	29.3894	0.1312							false	0.8865	true	3	22	1	
F10	CV20G1_24	PT12-2	UNKNOWN	SYBR	None				28.4601	28.7101	0.2286							false	0.8865	true	3	21	1	
F11	CV20G1_24	PT12-2	UNKNOWN	SYBR	None				28.9086	28.7101	0.2286							false	0.8865	true	3	21	1	
F12	CV20G1_24	PT12-2	UNKNOWN	SYBR	None				28.7616	28.7101	0.2286							false	0.8865	true	3	21	1	
G1	CV20G1_25	PT12-2	UNKNOWN	SYBR	None				28.4553	28.5404	0.1213							false	0.8865	true	3	21	1	
G2	CV20G1_25	PT12-2	UNKNOWN	SYBR	None				28.4865	28.5404	0.1213							false	0.8865	true	3	21	1	
G3	CV20G1_25	PT12-2	UNKNOWN	SYBR	None				28.6793	28.5404	0.1213							false	0.8865	true	3	21	1	
G4	CV20G1_26	PT12-2	UNKNOWN	SYBR	None				23.8092	23.949	0.1218							false	0.8865	true	3	17	1	
G5	CV20G1_26	PT12-2	UNKNOWN	SYBR	None				24.0326	23.949	0.1218							false	0.8865	true	3	17	1	
G6	CV20G1_26	PT12-2	UNKNOWN	SYBR	None				24.005	23.949	0.1218							false	0.8865	true	3	17	1	
G7	CV20G1_27	PT12-2	UNKNOWN	SYBR	None				26.4326	26.3015	0.1139							false	0.8865	true	3	19	1	
G8	CV20G1_27	PT12-2	UNKNOWN	SYBR	None				26.2273	26.3015	0.1139							false	0.8865	true	3	19	1	
G9	CV20G1_27	PT12-2	UNKNOWN	SYBR	None				26.2446	26.3015	0.1139							false	0.8865	true	3	19	1	
G10	CV20G1_28	PT12-2	UNKNOWN	SYBR	None				25.4895	25.5515	0.1007							false	0.8865	true	3	18	1	
G11	CV20G1_28	PT12-2	UNKNOWN	SYBR	None				25.6677	25.5515	0.1007							false	0.8865	true	3	18	1	
G12	CV20G1_28	PT12-2	UNKNOWN	SYBR	None				25.4972	25.5515	0.1007							false	0.8865	true	3	18	1	
H1	CV20G1_29	PT12-2	UNKNOWN	SYBR	None				26.2101	26.3125	0.1099							false	0.8865	true	3	19	1	
H2	CV20G1_29	PT12-2	UNKNOWN	SYBR	None				26.2988	26.3125	0.1099							false	0.8865	true	3	19	1	
H3	CV20G1_29	PT12-2	UNKNOWN	SYBR	None				26.4287	26.3125	0.1099							false	0.8865	true	3	19	1	
H4	CV20G1_30	PT12-2	UNKNOWN	SYBR	None				24.7282	24.8901	0.1488							false	0.8865	true	3	17	1	
H5	CV20G1_30	PT12-2	UNKNOWN	SYBR	None				25.021	24.8901	0.1488							false	0.8865	true	3	17	1	
H6	CV20G1_30	PT12-2	UNKNOWN	SYBR	None				24.9211	24.8901	0.1488							false	0.8865	true	3	17	1	

Analysis Type = Singleplex
Endogenous Control = PT12-2
RQ Min/Max Confidence Level = 95.0
Reference Sample = CV20G1_01
