# Supplementary material for: Dating Pupae of the Blow Fly Calliphora vicina Robineau–Desvoidy 1830 (Diptera: Calliphoridae) for Post Mortem Interval—Estimation: Validation of Molecular Age Markers
Source: Genes (Basel). 2018 Mar 9;9(3):153. doi: 10.3390/genes9030153 (PMC5867874; doi:10.3390/genes9030153)
Supplement: Supplementary file 1 [file genes-09-00153-s001.zip › S2/CV20/PT12-2_CV20G1_7-12_RUNdata.txt]

* Block Type = 96well
* Chemistry = SYBR_GREEN
* Experiment File Name = D:\RMIF_Doktorarbeit_BZ\Ergebnisse\MACE\OneStepRTqPCR\CV20G1_MACEMarker\PT12-2_CV20G1_7-12_run.eds
* Experiment Run End Time = Not Started
* Instrument Type = steponeplus
* Passive Reference = ROX

[Results]
Well	Sample Name	Target Name	Task	Reporter	Quencher	RQ	RQ Min	RQ Max	Cт	Cт Mean	Cт SD	ΔCт	ΔCт Mean	ΔCт SE	HK Control ΔCт Mean	HK Control ΔCт SE	ΔΔCт	Automatic Ct Threshold	Ct Threshold	Automatic Baseline	Baseline Start	Baseline End	Efficiency	Comments
A1	CV20G1_31	PT12-2	UNKNOWN	SYBR	None				22.6333	22.6582	0.0665							false	0.8865	true	3	14	1	
A2	CV20G1_31	PT12-2	UNKNOWN	SYBR	None				22.6078	22.6582	0.0665							false	0.8865	true	3	15	1	
A3	CV20G1_31	PT12-2	UNKNOWN	SYBR	None				22.7336	22.6582	0.0665							false	0.8865	true	3	10	1	
A4	CV20G1_32	PT12-2	UNKNOWN	SYBR	None				23.4445	23.504	0.0727							false	0.8865	true	3	15	1	
A5	CV20G1_32	PT12-2	UNKNOWN	SYBR	None				23.4824	23.504	0.0727							false	0.8865	true	3	15	1	
A6	CV20G1_32	PT12-2	UNKNOWN	SYBR	None				23.5851	23.504	0.0727							false	0.8865	true	3	16	1	
A7	CV20G1_33	PT12-2	UNKNOWN	SYBR	None				22.9123	22.9607	0.0669							false	0.8865	true	3	15	1	
A8	CV20G1_33	PT12-2	UNKNOWN	SYBR	None				22.9328	22.9607	0.0669							false	0.8865	true	3	15	1	
A9	CV20G1_33	PT12-2	UNKNOWN	SYBR	None				23.037	22.9607	0.0669							false	0.8865	true	3	15	1	
A10	CV20G1_34	PT12-2	UNKNOWN	SYBR	None				24.4407	24.5049	0.0566							false	0.8865	true	3	17	1	
A11	CV20G1_34	PT12-2	UNKNOWN	SYBR	None				24.5268	24.5049	0.0566							false	0.8865	true	3	16	1	
A12	CV20G1_34	PT12-2	UNKNOWN	SYBR	None				24.5474	24.5049	0.0566							false	0.8865	true	3	17	1	
B1	CV20G1_35	PT12-2	UNKNOWN	SYBR	None				23.2076	23.2812	0.1336							false	0.8865	true	3	16	1	
B2	CV20G1_35	PT12-2	UNKNOWN	SYBR	None				23.2007	23.2812	0.1336							false	0.8865	true	3	16	1	
B3	CV20G1_35	PT12-2	UNKNOWN	SYBR	None				23.4354	23.2812	0.1336							false	0.8865	true	3	16	1	
B4	CV20G1_36	PT12-2	UNKNOWN	SYBR	None				25.9982	26.0156	0.0328							false	0.8865	true	3	17	1	
B5	CV20G1_36	PT12-2	UNKNOWN	SYBR	None				26.0534	26.0156	0.0328							false	0.8865	true	3	15	1	
B6	CV20G1_36	PT12-2	UNKNOWN	SYBR	None				25.9951	26.0156	0.0328							false	0.8865	true	3	16	1	
B7	CV20G1_37	PT12-2	UNKNOWN	SYBR	None				26.2425	26.2685	0.0361							false	0.8865	true	3	17	1	
B8	CV20G1_37	PT12-2	UNKNOWN	SYBR	None				26.2532	26.2685	0.0361							false	0.8865	true	3	19	1	
B9	CV20G1_37	PT12-2	UNKNOWN	SYBR	None				26.3097	26.2685	0.0361							false	0.8865	true	3	18	1	
B10	CV20G1_38	PT12-2	UNKNOWN	SYBR	None				26.3204	26.3914	0.0892							false	0.8865	true	3	19	1	
B11	CV20G1_38	PT12-2	UNKNOWN	SYBR	None				26.4915	26.3914	0.0892							false	0.8865	true	3	19	1	
B12	CV20G1_38	PT12-2	UNKNOWN	SYBR	None				26.3625	26.3914	0.0892							false	0.8865	true	3	16	1	
C1	CV20G1_39	PT12-2	UNKNOWN	SYBR	None				27.5006	27.3157	0.2164							false	0.8865	true	3	20	1	
C2	CV20G1_39	PT12-2	UNKNOWN	SYBR	None				27.0777	27.3157	0.2164							false	0.8865	true	3	18	1	
C3	CV20G1_39	PT12-2	UNKNOWN	SYBR	None				27.3689	27.3157	0.2164							false	0.8865	true	3	19	1	
C4	CV20G1_40	PT12-2	UNKNOWN	SYBR	None				25.2516	25.4309	0.2214							false	0.8865	true	3	17	1	
C5	CV20G1_40	PT12-2	UNKNOWN	SYBR	None				25.6785	25.4309	0.2214							false	0.8865	true	3	18	1	
C6	CV20G1_40	PT12-2	UNKNOWN	SYBR	None				25.3627	25.4309	0.2214							false	0.8865	true	3	17	1	
C7	CV20G1_41	PT12-2	UNKNOWN	SYBR	None				23.1981	23.1861	0.0587							false	0.8865	true	3	13	1	
C8	CV20G1_41	PT12-2	UNKNOWN	SYBR	None				23.1223	23.1861	0.0587							false	0.8865	true	3	14	1	
C9	CV20G1_41	PT12-2	UNKNOWN	SYBR	None				23.2379	23.1861	0.0587							false	0.8865	true	3	15	1	
C10	CV20G1_42	PT12-2	UNKNOWN	SYBR	None				21.2844	21.3305	0.0588							false	0.8865	true	3	14	1	
C11	CV20G1_42	PT12-2	UNKNOWN	SYBR	None				21.3967	21.3305	0.0588							false	0.8865	true	3	12	1	
C12	CV20G1_42	PT12-2	UNKNOWN	SYBR	None				21.3104	21.3305	0.0588							false	0.8865	true	3	13	1	
D1	CV20G1_43	PT12-2	UNKNOWN	SYBR	None				20.8948	20.9161	0.0236							false	0.8865	true	3	13	1	
D2	CV20G1_43	PT12-2	UNKNOWN	SYBR	None				20.9414	20.9161	0.0236							false	0.8865	true	3	13	1	
D3	CV20G1_43	PT12-2	UNKNOWN	SYBR	None				20.9122	20.9161	0.0236							false	0.8865	true	3	13	1	
D4	CV20G1_44	PT12-2	UNKNOWN	SYBR	None				22.9823	23.1257	0.1704							false	0.8865	true	3	13	1	
D5	CV20G1_44	PT12-2	UNKNOWN	SYBR	None				23.0807	23.1257	0.1704							false	0.8865	true	3	15	1	
D6	CV20G1_44	PT12-2	UNKNOWN	SYBR	None				23.314	23.1257	0.1704							false	0.8865	true	3	16	1	
D7	CV20G1_45	PT12-2	UNKNOWN	SYBR	None				23.6256	23.6626	0.0334							false	0.8865	true	3	16	1	
D8	CV20G1_45	PT12-2	UNKNOWN	SYBR	None				23.6717	23.6626	0.0334							false	0.8865	true	3	15	1	
D9	CV20G1_45	PT12-2	UNKNOWN	SYBR	None				23.6906	23.6626	0.0334							false	0.8865	true	3	14	1	
D10	CV20G1_46	PT12-2	UNKNOWN	SYBR	None				18.2724	18.3265	0.0668							false	0.8865	true	3	11	1	
D11	CV20G1_46	PT12-2	UNKNOWN	SYBR	None				18.4011	18.3265	0.0668							false	0.8865	true	3	11	1	
D12	CV20G1_46	PT12-2	UNKNOWN	SYBR	None				18.306	18.3265	0.0668							false	0.8865	true	3	11	1	
E1	CV20G1_47	PT12-2	UNKNOWN	SYBR	None				19.7691	19.8114	0.0554							false	0.8865	true	3	12	1	
E2	CV20G1_47	PT12-2	UNKNOWN	SYBR	None				19.7909	19.8114	0.0554							false	0.8865	true	3	12	1	
E3	CV20G1_47	PT12-2	UNKNOWN	SYBR	None				19.8741	19.8114	0.0554							false	0.8865	true	3	13	1	
E4	CV20G1_48	PT12-2	UNKNOWN	SYBR	None				18.3788	18.4167	0.0832							false	0.8865	true	3	10	1	
E5	CV20G1_48	PT12-2	UNKNOWN	SYBR	None				18.3592	18.4167	0.0832							false	0.8865	true	3	7	1	
E6	CV20G1_48	PT12-2	UNKNOWN	SYBR	None				18.5121	18.4167	0.0832							false	0.8865	true	3	11	1	
E7	CV20G1_49	PT12-2	UNKNOWN	SYBR	None				19.2691	19.1603	0.1062							false	0.8865	true	3	11	1	
E8	CV20G1_49	PT12-2	UNKNOWN	SYBR	None				19.1549	19.1603	0.1062							false	0.8865	true	3	11	1	
E9	CV20G1_49	PT12-2	UNKNOWN	SYBR	None				19.0568	19.1603	0.1062							false	0.8865	true	3	10	1	
E10	CV20G1_50	PT12-2	UNKNOWN	SYBR	None				18.2044	18.224	0.0174							false	0.8865	true	3	11	1	
E11	CV20G1_50	PT12-2	UNKNOWN	SYBR	None				18.23	18.224	0.0174							false	0.8865	true	3	11	1	
E12	CV20G1_50	PT12-2	UNKNOWN	SYBR	None				18.2376	18.224	0.0174							false	0.8865	true	3	10	1	
F1	CV20G1_51	PT12-2	UNKNOWN	SYBR	None				21.3832	21.1593	0.1943							false	0.8865	true	3	14	1	
F2	CV20G1_51	PT12-2	UNKNOWN	SYBR	None				21.0349	21.1593	0.1943							false	0.8865	true	3	13	1	
F3	CV20G1_51	PT12-2	UNKNOWN	SYBR	None				21.0598	21.1593	0.1943							false	0.8865	true	3	13	1	
F4	CV20G1_52	PT12-2	UNKNOWN	SYBR	None				24.8195	24.8695	0.104							false	0.8865	true	3	15	1	
F5	CV20G1_52	PT12-2	UNKNOWN	SYBR	None				24.8	24.8695	0.104							false	0.8865	true	3	17	1	
F6	CV20G1_52	PT12-2	UNKNOWN	SYBR	None				24.9891	24.8695	0.104							false	0.8865	true	3	18	1	
F7	CV20G1_53	PT12-2	UNKNOWN	SYBR	None				23.1248	23.0552	0.073							false	0.8865	true	3	16	1	
F8	CV20G1_53	PT12-2	UNKNOWN	SYBR	None				23.0618	23.0552	0.073							false	0.8865	true	3	15	1	
F9	CV20G1_53	PT12-2	UNKNOWN	SYBR	None				22.9792	23.0552	0.073							false	0.8865	true	3	12	1	
F10	CV20G1_54	PT12-2	UNKNOWN	SYBR	None				23.9027	23.9385	0.0373							false	0.8865	true	3	14	1	
F11	CV20G1_54	PT12-2	UNKNOWN	SYBR	None				23.9356	23.9385	0.0373							false	0.8865	true	3	16	1	
F12	CV20G1_54	PT12-2	UNKNOWN	SYBR	None				23.9772	23.9385	0.0373							false	0.8865	true	3	16	1	
G1	CV20G1_55	PT12-2	UNKNOWN	SYBR	None				22.5801	22.6261	0.0866							false	0.8865	true	3	15	1	
G2	CV20G1_55	PT12-2	UNKNOWN	SYBR	None				22.5723	22.6261	0.0866							false	0.8865	true	3	16	1	
G3	CV20G1_55	PT12-2	UNKNOWN	SYBR	None				22.726	22.6261	0.0866							false	0.8865	true	3	15	1	
G4	CV20G1_56	PT12-2	UNKNOWN	SYBR	None				27.1837	27.3637	0.4027							false	0.8865	true	3	20	1	
G5	CV20G1_56	PT12-2	UNKNOWN	SYBR	None				27.0823	27.3637	0.4027							false	0.8865	true	3	19	1	
G6	CV20G1_56	PT12-2	UNKNOWN	SYBR	None				27.825	27.3637	0.4027							false	0.8865	true	3	21	1	
G7	CV20G1_57	PT12-2	UNKNOWN	SYBR	None				25.5829	25.5319	0.0502							false	0.8865	true	3	18	1	
G8	CV20G1_57	PT12-2	UNKNOWN	SYBR	None				25.5303	25.5319	0.0502							false	0.8865	true	3	18	1	
G9	CV20G1_57	PT12-2	UNKNOWN	SYBR	None				25.4825	25.5319	0.0502							false	0.8865	true	3	17	1	
H1	CV20G1_59	PT12-2	UNKNOWN	SYBR	None				27.0491	27.1967	0.1567							false	0.8865	true	3	19	1	
H2	CV20G1_59	PT12-2	UNKNOWN	SYBR	None				27.1798	27.1967	0.1567							false	0.8865	true	3	18	1	
H3	CV20G1_59	PT12-2	UNKNOWN	SYBR	None				27.3611	27.1967	0.1567							false	0.8865	true	3	19	1	
H4	CV20G1_60	PT12-2	UNKNOWN	SYBR	None				26.9447	27.0015	0.0903							false	0.8865	true	3	19	1	
H5	CV20G1_60	PT12-2	UNKNOWN	SYBR	None				26.9541	27.0015	0.0903							false	0.8865	true	3	19	1	
H6	CV20G1_60	PT12-2	UNKNOWN	SYBR	None				27.1055	27.0015	0.0903							false	0.8865	true	3	19	1	

Analysis Type = Singleplex
Endogenous Control = PT12-2
RQ Min/Max Confidence Level = 95.0
Reference Sample = CV20G1_31
