# Supplementary material for: Dating Pupae of the Blow Fly Calliphora vicina Robineau–Desvoidy 1830 (Diptera: Calliphoridae) for Post Mortem Interval—Estimation: Validation of Molecular Age Markers
Source: Genes (Basel). 2018 Mar 9;9(3):153. doi: 10.3390/genes9030153 (PMC5867874; doi:10.3390/genes9030153)
Supplement: Supplementary file 1 [file genes-09-00153-s001.zip › S2/CV20/PT13-1_CV20G1_1-6_RUNdata.txt]

* Block Type = 96well
* Chemistry = SYBR_GREEN
* Experiment File Name = D:\RMIF_Doktorarbeit_BZ\Ergebnisse\MACE\OneStepRTqPCR\CV20G1_MACEMarker\PT13-1_CV20G1_1-6_run.eds
* Experiment Run End Time = Not Started
* Instrument Type = steponeplus
* Passive Reference = ROX

[Results]
Well	Sample Name	Target Name	Task	Reporter	Quencher	RQ	RQ Min	RQ Max	Cт	Cт Mean	Cт SD	ΔCт	ΔCт Mean	ΔCт SE	HK Control ΔCт Mean	HK Control ΔCт SE	ΔΔCт	Automatic Ct Threshold	Ct Threshold	Automatic Baseline	Baseline Start	Baseline End	Efficiency	Comments
A1	CV20G1_01	PT13-1	UNKNOWN	SYBR	None				25.2608	25.352	0.0802							false	0.5891	true	3	19	1	
A2	CV20G1_01	PT13-1	UNKNOWN	SYBR	None				25.384	25.352	0.0802							false	0.5891	true	3	18	1	
A3	CV20G1_01	PT13-1	UNKNOWN	SYBR	None				25.4113	25.352	0.0802							false	0.5891	true	3	19	1	
A4	CV20G1_02	PT13-1	UNKNOWN	SYBR	None				25.3036	25.3038	0.0381							false	0.5891	true	3	18	1	
A5	CV20G1_02	PT13-1	UNKNOWN	SYBR	None				25.2658	25.3038	0.0381							false	0.5891	true	3	18	1	
A6	CV20G1_02	PT13-1	UNKNOWN	SYBR	None				25.3421	25.3038	0.0381							false	0.5891	true	3	18	1	
A7	CV20G1_03	PT13-1	UNKNOWN	SYBR	None				24.5809	24.7173	0.1316							false	0.5891	true	3	18	1	
A8	CV20G1_03	PT13-1	UNKNOWN	SYBR	None				24.8437	24.7173	0.1316							false	0.5891	true	3	18	1	
A9	CV20G1_03	PT13-1	UNKNOWN	SYBR	None				24.7274	24.7173	0.1316							false	0.5891	true	3	17	1	
A10	CV20G1_04	PT13-1	UNKNOWN	SYBR	None				25.1509	25.2321	0.0775							false	0.5891	true	3	18	1	
A11	CV20G1_04	PT13-1	UNKNOWN	SYBR	None				25.3052	25.2321	0.0775							false	0.5891	true	3	19	1	
A12	CV20G1_04	PT13-1	UNKNOWN	SYBR	None				25.2401	25.2321	0.0775							false	0.5891	true	3	18	1	
B1	CV20G1_05	PT13-1	UNKNOWN	SYBR	None				25.1444	25.1923	0.0508							false	0.5891	true	3	18	1	
B2	CV20G1_05	PT13-1	UNKNOWN	SYBR	None				25.2456	25.1923	0.0508							false	0.5891	true	3	17	1	
B3	CV20G1_05	PT13-1	UNKNOWN	SYBR	None				25.1871	25.1923	0.0508							false	0.5891	true	3	16	1	
B4	CV20G1_06	PT13-1	UNKNOWN	SYBR	None				25.2334	25.2831	0.1485							false	0.5891	true	3	17	1	
B5	CV20G1_06	PT13-1	UNKNOWN	SYBR	None				25.1658	25.2831	0.1485							false	0.5891	true	3	18	1	
B6	CV20G1_06	PT13-1	UNKNOWN	SYBR	None				25.4501	25.2831	0.1485							false	0.5891	true	3	18	1	
B7	CV20G1_07	PT13-1	UNKNOWN	SYBR	None				26.0472	26.2341	0.2016							false	0.5891	true	3	19	1	
B8	CV20G1_07	PT13-1	UNKNOWN	SYBR	None				26.4477	26.2341	0.2016							false	0.5891	true	3	20	1	
B9	CV20G1_07	PT13-1	UNKNOWN	SYBR	None				26.2073	26.2341	0.2016							false	0.5891	true	3	19	1	
B10	CV20G1_08	PT13-1	UNKNOWN	SYBR	None				25.554	25.653	0.1334							false	0.5891	true	3	16	1	
B11	CV20G1_08	PT13-1	UNKNOWN	SYBR	None				25.6004	25.653	0.1334							false	0.5891	true	3	15	1	
B12	CV20G1_08	PT13-1	UNKNOWN	SYBR	None				25.8047	25.653	0.1334							false	0.5891	true	3	19	1	
C1	CV20G1_09	PT13-1	UNKNOWN	SYBR	None				25.2161	25.1297	0.0836							false	0.5891	true	3	19	1	
C2	CV20G1_09	PT13-1	UNKNOWN	SYBR	None				25.0491	25.1297	0.0836							false	0.5891	true	3	16	1	
C3	CV20G1_09	PT13-1	UNKNOWN	SYBR	None				25.124	25.1297	0.0836							false	0.5891	true	3	15	1	
C4	CV20G1_10	PT13-1	UNKNOWN	SYBR	None				25.9685	26.0918	0.1738							false	0.5891	true	3	19	1	
C5	CV20G1_10	PT13-1	UNKNOWN	SYBR	None				26.0162	26.0918	0.1738							false	0.5891	true	3	19	1	
C6	CV20G1_10	PT13-1	UNKNOWN	SYBR	None				26.2906	26.0918	0.1738							false	0.5891	true	3	19	1	
C7	CV20G1_11	PT13-1	UNKNOWN	SYBR	None				25.7513	25.7304	0.0181							false	0.5891	true	3	18	1	
C8	CV20G1_11	PT13-1	UNKNOWN	SYBR	None				25.7194	25.7304	0.0181							false	0.5891	true	3	18	1	
C9	CV20G1_11	PT13-1	UNKNOWN	SYBR	None				25.7206	25.7304	0.0181							false	0.5891	true	3	18	1	
C10	CV20G1_12	PT13-1	UNKNOWN	SYBR	None				25.588	25.6544	0.0623							false	0.5891	true	3	19	1	
C11	CV20G1_12	PT13-1	UNKNOWN	SYBR	None				25.7115	25.6544	0.0623							false	0.5891	true	3	18	1	
C12	CV20G1_12	PT13-1	UNKNOWN	SYBR	None				25.6638	25.6544	0.0623							false	0.5891	true	3	19	1	
D1	CV20G1_13	PT13-1	UNKNOWN	SYBR	None				25.1213	25.1335	0.0339							false	0.5891	true	3	18	1	
D2	CV20G1_13	PT13-1	UNKNOWN	SYBR	None				25.1074	25.1335	0.0339							false	0.5891	true	3	18	1	
D3	CV20G1_13	PT13-1	UNKNOWN	SYBR	None				25.1718	25.1335	0.0339							false	0.5891	true	3	19	1	
D4	CV20G1_14	PT13-1	UNKNOWN	SYBR	None				25.6727	25.6976	0.1026							false	0.5891	true	3	19	1	
D5	CV20G1_14	PT13-1	UNKNOWN	SYBR	None				25.6097	25.6976	0.1026							false	0.5891	true	3	18	1	
D6	CV20G1_14	PT13-1	UNKNOWN	SYBR	None				25.8103	25.6976	0.1026							false	0.5891	true	3	19	1	
D7	CV20G1_15	PT13-1	UNKNOWN	SYBR	None				25.4187	25.4573	0.0552							false	0.5891	true	3	18	1	
D8	CV20G1_15	PT13-1	UNKNOWN	SYBR	None				25.5206	25.4573	0.0552							false	0.5891	true	3	18	1	
D9	CV20G1_15	PT13-1	UNKNOWN	SYBR	None				25.4327	25.4573	0.0552							false	0.5891	true	3	19	1	
D10	CV20G1_16	PT13-1	UNKNOWN	SYBR	None				24.9381	25.0525	0.1086							false	0.5891	true	3	17	1	
D11	CV20G1_16	PT13-1	UNKNOWN	SYBR	None				25.0653	25.0525	0.1086							false	0.5891	true	3	18	1	
D12	CV20G1_16	PT13-1	UNKNOWN	SYBR	None				25.1542	25.0525	0.1086							false	0.5891	true	3	19	1	
E1	CV20G1_17	PT13-1	UNKNOWN	SYBR	None				25.2225	25.176	0.0869							false	0.5891	true	3	18	1	
E2	CV20G1_17	PT13-1	UNKNOWN	SYBR	None				25.0757	25.176	0.0869							false	0.5891	true	3	16	1	
E3	CV20G1_17	PT13-1	UNKNOWN	SYBR	None				25.2298	25.176	0.0869							false	0.5891	true	3	18	1	
E4	CV20G1_18	PT13-1	UNKNOWN	SYBR	None				25.3176	25.2365	0.1086							false	0.5891	true	3	18	1	
E5	CV20G1_18	PT13-1	UNKNOWN	SYBR	None				25.1131	25.2365	0.1086							false	0.5891	true	3	18	1	
E6	CV20G1_18	PT13-1	UNKNOWN	SYBR	None				25.2787	25.2365	0.1086							false	0.5891	true	3	18	1	
E7	CV20G1_19	PT13-1	UNKNOWN	SYBR	None				24.7403	24.7402	0.0069							false	0.5891	true	3	17	1	
E8	CV20G1_19	PT13-1	UNKNOWN	SYBR	None				24.7471	24.7402	0.0069							false	0.5891	true	3	17	1	
E9	CV20G1_19	PT13-1	UNKNOWN	SYBR	None				24.7333	24.7402	0.0069							false	0.5891	true	3	17	1	
E10	CV20G1_20	PT13-1	UNKNOWN	SYBR	None				24.8457	24.9249	0.1089							false	0.5891	true	3	17	1	
E11	CV20G1_20	PT13-1	UNKNOWN	SYBR	None				24.8801	24.9249	0.1089							false	0.5891	true	3	18	1	
E12	CV20G1_20	PT13-1	UNKNOWN	SYBR	None				25.049	24.9249	0.1089							false	0.5891	true	3	18	1	
F1	CV20G1_21	PT13-1	UNKNOWN	SYBR	None				25.8501	25.8954	0.0393							false	0.5891	true	3	19	1	
F2	CV20G1_21	PT13-1	UNKNOWN	SYBR	None				25.9213	25.8954	0.0393							false	0.5891	true	3	19	1	
F3	CV20G1_21	PT13-1	UNKNOWN	SYBR	None				25.9147	25.8954	0.0393							false	0.5891	true	3	18	1	
F4	CV20G1_22	PT13-1	UNKNOWN	SYBR	None				25.2573	25.2593	0.0032							false	0.5891	true	3	18	1	
F5	CV20G1_22	PT13-1	UNKNOWN	SYBR	None				25.263	25.2593	0.0032							false	0.5891	true	3	18	1	
F6	CV20G1_22	PT13-1	UNKNOWN	SYBR	None				25.2577	25.2593	0.0032							false	0.5891	true	3	18	1	
F7	CV20G1_23	PT13-1	UNKNOWN	SYBR	None				25.8712	25.9764	0.0981							false	0.5891	true	3	19	1	
F8	CV20G1_23	PT13-1	UNKNOWN	SYBR	None				25.9928	25.9764	0.0981							false	0.5891	true	3	19	1	
F9	CV20G1_23	PT13-1	UNKNOWN	SYBR	None				26.0653	25.9764	0.0981							false	0.5891	true	3	20	1	
F10	CV20G1_24	PT13-1	UNKNOWN	SYBR	None				25.4784	25.4965	0.1069							false	0.5891	true	3	18	1	
F11	CV20G1_24	PT13-1	UNKNOWN	SYBR	None				25.3998	25.4965	0.1069							false	0.5891	true	3	18	1	
F12	CV20G1_24	PT13-1	UNKNOWN	SYBR	None				25.6112	25.4965	0.1069							false	0.5891	true	3	18	1	
G1	CV20G1_25	PT13-1	UNKNOWN	SYBR	None				25.154	25.2988	0.1324							false	0.5891	true	3	17	1	
G2	CV20G1_25	PT13-1	UNKNOWN	SYBR	None				25.3288	25.2988	0.1324							false	0.5891	true	3	18	1	
G3	CV20G1_25	PT13-1	UNKNOWN	SYBR	None				25.4137	25.2988	0.1324							false	0.5891	true	3	19	1	
G4	CV20G1_26	PT13-1	UNKNOWN	SYBR	None				26.1267	26.02	0.1039							false	0.5891	true	3	19	1	
G5	CV20G1_26	PT13-1	UNKNOWN	SYBR	None				25.9191	26.02	0.1039							false	0.5891	true	3	19	1	
G6	CV20G1_26	PT13-1	UNKNOWN	SYBR	None				26.0143	26.02	0.1039							false	0.5891	true	3	19	1	
G7	CV20G1_27	PT13-1	UNKNOWN	SYBR	None				25.5027	25.443	0.0586							false	0.5891	true	3	18	1	
G8	CV20G1_27	PT13-1	UNKNOWN	SYBR	None				25.3856	25.443	0.0586							false	0.5891	true	3	18	1	
G9	CV20G1_27	PT13-1	UNKNOWN	SYBR	None				25.4407	25.443	0.0586							false	0.5891	true	3	19	1	
G10	CV20G1_28	PT13-1	UNKNOWN	SYBR	None				25.6386	25.7301	0.1437							false	0.5891	true	3	19	1	
G11	CV20G1_28	PT13-1	UNKNOWN	SYBR	None				25.6559	25.7301	0.1437							false	0.5891	true	3	18	1	
G12	CV20G1_28	PT13-1	UNKNOWN	SYBR	None				25.8957	25.7301	0.1437							false	0.5891	true	3	19	1	
H1	CV20G1_29	PT13-1	UNKNOWN	SYBR	None				24.685	24.7532	0.0688							false	0.5891	true	3	18	1	
H2	CV20G1_29	PT13-1	UNKNOWN	SYBR	None				24.7521	24.7532	0.0688							false	0.5891	true	3	17	1	
H3	CV20G1_29	PT13-1	UNKNOWN	SYBR	None				24.8226	24.7532	0.0688							false	0.5891	true	3	18	1	
H4	CV20G1_30	PT13-1	UNKNOWN	SYBR	None				25.778	25.7865	0.0686							false	0.5891	true	3	19	1	
H5	CV20G1_30	PT13-1	UNKNOWN	SYBR	None				25.7225	25.7865	0.0686							false	0.5891	true	3	19	1	
H6	CV20G1_30	PT13-1	UNKNOWN	SYBR	None				25.8589	25.7865	0.0686							false	0.5891	true	3	19	1	

Analysis Type = Singleplex
Endogenous Control = PT13-1
RQ Min/Max Confidence Level = 95.0
Reference Sample = CV20G1_01
