# Supplementary material for: Dating Pupae of the Blow Fly Calliphora vicina Robineau–Desvoidy 1830 (Diptera: Calliphoridae) for Post Mortem Interval—Estimation: Validation of Molecular Age Markers
Source: Genes (Basel). 2018 Mar 9;9(3):153. doi: 10.3390/genes9030153 (PMC5867874; doi:10.3390/genes9030153)
Supplement: Supplementary file 1 [file genes-09-00153-s001.zip › S2/CV20/PT13-1_CV20G1_7-12_RUNdata.txt]

* Block Type = 96well
* Chemistry = SYBR_GREEN
* Experiment File Name = D:\RMIF_Doktorarbeit_BZ\Ergebnisse\MACE\OneStepRTqPCR\CV20G1_MACEMarker\PT13-1_CV20G1_7-12_run.eds
* Experiment Run End Time = Not Started
* Instrument Type = steponeplus
* Passive Reference = ROX

[Results]
Well	Sample Name	Target Name	Task	Reporter	Quencher	RQ	RQ Min	RQ Max	Cт	Cт Mean	Cт SD	ΔCт	ΔCт Mean	ΔCт SE	HK Control ΔCт Mean	HK Control ΔCт SE	ΔΔCт	Automatic Ct Threshold	Ct Threshold	Automatic Baseline	Baseline Start	Baseline End	Efficiency	Comments
A1	CV20G1_31	PT13-1	UNKNOWN	SYBR	None				25.8807	25.8227	0.0568							false	0.5891	true	3	19	1	
A2	CV20G1_31	PT13-1	UNKNOWN	SYBR	None				25.8203	25.8227	0.0568							false	0.5891	true	3	18	1	
A3	CV20G1_31	PT13-1	UNKNOWN	SYBR	None				25.7672	25.8227	0.0568							false	0.5891	true	3	19	1	
A4	CV20G1_32	PT13-1	UNKNOWN	SYBR	None				25.5038	25.631	0.1172							false	0.5891	true	3	19	1	
A5	CV20G1_32	PT13-1	UNKNOWN	SYBR	None				25.6545	25.631	0.1172							false	0.5891	true	3	18	1	
A6	CV20G1_32	PT13-1	UNKNOWN	SYBR	None				25.7346	25.631	0.1172							false	0.5891	true	3	18	1	
A7	CV20G1_33	PT13-1	UNKNOWN	SYBR	None				26.8275	26.693	0.1171							false	0.5891	true	3	20	1	
A8	CV20G1_33	PT13-1	UNKNOWN	SYBR	None				26.6373	26.693	0.1171							false	0.5891	true	3	18	1	
A9	CV20G1_33	PT13-1	UNKNOWN	SYBR	None				26.614	26.693	0.1171							false	0.5891	true	3	18	1	
A10	CV20G1_34	PT13-1	UNKNOWN	SYBR	None				26.3786	26.507	0.1243							false	0.5891	true	3	19	1	
A11	CV20G1_34	PT13-1	UNKNOWN	SYBR	None				26.6268	26.507	0.1243							false	0.5891	true	3	20	1	
A12	CV20G1_34	PT13-1	UNKNOWN	SYBR	None				26.5156	26.507	0.1243							false	0.5891	true	3	18	1	
B1	CV20G1_35	PT13-1	UNKNOWN	SYBR	None				26.253	26.3	0.0778							false	0.5891	true	3	19	1	
B2	CV20G1_35	PT13-1	UNKNOWN	SYBR	None				26.2572	26.3	0.0778							false	0.5891	true	3	20	1	
B3	CV20G1_35	PT13-1	UNKNOWN	SYBR	None				26.3899	26.3	0.0778							false	0.5891	true	3	19	1	
B4	CV20G1_36	PT13-1	UNKNOWN	SYBR	None				26.2752	26.2684	0.053							false	0.5891	true	3	20	1	
B5	CV20G1_36	PT13-1	UNKNOWN	SYBR	None				26.3176	26.2684	0.053							false	0.5891	true	3	19	1	
B6	CV20G1_36	PT13-1	UNKNOWN	SYBR	None				26.2124	26.2684	0.053							false	0.5891	true	3	18	1	
B7	CV20G1_37	PT13-1	UNKNOWN	SYBR	None				25.4378	25.4323	0.0352							false	0.5891	true	3	19	1	
B8	CV20G1_37	PT13-1	UNKNOWN	SYBR	None				25.4644	25.4323	0.0352							false	0.5891	true	3	18	1	
B9	CV20G1_37	PT13-1	UNKNOWN	SYBR	None				25.3947	25.4323	0.0352							false	0.5891	true	3	19	1	
B10	CV20G1_38	PT13-1	UNKNOWN	SYBR	None				25.7652	25.7876	0.0587							false	0.5891	true	3	19	1	
B11	CV20G1_38	PT13-1	UNKNOWN	SYBR	None				25.7434	25.7876	0.0587							false	0.5891	true	3	19	1	
B12	CV20G1_38	PT13-1	UNKNOWN	SYBR	None				25.8542	25.7876	0.0587							false	0.5891	true	3	19	1	
C1	CV20G1_39	PT13-1	UNKNOWN	SYBR	None				25.6544	25.7031	0.0673							false	0.5891	true	3	17	1	
C2	CV20G1_39	PT13-1	UNKNOWN	SYBR	None				25.6749	25.7031	0.0673							false	0.5891	true	3	19	1	
C3	CV20G1_39	PT13-1	UNKNOWN	SYBR	None				25.7799	25.7031	0.0673							false	0.5891	true	3	19	1	
C4	CV20G1_40	PT13-1	UNKNOWN	SYBR	None				25.0241	25.0855	0.0648							false	0.5891	true	3	18	1	
C5	CV20G1_40	PT13-1	UNKNOWN	SYBR	None				25.1532	25.0855	0.0648							false	0.5891	true	3	17	1	
C6	CV20G1_40	PT13-1	UNKNOWN	SYBR	None				25.0792	25.0855	0.0648							false	0.5891	true	3	17	1	
C7	CV20G1_41	PT13-1	UNKNOWN	SYBR	None				24.9112	24.9337	0.0659							false	0.5891	true	3	17	1	
C8	CV20G1_41	PT13-1	UNKNOWN	SYBR	None				25.008	24.9337	0.0659							false	0.5891	true	3	18	1	
C9	CV20G1_41	PT13-1	UNKNOWN	SYBR	None				24.8821	24.9337	0.0659							false	0.5891	true	3	18	1	
C10	CV20G1_42	PT13-1	UNKNOWN	SYBR	None				23.7487	23.8314	0.1537							false	0.5891	true	3	17	1	
C11	CV20G1_42	PT13-1	UNKNOWN	SYBR	None				24.0088	23.8314	0.1537							false	0.5891	true	3	17	1	
C12	CV20G1_42	PT13-1	UNKNOWN	SYBR	None				23.7368	23.8314	0.1537							false	0.5891	true	3	16	1	
D1	CV20G1_43	PT13-1	UNKNOWN	SYBR	None				22.2678	22.3215	0.0464							false	0.5891	true	3	16	1	
D2	CV20G1_43	PT13-1	UNKNOWN	SYBR	None				22.3486	22.3215	0.0464							false	0.5891	true	3	15	1	
D3	CV20G1_43	PT13-1	UNKNOWN	SYBR	None				22.348	22.3215	0.0464							false	0.5891	true	3	16	1	
D4	CV20G1_44	PT13-1	UNKNOWN	SYBR	None				23.4443	23.4903	0.0634							false	0.5891	true	3	17	1	
D5	CV20G1_44	PT13-1	UNKNOWN	SYBR	None				23.5626	23.4903	0.0634							false	0.5891	true	3	17	1	
D6	CV20G1_44	PT13-1	UNKNOWN	SYBR	None				23.4641	23.4903	0.0634							false	0.5891	true	3	17	1	
D7	CV20G1_45	PT13-1	UNKNOWN	SYBR	None				24.4436	24.5027	0.053							false	0.5891	true	3	18	1	
D8	CV20G1_45	PT13-1	UNKNOWN	SYBR	None				24.546	24.5027	0.053							false	0.5891	true	3	17	1	
D9	CV20G1_45	PT13-1	UNKNOWN	SYBR	None				24.5185	24.5027	0.053							false	0.5891	true	3	17	1	
D10	CV20G1_46	PT13-1	UNKNOWN	SYBR	None				19.7115	19.7137	0.0184							false	0.5891	true	3	13	1	
D11	CV20G1_46	PT13-1	UNKNOWN	SYBR	None				19.6964	19.7137	0.0184							false	0.5891	true	3	13	1	
D12	CV20G1_46	PT13-1	UNKNOWN	SYBR	None				19.733	19.7137	0.0184							false	0.5891	true	3	13	1	
E1	CV20G1_47	PT13-1	UNKNOWN	SYBR	None				19.3342	19.2134	0.1174							false	0.5891	true	3	12	1	
E2	CV20G1_47	PT13-1	UNKNOWN	SYBR	None				19.0997	19.2134	0.1174							false	0.5891	true	3	12	1	
E3	CV20G1_47	PT13-1	UNKNOWN	SYBR	None				19.2062	19.2134	0.1174							false	0.5891	true	3	12	1	
E4	CV20G1_48	PT13-1	UNKNOWN	SYBR	None				20.2872	20.3311	0.05							false	0.5891	true	3	14	1	
E5	CV20G1_48	PT13-1	UNKNOWN	SYBR	None				20.3855	20.3311	0.05							false	0.5891	true	3	13	1	
E6	CV20G1_48	PT13-1	UNKNOWN	SYBR	None				20.3207	20.3311	0.05							false	0.5891	true	3	13	1	
E7	CV20G1_49	PT13-1	UNKNOWN	SYBR	None				20.9684	20.9403	0.037							false	0.5891	true	3	13	1	
E8	CV20G1_49	PT13-1	UNKNOWN	SYBR	None				20.8984	20.9403	0.037							false	0.5891	true	3	14	1	
E9	CV20G1_49	PT13-1	UNKNOWN	SYBR	None				20.9541	20.9403	0.037							false	0.5891	true	3	14	1	
E10	CV20G1_50	PT13-1	UNKNOWN	SYBR	None				19.078	19.0471	0.0344							false	0.5891	true	3	12	1	
E11	CV20G1_50	PT13-1	UNKNOWN	SYBR	None				19.01	19.0471	0.0344							false	0.5891	true	3	12	1	
E12	CV20G1_50	PT13-1	UNKNOWN	SYBR	None				19.0534	19.0471	0.0344							false	0.5891	true	3	12	1	
F1	CV20G1_51	PT13-1	UNKNOWN	SYBR	None				21.0998	21.1094	0.0724							false	0.5891	true	3	11	1	
F2	CV20G1_51	PT13-1	UNKNOWN	SYBR	None				21.1861	21.1094	0.0724							false	0.5891	true	3	14	1	
F3	CV20G1_51	PT13-1	UNKNOWN	SYBR	None				21.0422	21.1094	0.0724							false	0.5891	true	3	13	1	
F4	CV20G1_52	PT13-1	UNKNOWN	SYBR	None				21.1838	21.106	0.0906							false	0.5891	true	3	14	1	
F5	CV20G1_52	PT13-1	UNKNOWN	SYBR	None				21.1276	21.106	0.0906							false	0.5891	true	3	14	1	
F6	CV20G1_52	PT13-1	UNKNOWN	SYBR	None				21.0065	21.106	0.0906							false	0.5891	true	3	13	1	
F7	CV20G1_53	PT13-1	UNKNOWN	SYBR	None				20.534	20.5826	0.0608							false	0.5891	true	3	13	1	
F8	CV20G1_53	PT13-1	UNKNOWN	SYBR	None				20.563	20.5826	0.0608							false	0.5891	true	3	13	1	
F9	CV20G1_53	PT13-1	UNKNOWN	SYBR	None				20.6508	20.5826	0.0608							false	0.5891	true	3	14	1	
F10	CV20G1_54	PT13-1	UNKNOWN	SYBR	None				20.4211	20.3969	0.0405							false	0.5891	true	3	14	1	
F11	CV20G1_54	PT13-1	UNKNOWN	SYBR	None				20.3502	20.3969	0.0405							false	0.5891	true	3	13	1	
F12	CV20G1_54	PT13-1	UNKNOWN	SYBR	None				20.4195	20.3969	0.0405							false	0.5891	true	3	11	1	
G1	CV20G1_55	PT13-1	UNKNOWN	SYBR	None				19.9865	19.8483	0.1235							false	0.5891	true	3	13	1	
G2	CV20G1_55	PT13-1	UNKNOWN	SYBR	None				19.8097	19.8483	0.1235							false	0.5891	true	3	13	1	
G3	CV20G1_55	PT13-1	UNKNOWN	SYBR	None				19.7488	19.8483	0.1235							false	0.5891	true	3	13	1	
G4	CV20G1_56	PT13-1	UNKNOWN	SYBR	None				21.0636	21.0203	0.0468							false	0.5891	true	3	14	1	
G5	CV20G1_56	PT13-1	UNKNOWN	SYBR	None				21.0267	21.0203	0.0468							false	0.5891	true	3	14	1	
G6	CV20G1_56	PT13-1	UNKNOWN	SYBR	None				20.9707	21.0203	0.0468							false	0.5891	true	3	14	1	
G7	CV20G1_57	PT13-1	UNKNOWN	SYBR	None				19.1777	19.2145	0.0945							false	0.5891	true	3	12	1	
G8	CV20G1_57	PT13-1	UNKNOWN	SYBR	None				19.1441	19.2145	0.0945							false	0.5891	true	3	12	1	
G9	CV20G1_57	PT13-1	UNKNOWN	SYBR	None				19.3219	19.2145	0.0945							false	0.5891	true	3	13	1	
H1	CV20G1_59	PT13-1	UNKNOWN	SYBR	None				19.0675	19.0555	0.0526							false	0.5891	true	3	12	1	
H2	CV20G1_59	PT13-1	UNKNOWN	SYBR	None				19.1012	19.0555	0.0526							false	0.5891	true	3	12	1	
H3	CV20G1_59	PT13-1	UNKNOWN	SYBR	None				18.998	19.0555	0.0526							false	0.5891	true	3	13	1	
H4	CV20G1_60	PT13-1	UNKNOWN	SYBR	None				20.4666	20.5009	0.101							false	0.5891	true	3	13	1	
H5	CV20G1_60	PT13-1	UNKNOWN	SYBR	None				20.6147	20.5009	0.101							false	0.5891	true	3	14	1	
H6	CV20G1_60	PT13-1	UNKNOWN	SYBR	None				20.4216	20.5009	0.101							false	0.5891	true	3	13	1	

Analysis Type = Singleplex
Endogenous Control = PT13-1
RQ Min/Max Confidence Level = 95.0
Reference Sample = CV20G1_31
