# Supplementary material for: Dating Pupae of the Blow Fly Calliphora vicina Robineau–Desvoidy 1830 (Diptera: Calliphoridae) for Post Mortem Interval—Estimation: Validation of Molecular Age Markers
Source: Genes (Basel). 2018 Mar 9;9(3):153. doi: 10.3390/genes9030153 (PMC5867874; doi:10.3390/genes9030153)
Supplement: Supplementary file 1 [file genes-09-00153-s001.zip › S2/CV20/PT13-2_CV20G1_1-6_RUNdata.txt]

* Block Type = 96well
* Chemistry = SYBR_GREEN
* Experiment File Name = D:\RMIF_Doktorarbeit_BZ\Ergebnisse\MACE\OneStepRTqPCR\CV20G1_MACEMarker\PT13-2_CV20G1_1-6__run.eds
* Experiment Run End Time = Not Started
* Instrument Type = steponeplus
* Passive Reference = ROX

[Results]
Well	Sample Name	Target Name	Task	Reporter	Quencher	RQ	RQ Min	RQ Max	Cт	Cт Mean	Cт SD	ΔCт	ΔCт Mean	ΔCт SE	HK Control ΔCт Mean	HK Control ΔCт SE	ΔΔCт	Automatic Ct Threshold	Ct Threshold	Automatic Baseline	Baseline Start	Baseline End	Efficiency	Comments
A1	CV20G1_01	PT13-2	UNKNOWN	SYBR	None				27.7781	27.869	0.0969							false	0.4813	true	3	20	1	
A2	CV20G1_01	PT13-2	UNKNOWN	SYBR	None				27.971	27.869	0.0969							false	0.4813	true	3	20	1	
A3	CV20G1_01	PT13-2	UNKNOWN	SYBR	None				27.8579	27.869	0.0969							false	0.4813	true	3	20	1	
A4	CV20G1_02	PT13-2	UNKNOWN	SYBR	None				27.5445	27.8502	0.289							false	0.4813	true	3	21	1	
A5	CV20G1_02	PT13-2	UNKNOWN	SYBR	None				27.8872	27.8502	0.289							false	0.4813	true	3	18	1	
A6	CV20G1_02	PT13-2	UNKNOWN	SYBR	None				28.1189	27.8502	0.289							false	0.4813	true	3	22	1	
A7	CV20G1_03	PT13-2	UNKNOWN	SYBR	None				27.5172	27.5396	0.1967							false	0.4813	true	3	20	1	
A8	CV20G1_03	PT13-2	UNKNOWN	SYBR	None				27.7465	27.5396	0.1967							false	0.4813	true	3	20	1	
A9	CV20G1_03	PT13-2	UNKNOWN	SYBR	None				27.355	27.5396	0.1967							false	0.4813	true	3	20	1	
A10	CV20G1_04	PT13-2	UNKNOWN	SYBR	None				28.2352	28.2438	0.0365							false	0.4813	true	3	20	1	
A11	CV20G1_04	PT13-2	UNKNOWN	SYBR	None				28.2124	28.2438	0.0365							false	0.4813	true	3	22	1	
A12	CV20G1_04	PT13-2	UNKNOWN	SYBR	None				28.2839	28.2438	0.0365							false	0.4813	true	3	21	1	
B1	CV20G1_05	PT13-2	UNKNOWN	SYBR	None				28.313	28.4547	0.19							false	0.4813	true	3	20	1	
B2	CV20G1_05	PT13-2	UNKNOWN	SYBR	None				28.6707	28.4547	0.19							false	0.4813	true	3	21	1	
B3	CV20G1_05	PT13-2	UNKNOWN	SYBR	None				28.3805	28.4547	0.19							false	0.4813	true	3	16	1	
B4	CV20G1_06	PT13-2	UNKNOWN	SYBR	None				27.5616	27.6142	0.0715							false	0.4813	true	3	21	1	
B5	CV20G1_06	PT13-2	UNKNOWN	SYBR	None				27.5854	27.6142	0.0715							false	0.4813	true	3	20	1	
B6	CV20G1_06	PT13-2	UNKNOWN	SYBR	None				27.6956	27.6142	0.0715							false	0.4813	true	3	20	1	
B10	CV20G1_08	PT13-2	UNKNOWN	SYBR	None				27.1951	27.2853	0.1356							false	0.4813	true	3	19	1	
B11	CV20G1_08	PT13-2	UNKNOWN	SYBR	None				27.2196	27.2853	0.1356							false	0.4813	true	3	20	1	
B12	CV20G1_08	PT13-2	UNKNOWN	SYBR	None				27.4413	27.2853	0.1356							false	0.4813	true	3	21	1	
C1	CV20G1_09	PT13-2	UNKNOWN	SYBR	None				27.2776	27.3836	0.0947							false	0.4813	true	3	20	1	
C2	CV20G1_09	PT13-2	UNKNOWN	SYBR	None				27.4597	27.3836	0.0947							false	0.4813	true	3	20	1	
C3	CV20G1_09	PT13-2	UNKNOWN	SYBR	None				27.4134	27.3836	0.0947							false	0.4813	true	3	19	1	
C7	CV20G1_11	PT13-2	UNKNOWN	SYBR	None				28.3124	28.1928	0.2031							false	0.4813	true	3	22	1	
C8	CV20G1_11	PT13-2	UNKNOWN	SYBR	None				27.9583	28.1928	0.2031							false	0.4813	true	3	21	1	
C9	CV20G1_11	PT13-2	UNKNOWN	SYBR	None				28.3076	28.1928	0.2031							false	0.4813	true	3	20	1	
C10	CV20G1_12	PT13-2	UNKNOWN	SYBR	None				27.2856	27.5331	0.2202							false	0.4813	true	3	19	1	
C11	CV20G1_12	PT13-2	UNKNOWN	SYBR	None				27.7073	27.5331	0.2202							false	0.4813	true	3	19	1	
C12	CV20G1_12	PT13-2	UNKNOWN	SYBR	None				27.6065	27.5331	0.2202							false	0.4813	true	3	20	1	
D1	CV20G1_13	PT13-2	UNKNOWN	SYBR	None				27.3876	27.4728	0.074							false	0.4813	true	3	19	1	
D2	CV20G1_13	PT13-2	UNKNOWN	SYBR	None				27.5206	27.4728	0.074							false	0.4813	true	3	21	1	
D3	CV20G1_13	PT13-2	UNKNOWN	SYBR	None				27.5104	27.4728	0.074							false	0.4813	true	3	19	1	
D4	CV20G1_14	PT13-2	UNKNOWN	SYBR	None				27.7665	27.7065	0.2264							false	0.4813	true	3	20	1	
D5	CV20G1_14	PT13-2	UNKNOWN	SYBR	None				27.4561	27.7065	0.2264							false	0.4813	true	3	18	1	
D6	CV20G1_14	PT13-2	UNKNOWN	SYBR	None				27.897	27.7065	0.2264							false	0.4813	true	3	18	1	
D7	CV20G1_15	PT13-2	UNKNOWN	SYBR	None				27.8884	27.8831	0.0779							false	0.4813	true	3	18	1	
D8	CV20G1_15	PT13-2	UNKNOWN	SYBR	None				27.8026	27.8831	0.0779							false	0.4813	true	3	19	1	
D9	CV20G1_15	PT13-2	UNKNOWN	SYBR	None				27.9582	27.8831	0.0779							false	0.4813	true	3	19	1	
D10	CV20G1_16	PT13-2	UNKNOWN	SYBR	None				28.3107	28.4642	0.136							false	0.4813	true	3	21	1	
D11	CV20G1_16	PT13-2	UNKNOWN	SYBR	None				28.5695	28.4642	0.136							false	0.4813	true	3	20	1	
D12	CV20G1_16	PT13-2	UNKNOWN	SYBR	None				28.5125	28.4642	0.136							false	0.4813	true	3	22	1	
E1	CV20G1_17	PT13-2	UNKNOWN	SYBR	None				27.7738	27.7629	0.0373							false	0.4813	true	3	18	1	
E2	CV20G1_17	PT13-2	UNKNOWN	SYBR	None				27.7935	27.7629	0.0373							false	0.4813	true	3	22	1	
E3	CV20G1_17	PT13-2	UNKNOWN	SYBR	None				27.7214	27.7629	0.0373							false	0.4813	true	3	20	1	
E4	CV20G1_18	PT13-2	UNKNOWN	SYBR	None				27.9613	27.9541	0.0834							false	0.4813	true	3	20	1	
E5	CV20G1_18	PT13-2	UNKNOWN	SYBR	None				28.0337	27.9541	0.0834							false	0.4813	true	3	18	1	
E6	CV20G1_18	PT13-2	UNKNOWN	SYBR	None				27.8673	27.9541	0.0834							false	0.4813	true	3	20	1	
E7	CV20G1_19	PT13-2	UNKNOWN	SYBR	None				28.0831	28.0376	0.0955							false	0.4813	true	3	21	1	
E8	CV20G1_19	PT13-2	UNKNOWN	SYBR	None				27.9278	28.0376	0.0955							false	0.4813	true	3	19	1	
E9	CV20G1_19	PT13-2	UNKNOWN	SYBR	None				28.1018	28.0376	0.0955							false	0.4813	true	3	19	1	
E10	CV20G1_20	PT13-2	UNKNOWN	SYBR	None				27.8377	27.7739	0.0642							false	0.4813	true	3	20	1	
E11	CV20G1_20	PT13-2	UNKNOWN	SYBR	None				27.7093	27.7739	0.0642							false	0.4813	true	3	20	1	
E12	CV20G1_20	PT13-2	UNKNOWN	SYBR	None				27.7747	27.7739	0.0642							false	0.4813	true	3	21	1	
F1	CV20G1_21	PT13-2	UNKNOWN	SYBR	None				27.9577	27.9957	0.2511							false	0.4813	true	3	21	1	
F2	CV20G1_21	PT13-2	UNKNOWN	SYBR	None				28.2636	27.9957	0.2511							false	0.4813	true	3	20	1	
F3	CV20G1_21	PT13-2	UNKNOWN	SYBR	None				27.7657	27.9957	0.2511							false	0.4813	true	3	20	1	
F4	CV20G1_22	PT13-2	UNKNOWN	SYBR	None				27.8839	27.8001	0.1885							false	0.4813	true	3	21	1	
F5	CV20G1_22	PT13-2	UNKNOWN	SYBR	None				27.5842	27.8001	0.1885							false	0.4813	true	3	19	1	
F6	CV20G1_22	PT13-2	UNKNOWN	SYBR	None				27.9321	27.8001	0.1885							false	0.4813	true	3	19	1	
F7	CV20G1_23	PT13-2	UNKNOWN	SYBR	None				28.514	28.6258	0.0977							false	0.4813	true	3	19	1	
F8	CV20G1_23	PT13-2	UNKNOWN	SYBR	None				28.6685	28.6258	0.0977							false	0.4813	true	3	21	1	
F9	CV20G1_23	PT13-2	UNKNOWN	SYBR	None				28.6948	28.6258	0.0977							false	0.4813	true	3	20	1	
F10	CV20G1_24	PT13-2	UNKNOWN	SYBR	None				27.8052	27.8979	0.0817							false	0.4813	true	3	21	1	
F11	CV20G1_24	PT13-2	UNKNOWN	SYBR	None				27.9595	27.8979	0.0817							false	0.4813	true	3	20	1	
F12	CV20G1_24	PT13-2	UNKNOWN	SYBR	None				27.929	27.8979	0.0817							false	0.4813	true	3	21	1	
G1	CV20G1_25	PT13-2	UNKNOWN	SYBR	None				27.6973	27.7767	0.1009							false	0.4813	true	3	21	1	
G2	CV20G1_25	PT13-2	UNKNOWN	SYBR	None				27.7426	27.7767	0.1009							false	0.4813	true	3	20	1	
G3	CV20G1_25	PT13-2	UNKNOWN	SYBR	None				27.8903	27.7767	0.1009							false	0.4813	true	3	20	1	
G4	CV20G1_26	PT13-2	UNKNOWN	SYBR	None				28.2104	28.0184	0.1678							false	0.4813	true	3	21	1	
G5	CV20G1_26	PT13-2	UNKNOWN	SYBR	None				27.8995	28.0184	0.1678							false	0.4813	true	3	20	1	
G6	CV20G1_26	PT13-2	UNKNOWN	SYBR	None				27.9453	28.0184	0.1678							false	0.4813	true	3	18	1	
G7	CV20G1_27	PT13-2	UNKNOWN	SYBR	None				27.8215	27.9191	0.0847							false	0.4813	true	3	20	1	
G8	CV20G1_27	PT13-2	UNKNOWN	SYBR	None				27.9746	27.9191	0.0847							false	0.4813	true	3	19	1	
G9	CV20G1_27	PT13-2	UNKNOWN	SYBR	None				27.961	27.9191	0.0847							false	0.4813	true	3	20	1	
G10	CV20G1_28	PT13-2	UNKNOWN	SYBR	None				28	27.9529	0.0733							false	0.4813	true	3	21	1	
G11	CV20G1_28	PT13-2	UNKNOWN	SYBR	None				27.9902	27.9529	0.0733							false	0.4813	true	3	21	1	
G12	CV20G1_28	PT13-2	UNKNOWN	SYBR	None				27.8685	27.9529	0.0733							false	0.4813	true	3	21	1	
H1	CV20G1_29	PT13-2	UNKNOWN	SYBR	None				27.446	27.6798	0.2376							false	0.4813	true	3	20	1	
H2	CV20G1_29	PT13-2	UNKNOWN	SYBR	None				27.9211	27.6798	0.2376							false	0.4813	true	3	20	1	
H3	CV20G1_29	PT13-2	UNKNOWN	SYBR	None				27.6722	27.6798	0.2376							false	0.4813	true	3	20	1	
H4	CV20G1_30	PT13-2	UNKNOWN	SYBR	None				27.7559	28.017	0.2267							false	0.4813	true	3	21	1	
H5	CV20G1_30	PT13-2	UNKNOWN	SYBR	None				28.1309	28.017	0.2267							false	0.4813	true	3	19	1	
H6	CV20G1_30	PT13-2	UNKNOWN	SYBR	None				28.1642	28.017	0.2267							false	0.4813	true	3	20	1	

Analysis Type = Singleplex
Endogenous Control = PT13-2
RQ Min/Max Confidence Level = 95.0
Reference Sample = CV20G1_01
