# Supplementary material for: Dating Pupae of the Blow Fly Calliphora vicina Robineau–Desvoidy 1830 (Diptera: Calliphoridae) for Post Mortem Interval—Estimation: Validation of Molecular Age Markers
Source: Genes (Basel). 2018 Mar 9;9(3):153. doi: 10.3390/genes9030153 (PMC5867874; doi:10.3390/genes9030153)
Supplement: Supplementary file 1 [file genes-09-00153-s001.zip › S2/CV20/PT13-2_CV20G1_7-12_RUNdata.txt]

* Block Type = 96well
* Chemistry = SYBR_GREEN
* Experiment File Name = D:\RMIF_Doktorarbeit_BZ\Ergebnisse\MACE\OneStepRTqPCR\CV20G1_MACEMarker\PT13-2_CV20G1_7-12_run.eds
* Experiment Run End Time = Not Started
* Instrument Type = steponeplus
* Passive Reference = ROX

[Results]
Well	Sample Name	Target Name	Task	Reporter	Quencher	RQ	RQ Min	RQ Max	Cт	Cт Mean	Cт SD	ΔCт	ΔCт Mean	ΔCт SE	HK Control ΔCт Mean	HK Control ΔCт SE	ΔΔCт	Automatic Ct Threshold	Ct Threshold	Automatic Baseline	Baseline Start	Baseline End	Efficiency	Comments
A1	CV20G1_31	PT13-2	UNKNOWN	SYBR	None				28.0078	28.0963	0.0771							false	0.4813	true	3	21	1	
A2	CV20G1_31	PT13-2	UNKNOWN	SYBR	None				28.1495	28.0963	0.0771							false	0.4813	true	3	22	1	
A3	CV20G1_31	PT13-2	UNKNOWN	SYBR	None				28.1314	28.0963	0.0771							false	0.4813	true	3	22	1	
A4	CV20G1_32	PT13-2	UNKNOWN	SYBR	None				27.5069	27.5093	0.0321							false	0.4813	true	3	21	1	
A5	CV20G1_32	PT13-2	UNKNOWN	SYBR	None				27.5425	27.5093	0.0321							false	0.4813	true	3	19	1	
A6	CV20G1_32	PT13-2	UNKNOWN	SYBR	None				27.4785	27.5093	0.0321							false	0.4813	true	3	20	1	
A7	CV20G1_33	PT13-2	UNKNOWN	SYBR	None				28.5222	28.1881	0.2988							false	0.4813	true	3	21	1	
A8	CV20G1_33	PT13-2	UNKNOWN	SYBR	None				27.9464	28.1881	0.2988							false	0.4813	true	3	21	1	
A9	CV20G1_33	PT13-2	UNKNOWN	SYBR	None				28.0957	28.1881	0.2988							false	0.4813	true	3	21	1	
A10	CV20G1_34	PT13-2	UNKNOWN	SYBR	None				28.1648	28.4118	0.2213							false	0.4813	true	3	21	1	
A11	CV20G1_34	PT13-2	UNKNOWN	SYBR	None				28.4782	28.4118	0.2213							false	0.4813	true	3	21	1	
A12	CV20G1_34	PT13-2	UNKNOWN	SYBR	None				28.5923	28.4118	0.2213							false	0.4813	true	3	22	1	
B1	CV20G1_35	PT13-2	UNKNOWN	SYBR	None				28.1667	28.2109	0.1592							false	0.4813	true	3	21	1	
B2	CV20G1_35	PT13-2	UNKNOWN	SYBR	None				28.3876	28.2109	0.1592							false	0.4813	true	3	22	1	
B3	CV20G1_35	PT13-2	UNKNOWN	SYBR	None				28.0785	28.2109	0.1592							false	0.4813	true	3	19	1	
B4	CV20G1_36	PT13-2	UNKNOWN	SYBR	None				28.727	28.6884	0.0682							false	0.4813	true	3	21	1	
B5	CV20G1_36	PT13-2	UNKNOWN	SYBR	None				28.7285	28.6884	0.0682							false	0.4813	true	3	21	1	
B6	CV20G1_36	PT13-2	UNKNOWN	SYBR	None				28.6097	28.6884	0.0682							false	0.4813	true	3	21	1	
B7	CV20G1_37	PT13-2	UNKNOWN	SYBR	None				28.6125	28.3661	0.2149							false	0.4813	true	3	22	1	
B8	CV20G1_37	PT13-2	UNKNOWN	SYBR	None				28.2182	28.3661	0.2149							false	0.4813	true	3	20	1	
B9	CV20G1_37	PT13-2	UNKNOWN	SYBR	None				28.2674	28.3661	0.2149							false	0.4813	true	3	19	1	
B10	CV20G1_38	PT13-2	UNKNOWN	SYBR	None				26.6412	26.9455	0.2702							false	0.4813	true	3	20	1	
B11	CV20G1_38	PT13-2	UNKNOWN	SYBR	None				27.1572	26.9455	0.2702							false	0.4813	true	3	20	1	
B12	CV20G1_38	PT13-2	UNKNOWN	SYBR	None				27.038	26.9455	0.2702							false	0.4813	true	3	21	1	
C1	CV20G1_39	PT13-2	UNKNOWN	SYBR	None				28.9855	28.804	0.2117							false	0.4813	true	3	23	1	
C2	CV20G1_39	PT13-2	UNKNOWN	SYBR	None				28.855	28.804	0.2117							false	0.4813	true	3	21	1	
C3	CV20G1_39	PT13-2	UNKNOWN	SYBR	None				28.5715	28.804	0.2117							false	0.4813	true	3	21	1	
C4	CV20G1_40	PT13-2	UNKNOWN	SYBR	None				27.3938	27.3447	0.0622							false	0.4813	true	3	19	1	
C5	CV20G1_40	PT13-2	UNKNOWN	SYBR	None				27.2747	27.3447	0.0622							false	0.4813	true	3	18	1	
C6	CV20G1_40	PT13-2	UNKNOWN	SYBR	None				27.3656	27.3447	0.0622							false	0.4813	true	3	20	1	
C7	CV20G1_41	PT13-2	UNKNOWN	SYBR	None				26.4433	26.4837	0.0568							false	0.4813	true	3	17	1	
C8	CV20G1_41	PT13-2	UNKNOWN	SYBR	None				26.4591	26.4837	0.0568							false	0.4813	true	3	17	1	
C9	CV20G1_41	PT13-2	UNKNOWN	SYBR	None				26.5486	26.4837	0.0568							false	0.4813	true	3	19	1	
C10	CV20G1_42	PT13-2	UNKNOWN	SYBR	None				25.5676	25.6902	0.1915							false	0.4813	true	3	18	1	
C11	CV20G1_42	PT13-2	UNKNOWN	SYBR	None				25.9109	25.6902	0.1915							false	0.4813	true	3	18	1	
C12	CV20G1_42	PT13-2	UNKNOWN	SYBR	None				25.5922	25.6902	0.1915							false	0.4813	true	3	19	1	
D1	CV20G1_43	PT13-2	UNKNOWN	SYBR	None				23.9943	23.8575	0.1199							false	0.4813	true	3	17	1	
D2	CV20G1_43	PT13-2	UNKNOWN	SYBR	None				23.7714	23.8575	0.1199							false	0.4813	true	3	17	1	
D3	CV20G1_43	PT13-2	UNKNOWN	SYBR	None				23.8067	23.8575	0.1199							false	0.4813	true	3	17	1	
D4	CV20G1_44	PT13-2	UNKNOWN	SYBR	None				24.6147	24.5972	0.0176							false	0.4813	true	3	18	1	
D5	CV20G1_44	PT13-2	UNKNOWN	SYBR	None				24.5973	24.5972	0.0176							false	0.4813	true	3	18	1	
D6	CV20G1_44	PT13-2	UNKNOWN	SYBR	None				24.5795	24.5972	0.0176							false	0.4813	true	3	18	1	
D7	CV20G1_45	PT13-2	UNKNOWN	SYBR	None				26.9546	27.1891	0.2272							false	0.4813	true	3	19	1	
D8	CV20G1_45	PT13-2	UNKNOWN	SYBR	None				27.4082	27.1891	0.2272							false	0.4813	true	3	19	1	
D9	CV20G1_45	PT13-2	UNKNOWN	SYBR	None				27.2044	27.1891	0.2272							false	0.4813	true	3	19	1	
D10	CV20G1_46	PT13-2	UNKNOWN	SYBR	None				20.1484	20.1971	0.0511							false	0.4813	true	3	13	1	
D11	CV20G1_46	PT13-2	UNKNOWN	SYBR	None				20.1926	20.1971	0.0511							false	0.4813	true	3	13	1	
D12	CV20G1_46	PT13-2	UNKNOWN	SYBR	None				20.2503	20.1971	0.0511							false	0.4813	true	3	13	1	
E1	CV20G1_47	PT13-2	UNKNOWN	SYBR	None				17.7748	17.8318	0.0566							false	0.4813	true	3	11	1	
E2	CV20G1_47	PT13-2	UNKNOWN	SYBR	None				17.8326	17.8318	0.0566							false	0.4813	true	3	11	1	
E3	CV20G1_47	PT13-2	UNKNOWN	SYBR	None				17.888	17.8318	0.0566							false	0.4813	true	3	11	1	
E4	CV20G1_48	PT13-2	UNKNOWN	SYBR	None				24.766	24.7066	0.0563							false	0.4813	true	3	18	1	
E5	CV20G1_48	PT13-2	UNKNOWN	SYBR	None				24.6996	24.7066	0.0563							false	0.4813	true	3	18	1	
E6	CV20G1_48	PT13-2	UNKNOWN	SYBR	None				24.6541	24.7066	0.0563							false	0.4813	true	3	18	1	
E7	CV20G1_49	PT13-2	UNKNOWN	SYBR	None				23.3414	23.3407	0.0309							false	0.4813	true	3	16	1	
E8	CV20G1_49	PT13-2	UNKNOWN	SYBR	None				23.3095	23.3407	0.0309							false	0.4813	true	3	17	1	
E9	CV20G1_49	PT13-2	UNKNOWN	SYBR	None				23.3712	23.3407	0.0309							false	0.4813	true	3	17	1	
E10	CV20G1_50	PT13-2	UNKNOWN	SYBR	None				23.3173	23.2388	0.0992							false	0.4813	true	3	17	1	
E11	CV20G1_50	PT13-2	UNKNOWN	SYBR	None				23.2717	23.2388	0.0992							false	0.4813	true	3	17	1	
E12	CV20G1_50	PT13-2	UNKNOWN	SYBR	None				23.1273	23.2388	0.0992							false	0.4813	true	3	16	1	
F1	CV20G1_51	PT13-2	UNKNOWN	SYBR	None				17.9212	17.8666	0.0505							false	0.4813	true	3	11	1	
F2	CV20G1_51	PT13-2	UNKNOWN	SYBR	None				17.8216	17.8666	0.0505							false	0.4813	true	3	11	1	
F3	CV20G1_51	PT13-2	UNKNOWN	SYBR	None				17.8571	17.8666	0.0505							false	0.4813	true	3	11	1	
F4	CV20G1_52	PT13-2	UNKNOWN	SYBR	None				18.0078	17.9459	0.0537							false	0.4813	true	3	12	1	
F5	CV20G1_52	PT13-2	UNKNOWN	SYBR	None				17.913	17.9459	0.0537							false	0.4813	true	3	11	1	
F6	CV20G1_52	PT13-2	UNKNOWN	SYBR	None				17.9168	17.9459	0.0537							false	0.4813	true	3	11	1	
F7	CV20G1_53	PT13-2	UNKNOWN	SYBR	None				17.6079	17.6429	0.0762							false	0.4813	true	3	11	1	
F8	CV20G1_53	PT13-2	UNKNOWN	SYBR	None				17.5905	17.6429	0.0762							false	0.4813	true	3	11	1	
F9	CV20G1_53	PT13-2	UNKNOWN	SYBR	None				17.7304	17.6429	0.0762							false	0.4813	true	3	11	1	
F10	CV20G1_54	PT13-2	UNKNOWN	SYBR	None				17.259	17.2309	0.0245							false	0.4813	true	3	10	1	
F11	CV20G1_54	PT13-2	UNKNOWN	SYBR	None				17.22	17.2309	0.0245							false	0.4813	true	3	10	1	
F12	CV20G1_54	PT13-2	UNKNOWN	SYBR	None				17.2138	17.2309	0.0245							false	0.4813	true	3	11	1	
G1	CV20G1_55	PT13-2	UNKNOWN	SYBR	None				16.5537	16.6637	0.0982							false	0.4813	true	3	10	1	
G2	CV20G1_55	PT13-2	UNKNOWN	SYBR	None				16.6948	16.6637	0.0982							false	0.4813	true	3	9	1	
G3	CV20G1_55	PT13-2	UNKNOWN	SYBR	None				16.7426	16.6637	0.0982							false	0.4813	true	3	10	1	
G4	CV20G1_56	PT13-2	UNKNOWN	SYBR	None				26.1796	26.2275	0.0794							false	0.4813	true	3	20	1	
G5	CV20G1_56	PT13-2	UNKNOWN	SYBR	None				26.1837	26.2275	0.0794							false	0.4813	true	3	20	1	
G6	CV20G1_56	PT13-2	UNKNOWN	SYBR	None				26.3191	26.2275	0.0794							false	0.4813	true	3	20	1	
G7	CV20G1_57	PT13-2	UNKNOWN	SYBR	None				18.9892	18.9022	0.0912							false	0.4813	true	3	12	1	
G8	CV20G1_57	PT13-2	UNKNOWN	SYBR	None				18.91	18.9022	0.0912							false	0.4813	true	3	12	1	
G9	CV20G1_57	PT13-2	UNKNOWN	SYBR	None				18.8073	18.9022	0.0912							false	0.4813	true	3	12	1	
G10	CV20G1_58	PT13-2	UNKNOWN	SYBR	None				28.2395	28.2853	0.084							false	0.4813	true	3	22	1	
G11	CV20G1_58	PT13-2	UNKNOWN	SYBR	None				28.3822	28.2853	0.084							false	0.4813	true	3	21	1	
G12	CV20G1_58	PT13-2	UNKNOWN	SYBR	None				28.2341	28.2853	0.084							false	0.4813	true	3	22	1	
H1	CV20G1_59	PT13-2	UNKNOWN	SYBR	None				25.6664	25.7869	0.1058							false	0.4813	true	3	19	1	
H2	CV20G1_59	PT13-2	UNKNOWN	SYBR	None				25.8292	25.7869	0.1058							false	0.4813	true	3	19	1	
H3	CV20G1_59	PT13-2	UNKNOWN	SYBR	None				25.865	25.7869	0.1058							false	0.4813	true	3	19	1	
H4	CV20G1_60	PT13-2	UNKNOWN	SYBR	None				24.7289	24.8686	0.1334							false	0.4813	true	3	18	1	
H5	CV20G1_60	PT13-2	UNKNOWN	SYBR	None				24.8824	24.8686	0.1334							false	0.4813	true	3	18	1	
H6	CV20G1_60	PT13-2	UNKNOWN	SYBR	None				24.9947	24.8686	0.1334							false	0.4813	true	3	18	1	

Analysis Type = Singleplex
Endogenous Control = PT13-2
RQ Min/Max Confidence Level = 95.0
Reference Sample = CV20G1_31
