# Supplementary material for: Dating Pupae of the Blow Fly Calliphora vicina Robineau–Desvoidy 1830 (Diptera: Calliphoridae) for Post Mortem Interval—Estimation: Validation of Molecular Age Markers
Source: Genes (Basel). 2018 Mar 9;9(3):153. doi: 10.3390/genes9030153 (PMC5867874; doi:10.3390/genes9030153)
Supplement: Supplementary file 1 [file genes-09-00153-s001.zip › S2/CV20/PT14-1_CV20G1_1-6_RUNdata.txt]

* Block Type = 96well
* Chemistry = SYBR_GREEN
* Experiment File Name = D:\RMIF_Doktorarbeit_BZ\Ergebnisse\MACE\OneStepRTqPCR\CV20G1_MACEMarker\PT14-1_CV20G1_1-6_run.eds
* Experiment Run End Time = Not Started
* Instrument Type = steponeplus
* Passive Reference = ROX

[Results]
Well	Sample Name	Target Name	Task	Reporter	Quencher	RQ	RQ Min	RQ Max	Cт	Cт Mean	Cт SD	ΔCт	ΔCт Mean	ΔCт SE	HK Control ΔCт Mean	HK Control ΔCт SE	ΔΔCт	Automatic Ct Threshold	Ct Threshold	Automatic Baseline	Baseline Start	Baseline End	Efficiency	Comments
A1	CV20G1_01	PT14-1	UNKNOWN	SYBR	None				27.905	27.9654	0.1157							false	0.5974	true	3	21	1	
A2	CV20G1_01	PT14-1	UNKNOWN	SYBR	None				27.8924	27.9654	0.1157							false	0.5974	true	3	21	1	
A3	CV20G1_01	PT14-1	UNKNOWN	SYBR	None				28.0988	27.9654	0.1157							false	0.5974	true	3	21	1	
A4	CV20G1_02	PT14-1	UNKNOWN	SYBR	None				27.868	27.8825	0.0171							false	0.5974	true	3	21	1	
A5	CV20G1_02	PT14-1	UNKNOWN	SYBR	None				27.9014	27.8825	0.0171							false	0.5974	true	3	21	1	
A6	CV20G1_02	PT14-1	UNKNOWN	SYBR	None				27.8781	27.8825	0.0171							false	0.5974	true	3	21	1	
A7	CV20G1_03	PT14-1	UNKNOWN	SYBR	None				27.993	27.991	0.0076							false	0.5974	true	3	21	1	
A8	CV20G1_03	PT14-1	UNKNOWN	SYBR	None				27.9974	27.991	0.0076							false	0.5974	true	3	22	1	
A9	CV20G1_03	PT14-1	UNKNOWN	SYBR	None				27.9826	27.991	0.0076							false	0.5974	true	3	21	1	
A10	CV20G1_04	PT14-1	UNKNOWN	SYBR	None				28.1359	28.0783	0.0501							false	0.5974	true	3	22	1	
A11	CV20G1_04	PT14-1	UNKNOWN	SYBR	None				28.0458	28.0783	0.0501							false	0.5974	true	3	21	1	
A12	CV20G1_04	PT14-1	UNKNOWN	SYBR	None				28.053	28.0783	0.0501							false	0.5974	true	3	21	1	
B1	CV20G1_05	PT14-1	UNKNOWN	SYBR	None				28.6401	28.683	0.0666							false	0.5974	true	3	21	1	
B2	CV20G1_05	PT14-1	UNKNOWN	SYBR	None				28.7596	28.683	0.0666							false	0.5974	true	3	22	1	
B3	CV20G1_05	PT14-1	UNKNOWN	SYBR	None				28.6491	28.683	0.0666							false	0.5974	true	3	22	1	
B4	CV20G1_06	PT14-1	UNKNOWN	SYBR	None				27.9878	28.0427	0.1146							false	0.5974	true	3	21	1	
B5	CV20G1_06	PT14-1	UNKNOWN	SYBR	None				27.966	28.0427	0.1146							false	0.5974	true	3	21	1	
B6	CV20G1_06	PT14-1	UNKNOWN	SYBR	None				28.1745	28.0427	0.1146							false	0.5974	true	3	21	1	
B7	CV20G1_07	PT14-1	UNKNOWN	SYBR	None				28.3961	28.2888	0.1256							false	0.5974	true	3	22	1	
B8	CV20G1_07	PT14-1	UNKNOWN	SYBR	None				28.3196	28.2888	0.1256							false	0.5974	true	3	22	1	
B9	CV20G1_07	PT14-1	UNKNOWN	SYBR	None				28.1507	28.2888	0.1256							false	0.5974	true	3	21	1	
B10	CV20G1_08	PT14-1	UNKNOWN	SYBR	None				28.3613	28.5175	0.1895							false	0.5974	true	3	22	1	
B11	CV20G1_08	PT14-1	UNKNOWN	SYBR	None				28.7283	28.5175	0.1895							false	0.5974	true	3	22	1	
B12	CV20G1_08	PT14-1	UNKNOWN	SYBR	None				28.463	28.5175	0.1895							false	0.5974	true	3	22	1	
C1	CV20G1_09	PT14-1	UNKNOWN	SYBR	None				27.976	28.1363	0.2188							false	0.5974	true	3	21	1	
C2	CV20G1_09	PT14-1	UNKNOWN	SYBR	None				28.0473	28.1363	0.2188							false	0.5974	true	3	21	1	
C3	CV20G1_09	PT14-1	UNKNOWN	SYBR	None				28.3856	28.1363	0.2188							false	0.5974	true	3	21	1	
C7	CV20G1_11	PT14-1	UNKNOWN	SYBR	None				28.4969	28.5153	0.1447							false	0.5974	true	3	22	1	
C8	CV20G1_11	PT14-1	UNKNOWN	SYBR	None				28.6683	28.5153	0.1447							false	0.5974	true	3	22	1	
C9	CV20G1_11	PT14-1	UNKNOWN	SYBR	None				28.3806	28.5153	0.1447							false	0.5974	true	3	21	1	
C10	CV20G1_12	PT14-1	UNKNOWN	SYBR	None				28.2095	28.192	0.0171							false	0.5974	true	3	21	1	
C11	CV20G1_12	PT14-1	UNKNOWN	SYBR	None				28.1754	28.192	0.0171							false	0.5974	true	3	22	1	
C12	CV20G1_12	PT14-1	UNKNOWN	SYBR	None				28.191	28.192	0.0171							false	0.5974	true	3	22	1	
D1	CV20G1_13	PT14-1	UNKNOWN	SYBR	None				27.9896	27.988	0.0023							false	0.5974	true	3	21	1	
D3	CV20G1_13	PT14-1	UNKNOWN	SYBR	None				27.9864	27.988	0.0023							false	0.5974	true	3	21	1	
D4	CV20G1_14	PT14-1	UNKNOWN	SYBR	None				28.8208	28.7949	0.1086							false	0.5974	true	3	22	1	
D5	CV20G1_14	PT14-1	UNKNOWN	SYBR	None				28.8883	28.7949	0.1086							false	0.5974	true	3	22	1	
D6	CV20G1_14	PT14-1	UNKNOWN	SYBR	None				28.6757	28.7949	0.1086							false	0.5974	true	3	21	1	
D7	CV20G1_15	PT14-1	UNKNOWN	SYBR	None				28.3675	28.3481	0.0471							false	0.5974	true	3	21	1	
D8	CV20G1_15	PT14-1	UNKNOWN	SYBR	None				28.3825	28.3481	0.0471							false	0.5974	true	3	22	1	
D9	CV20G1_15	PT14-1	UNKNOWN	SYBR	None				28.2944	28.3481	0.0471							false	0.5974	true	3	21	1	
D10	CV20G1_16	PT14-1	UNKNOWN	SYBR	None				28.743	28.2564	0.4228							false	0.5974	true	3	22	1	
D11	CV20G1_16	PT14-1	UNKNOWN	SYBR	None				28.0478	28.2564	0.4228							false	0.5974	true	3	21	1	
D12	CV20G1_16	PT14-1	UNKNOWN	SYBR	None				27.9785	28.2564	0.4228							false	0.5974	true	3	21	1	
E1	CV20G1_17	PT14-1	UNKNOWN	SYBR	None				27.7986	27.7979	0.0048							false	0.5974	true	3	21	1	
E2	CV20G1_17	PT14-1	UNKNOWN	SYBR	None				27.8024	27.7979	0.0048							false	0.5974	true	3	21	1	
E3	CV20G1_17	PT14-1	UNKNOWN	SYBR	None				27.7928	27.7979	0.0048							false	0.5974	true	3	21	1	
E4	CV20G1_18	PT14-1	UNKNOWN	SYBR	None				27.921	27.9384	0.1461							false	0.5974	true	3	21	1	
E5	CV20G1_18	PT14-1	UNKNOWN	SYBR	None				28.0923	27.9384	0.1461							false	0.5974	true	3	21	1	
E6	CV20G1_18	PT14-1	UNKNOWN	SYBR	None				27.8018	27.9384	0.1461							false	0.5974	true	3	21	1	
E7	CV20G1_19	PT14-1	UNKNOWN	SYBR	None				28.0798	27.9738	0.1166							false	0.5974	true	3	21	1	
E8	CV20G1_19	PT14-1	UNKNOWN	SYBR	None				27.8488	27.9738	0.1166							false	0.5974	true	3	21	1	
E9	CV20G1_19	PT14-1	UNKNOWN	SYBR	None				27.9928	27.9738	0.1166							false	0.5974	true	3	21	1	
E10	CV20G1_20	PT14-1	UNKNOWN	SYBR	None				27.8404	27.9924	0.1801							false	0.5974	true	3	21	1	
E11	CV20G1_20	PT14-1	UNKNOWN	SYBR	None				27.9455	27.9924	0.1801							false	0.5974	true	3	21	1	
E12	CV20G1_20	PT14-1	UNKNOWN	SYBR	None				28.1913	27.9924	0.1801							false	0.5974	true	3	21	1	
F1	CV20G1_21	PT14-1	UNKNOWN	SYBR	None				28.757	28.6949	0.2037							false	0.5974	true	3	22	1	
F2	CV20G1_21	PT14-1	UNKNOWN	SYBR	None				28.8604	28.6949	0.2037							false	0.5974	true	3	22	1	
F3	CV20G1_21	PT14-1	UNKNOWN	SYBR	None				28.4673	28.6949	0.2037							false	0.5974	true	3	22	1	
F4	CV20G1_22	PT14-1	UNKNOWN	SYBR	None				28.1729	28.1818	0.081							false	0.5974	true	3	21	1	
F5	CV20G1_22	PT14-1	UNKNOWN	SYBR	None				28.1056	28.1818	0.081							false	0.5974	true	3	21	1	
F6	CV20G1_22	PT14-1	UNKNOWN	SYBR	None				28.2668	28.1818	0.081							false	0.5974	true	3	22	1	
F7	CV20G1_23	PT14-1	UNKNOWN	SYBR	None				29.1616	29.1136	0.0551							false	0.5974	true	3	22	1	
F8	CV20G1_23	PT14-1	UNKNOWN	SYBR	None				29.0534	29.1136	0.0551							false	0.5974	true	3	22	1	
F9	CV20G1_23	PT14-1	UNKNOWN	SYBR	None				29.1259	29.1136	0.0551							false	0.5974	true	3	22	1	
F10	CV20G1_24	PT14-1	UNKNOWN	SYBR	None				27.6142	27.6506	0.168							false	0.5974	true	3	21	1	
F11	CV20G1_24	PT14-1	UNKNOWN	SYBR	None				27.5038	27.6506	0.168							false	0.5974	true	3	20	1	
F12	CV20G1_24	PT14-1	UNKNOWN	SYBR	None				27.8339	27.6506	0.168							false	0.5974	true	3	21	1	
G1	CV20G1_25	PT14-1	UNKNOWN	SYBR	None				28.4757	28.5923	0.1047							false	0.5974	true	3	22	1	
G2	CV20G1_25	PT14-1	UNKNOWN	SYBR	None				28.6229	28.5923	0.1047							false	0.5974	true	3	22	1	
G3	CV20G1_25	PT14-1	UNKNOWN	SYBR	None				28.6783	28.5923	0.1047							false	0.5974	true	3	22	1	
G4	CV20G1_26	PT14-1	UNKNOWN	SYBR	None				28.9705	28.8754	0.1808							false	0.5974	true	3	23	1	
G5	CV20G1_26	PT14-1	UNKNOWN	SYBR	None				28.6669	28.8754	0.1808							false	0.5974	true	3	22	1	
G6	CV20G1_26	PT14-1	UNKNOWN	SYBR	None				28.9887	28.8754	0.1808							false	0.5974	true	3	22	1	
G7	CV20G1_27	PT14-1	UNKNOWN	SYBR	None				28.0795	27.9743	0.0915							false	0.5974	true	3	21	1	
G8	CV20G1_27	PT14-1	UNKNOWN	SYBR	None				27.9298	27.9743	0.0915							false	0.5974	true	3	21	1	
G9	CV20G1_27	PT14-1	UNKNOWN	SYBR	None				27.9135	27.9743	0.0915							false	0.5974	true	3	21	1	
G10	CV20G1_28	PT14-1	UNKNOWN	SYBR	None				28.6346	28.5698	0.1098							false	0.5974	true	3	22	1	
G11	CV20G1_28	PT14-1	UNKNOWN	SYBR	None				28.443	28.5698	0.1098							false	0.5974	true	3	22	1	
G12	CV20G1_28	PT14-1	UNKNOWN	SYBR	None				28.6319	28.5698	0.1098							false	0.5974	true	3	21	1	
H1	CV20G1_29	PT14-1	UNKNOWN	SYBR	None				28.4895	28.3261	0.1633							false	0.5974	true	3	22	1	
H2	CV20G1_29	PT14-1	UNKNOWN	SYBR	None				28.326	28.3261	0.1633							false	0.5974	true	3	22	1	
H3	CV20G1_29	PT14-1	UNKNOWN	SYBR	None				28.163	28.3261	0.1633							false	0.5974	true	3	21	1	
H4	CV20G1_30	PT14-1	UNKNOWN	SYBR	None				28.7733	28.6924	0.2231							false	0.5974	true	3	22	1	
H5	CV20G1_30	PT14-1	UNKNOWN	SYBR	None				28.4402	28.6924	0.2231							false	0.5974	true	3	22	1	
H6	CV20G1_30	PT14-1	UNKNOWN	SYBR	None				28.8639	28.6924	0.2231							false	0.5974	true	3	22	1	

Analysis Type = Singleplex
Endogenous Control = PT14-1
RQ Min/Max Confidence Level = 95.0
Reference Sample = CV20G1_01
