# Supplementary material for: Dating Pupae of the Blow Fly Calliphora vicina Robineau–Desvoidy 1830 (Diptera: Calliphoridae) for Post Mortem Interval—Estimation: Validation of Molecular Age Markers
Source: Genes (Basel). 2018 Mar 9;9(3):153. doi: 10.3390/genes9030153 (PMC5867874; doi:10.3390/genes9030153)
Supplement: Supplementary file 1 [file genes-09-00153-s001.zip › S2/CV20/PT14-1_CV20G1_7-12_RUNdata.txt]

* Block Type = 96well
* Chemistry = SYBR_GREEN
* Experiment File Name = D:\RMIF_Doktorarbeit_BZ\Ergebnisse\MACE\OneStepRTqPCR\CV20G1_MACEMarker\PT14-1_CV20G1_7-12_run.eds
* Experiment Run End Time = Not Started
* Instrument Type = steponeplus
* Passive Reference = ROX

[Results]
Well	Sample Name	Target Name	Task	Reporter	Quencher	RQ	RQ Min	RQ Max	Cт	Cт Mean	Cт SD	ΔCт	ΔCт Mean	ΔCт SE	HK Control ΔCт Mean	HK Control ΔCт SE	ΔΔCт	Automatic Ct Threshold	Ct Threshold	Automatic Baseline	Baseline Start	Baseline End	Efficiency	Comments
A1	CV20G1_31	PT14-1	UNKNOWN	SYBR	None				28.3323	28.4607	0.1156							false	0.5974	true	3	22	1	
A2	CV20G1_31	PT14-1	UNKNOWN	SYBR	None				28.4933	28.4607	0.1156							false	0.5974	true	3	22	1	
A3	CV20G1_31	PT14-1	UNKNOWN	SYBR	None				28.5565	28.4607	0.1156							false	0.5974	true	3	22	1	
A4	CV20G1_32	PT14-1	UNKNOWN	SYBR	None				28.5102	28.618	0.2223							false	0.5974	true	3	22	1	
A5	CV20G1_32	PT14-1	UNKNOWN	SYBR	None				28.4701	28.618	0.2223							false	0.5974	true	3	22	1	
A6	CV20G1_32	PT14-1	UNKNOWN	SYBR	None				28.8736	28.618	0.2223							false	0.5974	true	3	22	1	
A7	CV20G1_33	PT14-1	UNKNOWN	SYBR	None				28.7069	28.6927	0.0329							false	0.5974	true	3	22	1	
A8	CV20G1_33	PT14-1	UNKNOWN	SYBR	None				28.716	28.6927	0.0329							false	0.5974	true	3	22	1	
A9	CV20G1_33	PT14-1	UNKNOWN	SYBR	None				28.6551	28.6927	0.0329							false	0.5974	true	3	22	1	
A10	CV20G1_34	PT14-1	UNKNOWN	SYBR	None				28.8162	28.8749	0.1079							false	0.5974	true	3	22	1	
A11	CV20G1_34	PT14-1	UNKNOWN	SYBR	None				28.8092	28.8749	0.1079							false	0.5974	true	3	22	1	
A12	CV20G1_34	PT14-1	UNKNOWN	SYBR	None				28.9994	28.8749	0.1079							false	0.5974	true	3	23	1	
B1	CV20G1_35	PT14-1	UNKNOWN	SYBR	None				28.8222	28.9187	0.0898							false	0.5974	true	3	22	1	
B2	CV20G1_35	PT14-1	UNKNOWN	SYBR	None				28.9341	28.9187	0.0898							false	0.5974	true	3	22	1	
B3	CV20G1_35	PT14-1	UNKNOWN	SYBR	None				28.9998	28.9187	0.0898							false	0.5974	true	3	22	1	
B4	CV20G1_36	PT14-1	UNKNOWN	SYBR	None				28.9151	28.8516	0.1169							false	0.5974	true	3	22	1	
B5	CV20G1_36	PT14-1	UNKNOWN	SYBR	None				28.7166	28.8516	0.1169							false	0.5974	true	3	22	1	
B6	CV20G1_36	PT14-1	UNKNOWN	SYBR	None				28.923	28.8516	0.1169							false	0.5974	true	3	22	1	
B7	CV20G1_37	PT14-1	UNKNOWN	SYBR	None				28.2858	28.482	0.2105							false	0.5974	true	3	21	1	
B8	CV20G1_37	PT14-1	UNKNOWN	SYBR	None				28.4557	28.482	0.2105							false	0.5974	true	3	22	1	
B9	CV20G1_37	PT14-1	UNKNOWN	SYBR	None				28.7044	28.482	0.2105							false	0.5974	true	3	22	1	
B10	CV20G1_38	PT14-1	UNKNOWN	SYBR	None				28.8007	28.8286	0.1459							false	0.5974	true	3	22	1	
B11	CV20G1_38	PT14-1	UNKNOWN	SYBR	None				28.6987	28.8286	0.1459							false	0.5974	true	3	22	1	
B12	CV20G1_38	PT14-1	UNKNOWN	SYBR	None				28.9865	28.8286	0.1459							false	0.5974	true	3	22	1	
C1	CV20G1_39	PT14-1	UNKNOWN	SYBR	None				28.7728	28.7119	0.1267							false	0.5974	true	3	22	1	
C2	CV20G1_39	PT14-1	UNKNOWN	SYBR	None				28.5663	28.7119	0.1267							false	0.5974	true	3	22	1	
C3	CV20G1_39	PT14-1	UNKNOWN	SYBR	None				28.7967	28.7119	0.1267							false	0.5974	true	3	22	1	
C4	CV20G1_40	PT14-1	UNKNOWN	SYBR	None				28.3897	28.3751	0.0269							false	0.5974	true	3	22	1	
C5	CV20G1_40	PT14-1	UNKNOWN	SYBR	None				28.344	28.3751	0.0269							false	0.5974	true	3	21	1	
C6	CV20G1_40	PT14-1	UNKNOWN	SYBR	None				28.3915	28.3751	0.0269							false	0.5974	true	3	21	1	
C7	CV20G1_41	PT14-1	UNKNOWN	SYBR	None				28.2702	28.2075	0.0638							false	0.5974	true	3	22	1	
C8	CV20G1_41	PT14-1	UNKNOWN	SYBR	None				28.2097	28.2075	0.0638							false	0.5974	true	3	22	1	
C9	CV20G1_41	PT14-1	UNKNOWN	SYBR	None				28.1427	28.2075	0.0638							false	0.5974	true	3	21	1	
C10	CV20G1_42	PT14-1	UNKNOWN	SYBR	None				28.9345	29.09	0.1902							false	0.5974	true	3	22	1	
C11	CV20G1_42	PT14-1	UNKNOWN	SYBR	None				29.0333	29.09	0.1902							false	0.5974	true	3	22	1	
C12	CV20G1_42	PT14-1	UNKNOWN	SYBR	None				29.3021	29.09	0.1902							false	0.5974	true	3	23	1	
D1	CV20G1_43	PT14-1	UNKNOWN	SYBR	None				28.1812	28.2144	0.0541							false	0.5974	true	3	22	1	
D2	CV20G1_43	PT14-1	UNKNOWN	SYBR	None				28.2769	28.2144	0.0541							false	0.5974	true	3	22	1	
D3	CV20G1_43	PT14-1	UNKNOWN	SYBR	None				28.1852	28.2144	0.0541							false	0.5974	true	3	21	1	
D4	CV20G1_44	PT14-1	UNKNOWN	SYBR	None				28.5924	28.6192	0.2133							false	0.5974	true	3	22	1	
D5	CV20G1_44	PT14-1	UNKNOWN	SYBR	None				28.4206	28.6192	0.2133							false	0.5974	true	3	22	1	
D6	CV20G1_44	PT14-1	UNKNOWN	SYBR	None				28.8447	28.6192	0.2133							false	0.5974	true	3	22	1	
D7	CV20G1_45	PT14-1	UNKNOWN	SYBR	None				28.0639	28.2387	0.1515							false	0.5974	true	3	21	1	
D8	CV20G1_45	PT14-1	UNKNOWN	SYBR	None				28.3193	28.2387	0.1515							false	0.5974	true	3	21	1	
D9	CV20G1_45	PT14-1	UNKNOWN	SYBR	None				28.3329	28.2387	0.1515							false	0.5974	true	3	22	1	
D10	CV20G1_46	PT14-1	UNKNOWN	SYBR	None				25.5372	25.583	0.0718							false	0.5974	true	3	19	1	
D11	CV20G1_46	PT14-1	UNKNOWN	SYBR	None				25.5461	25.583	0.0718							false	0.5974	true	3	19	1	
D12	CV20G1_46	PT14-1	UNKNOWN	SYBR	None				25.6658	25.583	0.0718							false	0.5974	true	3	19	1	
E1	CV20G1_47	PT14-1	UNKNOWN	SYBR	None				22.829	22.8231	0.0233							false	0.5974	true	3	16	1	
E2	CV20G1_47	PT14-1	UNKNOWN	SYBR	None				22.7974	22.8231	0.0233							false	0.5974	true	3	16	1	
E3	CV20G1_47	PT14-1	UNKNOWN	SYBR	None				22.843	22.8231	0.0233							false	0.5974	true	3	16	1	
E4	CV20G1_48	PT14-1	UNKNOWN	SYBR	None				28.0566	28.1398	0.073							false	0.5974	true	3	21	1	
E5	CV20G1_48	PT14-1	UNKNOWN	SYBR	None				28.1694	28.1398	0.073							false	0.5974	true	3	21	1	
E6	CV20G1_48	PT14-1	UNKNOWN	SYBR	None				28.1933	28.1398	0.073							false	0.5974	true	3	21	1	
E7	CV20G1_49	PT14-1	UNKNOWN	SYBR	None				28.0057	27.9727	0.0383							false	0.5974	true	3	21	1	
E8	CV20G1_49	PT14-1	UNKNOWN	SYBR	None				27.9307	27.9727	0.0383							false	0.5974	true	3	21	1	
E9	CV20G1_49	PT14-1	UNKNOWN	SYBR	None				27.9817	27.9727	0.0383							false	0.5974	true	3	21	1	
E10	CV20G1_50	PT14-1	UNKNOWN	SYBR	None				27.7074	27.8112	0.1247							false	0.5974	true	3	21	1	
E11	CV20G1_50	PT14-1	UNKNOWN	SYBR	None				27.7766	27.8112	0.1247							false	0.5974	true	3	21	1	
E12	CV20G1_50	PT14-1	UNKNOWN	SYBR	None				27.9496	27.8112	0.1247							false	0.5974	true	3	22	1	
F1	CV20G1_51	PT14-1	UNKNOWN	SYBR	None				22.4079	22.4358	0.0245							false	0.5974	true	3	15	1	
F2	CV20G1_51	PT14-1	UNKNOWN	SYBR	None				22.4454	22.4358	0.0245							false	0.5974	true	3	16	1	
F3	CV20G1_51	PT14-1	UNKNOWN	SYBR	None				22.454	22.4358	0.0245							false	0.5974	true	3	16	1	
F4	CV20G1_52	PT14-1	UNKNOWN	SYBR	None				21.7528	21.7447	0.0422							false	0.5974	true	3	15	1	
F5	CV20G1_52	PT14-1	UNKNOWN	SYBR	None				21.7823	21.7447	0.0422							false	0.5974	true	3	15	1	
F6	CV20G1_52	PT14-1	UNKNOWN	SYBR	None				21.699	21.7447	0.0422							false	0.5974	true	3	15	1	
F7	CV20G1_53	PT14-1	UNKNOWN	SYBR	None				21.9533	21.9674	0.0141							false	0.5974	true	3	15	1	
F8	CV20G1_53	PT14-1	UNKNOWN	SYBR	None				21.9673	21.9674	0.0141							false	0.5974	true	3	15	1	
F9	CV20G1_53	PT14-1	UNKNOWN	SYBR	None				21.9815	21.9674	0.0141							false	0.5974	true	3	15	1	
F10	CV20G1_54	PT14-1	UNKNOWN	SYBR	None				20.6384	20.6302	0.033							false	0.5974	true	3	14	1	
F11	CV20G1_54	PT14-1	UNKNOWN	SYBR	None				20.5938	20.6302	0.033							false	0.5974	true	3	14	1	
F12	CV20G1_54	PT14-1	UNKNOWN	SYBR	None				20.6583	20.6302	0.033							false	0.5974	true	3	13	1	
G1	CV20G1_55	PT14-1	UNKNOWN	SYBR	None				21.7482	21.796	0.0544							false	0.5974	true	3	15	1	
G2	CV20G1_55	PT14-1	UNKNOWN	SYBR	None				21.7845	21.796	0.0544							false	0.5974	true	3	15	1	
G3	CV20G1_55	PT14-1	UNKNOWN	SYBR	None				21.8551	21.796	0.0544							false	0.5974	true	3	15	1	
G4	CV20G1_56	PT14-1	UNKNOWN	SYBR	None				25.5942	25.5258	0.0846							false	0.5974	true	3	19	1	
G5	CV20G1_56	PT14-1	UNKNOWN	SYBR	None				25.4312	25.5258	0.0846							false	0.5974	true	3	19	1	
G6	CV20G1_56	PT14-1	UNKNOWN	SYBR	None				25.552	25.5258	0.0846							false	0.5974	true	3	19	1	
G10	CV20G1_58	PT14-1	UNKNOWN	SYBR	None				28.6379	28.8003	0.1677							false	0.5974	true	3	22	1	
G11	CV20G1_58	PT14-1	UNKNOWN	SYBR	None				28.7901	28.8003	0.1677							false	0.5974	true	3	22	1	
G12	CV20G1_58	PT14-1	UNKNOWN	SYBR	None				28.9729	28.8003	0.1677							false	0.5974	true	3	23	1	
H1	CV20G1_59	PT14-1	UNKNOWN	SYBR	None				27.9904	27.9302	0.1017							false	0.5974	true	3	21	1	
H2	CV20G1_59	PT14-1	UNKNOWN	SYBR	None				27.8128	27.9302	0.1017							false	0.5974	true	3	21	1	
H3	CV20G1_59	PT14-1	UNKNOWN	SYBR	None				27.9873	27.9302	0.1017							false	0.5974	true	3	22	1	
H4	CV20G1_60	PT14-1	UNKNOWN	SYBR	None				27.9597	27.9535	0.069							false	0.5974	true	3	21	1	
H5	CV20G1_60	PT14-1	UNKNOWN	SYBR	None				28.0191	27.9535	0.069							false	0.5974	true	3	21	1	
H6	CV20G1_60	PT14-1	UNKNOWN	SYBR	None				27.8816	27.9535	0.069							false	0.5974	true	3	21	1	

Analysis Type = Singleplex
Endogenous Control = PT14-1
RQ Min/Max Confidence Level = 95.0
Reference Sample = CV20G1_31
