# Supplementary material for: Dating Pupae of the Blow Fly Calliphora vicina Robineau–Desvoidy 1830 (Diptera: Calliphoridae) for Post Mortem Interval—Estimation: Validation of Molecular Age Markers
Source: Genes (Basel). 2018 Mar 9;9(3):153. doi: 10.3390/genes9030153 (PMC5867874; doi:10.3390/genes9030153)
Supplement: Supplementary file 1 [file genes-09-00153-s001.zip › S2/CV20/PT14-2_CV20G1_1-6_RUNdata.txt]

* Block Type = 96well
* Chemistry = SYBR_GREEN
* Experiment File Name = D:\RMIF_Doktorarbeit_BZ\Ergebnisse\MACE\OneStepRTqPCR\CV20G1_MACEMarker\PT14-2_CV20G1_1-6_run.eds
* Experiment Run End Time = Not Started
* Instrument Type = steponeplus
* Passive Reference = ROX

[Results]
Well	Sample Name	Target Name	Task	Reporter	Quencher	RQ	RQ Min	RQ Max	Cт	Cт Mean	Cт SD	ΔCт	ΔCт Mean	ΔCт SE	HK Control ΔCт Mean	HK Control ΔCт SE	ΔΔCт	Automatic Ct Threshold	Ct Threshold	Automatic Baseline	Baseline Start	Baseline End	Efficiency	Comments
A1	CV20G1_01	PT14-2	UNKNOWN	SYBR	None				26.6681	26.6479	0.0175							false	0.9047	true	3	19	1	
A2	CV20G1_01	PT14-2	UNKNOWN	SYBR	None				26.6389	26.6479	0.0175							false	0.9047	true	3	19	1	
A3	CV20G1_01	PT14-2	UNKNOWN	SYBR	None				26.6368	26.6479	0.0175							false	0.9047	true	3	19	1	
A4	CV20G1_02	PT14-2	UNKNOWN	SYBR	None				26.5734	26.5583	0.0135							false	0.9047	true	3	19	1	
A5	CV20G1_02	PT14-2	UNKNOWN	SYBR	None				26.5543	26.5583	0.0135							false	0.9047	true	3	19	1	
A6	CV20G1_02	PT14-2	UNKNOWN	SYBR	None				26.5472	26.5583	0.0135							false	0.9047	true	3	19	1	
A7	CV20G1_03	PT14-2	UNKNOWN	SYBR	None				26.9502	26.9692	0.0271							false	0.9047	true	3	19	1	
A8	CV20G1_03	PT14-2	UNKNOWN	SYBR	None				26.9572	26.9692	0.0271							false	0.9047	true	3	19	1	
A9	CV20G1_03	PT14-2	UNKNOWN	SYBR	None				27.0003	26.9692	0.0271							false	0.9047	true	3	20	1	
A10	CV20G1_04	PT14-2	UNKNOWN	SYBR	None				26.6916	26.6324	0.0516							false	0.9047	true	3	19	1	
A11	CV20G1_04	PT14-2	UNKNOWN	SYBR	None				26.5976	26.6324	0.0516							false	0.9047	true	3	19	1	
A12	CV20G1_04	PT14-2	UNKNOWN	SYBR	None				26.608	26.6324	0.0516							false	0.9047	true	3	19	1	
B1	CV20G1_05	PT14-2	UNKNOWN	SYBR	None				26.9402	26.9258	0.016							false	0.9047	true	3	19	1	
B2	CV20G1_05	PT14-2	UNKNOWN	SYBR	None				26.9285	26.9258	0.016							false	0.9047	true	3	19	1	
B3	CV20G1_05	PT14-2	UNKNOWN	SYBR	None				26.9085	26.9258	0.016							false	0.9047	true	3	20	1	
B4	CV20G1_06	PT14-2	UNKNOWN	SYBR	None				26.9365	26.8468	0.0935							false	0.9047	true	3	19	1	
B5	CV20G1_06	PT14-2	UNKNOWN	SYBR	None				26.8539	26.8468	0.0935							false	0.9047	true	3	19	1	
B6	CV20G1_06	PT14-2	UNKNOWN	SYBR	None				26.7499	26.8468	0.0935							false	0.9047	true	3	20	1	
B10	CV20G1_08	PT14-2	UNKNOWN	SYBR	None				26.974	26.9704	0.0274							false	0.9047	true	3	19	1	
B11	CV20G1_08	PT14-2	UNKNOWN	SYBR	None				26.9414	26.9704	0.0274							false	0.9047	true	3	20	1	
B12	CV20G1_08	PT14-2	UNKNOWN	SYBR	None				26.9957	26.9704	0.0274							false	0.9047	true	3	20	1	
C1	CV20G1_09	PT14-2	UNKNOWN	SYBR	None				27.6676	27.6669	0.0453							false	0.9047	true	3	20	1	
C2	CV20G1_09	PT14-2	UNKNOWN	SYBR	None				27.7119	27.6669	0.0453							false	0.9047	true	3	20	1	
C3	CV20G1_09	PT14-2	UNKNOWN	SYBR	None				27.6212	27.6669	0.0453							false	0.9047	true	3	20	1	
C7	CV20G1_11	PT14-2	UNKNOWN	SYBR	None				26.9782	26.9283	0.0616							false	0.9047	true	3	19	1	
C8	CV20G1_11	PT14-2	UNKNOWN	SYBR	None				26.8595	26.9283	0.0616							false	0.9047	true	3	20	1	
C9	CV20G1_11	PT14-2	UNKNOWN	SYBR	None				26.9473	26.9283	0.0616							false	0.9047	true	3	20	1	
C10	CV20G1_12	PT14-2	UNKNOWN	SYBR	None				26.7898	26.8287	0.0545							false	0.9047	true	3	19	1	
C11	CV20G1_12	PT14-2	UNKNOWN	SYBR	None				26.891	26.8287	0.0545							false	0.9047	true	3	19	1	
C12	CV20G1_12	PT14-2	UNKNOWN	SYBR	None				26.8053	26.8287	0.0545							false	0.9047	true	3	19	1	
D1	CV20G1_13	PT14-2	UNKNOWN	SYBR	None				26.7993	26.9415	0.1239							false	0.9047	true	3	19	1	
D2	CV20G1_13	PT14-2	UNKNOWN	SYBR	None				26.9995	26.9415	0.1239							false	0.9047	true	3	19	1	
D3	CV20G1_13	PT14-2	UNKNOWN	SYBR	None				27.0258	26.9415	0.1239							false	0.9047	true	3	20	1	
D4	CV20G1_14	PT14-2	UNKNOWN	SYBR	None				27.282	27.1701	0.1059							false	0.9047	true	3	20	1	
D5	CV20G1_14	PT14-2	UNKNOWN	SYBR	None				27.1569	27.1701	0.1059							false	0.9047	true	3	20	1	
D6	CV20G1_14	PT14-2	UNKNOWN	SYBR	None				27.0713	27.1701	0.1059							false	0.9047	true	3	19	1	
D7	CV20G1_15	PT14-2	UNKNOWN	SYBR	None				27.3074	27.207	0.087							false	0.9047	true	3	20	1	
D8	CV20G1_15	PT14-2	UNKNOWN	SYBR	None				27.155	27.207	0.087							false	0.9047	true	3	20	1	
D9	CV20G1_15	PT14-2	UNKNOWN	SYBR	None				27.1586	27.207	0.087							false	0.9047	true	3	20	1	
D10	CV20G1_16	PT14-2	UNKNOWN	SYBR	None				27.2392	26.7564	0.4194							false	0.9047	true	3	19	1	
D11	CV20G1_16	PT14-2	UNKNOWN	SYBR	None				26.4833	26.7564	0.4194							false	0.9047	true	3	19	1	
D12	CV20G1_16	PT14-2	UNKNOWN	SYBR	None				26.5466	26.7564	0.4194							false	0.9047	true	3	20	1	
E1	CV20G1_17	PT14-2	UNKNOWN	SYBR	None				26.829	26.8465	0.0152							false	0.9047	true	3	19	1	
E2	CV20G1_17	PT14-2	UNKNOWN	SYBR	None				26.8537	26.8465	0.0152							false	0.9047	true	3	19	1	
E3	CV20G1_17	PT14-2	UNKNOWN	SYBR	None				26.8569	26.8465	0.0152							false	0.9047	true	3	19	1	
E4	CV20G1_18	PT14-2	UNKNOWN	SYBR	None				26.8813	26.9764	0.0888							false	0.9047	true	3	19	1	
E5	CV20G1_18	PT14-2	UNKNOWN	SYBR	None				27.0571	26.9764	0.0888							false	0.9047	true	3	20	1	
E6	CV20G1_18	PT14-2	UNKNOWN	SYBR	None				26.9907	26.9764	0.0888							false	0.9047	true	3	20	1	
E7	CV20G1_19	PT14-2	UNKNOWN	SYBR	None				27.0001	27.103	0.0921							false	0.9047	true	3	20	1	
E8	CV20G1_19	PT14-2	UNKNOWN	SYBR	None				27.1776	27.103	0.0921							false	0.9047	true	3	20	1	
E9	CV20G1_19	PT14-2	UNKNOWN	SYBR	None				27.1313	27.103	0.0921							false	0.9047	true	3	20	1	
E10	CV20G1_20	PT14-2	UNKNOWN	SYBR	None				27.3556	27.3383	0.0668							false	0.9047	true	3	20	1	
E11	CV20G1_20	PT14-2	UNKNOWN	SYBR	None				27.2645	27.3383	0.0668							false	0.9047	true	3	20	1	
E12	CV20G1_20	PT14-2	UNKNOWN	SYBR	None				27.3947	27.3383	0.0668							false	0.9047	true	3	20	1	
F1	CV20G1_21	PT14-2	UNKNOWN	SYBR	None				27.3455	27.3129	0.0605							false	0.9047	true	3	20	1	
F2	CV20G1_21	PT14-2	UNKNOWN	SYBR	None				27.3502	27.3129	0.0605							false	0.9047	true	3	20	1	
F3	CV20G1_21	PT14-2	UNKNOWN	SYBR	None				27.2431	27.3129	0.0605							false	0.9047	true	3	20	1	
F4	CV20G1_22	PT14-2	UNKNOWN	SYBR	None				26.9253	26.9187	0.0279							false	0.9047	true	3	19	1	
F5	CV20G1_22	PT14-2	UNKNOWN	SYBR	None				26.9428	26.9187	0.0279							false	0.9047	true	3	19	1	
F6	CV20G1_22	PT14-2	UNKNOWN	SYBR	None				26.8881	26.9187	0.0279							false	0.9047	true	3	19	1	
F7	CV20G1_23	PT14-2	UNKNOWN	SYBR	None				27.7375	27.8023	0.0627							false	0.9047	true	3	20	1	
F8	CV20G1_23	PT14-2	UNKNOWN	SYBR	None				27.8628	27.8023	0.0627							false	0.9047	true	3	21	1	
F9	CV20G1_23	PT14-2	UNKNOWN	SYBR	None				27.8065	27.8023	0.0627							false	0.9047	true	3	21	1	
F10	CV20G1_24	PT14-2	UNKNOWN	SYBR	None				27.2703	27.2875	0.0395							false	0.9047	true	3	20	1	
F11	CV20G1_24	PT14-2	UNKNOWN	SYBR	None				27.2596	27.2875	0.0395							false	0.9047	true	3	20	1	
F12	CV20G1_24	PT14-2	UNKNOWN	SYBR	None				27.3327	27.2875	0.0395							false	0.9047	true	3	20	1	
G1	CV20G1_25	PT14-2	UNKNOWN	SYBR	None				26.8532	26.8847	0.0275							false	0.9047	true	3	19	1	
G2	CV20G1_25	PT14-2	UNKNOWN	SYBR	None				26.9034	26.8847	0.0275							false	0.9047	true	3	20	1	
G3	CV20G1_25	PT14-2	UNKNOWN	SYBR	None				26.8977	26.8847	0.0275							false	0.9047	true	3	19	1	
G4	CV20G1_26	PT14-2	UNKNOWN	SYBR	None				27.6369	27.552	0.0808							false	0.9047	true	3	20	1	
G5	CV20G1_26	PT14-2	UNKNOWN	SYBR	None				27.476	27.552	0.0808							false	0.9047	true	3	20	1	
G6	CV20G1_26	PT14-2	UNKNOWN	SYBR	None				27.5432	27.552	0.0808							false	0.9047	true	3	21	1	
G7	CV20G1_27	PT14-2	UNKNOWN	SYBR	None				27.366	27.4951	0.166							false	0.9047	true	3	20	1	
G8	CV20G1_27	PT14-2	UNKNOWN	SYBR	None				27.6824	27.4951	0.166							false	0.9047	true	3	20	1	
G9	CV20G1_27	PT14-2	UNKNOWN	SYBR	None				27.437	27.4951	0.166							false	0.9047	true	3	20	1	
G10	CV20G1_28	PT14-2	UNKNOWN	SYBR	None				27.2912	27.3616	0.0636							false	0.9047	true	3	20	1	
G11	CV20G1_28	PT14-2	UNKNOWN	SYBR	None				27.4148	27.3616	0.0636							false	0.9047	true	3	20	1	
G12	CV20G1_28	PT14-2	UNKNOWN	SYBR	None				27.3789	27.3616	0.0636							false	0.9047	true	3	20	1	
H1	CV20G1_29	PT14-2	UNKNOWN	SYBR	None				27.2888	27.279	0.05							false	0.9047	true	3	20	1	
H2	CV20G1_29	PT14-2	UNKNOWN	SYBR	None				27.2248	27.279	0.05							false	0.9047	true	3	20	1	
H3	CV20G1_29	PT14-2	UNKNOWN	SYBR	None				27.3234	27.279	0.05							false	0.9047	true	3	20	1	
H4	CV20G1_30	PT14-2	UNKNOWN	SYBR	None				27.4788	27.4578	0.0246							false	0.9047	true	3	20	1	
H5	CV20G1_30	PT14-2	UNKNOWN	SYBR	None				27.4307	27.4578	0.0246							false	0.9047	true	3	20	1	
H6	CV20G1_30	PT14-2	UNKNOWN	SYBR	None				27.4641	27.4578	0.0246							false	0.9047	true	3	20	1	

Analysis Type = Singleplex
Endogenous Control = PT14-2
RQ Min/Max Confidence Level = 95.0
Reference Sample = CV20G1_01
