# Supplementary material for: Dating Pupae of the Blow Fly Calliphora vicina Robineau–Desvoidy 1830 (Diptera: Calliphoridae) for Post Mortem Interval—Estimation: Validation of Molecular Age Markers
Source: Genes (Basel). 2018 Mar 9;9(3):153. doi: 10.3390/genes9030153 (PMC5867874; doi:10.3390/genes9030153)
Supplement: Supplementary file 1 [file genes-09-00153-s001.zip › S2/CV20/PT14-2_CV20G1_7-12_RUNdata.txt]

* Block Type = 96well
* Chemistry = SYBR_GREEN
* Experiment File Name = D:\RMIF_Doktorarbeit_BZ\Ergebnisse\MACE\OneStepRTqPCR\CV20G1_MACEMarker\PT14-2_CV20G1_7-12_run.eds
* Experiment Run End Time = Not Started
* Instrument Type = steponeplus
* Passive Reference = ROX

[Results]
Well	Sample Name	Target Name	Task	Reporter	Quencher	RQ	RQ Min	RQ Max	Cт	Cт Mean	Cт SD	ΔCт	ΔCт Mean	ΔCт SE	HK Control ΔCт Mean	HK Control ΔCт SE	ΔΔCт	Automatic Ct Threshold	Ct Threshold	Automatic Baseline	Baseline Start	Baseline End	Efficiency	Comments	BADROX	NOISE
A1	CV20G1_31	PT14-2	UNKNOWN	SYBR	None				27.8921	27.8569	0.0305							false	0.9047	true	3	20	1		N	N
A2	CV20G1_31	PT14-2	UNKNOWN	SYBR	None				27.837	27.8569	0.0305							false	0.9047	true	3	21	1		N	N
A3	CV20G1_31	PT14-2	UNKNOWN	SYBR	None				27.8417	27.8569	0.0305							false	0.9047	true	3	20	1		N	N
A4	CV20G1_32	PT14-2	UNKNOWN	SYBR	None				27.0596	27.0653	0.0731							false	0.9047	true	3	20	1		N	N
A5	CV20G1_32	PT14-2	UNKNOWN	SYBR	None				27.1411	27.0653	0.0731							false	0.9047	true	3	20	1		N	N
A6	CV20G1_32	PT14-2	UNKNOWN	SYBR	None				26.9952	27.0653	0.0731							false	0.9047	true	3	19	1		N	N
A7	CV20G1_33	PT14-2	UNKNOWN	SYBR	None				27.5768	27.4833	0.0907							false	0.9047	true	3	20	1		N	N
A8	CV20G1_33	PT14-2	UNKNOWN	SYBR	None				27.3957	27.4833	0.0907							false	0.9047	true	3	20	1		N	N
A9	CV20G1_33	PT14-2	UNKNOWN	SYBR	None				27.4773	27.4833	0.0907							false	0.9047	true	3	20	1		N	N
A10	CV20G1_34	PT14-2	UNKNOWN	SYBR	None				28.0349	28.1024	0.0885							false	0.9047	true	3	21	1		N	N
A11	CV20G1_34	PT14-2	UNKNOWN	SYBR	None				28.2026	28.1024	0.0885							false	0.9047	true	3	21	1		N	N
A12	CV20G1_34	PT14-2	UNKNOWN	SYBR	None				28.0697	28.1024	0.0885							false	0.9047	true	3	21	1		N	N
B1	CV20G1_35	PT14-2	UNKNOWN	SYBR	None				28.0217	27.9736	0.0423							false	0.9047	true	3	21	1		N	N
B2	CV20G1_35	PT14-2	UNKNOWN	SYBR	None				27.957	27.9736	0.0423							false	0.9047	true	3	21	1		N	N
B3	CV20G1_35	PT14-2	UNKNOWN	SYBR	None				27.9421	27.9736	0.0423							false	0.9047	true	3	21	1		N	N
B4	CV20G1_36	PT14-2	UNKNOWN	SYBR	None				28.0965	28.1611	0.0571							false	0.9047	true	3	20	1		N	N
B5	CV20G1_36	PT14-2	UNKNOWN	SYBR	None				28.182	28.1611	0.0571							false	0.9047	true	3	21	1		N	N
B6	CV20G1_36	PT14-2	UNKNOWN	SYBR	None				28.2049	28.1611	0.0571							false	0.9047	true	3	21	1		N	N
B7	CV20G1_37	PT14-2	UNKNOWN	SYBR	None				27.992	27.9249	0.1559							false	0.9047	true	3	21	1		N	N
B8	CV20G1_37	PT14-2	UNKNOWN	SYBR	None				28.036	27.9249	0.1559							false	0.9047	true	3	21	1		N	N
B9	CV20G1_37	PT14-2	UNKNOWN	SYBR	None				27.7467	27.9249	0.1559							false	0.9047	true	3	20	1		N	N
B10	CV20G1_38	PT14-2	UNKNOWN	SYBR	None				27.0442	27.1014	0.0664							false	0.9047	true	3	19	1		N	N
B11	CV20G1_38	PT14-2	UNKNOWN	SYBR	None				27.086	27.1014	0.0664							false	0.9047	true	3	20	1		N	N
B12	CV20G1_38	PT14-2	UNKNOWN	SYBR	None				27.1742	27.1014	0.0664							false	0.9047	true	3	19	1		N	N
C1	CV20G1_39	PT14-2	UNKNOWN	SYBR	None				28.12	28.2515	0.1609							false	0.9047	true	3	21	1		N	N
C2	CV20G1_39	PT14-2	UNKNOWN	SYBR	None				28.4309	28.2515	0.1609							false	0.9047	true	3	21	1		N	N
C3	CV20G1_39	PT14-2	UNKNOWN	SYBR	None				28.2036	28.2515	0.1609							false	0.9047	true	3	20	1		N	N
C4	CV20G1_40	PT14-2	UNKNOWN	SYBR	None				26.9752	26.9376	0.0592							false	0.9047	true	3	19	1		N	N
C5	CV20G1_40	PT14-2	UNKNOWN	SYBR	None				26.8694	26.9376	0.0592							false	0.9047	true	3	20	1		N	N
C6	CV20G1_40	PT14-2	UNKNOWN	SYBR	None				26.9683	26.9376	0.0592							false	0.9047	true	3	20	1		N	N
C7	CV20G1_41	PT14-2	UNKNOWN	SYBR	None				26.2112	26.2021	0.0484							false	0.9047	true	3	19	1		N	N
C8	CV20G1_41	PT14-2	UNKNOWN	SYBR	None				26.1497	26.2021	0.0484							false	0.9047	true	3	19	1		N	N
C9	CV20G1_41	PT14-2	UNKNOWN	SYBR	None				26.2453	26.2021	0.0484							false	0.9047	true	3	19	1		N	N
C10	CV20G1_42	PT14-2	UNKNOWN	SYBR	None				26.6049	26.6455	0.1211							false	0.9047	true	3	19	1		N	N
C11	CV20G1_42	PT14-2	UNKNOWN	SYBR	None				26.7817	26.6455	0.1211							false	0.9047	true	3	19	1		N	N
C12	CV20G1_42	PT14-2	UNKNOWN	SYBR	None				26.5499	26.6455	0.1211							false	0.9047	true	3	19	1		N	N
D1	CV20G1_43	PT14-2	UNKNOWN	SYBR	None				23.8767	23.9242	0.0522							false	0.9047	true	3	16	1		N	N
D2	CV20G1_43	PT14-2	UNKNOWN	SYBR	None				23.9801	23.9242	0.0522							false	0.9047	true	3	17	1		N	N
D3	CV20G1_43	PT14-2	UNKNOWN	SYBR	None				23.916	23.9242	0.0522							false	0.9047	true	3	17	1		N	N
D4	CV20G1_44	PT14-2	UNKNOWN	SYBR	None				24.7393	24.7307	0.0205							false	0.9047	true	3	18	1		N	N
D5	CV20G1_44	PT14-2	UNKNOWN	SYBR	None				24.7072	24.7307	0.0205							false	0.9047	true	3	17	1		N	N
D6	CV20G1_44	PT14-2	UNKNOWN	SYBR	None				24.7455	24.7307	0.0205							false	0.9047	true	3	17	1		N	N
D7	CV20G1_45	PT14-2	UNKNOWN	SYBR	None				26.855	26.8068	0.1005							false	0.9047	true	3	20	1		N	N
D8	CV20G1_45	PT14-2	UNKNOWN	SYBR	None				26.6912	26.8068	0.1005							false	0.9047	true	3	19	1		N	N
D9	CV20G1_45	PT14-2	UNKNOWN	SYBR	None				26.8741	26.8068	0.1005							false	0.9047	true	3	20	1		N	N
D10	CV20G1_46	PT14-2	UNKNOWN	SYBR	None				20.3884	19.8596	0.4582							false	0.9047	true	3	13	1		N	N
D11	CV20G1_46	PT14-2	UNKNOWN	SYBR	None				19.6085	19.8596	0.4582							false	0.9047	true	3	12	1		Y	N
D12	CV20G1_46	PT14-2	UNKNOWN	SYBR	None				19.5818	19.8596	0.4582							false	0.9047	true	3	12	1		Y	Y
E1	CV20G1_47	PT14-2	UNKNOWN	SYBR	None				18.1447	18.2701	0.1438							false	0.9047	true	3	11	1		Y	N
E2	CV20G1_47	PT14-2	UNKNOWN	SYBR	None				18.2384	18.2701	0.1438							false	0.9047	true	3	11	1		Y	N
E3	CV20G1_47	PT14-2	UNKNOWN	SYBR	None				18.4271	18.2701	0.1438							false	0.9047	true	3	11	1		Y	N
E4	CV20G1_48	PT14-2	UNKNOWN	SYBR	None				24.4332	24.516	0.0718							false	0.9047	true	3	17	1		N	N
E5	CV20G1_48	PT14-2	UNKNOWN	SYBR	None				24.5525	24.516	0.0718							false	0.9047	true	3	17	1		N	N
E6	CV20G1_48	PT14-2	UNKNOWN	SYBR	None				24.5621	24.516	0.0718							false	0.9047	true	3	17	1		N	N
E7	CV20G1_49	PT14-2	UNKNOWN	SYBR	None				23.6044	23.6141	0.0403							false	0.9047	true	3	16	1		N	N
E8	CV20G1_49	PT14-2	UNKNOWN	SYBR	None				23.5796	23.6141	0.0403							false	0.9047	true	3	16	1		N	N
E9	CV20G1_49	PT14-2	UNKNOWN	SYBR	None				23.6583	23.6141	0.0403							false	0.9047	true	3	16	1		N	N
E10	CV20G1_50	PT14-2	UNKNOWN	SYBR	None				23.0266	23.1177	0.0882							false	0.9047	true	3	16	1		N	N
E11	CV20G1_50	PT14-2	UNKNOWN	SYBR	None				23.124	23.1177	0.0882							false	0.9047	true	3	16	1		N	N
E12	CV20G1_50	PT14-2	UNKNOWN	SYBR	None				23.2026	23.1177	0.0882							false	0.9047	true	3	15	1		N	N
F1	CV20G1_51	PT14-2	UNKNOWN	SYBR	None				18.6517	18.6254	0.0261							false	0.9047	true	3	11	1		N	N
F2	CV20G1_51	PT14-2	UNKNOWN	SYBR	None				18.5994	18.6254	0.0261							false	0.9047	true	3	11	1		N	N
F3	CV20G1_51	PT14-2	UNKNOWN	SYBR	None				18.625	18.6254	0.0261							false	0.9047	true	3	11	1		N	N
F4	CV20G1_52	PT14-2	UNKNOWN	SYBR	None				18.7991	18.8077	0.0156							false	0.9047	true	3	11	1		N	N
F5	CV20G1_52	PT14-2	UNKNOWN	SYBR	None				18.7983	18.8077	0.0156							false	0.9047	true	3	11	1		N	N
F6	CV20G1_52	PT14-2	UNKNOWN	SYBR	None				18.8257	18.8077	0.0156							false	0.9047	true	3	11	1		N	N
F7	CV20G1_53	PT14-2	UNKNOWN	SYBR	None				18.4069	18.4351	0.0317							false	0.9047	true	3	11	1		N	N
F8	CV20G1_53	PT14-2	UNKNOWN	SYBR	None				18.4292	18.4351	0.0317							false	0.9047	true	3	11	1		Y	N
F9	CV20G1_53	PT14-2	UNKNOWN	SYBR	None				18.4694	18.4351	0.0317							false	0.9047	true	3	11	1		N	N
F10	CV20G1_54	PT14-2	UNKNOWN	SYBR	None				17.2876	17.3322	0.0561							false	0.9047	true	3	10	1		N	N
F11	CV20G1_54	PT14-2	UNKNOWN	SYBR	None				17.3137	17.3322	0.0561							false	0.9047	true	3	9	1		N	N
F12	CV20G1_54	PT14-2	UNKNOWN	SYBR	None				17.3952	17.3322	0.0561							false	0.9047	true	3	10	1		N	N
G1	CV20G1_55	PT14-2	UNKNOWN	SYBR	None				17.5868	17.5947	0.0294							false	0.9047	true	3	10	1		N	N
G2	CV20G1_55	PT14-2	UNKNOWN	SYBR	None				17.5701	17.5947	0.0294							false	0.9047	true	3	10	1		N	N
G3	CV20G1_55	PT14-2	UNKNOWN	SYBR	None				17.6272	17.5947	0.0294							false	0.9047	true	3	10	1		N	N
G4	CV20G1_56	PT14-2	UNKNOWN	SYBR	None				27.1012	27.0338	0.0587							false	0.9047	true	3	20	1		N	N
G5	CV20G1_56	PT14-2	UNKNOWN	SYBR	None				27.0063	27.0338	0.0587							false	0.9047	true	3	20	1		N	N
G6	CV20G1_56	PT14-2	UNKNOWN	SYBR	None				26.9938	27.0338	0.0587							false	0.9047	true	3	19	1		N	N
G10	CV20G1_58	PT14-2	UNKNOWN	SYBR	None				28.5399	28.4449	0.1192							false	0.9047	true	3	21	1		N	N
G11	CV20G1_58	PT14-2	UNKNOWN	SYBR	None				28.3112	28.4449	0.1192							false	0.9047	true	3	21	1		N	N
G12	CV20G1_58	PT14-2	UNKNOWN	SYBR	None				28.4837	28.4449	0.1192							false	0.9047	true	3	21	1		N	N
H1	CV20G1_59	PT14-2	UNKNOWN	SYBR	None				25.3158	25.3372	0.029							false	0.9047	true	3	18	1		N	N
H2	CV20G1_59	PT14-2	UNKNOWN	SYBR	None				25.3257	25.3372	0.029							false	0.9047	true	3	18	1		N	N
H3	CV20G1_59	PT14-2	UNKNOWN	SYBR	None				25.3702	25.3372	0.029							false	0.9047	true	3	18	1		N	N
H4	CV20G1_60	PT14-2	UNKNOWN	SYBR	None				24.9606	24.9423	0.0325							false	0.9047	true	3	17	1		N	N
H5	CV20G1_60	PT14-2	UNKNOWN	SYBR	None				24.9047	24.9423	0.0325							false	0.9047	true	3	17	1		N	N
H6	CV20G1_60	PT14-2	UNKNOWN	SYBR	None				24.9615	24.9423	0.0325							false	0.9047	true	3	17	1		N	N

Analysis Type = Singleplex
Endogenous Control = PT14-2
RQ Min/Max Confidence Level = 95.0
Reference Sample = CV20G1_31
