# Supplementary material for: Dating Pupae of the Blow Fly Calliphora vicina Robineau–Desvoidy 1830 (Diptera: Calliphoridae) for Post Mortem Interval—Estimation: Validation of Molecular Age Markers
Source: Genes (Basel). 2018 Mar 9;9(3):153. doi: 10.3390/genes9030153 (PMC5867874; doi:10.3390/genes9030153)
Supplement: Supplementary file 1 [file genes-09-00153-s001.zip › S2/CV20/PT15-1_CV20G1_1-6_RUNdata.txt]

* Block Type = 96well
* Chemistry = SYBR_GREEN
* Experiment File Name = D:\RMIF_Doktorarbeit_BZ\Ergebnisse\MACE\OneStepRTqPCR\CV20G1_MACEMarker\PT15-1_CV20G1_1-6_run.eds
* Experiment Run End Time = Not Started
* Instrument Type = steponeplus
* Passive Reference = ROX

[Results]
Well	Sample Name	Target Name	Task	Reporter	Quencher	RQ	RQ Min	RQ Max	Cт	Cт Mean	Cт SD	ΔCт	ΔCт Mean	ΔCт SE	HK Control ΔCт Mean	HK Control ΔCт SE	ΔΔCт	Automatic Ct Threshold	Ct Threshold	Automatic Baseline	Baseline Start	Baseline End	Efficiency	Comments
A1	CV20G1_01	PT15-1	UNKNOWN	SYBR	None				27.1059	27.0399	0.059							false	0.9162	true	3	19	1	
A2	CV20G1_01	PT15-1	UNKNOWN	SYBR	None				27.0218	27.0399	0.059							false	0.9162	true	3	19	1	
A3	CV20G1_01	PT15-1	UNKNOWN	SYBR	None				26.9921	27.0399	0.059							false	0.9162	true	3	19	1	
A4	CV20G1_02	PT15-1	UNKNOWN	SYBR	None				27.2099	27.2639	0.0517							false	0.9162	true	3	18	1	
A5	CV20G1_02	PT15-1	UNKNOWN	SYBR	None				27.269	27.2639	0.0517							false	0.9162	true	3	19	1	
A6	CV20G1_02	PT15-1	UNKNOWN	SYBR	None				27.3128	27.2639	0.0517							false	0.9162	true	3	20	1	
A7	CV20G1_03	PT15-1	UNKNOWN	SYBR	None				26.8022	26.8154	0.0658							false	0.9162	true	3	17	1	
A8	CV20G1_03	PT15-1	UNKNOWN	SYBR	None				26.8867	26.8154	0.0658							false	0.9162	true	3	19	1	
A9	CV20G1_03	PT15-1	UNKNOWN	SYBR	None				26.7572	26.8154	0.0658							false	0.9162	true	3	16	1	
A10	CV20G1_04	PT15-1	UNKNOWN	SYBR	None				27.0557	27.0044	0.0736							false	0.9162	true	3	18	1	
A11	CV20G1_04	PT15-1	UNKNOWN	SYBR	None				26.9201	27.0044	0.0736							false	0.9162	true	3	19	1	
A12	CV20G1_04	PT15-1	UNKNOWN	SYBR	None				27.0374	27.0044	0.0736							false	0.9162	true	3	19	1	
B1	CV20G1_05	PT15-1	UNKNOWN	SYBR	None				27.3859	27.3373	0.1117							false	0.9162	true	3	20	1	
B2	CV20G1_05	PT15-1	UNKNOWN	SYBR	None				27.4165	27.3373	0.1117							false	0.9162	true	3	19	1	
B3	CV20G1_05	PT15-1	UNKNOWN	SYBR	None				27.2096	27.3373	0.1117							false	0.9162	true	3	18	1	
B4	CV20G1_06	PT15-1	UNKNOWN	SYBR	None				18.8773	18.8239	0.0489							false	0.9162	true	3	11	1	
B5	CV20G1_06	PT15-1	UNKNOWN	SYBR	None				18.8132	18.8239	0.0489							false	0.9162	true	3	11	1	
B6	CV20G1_06	PT15-1	UNKNOWN	SYBR	None				18.7812	18.8239	0.0489							false	0.9162	true	3	11	1	
B10	CV20G1_08	PT15-1	UNKNOWN	SYBR	None				19.074	18.9816	0.0803							false	0.9162	true	3	12	1	
B11	CV20G1_08	PT15-1	UNKNOWN	SYBR	None				18.9405	18.9816	0.0803							false	0.9162	true	3	12	1	
B12	CV20G1_08	PT15-1	UNKNOWN	SYBR	None				18.9302	18.9816	0.0803							false	0.9162	true	3	12	1	
C1	CV20G1_09	PT15-1	UNKNOWN	SYBR	None				19.4605	19.3468	0.1064							false	0.9162	true	3	12	1	
C2	CV20G1_09	PT15-1	UNKNOWN	SYBR	None				19.2497	19.3468	0.1064							false	0.9162	true	3	12	1	
C3	CV20G1_09	PT15-1	UNKNOWN	SYBR	None				19.3302	19.3468	0.1064							false	0.9162	true	3	11	1	
C7	CV20G1_11	PT15-1	UNKNOWN	SYBR	None				20.3459	20.4015	0.0488							false	0.9162	true	3	13	1	
C8	CV20G1_11	PT15-1	UNKNOWN	SYBR	None				20.4366	20.4015	0.0488							false	0.9162	true	3	12	1	
C9	CV20G1_11	PT15-1	UNKNOWN	SYBR	None				20.4222	20.4015	0.0488							false	0.9162	true	3	13	1	
C10	CV20G1_12	PT15-1	UNKNOWN	SYBR	None				18.9957	19.0354	0.0677							false	0.9162	true	3	11	1	
C11	CV20G1_12	PT15-1	UNKNOWN	SYBR	None				19.1136	19.0354	0.0677							false	0.9162	true	3	12	1	
C12	CV20G1_12	PT15-1	UNKNOWN	SYBR	None				18.997	19.0354	0.0677							false	0.9162	true	3	11	1	
D1	CV20G1_13	PT15-1	UNKNOWN	SYBR	None				20.6771	20.6237	0.0471							false	0.9162	true	3	12	1	
D2	CV20G1_13	PT15-1	UNKNOWN	SYBR	None				20.5883	20.6237	0.0471							false	0.9162	true	3	13	1	
D3	CV20G1_13	PT15-1	UNKNOWN	SYBR	None				20.6058	20.6237	0.0471							false	0.9162	true	3	13	1	
D4	CV20G1_14	PT15-1	UNKNOWN	SYBR	None				20.3847	20.338	0.0422							false	0.9162	true	3	13	1	
D5	CV20G1_14	PT15-1	UNKNOWN	SYBR	None				20.3028	20.338	0.0422							false	0.9162	true	3	12	1	
D6	CV20G1_14	PT15-1	UNKNOWN	SYBR	None				20.3265	20.338	0.0422							false	0.9162	true	3	13	1	
D7	CV20G1_15	PT15-1	UNKNOWN	SYBR	None				20.3947	20.3854	0.0223							false	0.9162	true	3	13	1	
D8	CV20G1_15	PT15-1	UNKNOWN	SYBR	None				20.4016	20.3854	0.0223							false	0.9162	true	3	13	1	
D9	CV20G1_15	PT15-1	UNKNOWN	SYBR	None				20.36	20.3854	0.0223							false	0.9162	true	3	13	1	
D10	CV20G1_16	PT15-1	UNKNOWN	SYBR	None				22.1542	22.107	0.0411							false	0.9162	true	3	15	1	
D11	CV20G1_16	PT15-1	UNKNOWN	SYBR	None				22.079	22.107	0.0411							false	0.9162	true	3	14	1	
D12	CV20G1_16	PT15-1	UNKNOWN	SYBR	None				22.0878	22.107	0.0411							false	0.9162	true	3	14	1	
E1	CV20G1_17	PT15-1	UNKNOWN	SYBR	None				22.6927	22.7375	0.039							false	0.9162	true	3	13	1	
E2	CV20G1_17	PT15-1	UNKNOWN	SYBR	None				22.7567	22.7375	0.039							false	0.9162	true	3	16	1	
E3	CV20G1_17	PT15-1	UNKNOWN	SYBR	None				22.7632	22.7375	0.039							false	0.9162	true	3	15	1	
E4	CV20G1_18	PT15-1	UNKNOWN	SYBR	None				21.7461	21.7204	0.0465							false	0.9162	true	3	15	1	
E5	CV20G1_18	PT15-1	UNKNOWN	SYBR	None				21.7484	21.7204	0.0465							false	0.9162	true	3	14	1	
E6	CV20G1_18	PT15-1	UNKNOWN	SYBR	None				21.6667	21.7204	0.0465							false	0.9162	true	3	14	1	
E7	CV20G1_19	PT15-1	UNKNOWN	SYBR	None				21.9448	21.9496	0.0111							false	0.9162	true	3	15	1	
E8	CV20G1_19	PT15-1	UNKNOWN	SYBR	None				21.9417	21.9496	0.0111							false	0.9162	true	3	14	1	
E9	CV20G1_19	PT15-1	UNKNOWN	SYBR	None				21.9622	21.9496	0.0111							false	0.9162	true	3	15	1	
E10	CV20G1_20	PT15-1	UNKNOWN	SYBR	None				22.329	22.3493	0.037							false	0.9162	true	3	14	1	
E11	CV20G1_20	PT15-1	UNKNOWN	SYBR	None				22.3269	22.3493	0.037							false	0.9162	true	3	15	1	
E12	CV20G1_20	PT15-1	UNKNOWN	SYBR	None				22.392	22.3493	0.037							false	0.9162	true	3	15	1	
F1	CV20G1_21	PT15-1	UNKNOWN	SYBR	None				24.5656	24.5905	0.0515							false	0.9162	true	3	17	1	
F2	CV20G1_21	PT15-1	UNKNOWN	SYBR	None				24.6498	24.5905	0.0515							false	0.9162	true	3	17	1	
F3	CV20G1_21	PT15-1	UNKNOWN	SYBR	None				24.5561	24.5905	0.0515							false	0.9162	true	3	17	1	
F4	CV20G1_22	PT15-1	UNKNOWN	SYBR	None				24.5425	24.5104	0.0278							false	0.9162	true	3	17	1	
F5	CV20G1_22	PT15-1	UNKNOWN	SYBR	None				24.4953	24.5104	0.0278							false	0.9162	true	3	17	1	
F6	CV20G1_22	PT15-1	UNKNOWN	SYBR	None				24.4934	24.5104	0.0278							false	0.9162	true	3	17	1	
F7	CV20G1_23	PT15-1	UNKNOWN	SYBR	None				26.0372	26.0617	0.0695							false	0.9162	true	3	18	1	
F8	CV20G1_23	PT15-1	UNKNOWN	SYBR	None				26.0077	26.0617	0.0695							false	0.9162	true	3	19	1	
F9	CV20G1_23	PT15-1	UNKNOWN	SYBR	None				26.1402	26.0617	0.0695							false	0.9162	true	3	19	1	
F10	CV20G1_24	PT15-1	UNKNOWN	SYBR	None				24.7022	24.6759	0.0573							false	0.9162	true	3	17	1	
F11	CV20G1_24	PT15-1	UNKNOWN	SYBR	None				24.6101	24.6759	0.0573							false	0.9162	true	3	17	1	
F12	CV20G1_24	PT15-1	UNKNOWN	SYBR	None				24.7153	24.6759	0.0573							false	0.9162	true	3	17	1	
G1	CV20G1_25	PT15-1	UNKNOWN	SYBR	None				24.2771	24.2996	0.0238							false	0.9162	true	3	17	1	
G2	CV20G1_25	PT15-1	UNKNOWN	SYBR	None				24.3246	24.2996	0.0238							false	0.9162	true	3	17	1	
G3	CV20G1_25	PT15-1	UNKNOWN	SYBR	None				24.2972	24.2996	0.0238							false	0.9162	true	3	17	1	
G4	CV20G1_26	PT15-1	UNKNOWN	SYBR	None				25.4214	25.4317	0.0096							false	0.9162	true	3	18	1	
G5	CV20G1_26	PT15-1	UNKNOWN	SYBR	None				25.4331	25.4317	0.0096							false	0.9162	true	3	18	1	
G6	CV20G1_26	PT15-1	UNKNOWN	SYBR	None				25.4404	25.4317	0.0096							false	0.9162	true	3	18	1	
G7	CV20G1_27	PT15-1	UNKNOWN	SYBR	None				24.501	24.5173	0.0437							false	0.9162	true	3	17	1	
G8	CV20G1_27	PT15-1	UNKNOWN	SYBR	None				24.4841	24.5173	0.0437							false	0.9162	true	3	17	1	
G9	CV20G1_27	PT15-1	UNKNOWN	SYBR	None				24.5667	24.5173	0.0437							false	0.9162	true	3	17	1	
G10	CV20G1_28	PT15-1	UNKNOWN	SYBR	None				24.944	24.9795	0.0905							false	0.9162	true	3	18	1	
G11	CV20G1_28	PT15-1	UNKNOWN	SYBR	None				24.9122	24.9795	0.0905							false	0.9162	true	3	17	1	
G12	CV20G1_28	PT15-1	UNKNOWN	SYBR	None				25.0824	24.9795	0.0905							false	0.9162	true	3	18	1	
H1	CV20G1_29	PT15-1	UNKNOWN	SYBR	None				24.6094	24.5316	0.0937							false	0.9162	true	3	17	1	
H2	CV20G1_29	PT15-1	UNKNOWN	SYBR	None				24.5577	24.5316	0.0937							false	0.9162	true	3	17	1	
H3	CV20G1_29	PT15-1	UNKNOWN	SYBR	None				24.4276	24.5316	0.0937							false	0.9162	true	3	17	1	
H4	CV20G1_30	PT15-1	UNKNOWN	SYBR	None				25.0884	25.0389	0.0429							false	0.9162	true	3	17	1	
H5	CV20G1_30	PT15-1	UNKNOWN	SYBR	None				25.0165	25.0389	0.0429							false	0.9162	true	3	16	1	
H6	CV20G1_30	PT15-1	UNKNOWN	SYBR	None				25.0118	25.0389	0.0429							false	0.9162	true	3	16	1	

Analysis Type = Singleplex
Endogenous Control = PT15-1
RQ Min/Max Confidence Level = 95.0
Reference Sample = CV20G1_01
