# Supplementary material for: Dating Pupae of the Blow Fly Calliphora vicina Robineau–Desvoidy 1830 (Diptera: Calliphoridae) for Post Mortem Interval—Estimation: Validation of Molecular Age Markers
Source: Genes (Basel). 2018 Mar 9;9(3):153. doi: 10.3390/genes9030153 (PMC5867874; doi:10.3390/genes9030153)
Supplement: Supplementary file 1 [file genes-09-00153-s001.zip › S2/CV20/PT15-1_CV20G1_7-12_RUNdata.txt]

* Block Type = 96well
* Chemistry = SYBR_GREEN
* Experiment File Name = D:\RMIF_Doktorarbeit_BZ\Ergebnisse\MACE\OneStepRTqPCR\CV20G1_MACEMarker\PT15-1_CV20G1_7-12_run.eds
* Experiment Run End Time = Not Started
* Instrument Type = steponeplus
* Passive Reference = ROX

[Results]
Well	Sample Name	Target Name	Task	Reporter	Quencher	RQ	RQ Min	RQ Max	Cт	Cт Mean	Cт SD	ΔCт	ΔCт Mean	ΔCт SE	HK Control ΔCт Mean	HK Control ΔCт SE	ΔΔCт	Automatic Ct Threshold	Ct Threshold	Automatic Baseline	Baseline Start	Baseline End	Efficiency	Comments
A1	CV20G1_31	PT15-1	UNKNOWN	SYBR	None				25.7893	25.5848	0.1853							false	0.9162	true	3	18	1	
A2	CV20G1_31	PT15-1	UNKNOWN	SYBR	None				25.5367	25.5848	0.1853							false	0.9162	true	3	18	1	
A3	CV20G1_31	PT15-1	UNKNOWN	SYBR	None				25.4282	25.5848	0.1853							false	0.9162	true	3	18	1	
A4	CV20G1_32	PT15-1	UNKNOWN	SYBR	None				25.5095	25.4432	0.0576							false	0.9162	true	3	18	1	
A5	CV20G1_32	PT15-1	UNKNOWN	SYBR	None				25.4062	25.4432	0.0576							false	0.9162	true	3	18	1	
A6	CV20G1_32	PT15-1	UNKNOWN	SYBR	None				25.414	25.4432	0.0576							false	0.9162	true	3	14	1	
A7	CV20G1_33	PT15-1	UNKNOWN	SYBR	None				26.8525	26.8091	0.053							false	0.9162	true	3	18	1	
A8	CV20G1_33	PT15-1	UNKNOWN	SYBR	None				26.8248	26.8091	0.053							false	0.9162	true	3	19	1	
A9	CV20G1_33	PT15-1	UNKNOWN	SYBR	None				26.75	26.8091	0.053							false	0.9162	true	3	19	1	
A10	CV20G1_34	PT15-1	UNKNOWN	SYBR	None				26.831	26.7824	0.0574							false	0.9162	true	3	19	1	
A11	CV20G1_34	PT15-1	UNKNOWN	SYBR	None				26.7971	26.7824	0.0574							false	0.9162	true	3	19	1	
A12	CV20G1_34	PT15-1	UNKNOWN	SYBR	None				26.7192	26.7824	0.0574							false	0.9162	true	3	19	1	
B1	CV20G1_35	PT15-1	UNKNOWN	SYBR	None				26.2311	26.0992	0.1416							false	0.9162	true	3	19	1	
B2	CV20G1_35	PT15-1	UNKNOWN	SYBR	None				26.1168	26.0992	0.1416							false	0.9162	true	3	19	1	
B3	CV20G1_35	PT15-1	UNKNOWN	SYBR	None				25.9495	26.0992	0.1416							false	0.9162	true	3	18	1	
B4	CV20G1_36	PT15-1	UNKNOWN	SYBR	None				24.5685	24.472	0.3469							false	0.9162	true	3	17	1	
B5	CV20G1_36	PT15-1	UNKNOWN	SYBR	None				24.7604	24.472	0.3469							false	0.9162	true	3	17	1	
B6	CV20G1_36	PT15-1	UNKNOWN	SYBR	None				24.0871	24.472	0.3469							false	0.9162	true	3	16	1	
B7	CV20G1_37	PT15-1	UNKNOWN	SYBR	None				24.2626	24.2745	0.3039							false	0.9162	true	3	17	1	
B8	CV20G1_37	PT15-1	UNKNOWN	SYBR	None				24.5842	24.2745	0.3039							false	0.9162	true	3	17	1	
B9	CV20G1_37	PT15-1	UNKNOWN	SYBR	None				23.9768	24.2745	0.3039							false	0.9162	true	3	16	1	
B10	CV20G1_38	PT15-1	UNKNOWN	SYBR	None				24.6901	24.7604	0.0767							false	0.9162	true	3	17	1	
B11	CV20G1_38	PT15-1	UNKNOWN	SYBR	None				24.7489	24.7604	0.0767							false	0.9162	true	3	17	1	
B12	CV20G1_38	PT15-1	UNKNOWN	SYBR	None				24.8421	24.7604	0.0767							false	0.9162	true	3	17	1	
C1	CV20G1_39	PT15-1	UNKNOWN	SYBR	None				24.9064	24.85	0.0492							false	0.9162	true	3	17	1	
C2	CV20G1_39	PT15-1	UNKNOWN	SYBR	None				24.8282	24.85	0.0492							false	0.9162	true	3	17	1	
C3	CV20G1_39	PT15-1	UNKNOWN	SYBR	None				24.8154	24.85	0.0492							false	0.9162	true	3	17	1	
C4	CV20G1_40	PT15-1	UNKNOWN	SYBR	None				24.1916	23.8902	0.27							false	0.9162	true	3	17	1	
C5	CV20G1_40	PT15-1	UNKNOWN	SYBR	None				23.6703	23.8902	0.27							false	0.9162	true	3	16	1	
C6	CV20G1_40	PT15-1	UNKNOWN	SYBR	None				23.8088	23.8902	0.27							false	0.9162	true	3	16	1	
C7	CV20G1_41	PT15-1	UNKNOWN	SYBR	None				23.3478	23.3243	0.1193							false	0.9162	true	3	15	1	
C8	CV20G1_41	PT15-1	UNKNOWN	SYBR	None				23.4301	23.3243	0.1193							false	0.9162	true	3	16	1	
C9	CV20G1_41	PT15-1	UNKNOWN	SYBR	None				23.195	23.3243	0.1193							false	0.9162	true	3	16	1	
C10	CV20G1_42	PT15-1	UNKNOWN	SYBR	None				22.2248	22.4174	0.1701							false	0.9162	true	3	14	1	
C11	CV20G1_42	PT15-1	UNKNOWN	SYBR	None				22.547	22.4174	0.1701							false	0.9162	true	3	15	1	
C12	CV20G1_42	PT15-1	UNKNOWN	SYBR	None				22.4805	22.4174	0.1701							false	0.9162	true	3	15	1	
D1	CV20G1_43	PT15-1	UNKNOWN	SYBR	None				21.9079	21.5496	0.3416							false	0.9162	true	3	14	1	
D2	CV20G1_43	PT15-1	UNKNOWN	SYBR	None				21.5132	21.5496	0.3416							false	0.9162	true	3	14	1	
D3	CV20G1_43	PT15-1	UNKNOWN	SYBR	None				21.2277	21.5496	0.3416							false	0.9162	true	3	13	1	
D4	CV20G1_44	PT15-1	UNKNOWN	SYBR	None				21.1925	21.0713	0.1316							false	0.9162	true	3	13	1	
D5	CV20G1_44	PT15-1	UNKNOWN	SYBR	None				21.09	21.0713	0.1316							false	0.9162	true	3	13	1	
D6	CV20G1_44	PT15-1	UNKNOWN	SYBR	None				20.9312	21.0713	0.1316							false	0.9162	true	3	13	1	
D7	CV20G1_45	PT15-1	UNKNOWN	SYBR	None				22.8485	22.8065	0.0724							false	0.9162	true	3	15	1	
D8	CV20G1_45	PT15-1	UNKNOWN	SYBR	None				22.848	22.8065	0.0724							false	0.9162	true	3	15	1	
D9	CV20G1_45	PT15-1	UNKNOWN	SYBR	None				22.7229	22.8065	0.0724							false	0.9162	true	3	15	1	
D10	CV20G1_46	PT15-1	UNKNOWN	SYBR	None				20.9174	20.8671	0.1321							false	0.9162	true	3	13	1	
D11	CV20G1_46	PT15-1	UNKNOWN	SYBR	None				20.9666	20.8671	0.1321							false	0.9162	true	3	13	1	
D12	CV20G1_46	PT15-1	UNKNOWN	SYBR	None				20.7173	20.8671	0.1321							false	0.9162	true	3	13	1	
E1	CV20G1_47	PT15-1	UNKNOWN	SYBR	None				20.1124	20.2363	0.1331							false	0.9162	true	3	13	1	
E2	CV20G1_47	PT15-1	UNKNOWN	SYBR	None				20.3771	20.2363	0.1331							false	0.9162	true	3	13	1	
E3	CV20G1_47	PT15-1	UNKNOWN	SYBR	None				20.2193	20.2363	0.1331							false	0.9162	true	3	13	1	
E4	CV20G1_48	PT15-1	UNKNOWN	SYBR	None				22.0249	21.8496	0.2882							false	0.9162	true	3	14	1	
E5	CV20G1_48	PT15-1	UNKNOWN	SYBR	None				21.517	21.8496	0.2882							false	0.9162	true	3	14	1	
E6	CV20G1_48	PT15-1	UNKNOWN	SYBR	None				22.0069	21.8496	0.2882							false	0.9162	true	3	14	1	
E7	CV20G1_49	PT15-1	UNKNOWN	SYBR	None				22.9441	22.816	0.1676							false	0.9162	true	3	16	1	
E8	CV20G1_49	PT15-1	UNKNOWN	SYBR	None				22.6264	22.816	0.1676							false	0.9162	true	3	15	1	
E9	CV20G1_49	PT15-1	UNKNOWN	SYBR	None				22.8776	22.816	0.1676							false	0.9162	true	3	16	1	
E10	CV20G1_50	PT15-1	UNKNOWN	SYBR	None				22.0554	21.9374	0.1516							false	0.9162	true	3	14	1	
E11	CV20G1_50	PT15-1	UNKNOWN	SYBR	None				21.9904	21.9374	0.1516							false	0.9162	true	3	14	1	
E12	CV20G1_50	PT15-1	UNKNOWN	SYBR	None				21.7665	21.9374	0.1516							false	0.9162	true	3	14	1	
F1	CV20G1_51	PT15-1	UNKNOWN	SYBR	None				21.848	21.6317	0.1896							false	0.9162	true	3	14	1	
F2	CV20G1_51	PT15-1	UNKNOWN	SYBR	None				21.4945	21.6317	0.1896							false	0.9162	true	3	14	1	
F3	CV20G1_51	PT15-1	UNKNOWN	SYBR	None				21.5525	21.6317	0.1896							false	0.9162	true	3	14	1	
F4	CV20G1_52	PT15-1	UNKNOWN	SYBR	None				18.6852	18.7471	0.1078							false	0.9162	true	3	11	1	
F5	CV20G1_52	PT15-1	UNKNOWN	SYBR	None				18.8717	18.7471	0.1078							false	0.9162	true	3	11	1	
F6	CV20G1_52	PT15-1	UNKNOWN	SYBR	None				18.6846	18.7471	0.1078							false	0.9162	true	3	11	1	
F7	CV20G1_53	PT15-1	UNKNOWN	SYBR	None				20.7324	20.7188	0.0458							false	0.9162	true	3	13	1	
F8	CV20G1_53	PT15-1	UNKNOWN	SYBR	None				20.6677	20.7188	0.0458							false	0.9162	true	3	13	1	
F9	CV20G1_53	PT15-1	UNKNOWN	SYBR	None				20.7563	20.7188	0.0458							false	0.9162	true	3	13	1	
F10	CV20G1_54	PT15-1	UNKNOWN	SYBR	None				17.8852	17.8896	0.0123							false	0.9162	true	3	10	1	
F11	CV20G1_54	PT15-1	UNKNOWN	SYBR	None				17.8801	17.8896	0.0123							false	0.9162	true	3	10	1	
F12	CV20G1_54	PT15-1	UNKNOWN	SYBR	None				17.9035	17.8896	0.0123							false	0.9162	true	3	10	1	
G1	CV20G1_55	PT15-1	UNKNOWN	SYBR	None				18.9244	18.9081	0.0141							false	0.9162	true	3	11	1	
G2	CV20G1_55	PT15-1	UNKNOWN	SYBR	None				18.899	18.9081	0.0141							false	0.9162	true	3	11	1	
G3	CV20G1_55	PT15-1	UNKNOWN	SYBR	None				18.9008	18.9081	0.0141							false	0.9162	true	3	11	1	
G4	CV20G1_56	PT15-1	UNKNOWN	SYBR	None				16.2516	16.2644	0.0139							false	0.9162	true	3	9	1	
G5	CV20G1_56	PT15-1	UNKNOWN	SYBR	None				16.2792	16.2644	0.0139							false	0.9162	true	3	9	1	
G6	CV20G1_56	PT15-1	UNKNOWN	SYBR	None				16.2624	16.2644	0.0139							false	0.9162	true	3	9	1	
G7	CV20G1_57	PT15-1	UNKNOWN	SYBR	None				16.9238	16.9242	0.0049							false	0.9162	true	3	9	1	
G8	CV20G1_57	PT15-1	UNKNOWN	SYBR	None				16.9292	16.9242	0.0049							false	0.9162	true	3	9	1	
G9	CV20G1_57	PT15-1	UNKNOWN	SYBR	None				16.9194	16.9242	0.0049							false	0.9162	true	3	9	1	
H1	CV20G1_59	PT15-1	UNKNOWN	SYBR	None				15.201	15.1752	0.0293							false	0.9162	true	3	7	1	
H2	CV20G1_59	PT15-1	UNKNOWN	SYBR	None				15.1813	15.1752	0.0293							false	0.9162	true	3	8	1	
H3	CV20G1_59	PT15-1	UNKNOWN	SYBR	None				15.1433	15.1752	0.0293							false	0.9162	true	3	7	1	
H4	CV20G1_60	PT15-1	UNKNOWN	SYBR	None				15.24	15.2247	0.0168							false	0.9162	true	3	7	1	
H5	CV20G1_60	PT15-1	UNKNOWN	SYBR	None				15.2067	15.2247	0.0168							false	0.9162	true	3	7	1	
H6	CV20G1_60	PT15-1	UNKNOWN	SYBR	None				15.2273	15.2247	0.0168							false	0.9162	true	3	7	1	

Analysis Type = Singleplex
Endogenous Control = PT15-1
RQ Min/Max Confidence Level = 95.0
Reference Sample = CV20G1_31
