# Supplementary material for: Dating Pupae of the Blow Fly Calliphora vicina Robineau–Desvoidy 1830 (Diptera: Calliphoridae) for Post Mortem Interval—Estimation: Validation of Molecular Age Markers
Source: Genes (Basel). 2018 Mar 9;9(3):153. doi: 10.3390/genes9030153 (PMC5867874; doi:10.3390/genes9030153)
Supplement: Supplementary file 1 [file genes-09-00153-s001.zip › S2/CV20/PT15-2_CV20G1_1-6_RUNdata.txt]

* Block Type = 96well
* Chemistry = SYBR_GREEN
* Experiment File Name = D:\RMIF_Doktorarbeit_BZ\Ergebnisse\MACE\OneStepRTqPCR\CV20G1_MACEMarker\PT15-2_CV20G1_1-6_run.eds
* Experiment Run End Time = Not Started
* Instrument Type = steponeplus
* Passive Reference = ROX

[Results]
Well	Sample Name	Target Name	Task	Reporter	Quencher	RQ	RQ Min	RQ Max	Cт	Cт Mean	Cт SD	ΔCт	ΔCт Mean	ΔCт SE	HK Control ΔCт Mean	HK Control ΔCт SE	ΔΔCт	Automatic Ct Threshold	Ct Threshold	Automatic Baseline	Baseline Start	Baseline End	Efficiency	Comments
A1	CV20G1_01	PT15-2	UNKNOWN	SYBR	None				28.0467	28.0278	0.0729							false	1.109	true	3	20	1	
A2	CV20G1_01	PT15-2	UNKNOWN	SYBR	None				27.9474	28.0278	0.0729							false	1.109	true	3	20	1	
A3	CV20G1_01	PT15-2	UNKNOWN	SYBR	None				28.0895	28.0278	0.0729							false	1.109	true	3	21	1	
A4	CV20G1_02	PT15-2	UNKNOWN	SYBR	None				27.9218	27.9297	0.0184							false	1.109	true	3	19	1	
A5	CV20G1_02	PT15-2	UNKNOWN	SYBR	None				27.9508	27.9297	0.0184							false	1.109	true	3	20	1	
A6	CV20G1_02	PT15-2	UNKNOWN	SYBR	None				27.9166	27.9297	0.0184							false	1.109	true	3	20	1	
A7	CV20G1_03	PT15-2	UNKNOWN	SYBR	None				27.3209	27.4578	0.1537							false	1.109	true	3	19	1	
A8	CV20G1_03	PT15-2	UNKNOWN	SYBR	None				27.6241	27.4578	0.1537							false	1.109	true	3	20	1	
A9	CV20G1_03	PT15-2	UNKNOWN	SYBR	None				27.4286	27.4578	0.1537							false	1.109	true	3	18	1	
A10	CV20G1_04	PT15-2	UNKNOWN	SYBR	None				27.2728	27.4004	0.1281							false	1.109	true	3	19	1	
A11	CV20G1_04	PT15-2	UNKNOWN	SYBR	None				27.529	27.4004	0.1281							false	1.109	true	3	20	1	
A12	CV20G1_04	PT15-2	UNKNOWN	SYBR	None				27.3994	27.4004	0.1281							false	1.109	true	3	20	1	
B1	CV20G1_05	PT15-2	UNKNOWN	SYBR	None				27.9365	27.9407	0.0141							false	1.109	true	3	21	1	
B2	CV20G1_05	PT15-2	UNKNOWN	SYBR	None				27.9564	27.9407	0.0141							false	1.109	true	3	20	1	
B3	CV20G1_05	PT15-2	UNKNOWN	SYBR	None				27.9291	27.9407	0.0141							false	1.109	true	3	20	1	
B4	CV20G1_06	PT15-2	UNKNOWN	SYBR	None				18.2771	18.143	0.1199							false	1.109	true	3	10	1	
B5	CV20G1_06	PT15-2	UNKNOWN	SYBR	None				18.1057	18.143	0.1199							false	1.109	true	3	10	1	
B6	CV20G1_06	PT15-2	UNKNOWN	SYBR	None				18.0461	18.143	0.1199							false	1.109	true	3	10	1	
B10	CV20G1_08	PT15-2	UNKNOWN	SYBR	None				18.0536	18.0624	0.0185							false	1.109	true	3	10	1	
B11	CV20G1_08	PT15-2	UNKNOWN	SYBR	None				18.05	18.0624	0.0185							false	1.109	true	3	10	1	
B12	CV20G1_08	PT15-2	UNKNOWN	SYBR	None				18.0837	18.0624	0.0185							false	1.109	true	3	10	1	
C1	CV20G1_09	PT15-2	UNKNOWN	SYBR	None				18.5433	18.5886	0.0416							false	1.109	true	3	10	1	
C2	CV20G1_09	PT15-2	UNKNOWN	SYBR	None				18.5976	18.5886	0.0416							false	1.109	true	3	10	1	
C3	CV20G1_09	PT15-2	UNKNOWN	SYBR	None				18.625	18.5886	0.0416							false	1.109	true	3	11	1	
C7	CV20G1_11	PT15-2	UNKNOWN	SYBR	None				19.6634	19.6932	0.0644							false	1.109	true	3	11	1	
C8	CV20G1_11	PT15-2	UNKNOWN	SYBR	None				19.7671	19.6932	0.0644							false	1.109	true	3	12	1	
C9	CV20G1_11	PT15-2	UNKNOWN	SYBR	None				19.6491	19.6932	0.0644							false	1.109	true	3	11	1	
C10	CV20G1_12	PT15-2	UNKNOWN	SYBR	None				18.3328	18.3859	0.0842							false	1.109	true	3	10	1	
C11	CV20G1_12	PT15-2	UNKNOWN	SYBR	None				18.483	18.3859	0.0842							false	1.109	true	3	11	1	
C12	CV20G1_12	PT15-2	UNKNOWN	SYBR	None				18.3418	18.3859	0.0842							false	1.109	true	3	10	1	
D1	CV20G1_13	PT15-2	UNKNOWN	SYBR	None				19.6552	19.6782	0.0247							false	1.109	true	3	12	1	
D2	CV20G1_13	PT15-2	UNKNOWN	SYBR	None				19.7043	19.6782	0.0247							false	1.109	true	3	12	1	
D3	CV20G1_13	PT15-2	UNKNOWN	SYBR	None				19.675	19.6782	0.0247							false	1.109	true	3	12	1	
D4	CV20G1_14	PT15-2	UNKNOWN	SYBR	None				19.5462	19.5384	0.019							false	1.109	true	3	12	1	
D5	CV20G1_14	PT15-2	UNKNOWN	SYBR	None				19.5167	19.5384	0.019							false	1.109	true	3	12	1	
D6	CV20G1_14	PT15-2	UNKNOWN	SYBR	None				19.5522	19.5384	0.019							false	1.109	true	3	12	1	
D7	CV20G1_15	PT15-2	UNKNOWN	SYBR	None				19.7748	19.7715	0.046							false	1.109	true	3	11	1	
D8	CV20G1_15	PT15-2	UNKNOWN	SYBR	None				19.8158	19.7715	0.046							false	1.109	true	3	12	1	
D9	CV20G1_15	PT15-2	UNKNOWN	SYBR	None				19.7239	19.7715	0.046							false	1.109	true	3	11	1	
D10	CV20G1_16	PT15-2	UNKNOWN	SYBR	None				21.6741	21.6011	0.1012							false	1.109	true	3	13	1	
D11	CV20G1_16	PT15-2	UNKNOWN	SYBR	None				21.6436	21.6011	0.1012							false	1.109	true	3	13	1	
D12	CV20G1_16	PT15-2	UNKNOWN	SYBR	None				21.4855	21.6011	0.1012							false	1.109	true	3	14	1	
E1	CV20G1_17	PT15-2	UNKNOWN	SYBR	None				21.2237	21.2333	0.019							false	1.109	true	3	13	1	
E2	CV20G1_17	PT15-2	UNKNOWN	SYBR	None				21.221	21.2333	0.019							false	1.109	true	3	14	1	
E3	CV20G1_17	PT15-2	UNKNOWN	SYBR	None				21.2552	21.2333	0.019							false	1.109	true	3	13	1	
E4	CV20G1_18	PT15-2	UNKNOWN	SYBR	None				21.4011	21.343	0.0511							false	1.109	true	3	13	1	
E5	CV20G1_18	PT15-2	UNKNOWN	SYBR	None				21.322	21.343	0.0511							false	1.109	true	3	13	1	
E6	CV20G1_18	PT15-2	UNKNOWN	SYBR	None				21.3057	21.343	0.0511							false	1.109	true	3	13	1	
E7	CV20G1_19	PT15-2	UNKNOWN	SYBR	None				21.2239	21.2253	0.018							false	1.109	true	3	13	1	
E8	CV20G1_19	PT15-2	UNKNOWN	SYBR	None				21.2081	21.2253	0.018							false	1.109	true	3	13	1	
E9	CV20G1_19	PT15-2	UNKNOWN	SYBR	None				21.2439	21.2253	0.018							false	1.109	true	3	14	1	
E10	CV20G1_20	PT15-2	UNKNOWN	SYBR	None				22.0098	21.9983	0.0232							false	1.109	true	3	14	1	
E11	CV20G1_20	PT15-2	UNKNOWN	SYBR	None				22.0134	21.9983	0.0232							false	1.109	true	3	14	1	
E12	CV20G1_20	PT15-2	UNKNOWN	SYBR	None				21.9716	21.9983	0.0232							false	1.109	true	3	14	1	
F1	CV20G1_21	PT15-2	UNKNOWN	SYBR	None				23.1754	23.0701	0.0915							false	1.109	true	3	15	1	
F2	CV20G1_21	PT15-2	UNKNOWN	SYBR	None				23.0254	23.0701	0.0915							false	1.109	true	3	15	1	
F3	CV20G1_21	PT15-2	UNKNOWN	SYBR	None				23.0096	23.0701	0.0915							false	1.109	true	3	16	1	
F4	CV20G1_22	PT15-2	UNKNOWN	SYBR	None				23.1983	23.2967	0.1813							false	1.109	true	3	16	1	
F5	CV20G1_22	PT15-2	UNKNOWN	SYBR	None				23.506	23.2967	0.1813							false	1.109	true	3	16	1	
F6	CV20G1_22	PT15-2	UNKNOWN	SYBR	None				23.1859	23.2967	0.1813							false	1.109	true	3	15	1	
F7	CV20G1_23	PT15-2	UNKNOWN	SYBR	None				24.532	24.5755	0.0387							false	1.109	true	3	17	1	
F8	CV20G1_23	PT15-2	UNKNOWN	SYBR	None				24.5884	24.5755	0.0387							false	1.109	true	3	17	1	
F9	CV20G1_23	PT15-2	UNKNOWN	SYBR	None				24.6062	24.5755	0.0387							false	1.109	true	3	17	1	
F10	CV20G1_24	PT15-2	UNKNOWN	SYBR	None				22.5168	22.558	0.0772							false	1.109	true	3	15	1	
F11	CV20G1_24	PT15-2	UNKNOWN	SYBR	None				22.5102	22.558	0.0772							false	1.109	true	3	15	1	
F12	CV20G1_24	PT15-2	UNKNOWN	SYBR	None				22.647	22.558	0.0772							false	1.109	true	3	15	1	
G1	CV20G1_25	PT15-2	UNKNOWN	SYBR	None				23.7812	23.7911	0.0562							false	1.109	true	3	16	1	
G2	CV20G1_25	PT15-2	UNKNOWN	SYBR	None				23.7404	23.7911	0.0562							false	1.109	true	3	16	1	
G3	CV20G1_25	PT15-2	UNKNOWN	SYBR	None				23.8516	23.7911	0.0562							false	1.109	true	3	16	1	
G4	CV20G1_26	PT15-2	UNKNOWN	SYBR	None				24.2263	24.2329	0.0519							false	1.109	true	3	17	1	
G5	CV20G1_26	PT15-2	UNKNOWN	SYBR	None				24.2878	24.2329	0.0519							false	1.109	true	3	17	1	
G6	CV20G1_26	PT15-2	UNKNOWN	SYBR	None				24.1846	24.2329	0.0519							false	1.109	true	3	16	1	
G7	CV20G1_27	PT15-2	UNKNOWN	SYBR	None				23.5539	23.5698	0.0141							false	1.109	true	3	16	1	
G8	CV20G1_27	PT15-2	UNKNOWN	SYBR	None				23.5805	23.5698	0.0141							false	1.109	true	3	16	1	
G9	CV20G1_27	PT15-2	UNKNOWN	SYBR	None				23.575	23.5698	0.0141							false	1.109	true	3	16	1	
G10	CV20G1_28	PT15-2	UNKNOWN	SYBR	None				23.9477	23.9872	0.0485							false	1.109	true	3	16	1	
G11	CV20G1_28	PT15-2	UNKNOWN	SYBR	None				23.9725	23.9872	0.0485							false	1.109	true	3	17	1	
G12	CV20G1_28	PT15-2	UNKNOWN	SYBR	None				24.0414	23.9872	0.0485							false	1.109	true	3	17	1	
H1	CV20G1_29	PT15-2	UNKNOWN	SYBR	None				23.6296	23.6141	0.0159							false	1.109	true	3	16	1	
H2	CV20G1_29	PT15-2	UNKNOWN	SYBR	None				23.6149	23.6141	0.0159							false	1.109	true	3	16	1	
H3	CV20G1_29	PT15-2	UNKNOWN	SYBR	None				23.5978	23.6141	0.0159							false	1.109	true	3	16	1	
H4	CV20G1_30	PT15-2	UNKNOWN	SYBR	None				24.6627	24.6808	0.0161							false	1.109	true	3	17	1	
H5	CV20G1_30	PT15-2	UNKNOWN	SYBR	None				24.6934	24.6808	0.0161							false	1.109	true	3	17	1	
H6	CV20G1_30	PT15-2	UNKNOWN	SYBR	None				24.6865	24.6808	0.0161							false	1.109	true	3	17	1	

Analysis Type = Singleplex
Endogenous Control = PT15-2
RQ Min/Max Confidence Level = 95.0
Reference Sample = CV20G1_01
