# Supplementary material for: Dating Pupae of the Blow Fly Calliphora vicina Robineau–Desvoidy 1830 (Diptera: Calliphoridae) for Post Mortem Interval—Estimation: Validation of Molecular Age Markers
Source: Genes (Basel). 2018 Mar 9;9(3):153. doi: 10.3390/genes9030153 (PMC5867874; doi:10.3390/genes9030153)
Supplement: Supplementary file 1 [file genes-09-00153-s001.zip › S2/CV20/PT15-2_CV20G1_7-12_RUNdata.txt]

* Block Type = 96well
* Chemistry = SYBR_GREEN
* Experiment File Name = D:\RMIF_Doktorarbeit_BZ\Ergebnisse\MACE\OneStepRTqPCR\CV20G1_MACEMarker\PT15-2_CV20G1_7-12_run.eds
* Experiment Run End Time = Not Started
* Instrument Type = steponeplus
* Passive Reference = ROX

[Results]
Well	Sample Name	Target Name	Task	Reporter	Quencher	RQ	RQ Min	RQ Max	Cт	Cт Mean	Cт SD	ΔCт	ΔCт Mean	ΔCт SE	HK Control ΔCт Mean	HK Control ΔCт SE	ΔΔCт	Automatic Ct Threshold	Ct Threshold	Automatic Baseline	Baseline Start	Baseline End	Efficiency	Comments
A1	CV20G1_31	PT15-2	UNKNOWN	SYBR	None				24.3939	24.4182	0.0459							false	1.109	true	3	17	1	
A2	CV20G1_31	PT15-2	UNKNOWN	SYBR	None				24.3897	24.4182	0.0459							false	1.109	true	3	17	1	
A3	CV20G1_31	PT15-2	UNKNOWN	SYBR	None				24.4712	24.4182	0.0459							false	1.109	true	3	17	1	
A4	CV20G1_32	PT15-2	UNKNOWN	SYBR	None				24.5814	24.557	0.061							false	1.109	true	3	17	1	
A5	CV20G1_32	PT15-2	UNKNOWN	SYBR	None				24.4876	24.557	0.061							false	1.109	true	3	16	1	
A6	CV20G1_32	PT15-2	UNKNOWN	SYBR	None				24.602	24.557	0.061							false	1.109	true	3	17	1	
A7	CV20G1_33	PT15-2	UNKNOWN	SYBR	None				25.3297	25.2712	0.0506							false	1.109	true	3	18	1	
A8	CV20G1_33	PT15-2	UNKNOWN	SYBR	None				25.243	25.2712	0.0506							false	1.109	true	3	18	1	
A9	CV20G1_33	PT15-2	UNKNOWN	SYBR	None				25.241	25.2712	0.0506							false	1.109	true	3	17	1	
A10	CV20G1_34	PT15-2	UNKNOWN	SYBR	None				24.8937	24.8564	0.0327							false	1.109	true	3	18	1	
A11	CV20G1_34	PT15-2	UNKNOWN	SYBR	None				24.8327	24.8564	0.0327							false	1.109	true	3	17	1	
A12	CV20G1_34	PT15-2	UNKNOWN	SYBR	None				24.8428	24.8564	0.0327							false	1.109	true	3	17	1	
B1	CV20G1_35	PT15-2	UNKNOWN	SYBR	None				24.5582	24.5703	0.0278							false	1.109	true	3	17	1	
B2	CV20G1_35	PT15-2	UNKNOWN	SYBR	None				24.5507	24.5703	0.0278							false	1.109	true	3	17	1	
B3	CV20G1_35	PT15-2	UNKNOWN	SYBR	None				24.6021	24.5703	0.0278							false	1.109	true	3	17	1	
B4	CV20G1_36	PT15-2	UNKNOWN	SYBR	None				25.8812	25.852	0.0285							false	1.109	true	3	18	1	
B5	CV20G1_36	PT15-2	UNKNOWN	SYBR	None				25.8243	25.852	0.0285							false	1.109	true	3	18	1	
B6	CV20G1_36	PT15-2	UNKNOWN	SYBR	None				25.8504	25.852	0.0285							false	1.109	true	3	18	1	
B7	CV20G1_37	PT15-2	UNKNOWN	SYBR	None				25.8505	25.8372	0.0208							false	1.109	true	3	18	1	
B8	CV20G1_37	PT15-2	UNKNOWN	SYBR	None				25.8477	25.8372	0.0208							false	1.109	true	3	18	1	
B9	CV20G1_37	PT15-2	UNKNOWN	SYBR	None				25.8132	25.8372	0.0208							false	1.109	true	3	18	1	
B10	CV20G1_38	PT15-2	UNKNOWN	SYBR	None				26.0954	26.1222	0.0262							false	1.109	true	3	18	1	
B11	CV20G1_38	PT15-2	UNKNOWN	SYBR	None				26.1477	26.1222	0.0262							false	1.109	true	3	18	1	
B12	CV20G1_38	PT15-2	UNKNOWN	SYBR	None				26.1236	26.1222	0.0262							false	1.109	true	3	19	1	
C1	CV20G1_39	PT15-2	UNKNOWN	SYBR	None				25.2169	25.2081	0.0345							false	1.109	true	3	17	1	
C2	CV20G1_39	PT15-2	UNKNOWN	SYBR	None				25.2373	25.2081	0.0345							false	1.109	true	3	18	1	
C3	CV20G1_39	PT15-2	UNKNOWN	SYBR	None				25.17	25.2081	0.0345							false	1.109	true	3	17	1	
C4	CV20G1_40	PT15-2	UNKNOWN	SYBR	None				25.3793	25.3678	0.0212							false	1.109	true	3	18	1	
C5	CV20G1_40	PT15-2	UNKNOWN	SYBR	None				25.3433	25.3678	0.0212							false	1.109	true	3	18	1	
C6	CV20G1_40	PT15-2	UNKNOWN	SYBR	None				25.3807	25.3678	0.0212							false	1.109	true	3	18	1	
C7	CV20G1_41	PT15-2	UNKNOWN	SYBR	None				26.1753	26.1111	0.0965							false	1.109	true	3	19	1	
C8	CV20G1_41	PT15-2	UNKNOWN	SYBR	None				26.1577	26.1111	0.0965							false	1.109	true	3	18	1	
C9	CV20G1_41	PT15-2	UNKNOWN	SYBR	None				26.0001	26.1111	0.0965							false	1.109	true	3	18	1	
C10	CV20G1_42	PT15-2	UNKNOWN	SYBR	None				25.0254	25.0331	0.027							false	1.109	true	3	17	1	
C11	CV20G1_42	PT15-2	UNKNOWN	SYBR	None				25.0632	25.0331	0.027							false	1.109	true	3	17	1	
C12	CV20G1_42	PT15-2	UNKNOWN	SYBR	None				25.0109	25.0331	0.027							false	1.109	true	3	17	1	
D1	CV20G1_43	PT15-2	UNKNOWN	SYBR	None				25.2095	25.2268	0.0564							false	1.109	true	3	18	1	
D2	CV20G1_43	PT15-2	UNKNOWN	SYBR	None				25.2898	25.2268	0.0564							false	1.109	true	3	17	1	
D3	CV20G1_43	PT15-2	UNKNOWN	SYBR	None				25.1811	25.2268	0.0564							false	1.109	true	3	18	1	
D4	CV20G1_44	PT15-2	UNKNOWN	SYBR	None				24.6637	24.6442	0.0365							false	1.109	true	3	17	1	
D5	CV20G1_44	PT15-2	UNKNOWN	SYBR	None				24.6021	24.6442	0.0365							false	1.109	true	3	17	1	
D6	CV20G1_44	PT15-2	UNKNOWN	SYBR	None				24.6668	24.6442	0.0365							false	1.109	true	3	17	1	
D7	CV20G1_45	PT15-2	UNKNOWN	SYBR	None				25.4853	25.5057	0.0309							false	1.109	true	3	18	1	
D8	CV20G1_45	PT15-2	UNKNOWN	SYBR	None				25.5413	25.5057	0.0309							false	1.109	true	3	18	1	
D9	CV20G1_45	PT15-2	UNKNOWN	SYBR	None				25.4905	25.5057	0.0309							false	1.109	true	3	18	1	
D10	CV20G1_46	PT15-2	UNKNOWN	SYBR	None				23.0968	23.1287	0.0295							false	1.109	true	3	16	1	
D11	CV20G1_46	PT15-2	UNKNOWN	SYBR	None				23.1552	23.1287	0.0295							false	1.109	true	3	16	1	
D12	CV20G1_46	PT15-2	UNKNOWN	SYBR	None				23.134	23.1287	0.0295							false	1.109	true	3	16	1	
E1	CV20G1_47	PT15-2	UNKNOWN	SYBR	None				21.8914	21.8716	0.0216							false	1.109	true	3	14	1	
E2	CV20G1_47	PT15-2	UNKNOWN	SYBR	None				21.8486	21.8716	0.0216							false	1.109	true	3	14	1	
E3	CV20G1_47	PT15-2	UNKNOWN	SYBR	None				21.8749	21.8716	0.0216							false	1.109	true	3	14	1	
E4	CV20G1_48	PT15-2	UNKNOWN	SYBR	None				23.4302	23.4091	0.0188							false	1.109	true	3	16	1	
E5	CV20G1_48	PT15-2	UNKNOWN	SYBR	None				23.394	23.4091	0.0188							false	1.109	true	3	16	1	
E6	CV20G1_48	PT15-2	UNKNOWN	SYBR	None				23.4032	23.4091	0.0188							false	1.109	true	3	15	1	
E7	CV20G1_49	PT15-2	UNKNOWN	SYBR	None				24.0577	24.0252	0.044							false	1.109	true	3	16	1	
E8	CV20G1_49	PT15-2	UNKNOWN	SYBR	None				23.9751	24.0252	0.044							false	1.109	true	3	16	1	
E9	CV20G1_49	PT15-2	UNKNOWN	SYBR	None				24.0429	24.0252	0.044							false	1.109	true	3	16	1	
E10	CV20G1_50	PT15-2	UNKNOWN	SYBR	None				23.3388	23.3529	0.0539							false	1.109	true	3	15	1	
E11	CV20G1_50	PT15-2	UNKNOWN	SYBR	None				23.3075	23.3529	0.0539							false	1.109	true	3	16	1	
E12	CV20G1_50	PT15-2	UNKNOWN	SYBR	None				23.4125	23.3529	0.0539							false	1.109	true	3	15	1	
F1	CV20G1_51	PT15-2	UNKNOWN	SYBR	None				21.1072	21.1118	0.0074							false	1.109	true	3	13	1	
F2	CV20G1_51	PT15-2	UNKNOWN	SYBR	None				21.1079	21.1118	0.0074							false	1.109	true	3	14	1	
F3	CV20G1_51	PT15-2	UNKNOWN	SYBR	None				21.1203	21.1118	0.0074							false	1.109	true	3	13	1	
F4	CV20G1_52	PT15-2	UNKNOWN	SYBR	None				17.9826	17.9819	0.0017							false	1.109	true	3	10	1	
F5	CV20G1_52	PT15-2	UNKNOWN	SYBR	None				17.9831	17.9819	0.0017							false	1.109	true	3	10	1	
F6	CV20G1_52	PT15-2	UNKNOWN	SYBR	None				17.98	17.9819	0.0017							false	1.109	true	3	11	1	
F7	CV20G1_53	PT15-2	UNKNOWN	SYBR	None				19.6492	19.6695	0.0371							false	1.109	true	3	12	1	
F8	CV20G1_53	PT15-2	UNKNOWN	SYBR	None				19.647	19.6695	0.0371							false	1.109	true	3	12	1	
F9	CV20G1_53	PT15-2	UNKNOWN	SYBR	None				19.7123	19.6695	0.0371							false	1.109	true	3	12	1	
F10	CV20G1_54	PT15-2	UNKNOWN	SYBR	None				16.9243	16.9315	0.0196							false	1.109	true	3	9	1	
F11	CV20G1_54	PT15-2	UNKNOWN	SYBR	None				16.9165	16.9315	0.0196							false	1.109	true	3	9	1	
F12	CV20G1_54	PT15-2	UNKNOWN	SYBR	None				16.9537	16.9315	0.0196							false	1.109	true	3	9	1	
G1	CV20G1_55	PT15-2	UNKNOWN	SYBR	None				17.9348	17.9415	0.0068							false	1.109	true	3	10	1	
G2	CV20G1_55	PT15-2	UNKNOWN	SYBR	None				17.9415	17.9415	0.0068							false	1.109	true	3	10	1	
G3	CV20G1_55	PT15-2	UNKNOWN	SYBR	None				17.9483	17.9415	0.0068							false	1.109	true	3	10	1	
G4	CV20G1_56	PT15-2	UNKNOWN	SYBR	None				15.4778	15.4377	0.0352							false	1.109	true	3	8	1	
G5	CV20G1_56	PT15-2	UNKNOWN	SYBR	None				15.4228	15.4377	0.0352							false	1.109	true	3	7	1	
G6	CV20G1_56	PT15-2	UNKNOWN	SYBR	None				15.4125	15.4377	0.0352							false	1.109	true	3	8	1	
G7	CV20G1_57	PT15-2	UNKNOWN	SYBR	None				15.323	15.328	0.0044							false	1.109	true	3	7	1	
G8	CV20G1_57	PT15-2	UNKNOWN	SYBR	None				15.3299	15.328	0.0044							false	1.109	true	3	7	1	
G9	CV20G1_57	PT15-2	UNKNOWN	SYBR	None				15.331	15.328	0.0044							false	1.109	true	3	7	1	
H1	CV20G1_59	PT15-2	UNKNOWN	SYBR	None				14.7439	14.7478	0.0119							false	1.109	true	3	7	1	
H2	CV20G1_59	PT15-2	UNKNOWN	SYBR	None				14.7612	14.7478	0.0119							false	1.109	true	3	7	1	
H3	CV20G1_59	PT15-2	UNKNOWN	SYBR	None				14.7383	14.7478	0.0119							false	1.109	true	3	7	1	
H4	CV20G1_60	PT15-2	UNKNOWN	SYBR	None				14.9762	14.9457	0.0266							false	1.109	true	3	7	1	
H5	CV20G1_60	PT15-2	UNKNOWN	SYBR	None				14.9274	14.9457	0.0266							false	1.109	true	3	7	1	
H6	CV20G1_60	PT15-2	UNKNOWN	SYBR	None				14.9335	14.9457	0.0266							false	1.109	true	3	7	1	

Analysis Type = Singleplex
Endogenous Control = PT15-2
RQ Min/Max Confidence Level = 95.0
Reference Sample = CV20G1_31
