# Supplementary material for: Dating Pupae of the Blow Fly Calliphora vicina Robineau–Desvoidy 1830 (Diptera: Calliphoridae) for Post Mortem Interval—Estimation: Validation of Molecular Age Markers
Source: Genes (Basel). 2018 Mar 9;9(3):153. doi: 10.3390/genes9030153 (PMC5867874; doi:10.3390/genes9030153)
Supplement: Supplementary file 1 [file genes-09-00153-s001.zip › S2/CV20/R1_CV20G1_1-6_RUNdata.txt]

* Block Type = 96well
* Chemistry = SYBR_GREEN
* Experiment File Name = D:\RMIF_Doktorarbeit_BZ\Ergebnisse\MACE\OneStepRTqPCR\CV20G1_MACEMarker\R1_CV20G1_1-6_RUN.eds
* Experiment Run End Time = Not Started
* Instrument Type = steponeplus
* Passive Reference = ROX

[Results]
Well	Sample Name	Target Name	Task	Reporter	Quencher	RQ	RQ Min	RQ Max	Cт	Cт Mean	Cт SD	ΔCт	ΔCт Mean	ΔCт SE	HK Control ΔCт Mean	HK Control ΔCт SE	ΔΔCт	Automatic Ct Threshold	Ct Threshold	Automatic Baseline	Baseline Start	Baseline End	Efficiency	Comments
A1	CV20G1_01	R1	UNKNOWN	SYBR	None				21.8056	21.9134	0.1073							false	0.5	true	3	15	1	
A2	CV20G1_01	R1	UNKNOWN	SYBR	None				21.9145	21.9134	0.1073							false	0.5	true	3	15	1	
A3	CV20G1_01	R1	UNKNOWN	SYBR	None				22.0202	21.9134	0.1073							false	0.5	true	3	16	1	
A4	CV20G1_02	R1	UNKNOWN	SYBR	None				21.5918	21.6458	0.0845							false	0.5	true	3	15	1	
A5	CV20G1_02	R1	UNKNOWN	SYBR	None				21.7432	21.6458	0.0845							false	0.5	true	3	16	1	
A6	CV20G1_02	R1	UNKNOWN	SYBR	None				21.6024	21.6458	0.0845							false	0.5	true	3	15	1	
A7	CV20G1_03	R1	UNKNOWN	SYBR	None				21.4013	21.7863	0.348							false	0.5	true	3	15	1	
A8	CV20G1_03	R1	UNKNOWN	SYBR	None				21.8791	21.7863	0.348							false	0.5	true	3	15	1	
A9	CV20G1_03	R1	UNKNOWN	SYBR	None				22.0785	21.7863	0.348							false	0.5	true	3	16	1	
A10	CV20G1_04	R1	UNKNOWN	SYBR	None				21.4835	21.7753	0.2568							false	0.5	true	3	15	1	
A11	CV20G1_04	R1	UNKNOWN	SYBR	None				21.8756	21.7753	0.2568							false	0.5	true	3	15	1	
A12	CV20G1_04	R1	UNKNOWN	SYBR	None				21.9667	21.7753	0.2568							false	0.5	true	3	16	1	
B1	CV20G1_05	R1	UNKNOWN	SYBR	None				22.7678	22.9499	0.1734							false	0.5	true	3	16	1	
B2	CV20G1_05	R1	UNKNOWN	SYBR	None				23.113	22.9499	0.1734							false	0.5	true	3	16	1	
B3	CV20G1_05	R1	UNKNOWN	SYBR	None				22.969	22.9499	0.1734							false	0.5	true	3	16	1	
B4	CV20G1_06	R1	UNKNOWN	SYBR	None				23.1478	23.0559	0.0984							false	0.5	true	3	17	1	
B5	CV20G1_06	R1	UNKNOWN	SYBR	None				23.0678	23.0559	0.0984							false	0.5	true	3	16	1	
B6	CV20G1_06	R1	UNKNOWN	SYBR	None				22.9521	23.0559	0.0984							false	0.5	true	3	17	1	
B7	CV20G1_07	R1	UNKNOWN	SYBR	None				21.2519	21.5383	0.2557							false	0.5	true	3	15	1	
B8	CV20G1_07	R1	UNKNOWN	SYBR	None				21.7435	21.5383	0.2557							false	0.5	true	3	15	1	
B9	CV20G1_07	R1	UNKNOWN	SYBR	None				21.6196	21.5383	0.2557							false	0.5	true	3	15	1	
B10	CV20G1_08	R1	UNKNOWN	SYBR	None				22.7931	23.0772	0.2736							false	0.5	true	3	16	1	
B11	CV20G1_08	R1	UNKNOWN	SYBR	None				23.0996	23.0772	0.2736							false	0.5	true	3	16	1	
B12	CV20G1_08	R1	UNKNOWN	SYBR	None				23.339	23.0772	0.2736							false	0.5	true	3	17	1	
C1	CV20G1_09	R1	UNKNOWN	SYBR	None				22.4302	22.2713	0.2359							false	0.5	true	3	16	1	
C2	CV20G1_09	R1	UNKNOWN	SYBR	None				22.3835	22.2713	0.2359							false	0.5	true	3	16	1	
C3	CV20G1_09	R1	UNKNOWN	SYBR	None				22.0002	22.2713	0.2359							false	0.5	true	3	16	1	
C4	CV20G1_10	R1	UNKNOWN	SYBR	None				21.247	21.266	0.0167							false	0.5	true	3	15	1	
C5	CV20G1_10	R1	UNKNOWN	SYBR	None				21.2786	21.266	0.0167							false	0.5	true	3	15	1	
C6	CV20G1_10	R1	UNKNOWN	SYBR	None				21.2725	21.266	0.0167							false	0.5	true	3	15	1	
C7	CV20G1_11	R1	UNKNOWN	SYBR	None				22.5561	22.6822	0.2421							false	0.5	true	3	16	1	
C8	CV20G1_11	R1	UNKNOWN	SYBR	None				22.5292	22.6822	0.2421							false	0.5	true	3	16	1	
C9	CV20G1_11	R1	UNKNOWN	SYBR	None				22.9613	22.6822	0.2421							false	0.5	true	3	17	1	
C10	CV20G1_12	R1	UNKNOWN	SYBR	None				21.5755	21.7259	0.1489							false	0.5	true	3	15	1	
C11	CV20G1_12	R1	UNKNOWN	SYBR	None				21.7291	21.7259	0.1489							false	0.5	true	3	15	1	
C12	CV20G1_12	R1	UNKNOWN	SYBR	None				21.8733	21.7259	0.1489							false	0.5	true	3	15	1	
D1	CV20G1_13	R1	UNKNOWN	SYBR	None				21.439	21.662	0.1983							false	0.5	true	3	15	1	
D2	CV20G1_13	R1	UNKNOWN	SYBR	None				21.7283	21.662	0.1983							false	0.5	true	3	15	1	
D3	CV20G1_13	R1	UNKNOWN	SYBR	None				21.8187	21.662	0.1983							false	0.5	true	3	16	1	
D4	CV20G1_14	R1	UNKNOWN	SYBR	None				21.6786	21.9604	0.2441							false	0.5	true	3	16	1	
D5	CV20G1_14	R1	UNKNOWN	SYBR	None				22.1086	21.9604	0.2441							false	0.5	true	3	16	1	
D6	CV20G1_14	R1	UNKNOWN	SYBR	None				22.0939	21.9604	0.2441							false	0.5	true	3	16	1	
D7	CV20G1_15	R1	UNKNOWN	SYBR	None				21.8988	21.8568	0.0521							false	0.5	true	3	16	1	
D8	CV20G1_15	R1	UNKNOWN	SYBR	None				21.873	21.8568	0.0521							false	0.5	true	3	15	1	
D9	CV20G1_15	R1	UNKNOWN	SYBR	None				21.7985	21.8568	0.0521							false	0.5	true	3	15	1	
D10	CV20G1_16	R1	UNKNOWN	SYBR	None				21.562	21.5715	0.0492							false	0.5	true	3	15	1	
D11	CV20G1_16	R1	UNKNOWN	SYBR	None				21.5277	21.5715	0.0492							false	0.5	true	3	15	1	
D12	CV20G1_16	R1	UNKNOWN	SYBR	None				21.6248	21.5715	0.0492							false	0.5	true	3	15	1	
E1	CV20G1_17	R1	UNKNOWN	SYBR	None				21.9242	22.1565	0.3486							false	0.5	true	3	16	1	
E2	CV20G1_17	R1	UNKNOWN	SYBR	None				21.9879	22.1565	0.3486							false	0.5	true	3	15	1	
E3	CV20G1_17	R1	UNKNOWN	SYBR	None				22.5574	22.1565	0.3486							false	0.5	true	3	16	1	
E4	CV20G1_18	R1	UNKNOWN	SYBR	None				21.8104	21.7245	0.1378							false	0.5	true	3	16	1	
E5	CV20G1_18	R1	UNKNOWN	SYBR	None				21.7976	21.7245	0.1378							false	0.5	true	3	15	1	
E6	CV20G1_18	R1	UNKNOWN	SYBR	None				21.5656	21.7245	0.1378							false	0.5	true	3	15	1	
E7	CV20G1_19	R1	UNKNOWN	SYBR	None				21.5419	21.6126	0.0632							false	0.5	true	3	15	1	
E8	CV20G1_19	R1	UNKNOWN	SYBR	None				21.6325	21.6126	0.0632							false	0.5	true	3	15	1	
E9	CV20G1_19	R1	UNKNOWN	SYBR	None				21.6634	21.6126	0.0632							false	0.5	true	3	15	1	
E10	CV20G1_20	R1	UNKNOWN	SYBR	None				21.9575	21.9123	0.106							false	0.5	true	3	16	1	
E11	CV20G1_20	R1	UNKNOWN	SYBR	None				21.7912	21.9123	0.106							false	0.5	true	3	15	1	
E12	CV20G1_20	R1	UNKNOWN	SYBR	None				21.9882	21.9123	0.106							false	0.5	true	3	15	1	
F1	CV20G1_21	R1	UNKNOWN	SYBR	None				22.5972	22.7905	0.2071							false	0.5	true	3	16	1	
F2	CV20G1_21	R1	UNKNOWN	SYBR	None				22.765	22.7905	0.2071							false	0.5	true	3	17	1	
F3	CV20G1_21	R1	UNKNOWN	SYBR	None				23.0091	22.7905	0.2071							false	0.5	true	3	17	1	
F4	CV20G1_22	R1	UNKNOWN	SYBR	None				22.6346	22.5604	0.1601							false	0.5	true	3	16	1	
F5	CV20G1_22	R1	UNKNOWN	SYBR	None				22.67	22.5604	0.1601							false	0.5	true	3	16	1	
F6	CV20G1_22	R1	UNKNOWN	SYBR	None				22.3766	22.5604	0.1601							false	0.5	true	3	16	1	
F7	CV20G1_23	R1	UNKNOWN	SYBR	None				22.8611	22.5037	0.3191							false	0.5	true	3	16	1	
F8	CV20G1_23	R1	UNKNOWN	SYBR	None				22.4027	22.5037	0.3191							false	0.5	true	3	16	1	
F9	CV20G1_23	R1	UNKNOWN	SYBR	None				22.2474	22.5037	0.3191							false	0.5	true	3	16	1	
F10	CV20G1_24	R1	UNKNOWN	SYBR	None				21.696	21.8072	0.1241							false	0.5	true	3	15	1	
F11	CV20G1_24	R1	UNKNOWN	SYBR	None				21.7846	21.8072	0.1241							false	0.5	true	3	15	1	
F12	CV20G1_24	R1	UNKNOWN	SYBR	None				21.9411	21.8072	0.1241							false	0.5	true	3	16	1	
G1	CV20G1_25	R1	UNKNOWN	SYBR	None				22.6082	22.7177	0.0958							false	0.5	true	3	16	1	
G2	CV20G1_25	R1	UNKNOWN	SYBR	None				22.7867	22.7177	0.0958							false	0.5	true	3	16	1	
G3	CV20G1_25	R1	UNKNOWN	SYBR	None				22.758	22.7177	0.0958							false	0.5	true	3	16	1	
G4	CV20G1_26	R1	UNKNOWN	SYBR	None				22.394	22.3381	0.058							false	0.5	true	3	16	1	
G5	CV20G1_26	R1	UNKNOWN	SYBR	None				22.3423	22.3381	0.058							false	0.5	true	3	16	1	
G6	CV20G1_26	R1	UNKNOWN	SYBR	None				22.2781	22.3381	0.058							false	0.5	true	3	16	1	
G7	CV20G1_27	R1	UNKNOWN	SYBR	None				21.6663	21.5982	0.1224							false	0.5	true	3	15	1	
G8	CV20G1_27	R1	UNKNOWN	SYBR	None				21.6712	21.5982	0.1224							false	0.5	true	3	15	1	
G9	CV20G1_27	R1	UNKNOWN	SYBR	None				21.4569	21.5982	0.1224							false	0.5	true	3	15	1	
G10	CV20G1_28	R1	UNKNOWN	SYBR	None				22.1775	22.332	0.1463							false	0.5	true	3	16	1	
G11	CV20G1_28	R1	UNKNOWN	SYBR	None				22.35	22.332	0.1463							false	0.5	true	3	16	1	
G12	CV20G1_28	R1	UNKNOWN	SYBR	None				22.4684	22.332	0.1463							false	0.5	true	3	16	1	
H1	CV20G1_29	R1	UNKNOWN	SYBR	None				21.6491	21.6748	0.2192							false	0.5	true	3	15	1	
H2	CV20G1_29	R1	UNKNOWN	SYBR	None				21.9058	21.6748	0.2192							false	0.5	true	3	16	1	
H3	CV20G1_29	R1	UNKNOWN	SYBR	None				21.4696	21.6748	0.2192							false	0.5	true	3	15	1	
H4	CV20G1_30	R1	UNKNOWN	SYBR	None				22.1927	22.4006	0.2214							false	0.5	true	3	16	1	
H5	CV20G1_30	R1	UNKNOWN	SYBR	None				22.6334	22.4006	0.2214							false	0.5	true	3	16	1	
H6	CV20G1_30	R1	UNKNOWN	SYBR	None				22.3756	22.4006	0.2214							false	0.5	true	3	16	1	
H7		R1	NTC	SYBR	None				Undetermined									false	0.5	true	3	39	1	

Analysis Type = Singleplex
Endogenous Control = R1
RQ Min/Max Confidence Level = 95.0
Reference Sample = CV20G1_24
