# Supplementary material for: Dating Pupae of the Blow Fly Calliphora vicina Robineau–Desvoidy 1830 (Diptera: Calliphoridae) for Post Mortem Interval—Estimation: Validation of Molecular Age Markers
Source: Genes (Basel). 2018 Mar 9;9(3):153. doi: 10.3390/genes9030153 (PMC5867874; doi:10.3390/genes9030153)
Supplement: Supplementary file 1 [file genes-09-00153-s001.zip › S2/CV20/R1_CV20G1_7-12_RUNdata.txt]

* Block Type = 96well
* Chemistry = SYBR_GREEN
* Experiment File Name = D:\RMIF_Doktorarbeit_BZ\Ergebnisse\MACE\OneStepRTqPCR\CV20G1_MACEMarker\R1_CV20G1_7-12_RUN.eds
* Experiment Run End Time = Not Started
* Instrument Type = steponeplus
* Passive Reference = ROX

[Results]
Well	Sample Name	Target Name	Task	Reporter	Quencher	RQ	RQ Min	RQ Max	Cт	Cт Mean	Cт SD	ΔCт	ΔCт Mean	ΔCт SE	HK Control ΔCт Mean	HK Control ΔCт SE	ΔΔCт	Automatic Ct Threshold	Ct Threshold	Automatic Baseline	Baseline Start	Baseline End	Efficiency	Comments
A1	CV20G1_31	R1	UNKNOWN	SYBR	None				21.1997	21.1661	0.0408							false	0.5	true	3	15	1	
A2	CV20G1_31	R1	UNKNOWN	SYBR	None				21.1207	21.1661	0.0408							false	0.5	true	3	15	1	
A3	CV20G1_31	R1	UNKNOWN	SYBR	None				21.1778	21.1661	0.0408							false	0.5	true	3	15	1	
A4	CV20G1_32	R1	UNKNOWN	SYBR	None				20.9463	20.9563	0.0269							false	0.5	true	3	14	1	
A5	CV20G1_32	R1	UNKNOWN	SYBR	None				20.9358	20.9563	0.0269							false	0.5	true	3	14	1	
A6	CV20G1_32	R1	UNKNOWN	SYBR	None				20.9868	20.9563	0.0269							false	0.5	true	3	14	1	
A7	CV20G1_33	R1	UNKNOWN	SYBR	None				21.2724	21.33	0.0525							false	0.5	true	3	15	1	
A8	CV20G1_33	R1	UNKNOWN	SYBR	None				21.3425	21.33	0.0525							false	0.5	true	3	15	1	
A9	CV20G1_33	R1	UNKNOWN	SYBR	None				21.3751	21.33	0.0525							false	0.5	true	3	15	1	
A10	CV20G1_34	R1	UNKNOWN	SYBR	None				21.5431	21.616	0.0746							false	0.5	true	3	15	1	
A11	CV20G1_34	R1	UNKNOWN	SYBR	None				21.6128	21.616	0.0746							false	0.5	true	3	15	1	
A12	CV20G1_34	R1	UNKNOWN	SYBR	None				21.6922	21.616	0.0746							false	0.5	true	3	15	1	
B1	CV20G1_35	R1	UNKNOWN	SYBR	None				20.869	20.9058	0.0326							false	0.5	true	3	14	1	
B2	CV20G1_35	R1	UNKNOWN	SYBR	None				20.931	20.9058	0.0326							false	0.5	true	3	15	1	
B3	CV20G1_35	R1	UNKNOWN	SYBR	None				20.9174	20.9058	0.0326							false	0.5	true	3	15	1	
B4	CV20G1_36	R1	UNKNOWN	SYBR	None				21.0091	21.0411	0.0412							false	0.5	true	3	15	1	
B5	CV20G1_36	R1	UNKNOWN	SYBR	None				21.0266	21.0411	0.0412							false	0.5	true	3	15	1	
B6	CV20G1_36	R1	UNKNOWN	SYBR	None				21.0876	21.0411	0.0412							false	0.5	true	3	15	1	
B7	CV20G1_37	R1	UNKNOWN	SYBR	None				21.1754	21.2179	0.0387							false	0.5	true	3	15	1	
B8	CV20G1_37	R1	UNKNOWN	SYBR	None				21.2509	21.2179	0.0387							false	0.5	true	3	15	1	
B9	CV20G1_37	R1	UNKNOWN	SYBR	None				21.2276	21.2179	0.0387							false	0.5	true	3	15	1	
B10	CV20G1_38	R1	UNKNOWN	SYBR	None				21.2979	21.3266	0.0269							false	0.5	true	3	15	1	
B11	CV20G1_38	R1	UNKNOWN	SYBR	None				21.3305	21.3266	0.0269							false	0.5	true	3	15	1	
B12	CV20G1_38	R1	UNKNOWN	SYBR	None				21.3513	21.3266	0.0269							false	0.5	true	3	15	1	
C1	CV20G1_39	R1	UNKNOWN	SYBR	None				21.05	21.1089	0.0519							false	0.5	true	3	14	1	
C2	CV20G1_39	R1	UNKNOWN	SYBR	None				21.129	21.1089	0.0519							false	0.5	true	3	15	1	
C3	CV20G1_39	R1	UNKNOWN	SYBR	None				21.1477	21.1089	0.0519							false	0.5	true	3	15	1	
C4	CV20G1_40	R1	UNKNOWN	SYBR	None				20.8297	20.8389	0.0273							false	0.5	true	3	14	1	
C5	CV20G1_40	R1	UNKNOWN	SYBR	None				20.8174	20.8389	0.0273							false	0.5	true	3	14	1	
C6	CV20G1_40	R1	UNKNOWN	SYBR	None				20.8696	20.8389	0.0273							false	0.5	true	3	15	1	
C7	CV20G1_41	R1	UNKNOWN	SYBR	None				20.561	20.6119	0.0469							false	0.5	true	3	14	1	
C8	CV20G1_41	R1	UNKNOWN	SYBR	None				20.6213	20.6119	0.0469							false	0.5	true	3	14	1	
C9	CV20G1_41	R1	UNKNOWN	SYBR	None				20.6535	20.6119	0.0469							false	0.5	true	3	14	1	
C10	CV20G1_42	R1	UNKNOWN	SYBR	None				20.4564	20.4966	0.0362							false	0.5	true	3	14	1	
C11	CV20G1_42	R1	UNKNOWN	SYBR	None				20.5069	20.4966	0.0362							false	0.5	true	3	14	1	
C12	CV20G1_42	R1	UNKNOWN	SYBR	None				20.5265	20.4966	0.0362							false	0.5	true	3	14	1	
D1	CV20G1_43	R1	UNKNOWN	SYBR	None				21.0898	21.2872	0.2363							false	0.5	true	3	15	1	
D2	CV20G1_43	R1	UNKNOWN	SYBR	None				21.5491	21.2872	0.2363							false	0.5	true	3	16	1	
D3	CV20G1_43	R1	UNKNOWN	SYBR	None				21.2228	21.2872	0.2363							false	0.5	true	3	15	1	
D4	CV20G1_44	R1	UNKNOWN	SYBR	None				21.1337	21.1951	0.0698							false	0.5	true	3	14	1	
D5	CV20G1_44	R1	UNKNOWN	SYBR	None				21.1806	21.1951	0.0698							false	0.5	true	3	15	1	
D6	CV20G1_44	R1	UNKNOWN	SYBR	None				21.271	21.1951	0.0698							false	0.5	true	3	15	1	
D7	CV20G1_45	R1	UNKNOWN	SYBR	None				20.7998	20.8758	0.0664							false	0.5	true	3	15	1	
D8	CV20G1_45	R1	UNKNOWN	SYBR	None				20.9045	20.8758	0.0664							false	0.5	true	3	14	1	
D9	CV20G1_45	R1	UNKNOWN	SYBR	None				20.923	20.8758	0.0664							false	0.5	true	3	14	1	
D10	CV20G1_46	R1	UNKNOWN	SYBR	None				20.4321	20.4916	0.0515							false	0.5	true	3	14	1	
D11	CV20G1_46	R1	UNKNOWN	SYBR	None				20.5215	20.4916	0.0515							false	0.5	true	3	14	1	
D12	CV20G1_46	R1	UNKNOWN	SYBR	None				20.5211	20.4916	0.0515							false	0.5	true	3	14	1	
E1	CV20G1_47	R1	UNKNOWN	SYBR	None				20.0971	20.2128	0.1489							false	0.5	true	3	14	1	
E2	CV20G1_47	R1	UNKNOWN	SYBR	None				20.1606	20.2128	0.1489							false	0.5	true	3	14	1	
E3	CV20G1_47	R1	UNKNOWN	SYBR	None				20.3808	20.2128	0.1489							false	0.5	true	3	14	1	
E4	CV20G1_48	R1	UNKNOWN	SYBR	None				19.968	19.9732	0.0371							false	0.5	true	3	13	1	
E5	CV20G1_48	R1	UNKNOWN	SYBR	None				19.939	19.9732	0.0371							false	0.5	true	3	13	1	
E6	CV20G1_48	R1	UNKNOWN	SYBR	None				20.0126	19.9732	0.0371							false	0.5	true	3	14	1	
E7	CV20G1_49	R1	UNKNOWN	SYBR	None				21.9342	22.0361	0.0927							false	0.5	true	3	16	1	
E8	CV20G1_49	R1	UNKNOWN	SYBR	None				22.0586	22.0361	0.0927							false	0.5	true	3	16	1	
E9	CV20G1_49	R1	UNKNOWN	SYBR	None				22.1155	22.0361	0.0927							false	0.5	true	3	16	1	
E10	CV20G1_50	R1	UNKNOWN	SYBR	None				20.4328	20.4797	0.0516							false	0.5	true	3	14	1	
E11	CV20G1_50	R1	UNKNOWN	SYBR	None				20.4713	20.4797	0.0516							false	0.5	true	3	14	1	
E12	CV20G1_50	R1	UNKNOWN	SYBR	None				20.535	20.4797	0.0516							false	0.5	true	3	15	1	
F1	CV20G1_51	R1	UNKNOWN	SYBR	None				20.7633	20.7845	0.0348							false	0.5	true	3	14	1	
F2	CV20G1_51	R1	UNKNOWN	SYBR	None				20.7655	20.7845	0.0348							false	0.5	true	3	14	1	
F3	CV20G1_51	R1	UNKNOWN	SYBR	None				20.8246	20.7845	0.0348							false	0.5	true	3	14	1	
F4	CV20G1_52	R1	UNKNOWN	SYBR	None				20.7585	20.7128	0.0452							false	0.5	true	3	15	1	
F5	CV20G1_52	R1	UNKNOWN	SYBR	None				20.668	20.7128	0.0452							false	0.5	true	3	14	1	
F6	CV20G1_52	R1	UNKNOWN	SYBR	None				20.7119	20.7128	0.0452							false	0.5	true	3	14	1	
F7	CV20G1_53	R1	UNKNOWN	SYBR	None				19.6239	19.6494	0.038							false	0.5	true	3	13	1	
F8	CV20G1_53	R1	UNKNOWN	SYBR	None				19.6313	19.6494	0.038							false	0.5	true	3	13	1	
F9	CV20G1_53	R1	UNKNOWN	SYBR	None				19.6932	19.6494	0.038							false	0.5	true	3	13	1	
F10	CV20G1_54	R1	UNKNOWN	SYBR	None				19.9682	20.0331	0.0573							false	0.5	true	3	13	1	
F11	CV20G1_54	R1	UNKNOWN	SYBR	None				20.0546	20.0331	0.0573							false	0.5	true	3	14	1	
F12	CV20G1_54	R1	UNKNOWN	SYBR	None				20.0765	20.0331	0.0573							false	0.5	true	3	14	1	
G1	CV20G1_55	R1	UNKNOWN	SYBR	None				20.0114	20.0947	0.0836							false	0.5	true	3	14	1	
G2	CV20G1_55	R1	UNKNOWN	SYBR	None				20.094	20.0947	0.0836							false	0.5	true	3	13	1	
G3	CV20G1_55	R1	UNKNOWN	SYBR	None				20.1786	20.0947	0.0836							false	0.5	true	3	14	1	
G4	CV20G1_56	R1	UNKNOWN	SYBR	None				19.5846	19.6612	0.0666							false	0.5	true	3	13	1	
G5	CV20G1_56	R1	UNKNOWN	SYBR	None				19.7064	19.6612	0.0666							false	0.5	true	3	13	1	
G6	CV20G1_56	R1	UNKNOWN	SYBR	None				19.6925	19.6612	0.0666							false	0.5	true	3	13	1	
G7	CV20G1_57	R1	UNKNOWN	SYBR	None				19.7417	19.7515	0.0756							false	0.5	true	3	13	1	
G8	CV20G1_57	R1	UNKNOWN	SYBR	None				19.8316	19.7515	0.0756							false	0.5	true	3	13	1	
G9	CV20G1_57	R1	UNKNOWN	SYBR	None				19.6812	19.7515	0.0756							false	0.5	true	3	13	1	
H1	CV20G1_59	R1	UNKNOWN	SYBR	None				20.2572	20.2925	0.0327							false	0.5	true	3	14	1	
H2	CV20G1_59	R1	UNKNOWN	SYBR	None				20.3216	20.2925	0.0327							false	0.5	true	3	14	1	
H3	CV20G1_59	R1	UNKNOWN	SYBR	None				20.2986	20.2925	0.0327							false	0.5	true	3	14	1	
H4	CV20G1_60	R1	UNKNOWN	SYBR	None				19.8297	19.8846	0.0639							false	0.5	true	3	13	1	
H5	CV20G1_60	R1	UNKNOWN	SYBR	None				19.8694	19.8846	0.0639							false	0.5	true	3	13	1	
H6	CV20G1_60	R1	UNKNOWN	SYBR	None				19.9547	19.8846	0.0639							false	0.5	true	3	14	1	

Analysis Type = Singleplex
Endogenous Control = R1
RQ Min/Max Confidence Level = 95.0
Reference Sample = CV20G1_31
