# Supplementary material for: Dating Pupae of the Blow Fly Calliphora vicina Robineau–Desvoidy 1830 (Diptera: Calliphoridae) for Post Mortem Interval—Estimation: Validation of Molecular Age Markers
Source: Genes (Basel). 2018 Mar 9;9(3):153. doi: 10.3390/genes9030153 (PMC5867874; doi:10.3390/genes9030153)
Supplement: Supplementary file 1 [file genes-09-00153-s001.zip › S2/CV20/R2_CV20G1_1-6_RUNdata.txt]

* Block Type = 96well
* Chemistry = SYBR_GREEN
* Experiment File Name = D:\RMIF_Doktorarbeit_BZ\Ergebnisse\MACE\OneStepRTqPCR\CV20G1_MACEMarker\R2_CV20G1_1-6_RUN.eds
* Experiment Run End Time = Not Started
* Instrument Type = steponeplus
* Passive Reference = ROX

[Results]
Well	Sample Name	Target Name	Task	Reporter	Quencher	RQ	RQ Min	RQ Max	Cт	Cт Mean	Cт SD	ΔCт	ΔCт Mean	ΔCт SE	HK Control ΔCт Mean	HK Control ΔCт SE	ΔΔCт	Automatic Ct Threshold	Ct Threshold	Automatic Baseline	Baseline Start	Baseline End	Efficiency	Comments
A1	CV20G1_01	R2	UNKNOWN	SYBR	None				20.8295	20.802	0.0247							false	1.0268	true	3	13	1	
A2	CV20G1_01	R2	UNKNOWN	SYBR	None				20.7947	20.802	0.0247							false	1.0268	true	3	13	1	
A3	CV20G1_01	R2	UNKNOWN	SYBR	None				20.7819	20.802	0.0247							false	1.0268	true	3	13	1	
A4	CV20G1_02	R2	UNKNOWN	SYBR	None				20.8922	20.8984	0.006							false	1.0268	true	3	14	1	
A5	CV20G1_02	R2	UNKNOWN	SYBR	None				20.8989	20.8984	0.006							false	1.0268	true	3	13	1	
A6	CV20G1_02	R2	UNKNOWN	SYBR	None				20.9042	20.8984	0.006							false	1.0268	true	3	13	1	
A7	CV20G1_03	R2	UNKNOWN	SYBR	None				20.7563	20.7601	0.0351							false	1.0268	true	3	13	1	
A8	CV20G1_03	R2	UNKNOWN	SYBR	None				20.797	20.7601	0.0351							false	1.0268	true	3	13	1	
A9	CV20G1_03	R2	UNKNOWN	SYBR	None				20.7271	20.7601	0.0351							false	1.0268	true	3	13	1	
A10	CV20G1_04	R2	UNKNOWN	SYBR	None				20.692	20.6889	0.0207							false	1.0268	true	3	13	1	
A11	CV20G1_04	R2	UNKNOWN	SYBR	None				20.6669	20.6889	0.0207							false	1.0268	true	3	13	1	
A12	CV20G1_04	R2	UNKNOWN	SYBR	None				20.7078	20.6889	0.0207							false	1.0268	true	3	13	1	
B1	CV20G1_05	R2	UNKNOWN	SYBR	None				21.3755	21.2733	0.1445							false	1.0268	true	3	13	1	
B3	CV20G1_05	R2	UNKNOWN	SYBR	None				21.1711	21.2733	0.1445							false	1.0268	true	3	13	1	
B4	CV20G1_06	R2	UNKNOWN	SYBR	None				21.4007	21.414	0.0392							false	1.0268	true	3	14	1	
B5	CV20G1_06	R2	UNKNOWN	SYBR	None				21.3833	21.414	0.0392							false	1.0268	true	3	14	1	
B6	CV20G1_06	R2	UNKNOWN	SYBR	None				21.4581	21.414	0.0392							false	1.0268	true	3	13	1	
B7	CV20G1_07	R2	UNKNOWN	SYBR	None				20.9916	20.9683	0.0237							false	1.0268	true	3	13	1	
B8	CV20G1_07	R2	UNKNOWN	SYBR	None				20.9689	20.9683	0.0237							false	1.0268	true	3	13	1	
B9	CV20G1_07	R2	UNKNOWN	SYBR	None				20.9443	20.9683	0.0237							false	1.0268	true	3	13	1	
B10	CV20G1_08	R2	UNKNOWN	SYBR	None				21.1414	21.133	0.0208							false	1.0268	true	3	14	1	
B11	CV20G1_08	R2	UNKNOWN	SYBR	None				21.1093	21.133	0.0208							false	1.0268	true	3	14	1	
B12	CV20G1_08	R2	UNKNOWN	SYBR	None				21.1483	21.133	0.0208							false	1.0268	true	3	14	1	
C1	CV20G1_09	R2	UNKNOWN	SYBR	None				21.1785	21.1937	0.0188							false	1.0268	true	3	14	1	
C2	CV20G1_09	R2	UNKNOWN	SYBR	None				21.1878	21.1937	0.0188							false	1.0268	true	3	14	1	
C3	CV20G1_09	R2	UNKNOWN	SYBR	None				21.2147	21.1937	0.0188							false	1.0268	true	3	14	1	
C4	CV20G1_10	R2	UNKNOWN	SYBR	None				20.9488	20.9058	0.0478							false	1.0268	true	3	13	1	
C5	CV20G1_10	R2	UNKNOWN	SYBR	None				20.8544	20.9058	0.0478							false	1.0268	true	3	13	1	
C6	CV20G1_10	R2	UNKNOWN	SYBR	None				20.9142	20.9058	0.0478							false	1.0268	true	3	14	1	
C7	CV20G1_11	R2	UNKNOWN	SYBR	None				21.2628	21.2366	0.0424							false	1.0268	true	3	14	1	
C8	CV20G1_11	R2	UNKNOWN	SYBR	None				21.2593	21.2366	0.0424							false	1.0268	true	3	14	1	
C9	CV20G1_11	R2	UNKNOWN	SYBR	None				21.1878	21.2366	0.0424							false	1.0268	true	3	14	1	
C10	CV20G1_12	R2	UNKNOWN	SYBR	None				21.3359	21.424	0.0795							false	1.0268	true	3	14	1	
C11	CV20G1_12	R2	UNKNOWN	SYBR	None				21.446	21.424	0.0795							false	1.0268	true	3	14	1	
C12	CV20G1_12	R2	UNKNOWN	SYBR	None				21.4902	21.424	0.0795							false	1.0268	true	3	14	1	
D1	CV20G1_13	R2	UNKNOWN	SYBR	None				21.0522	21.0407	0.0272							false	1.0268	true	3	13	1	
D2	CV20G1_13	R2	UNKNOWN	SYBR	None				21.0097	21.0407	0.0272							false	1.0268	true	3	13	1	
D3	CV20G1_13	R2	UNKNOWN	SYBR	None				21.0603	21.0407	0.0272							false	1.0268	true	3	14	1	
D4	CV20G1_14	R2	UNKNOWN	SYBR	None				21.1615	21.1371	0.0325							false	1.0268	true	3	13	1	
D5	CV20G1_14	R2	UNKNOWN	SYBR	None				21.1003	21.1371	0.0325							false	1.0268	true	3	13	1	
D6	CV20G1_14	R2	UNKNOWN	SYBR	None				21.1496	21.1371	0.0325							false	1.0268	true	3	14	1	
D7	CV20G1_15	R2	UNKNOWN	SYBR	None				21.2815	21.3125	0.042							false	1.0268	true	3	14	1	
D8	CV20G1_15	R2	UNKNOWN	SYBR	None				21.3603	21.3125	0.042							false	1.0268	true	3	14	1	
D9	CV20G1_15	R2	UNKNOWN	SYBR	None				21.2957	21.3125	0.042							false	1.0268	true	3	14	1	
D10	CV20G1_16	R2	UNKNOWN	SYBR	None				21.242	21.285	0.0431							false	1.0268	true	3	14	1	
D11	CV20G1_16	R2	UNKNOWN	SYBR	None				21.2848	21.285	0.0431							false	1.0268	true	3	14	1	
D12	CV20G1_16	R2	UNKNOWN	SYBR	None				21.3282	21.285	0.0431							false	1.0268	true	3	14	1	
E1	CV20G1_17	R2	UNKNOWN	SYBR	None				21.3591	21.2943	0.0916							false	1.0268	true	3	14	1	
E2	CV20G1_17	R2	UNKNOWN	SYBR	None				21.2296	21.2943	0.0916							false	1.0268	true	3	13	1	
E4	CV20G1_18	R2	UNKNOWN	SYBR	None				21.351	21.3567	0.0532							false	1.0268	true	3	14	1	
E5	CV20G1_18	R2	UNKNOWN	SYBR	None				21.3065	21.3567	0.0532							false	1.0268	true	3	14	1	
E6	CV20G1_18	R2	UNKNOWN	SYBR	None				21.4125	21.3567	0.0532							false	1.0268	true	3	14	1	
E7	CV20G1_19	R2	UNKNOWN	SYBR	None				21.1939	21.1853	0.017							false	1.0268	true	3	14	1	
E8	CV20G1_19	R2	UNKNOWN	SYBR	None				21.1963	21.1853	0.017							false	1.0268	true	3	14	1	
E9	CV20G1_19	R2	UNKNOWN	SYBR	None				21.1658	21.1853	0.017							false	1.0268	true	3	14	1	
E10	CV20G1_20	R2	UNKNOWN	SYBR	None				21.2126	21.2303	0.0187							false	1.0268	true	3	14	1	
E11	CV20G1_20	R2	UNKNOWN	SYBR	None				21.2284	21.2303	0.0187							false	1.0268	true	3	14	1	
E12	CV20G1_20	R2	UNKNOWN	SYBR	None				21.2499	21.2303	0.0187							false	1.0268	true	3	14	1	
F1	CV20G1_21	R2	UNKNOWN	SYBR	None				21.4212	21.3443	0.0714							false	1.0268	true	3	14	1	
F2	CV20G1_21	R2	UNKNOWN	SYBR	None				21.3314	21.3443	0.0714							false	1.0268	true	3	14	1	
F3	CV20G1_21	R2	UNKNOWN	SYBR	None				21.2803	21.3443	0.0714							false	1.0268	true	3	13	1	
F5	CV20G1_22	R2	UNKNOWN	SYBR	None				21.3899	21.3809	0.0127							false	1.0268	true	3	14	1	
F6	CV20G1_22	R2	UNKNOWN	SYBR	None				21.3719	21.3809	0.0127							false	1.0268	true	3	14	1	
F7	CV20G1_23	R2	UNKNOWN	SYBR	None				21.6517	21.6661	0.0146							false	1.0268	true	3	14	1	
F8	CV20G1_23	R2	UNKNOWN	SYBR	None				21.6656	21.6661	0.0146							false	1.0268	true	3	14	1	
F9	CV20G1_23	R2	UNKNOWN	SYBR	None				21.6808	21.6661	0.0146							false	1.0268	true	3	14	1	
F10	CV20G1_24	R2	UNKNOWN	SYBR	None				21.2953	21.3322	0.0461							false	1.0268	true	3	14	1	
F11	CV20G1_24	R2	UNKNOWN	SYBR	None				21.3173	21.3322	0.0461							false	1.0268	true	3	14	1	
F12	CV20G1_24	R2	UNKNOWN	SYBR	None				21.3839	21.3322	0.0461							false	1.0268	true	3	14	1	
G1	CV20G1_25	R2	UNKNOWN	SYBR	None				21.3417	21.3359	0.0063							false	1.0268	true	3	14	1	
G2	CV20G1_25	R2	UNKNOWN	SYBR	None				21.3292	21.3359	0.0063							false	1.0268	true	3	14	1	
G3	CV20G1_25	R2	UNKNOWN	SYBR	None				21.3367	21.3359	0.0063							false	1.0268	true	3	14	1	
G4	CV20G1_26	R2	UNKNOWN	SYBR	None				21.4265	21.4591	0.03							false	1.0268	true	3	14	1	
G5	CV20G1_26	R2	UNKNOWN	SYBR	None				21.4856	21.4591	0.03							false	1.0268	true	3	14	1	
G6	CV20G1_26	R2	UNKNOWN	SYBR	None				21.4654	21.4591	0.03							false	1.0268	true	3	14	1	
G7	CV20G1_27	R2	UNKNOWN	SYBR	None				21.3048	21.3115	0.0358							false	1.0268	true	3	14	1	
G8	CV20G1_27	R2	UNKNOWN	SYBR	None				21.2794	21.3115	0.0358							false	1.0268	true	3	14	1	
G9	CV20G1_27	R2	UNKNOWN	SYBR	None				21.3502	21.3115	0.0358							false	1.0268	true	3	14	1	
G10	CV20G1_28	R2	UNKNOWN	SYBR	None				21.3031	21.3438	0.0528							false	1.0268	true	3	14	1	
G11	CV20G1_28	R2	UNKNOWN	SYBR	None				21.4034	21.3438	0.0528							false	1.0268	true	3	14	1	
G12	CV20G1_28	R2	UNKNOWN	SYBR	None				21.3248	21.3438	0.0528							false	1.0268	true	3	13	1	
H1	CV20G1_29	R2	UNKNOWN	SYBR	None				21.1115	21.1183	0.019							false	1.0268	true	3	14	1	
H2	CV20G1_29	R2	UNKNOWN	SYBR	None				21.1037	21.1183	0.019							false	1.0268	true	3	14	1	
H3	CV20G1_29	R2	UNKNOWN	SYBR	None				21.1399	21.1183	0.019							false	1.0268	true	3	14	1	
H4	CV20G1_30	R2	UNKNOWN	SYBR	None				21.2954	21.2421	0.0792							false	1.0268	true	3	14	1	
H5	CV20G1_30	R2	UNKNOWN	SYBR	None				21.2798	21.2421	0.0792							false	1.0268	true	3	14	1	
H6	CV20G1_30	R2	UNKNOWN	SYBR	None				21.151	21.2421	0.0792							false	1.0268	true	3	14	1	

Analysis Type = Singleplex
Endogenous Control = R2
RQ Min/Max Confidence Level = 95.0
Reference Sample = CV20G1_01
