# Supplementary material for: Dating Pupae of the Blow Fly Calliphora vicina Robineau–Desvoidy 1830 (Diptera: Calliphoridae) for Post Mortem Interval—Estimation: Validation of Molecular Age Markers
Source: Genes (Basel). 2018 Mar 9;9(3):153. doi: 10.3390/genes9030153 (PMC5867874; doi:10.3390/genes9030153)
Supplement: Supplementary file 1 [file genes-09-00153-s001.zip › S2/CV20/R2_CV20G1_7-12_RUNdata.txt]

* Block Type = 96well
* Chemistry = SYBR_GREEN
* Experiment File Name = D:\RMIF_Doktorarbeit_BZ\Ergebnisse\MACE\OneStepRTqPCR\CV20G1_MACEMarker\R2_CV20G1_7-12_RUN.eds
* Experiment Run End Time = Not Started
* Instrument Type = steponeplus
* Passive Reference = ROX

[Results]
Well	Sample Name	Target Name	Task	Reporter	Quencher	RQ	RQ Min	RQ Max	Cт	Cт Mean	Cт SD	ΔCт	ΔCт Mean	ΔCт SE	HK Control ΔCт Mean	HK Control ΔCт SE	ΔΔCт	Automatic Ct Threshold	Ct Threshold	Automatic Baseline	Baseline Start	Baseline End	Efficiency	Comments	BADROX	NOISE
A1	CV20G1_31	R2	UNKNOWN	SYBR	None				20.889	20.8873	0.0043							false	1.0268	true	3	13	1		N	N
A2	CV20G1_31	R2	UNKNOWN	SYBR	None				20.8904	20.8873	0.0043							false	1.0268	true	3	13	1		N	N
A3	CV20G1_31	R2	UNKNOWN	SYBR	None				20.8823	20.8873	0.0043							false	1.0268	true	3	13	1		N	N
A4	CV20G1_32	R2	UNKNOWN	SYBR	None				21.2926	21.0605	0.2012							false	1.0268	true	3	14	1		N	N
A5	CV20G1_32	R2	UNKNOWN	SYBR	None				20.9364	21.0605	0.2012							false	1.0268	true	3	14	1		N	N
A6	CV20G1_32	R2	UNKNOWN	SYBR	None				20.9525	21.0605	0.2012							false	1.0268	true	3	13	1		N	N
A7	CV20G1_33	R2	UNKNOWN	SYBR	None				21.5123	21.3318	0.1563							false	1.0268	true	3	14	1		N	N
A8	CV20G1_33	R2	UNKNOWN	SYBR	None				21.2437	21.3318	0.1563							false	1.0268	true	3	14	1		N	N
A9	CV20G1_33	R2	UNKNOWN	SYBR	None				21.2394	21.3318	0.1563							false	1.0268	true	3	14	1		N	N
A10	CV20G1_34	R2	UNKNOWN	SYBR	None				21.1997	21.1717	0.0594							false	1.0268	true	3	13	1		N	N
A11	CV20G1_34	R2	UNKNOWN	SYBR	None				21.1034	21.1717	0.0594							false	1.0268	true	3	13	1		N	N
A12	CV20G1_34	R2	UNKNOWN	SYBR	None				21.212	21.1717	0.0594							false	1.0268	true	3	13	1		N	N
B1	CV20G1_35	R2	UNKNOWN	SYBR	None				20.9135	20.9108	0.0077							false	1.0268	true	3	13	1		N	N
B2	CV20G1_35	R2	UNKNOWN	SYBR	None				20.9022	20.9108	0.0077							false	1.0268	true	3	13	1		N	N
B3	CV20G1_35	R2	UNKNOWN	SYBR	None				20.9169	20.9108	0.0077							false	1.0268	true	3	14	1		N	N
B4	CV20G1_36	R2	UNKNOWN	SYBR	None				20.6079	20.6092	0.0095							false	1.0268	true	3	13	1		N	N
B5	CV20G1_36	R2	UNKNOWN	SYBR	None				20.6003	20.6092	0.0095							false	1.0268	true	3	13	1		N	N
B6	CV20G1_36	R2	UNKNOWN	SYBR	None				20.6193	20.6092	0.0095							false	1.0268	true	3	13	1		N	N
B7	CV20G1_37	R2	UNKNOWN	SYBR	None				20.6323	20.6367	0.0117							false	1.0268	true	3	13	1		N	N
B8	CV20G1_37	R2	UNKNOWN	SYBR	None				20.65	20.6367	0.0117							false	1.0268	true	3	13	1		N	N
B9	CV20G1_37	R2	UNKNOWN	SYBR	None				20.6279	20.6367	0.0117							false	1.0268	true	3	13	1		N	N
B10	CV20G1_38	R2	UNKNOWN	SYBR	None				20.6701	20.7313	0.0661							false	1.0268	true	3	13	1		N	N
B11	CV20G1_38	R2	UNKNOWN	SYBR	None				20.7223	20.7313	0.0661							false	1.0268	true	3	13	1		N	N
B12	CV20G1_38	R2	UNKNOWN	SYBR	None				20.8015	20.7313	0.0661							false	1.0268	true	3	13	1		N	N
C1	CV20G1_39	R2	UNKNOWN	SYBR	None				20.8576	20.8561	0.0244							false	1.0268	true	3	14	1		N	N
C2	CV20G1_39	R2	UNKNOWN	SYBR	None				20.8309	20.8561	0.0244							false	1.0268	true	3	13	1		N	N
C3	CV20G1_39	R2	UNKNOWN	SYBR	None				20.8796	20.8561	0.0244							false	1.0268	true	3	14	1		N	N
C4	CV20G1_40	R2	UNKNOWN	SYBR	None				20.2	20.1444	0.093							false	1.0268	true	3	13	1		N	N
C5	CV20G1_40	R2	UNKNOWN	SYBR	None				20.037	20.1444	0.093							false	1.0268	true	3	11	1		N	Y
C6	CV20G1_40	R2	UNKNOWN	SYBR	None				20.1963	20.1444	0.093							false	1.0268	true	3	13	1		N	N
C7	CV20G1_41	R2	UNKNOWN	SYBR	None				20.1826	20.1901	0.0162							false	1.0268	true	3	13	1		N	N
C8	CV20G1_41	R2	UNKNOWN	SYBR	None				20.2086	20.1901	0.0162							false	1.0268	true	3	12	1		N	N
C9	CV20G1_41	R2	UNKNOWN	SYBR	None				20.179	20.1901	0.0162							false	1.0268	true	3	12	1		N	N
C10	CV20G1_42	R2	UNKNOWN	SYBR	None				20.6101	20.6893	0.0686							false	1.0268	true	3	13	1		N	N
C11	CV20G1_42	R2	UNKNOWN	SYBR	None				20.7284	20.6893	0.0686							false	1.0268	true	3	13	1		N	N
C12	CV20G1_42	R2	UNKNOWN	SYBR	None				20.7293	20.6893	0.0686							false	1.0268	true	3	13	1		N	N
D1	CV20G1_43	R2	UNKNOWN	SYBR	None				20.5675	20.5998	0.0331							false	1.0268	true	3	13	1		N	N
D2	CV20G1_43	R2	UNKNOWN	SYBR	None				20.5984	20.5998	0.0331							false	1.0268	true	3	13	1		N	N
D3	CV20G1_43	R2	UNKNOWN	SYBR	None				20.6336	20.5998	0.0331							false	1.0268	true	3	13	1		N	N
D4	CV20G1_44	R2	UNKNOWN	SYBR	None				20.4437	20.4213	0.0425							false	1.0268	true	3	13	1		N	N
D5	CV20G1_44	R2	UNKNOWN	SYBR	None				20.3723	20.4213	0.0425							false	1.0268	true	3	13	1		Y	N
D6	CV20G1_44	R2	UNKNOWN	SYBR	None				20.4478	20.4213	0.0425							false	1.0268	true	3	13	1		N	N
D7	CV20G1_45	R2	UNKNOWN	SYBR	None				20.3016	20.3236	0.0191							false	1.0268	true	3	13	1		N	N
D8	CV20G1_45	R2	UNKNOWN	SYBR	None				20.3349	20.3236	0.0191							false	1.0268	true	3	13	1		N	N
D9	CV20G1_45	R2	UNKNOWN	SYBR	None				20.3344	20.3236	0.0191							false	1.0268	true	3	13	1		N	N
D10	CV20G1_46	R2	UNKNOWN	SYBR	None				20.0486	20.1498	0.0998							false	1.0268	true	3	12	1		N	N
D11	CV20G1_46	R2	UNKNOWN	SYBR	None				20.1525	20.1498	0.0998							false	1.0268	true	3	13	1		N	N
D12	CV20G1_46	R2	UNKNOWN	SYBR	None				20.2482	20.1498	0.0998							false	1.0268	true	3	13	1		N	N
E1	CV20G1_47	R2	UNKNOWN	SYBR	None				20.1137	20.1391	0.0233							false	1.0268	true	3	13	1		N	N
E2	CV20G1_47	R2	UNKNOWN	SYBR	None				20.1439	20.1391	0.0233							false	1.0268	true	3	13	1		N	N
E3	CV20G1_47	R2	UNKNOWN	SYBR	None				20.1596	20.1391	0.0233							false	1.0268	true	3	13	1		N	N
E4	CV20G1_48	R2	UNKNOWN	SYBR	None				20.1709	20.1649	0.0308							false	1.0268	true	3	12	1		N	N
E5	CV20G1_48	R2	UNKNOWN	SYBR	None				20.1315	20.1649	0.0308							false	1.0268	true	3	13	1		N	N
E6	CV20G1_48	R2	UNKNOWN	SYBR	None				20.1923	20.1649	0.0308							false	1.0268	true	3	13	1		N	N
E7	CV20G1_49	R2	UNKNOWN	SYBR	None				20.931	20.8721	0.0515							false	1.0268	true	3	13	1		N	N
E8	CV20G1_49	R2	UNKNOWN	SYBR	None				20.8353	20.8721	0.0515							false	1.0268	true	3	13	1		N	N
E9	CV20G1_49	R2	UNKNOWN	SYBR	None				20.85	20.8721	0.0515							false	1.0268	true	3	13	1		N	N
E10	CV20G1_50	R2	UNKNOWN	SYBR	None				20.0019	20.0372	0.0443							false	1.0268	true	3	12	1		N	N
E11	CV20G1_50	R2	UNKNOWN	SYBR	None				20.0227	20.0372	0.0443							false	1.0268	true	3	13	1		N	N
E12	CV20G1_50	R2	UNKNOWN	SYBR	None				20.0869	20.0372	0.0443							false	1.0268	true	3	13	1		N	N
F1	CV20G1_51	R2	UNKNOWN	SYBR	None				20.6934	20.6587	0.049							false	1.0268	true	3	13	1		N	N
F2	CV20G1_51	R2	UNKNOWN	SYBR	None				20.6026	20.6587	0.049							false	1.0268	true	3	13	1		N	N
F3	CV20G1_51	R2	UNKNOWN	SYBR	None				20.68	20.6587	0.049							false	1.0268	true	3	14	1		N	N
F4	CV20G1_52	R2	UNKNOWN	SYBR	None				21.6994	21.744	0.0387							false	1.0268	true	3	14	1		N	N
F5	CV20G1_52	R2	UNKNOWN	SYBR	None				21.7688	21.744	0.0387							false	1.0268	true	3	14	1		N	N
F6	CV20G1_52	R2	UNKNOWN	SYBR	None				21.7638	21.744	0.0387							false	1.0268	true	3	14	1		N	N
F7	CV20G1_53	R2	UNKNOWN	SYBR	None				20.8402	20.8552	0.0196							false	1.0268	true	3	13	1		N	N
F8	CV20G1_53	R2	UNKNOWN	SYBR	None				20.848	20.8552	0.0196							false	1.0268	true	3	14	1		N	N
F9	CV20G1_53	R2	UNKNOWN	SYBR	None				20.8774	20.8552	0.0196							false	1.0268	true	3	13	1		N	N
F10	CV20G1_54	R2	UNKNOWN	SYBR	None				20.5229	20.5079	0.0429							false	1.0268	true	3	13	1		N	N
F11	CV20G1_54	R2	UNKNOWN	SYBR	None				20.4595	20.5079	0.0429							false	1.0268	true	3	13	1		N	N
F12	CV20G1_54	R2	UNKNOWN	SYBR	None				20.5413	20.5079	0.0429							false	1.0268	true	3	13	1		N	N
G1	CV20G1_55	R2	UNKNOWN	SYBR	None				20.3633	20.3616	0.0087							false	1.0268	true	3	13	1		N	N
G2	CV20G1_55	R2	UNKNOWN	SYBR	None				20.3521	20.3616	0.0087							false	1.0268	true	3	13	1		N	N
G3	CV20G1_55	R2	UNKNOWN	SYBR	None				20.3694	20.3616	0.0087							false	1.0268	true	3	13	1		N	N
G4	CV20G1_56	R2	UNKNOWN	SYBR	None				20.4173	20.4196	0.0095							false	1.0268	true	3	13	1		N	N
G5	CV20G1_56	R2	UNKNOWN	SYBR	None				20.43	20.4196	0.0095							false	1.0268	true	3	13	1		N	N
G6	CV20G1_56	R2	UNKNOWN	SYBR	None				20.4114	20.4196	0.0095							false	1.0268	true	3	13	1		N	N
G7	CV20G1_57	R2	UNKNOWN	SYBR	None				20.0177	20.0881	0.0627							false	1.0268	true	3	13	1		N	N
G8	CV20G1_57	R2	UNKNOWN	SYBR	None				20.1088	20.0881	0.0627							false	1.0268	true	3	13	1		N	N
G9	CV20G1_57	R2	UNKNOWN	SYBR	None				20.1379	20.0881	0.0627							false	1.0268	true	3	13	1		N	N
G10	CV20G1_58	R2	UNKNOWN	SYBR	None				21.4414	21.5156	0.0772							false	1.0268	true	3	13	1		N	N
G11	CV20G1_58	R2	UNKNOWN	SYBR	None				21.5098	21.5156	0.0772							false	1.0268	true	3	14	1		N	N
G12	CV20G1_58	R2	UNKNOWN	SYBR	None				21.5955	21.5156	0.0772							false	1.0268	true	3	14	1		N	N
H1	CV20G1_59	R2	UNKNOWN	SYBR	None				20.3333	20.4144	0.0963							false	1.0268	true	3	13	1		N	N
H2	CV20G1_59	R2	UNKNOWN	SYBR	None				20.5208	20.4144	0.0963							false	1.0268	true	3	13	1		N	N
H3	CV20G1_59	R2	UNKNOWN	SYBR	None				20.389	20.4144	0.0963							false	1.0268	true	3	13	1		N	N
H4	CV20G1_60	R2	UNKNOWN	SYBR	None				20.1895	20.312	0.1442							false	1.0268	true	3	13	1		N	N
H5	CV20G1_60	R2	UNKNOWN	SYBR	None				20.4709	20.312	0.1442							false	1.0268	true	3	13	1		N	N
H6	CV20G1_60	R2	UNKNOWN	SYBR	None				20.2756	20.312	0.1442							false	1.0268	true	3	13	1		N	N

Analysis Type = Singleplex
Endogenous Control = R2
RQ Min/Max Confidence Level = 95.0
Reference Sample = CV20G1_31
