# Supplementary material for: Dating Pupae of the Blow Fly Calliphora vicina Robineau–Desvoidy 1830 (Diptera: Calliphoridae) for Post Mortem Interval—Estimation: Validation of Molecular Age Markers
Source: Genes (Basel). 2018 Mar 9;9(3):153. doi: 10.3390/genes9030153 (PMC5867874; doi:10.3390/genes9030153)
Supplement: Supplementary file 1 [file genes-09-00153-s001.zip › S2/CV25/PT10-1_CV25G1_1-3_RUNdata.txt]

* Block Type = 96well
* Chemistry = SYBR_GREEN
* Experiment File Name = D:\RMIF_Doktorarbeit_BZ\Ergebnisse\MACE\OneStepRTqPCR\CV25G1_MACEMarker\P09-2_CV25G1_7-9_P10-1_1-3_RUN.eds
* Experiment Run End Time = Not Started
* Instrument Type = steponeplus
* Passive Reference = ROX

[Results]
Well	Sample Name	Target Name	Task	Reporter	Quencher	RQ	RQ Min	RQ Max	Cт	Cт Mean	Cт SD	ΔCт	ΔCт Mean	ΔCт SE	HK Control ΔCт Mean	HK Control ΔCт SE	ΔΔCт	Automatic Ct Threshold	Ct Threshold	Automatic Baseline	Baseline Start	Baseline End	Efficiency	Comments	NOISE
E1	CV25G1_01	PT10-1	UNKNOWN	SYBR	None				28.5953	28.4508	0.3311							false	0.8874	true	3	21	1		N
E2	CV25G1_01	PT10-1	UNKNOWN	SYBR	None				28.072	28.4508	0.3311							false	0.8874	true	3	21	1		N
E3	CV25G1_01	PT10-1	UNKNOWN	SYBR	None				28.685	28.4508	0.3311							false	0.8874	true	3	22	1		N
E4	CV25G1_02	PT10-1	UNKNOWN	SYBR	None				28.2625	28.0671	0.2719							false	0.8874	true	3	21	1		N
E5	CV25G1_02	PT10-1	UNKNOWN	SYBR	None				27.7565	28.0671	0.2719							false	0.8874	true	3	20	1		N
E6	CV25G1_02	PT10-1	UNKNOWN	SYBR	None				28.1822	28.0671	0.2719							false	0.8874	true	3	21	1		N
E7	CV25G1_03	PT10-1	UNKNOWN	SYBR	None				27.4759	27.5288	0.0772							false	0.8874	true	3	20	1		N
E8	CV25G1_03	PT10-1	UNKNOWN	SYBR	None				27.6174	27.5288	0.0772							false	0.8874	true	3	21	1		N
E9	CV25G1_03	PT10-1	UNKNOWN	SYBR	None				27.4932	27.5288	0.0772							false	0.8874	true	3	20	1		N
E10	CV25G1_04	PT10-1	UNKNOWN	SYBR	None				27.0693	27.021	0.0656							false	0.8874	true	3	20	1		N
E11	CV25G1_04	PT10-1	UNKNOWN	SYBR	None				26.9463	27.021	0.0656							false	0.8874	true	3	20	1		N
E12	CV25G1_04	PT10-1	UNKNOWN	SYBR	None				27.0474	27.021	0.0656							false	0.8874	true	3	20	1		N
F1	CV25G1_05	PT10-1	UNKNOWN	SYBR	None				27.9101	27.9505	0.0351							false	0.8874	true	3	21	1		N
F2	CV25G1_05	PT10-1	UNKNOWN	SYBR	None				27.9728	27.9505	0.0351							false	0.8874	true	3	21	1		N
F3	CV25G1_05	PT10-1	UNKNOWN	SYBR	None				27.9685	27.9505	0.0351							false	0.8874	true	3	21	1		N
F4	CV25G1_06	PT10-1	UNKNOWN	SYBR	None				23.5476	23.5904	0.1003							false	0.8874	true	3	16	1		N
F5	CV25G1_06	PT10-1	UNKNOWN	SYBR	None				23.5185	23.5904	0.1003							false	0.8874	true	3	16	1		N
F6	CV25G1_06	PT10-1	UNKNOWN	SYBR	None				23.705	23.5904	0.1003							false	0.8874	true	3	17	1		N
F7	CV25G1_07	PT10-1	UNKNOWN	SYBR	None				23.2842	23.225	0.0601							false	0.8874	true	3	16	1		N
F8	CV25G1_07	PT10-1	UNKNOWN	SYBR	None				23.2265	23.225	0.0601							false	0.8874	true	3	16	1		Y
F9	CV25G1_07	PT10-1	UNKNOWN	SYBR	None				23.1642	23.225	0.0601							false	0.8874	true	3	16	1		N
F10	CV25G1_08	PT10-1	UNKNOWN	SYBR	None				22.1064	22.35	0.2325							false	0.8874	true	3	15	1		N
F11	CV25G1_08	PT10-1	UNKNOWN	SYBR	None				22.3743	22.35	0.2325							false	0.8874	true	3	15	1		N
F12	CV25G1_08	PT10-1	UNKNOWN	SYBR	None				22.5694	22.35	0.2325							false	0.8874	true	3	15	1		N
G1	CV25G1_09	PT10-1	UNKNOWN	SYBR	None				22.659	22.5868	0.1449							false	0.8874	true	3	15	1		N
G2	CV25G1_09	PT10-1	UNKNOWN	SYBR	None				22.4199	22.5868	0.1449							false	0.8874	true	3	15	1		N
G3	CV25G1_09	PT10-1	UNKNOWN	SYBR	None				22.6814	22.5868	0.1449							false	0.8874	true	3	15	1		N
G4	CV25G1_10	PT10-1	UNKNOWN	SYBR	None				24.1863	24.2112	0.041							false	0.8874	true	3	17	1		N
G5	CV25G1_10	PT10-1	UNKNOWN	SYBR	None				24.1887	24.2112	0.041							false	0.8874	true	3	17	1		N
G6	CV25G1_10	PT10-1	UNKNOWN	SYBR	None				24.2585	24.2112	0.041							false	0.8874	true	3	17	1		N
G7	CV25G1_11	PT10-1	UNKNOWN	SYBR	None				26.8718	26.7228	0.1356							false	0.8874	true	3	20	1		N
G8	CV25G1_11	PT10-1	UNKNOWN	SYBR	None				26.6067	26.7228	0.1356							false	0.8874	true	3	19	1		N
G9	CV25G1_11	PT10-1	UNKNOWN	SYBR	None				26.6899	26.7228	0.1356							false	0.8874	true	3	20	1		N
G10	CV25G1_12	PT10-1	UNKNOWN	SYBR	None				25.2661	25.5209	0.2632							false	0.8874	true	3	18	1		N
G11	CV25G1_12	PT10-1	UNKNOWN	SYBR	None				25.505	25.5209	0.2632							false	0.8874	true	3	18	1		N
G12	CV25G1_12	PT10-1	UNKNOWN	SYBR	None				25.7918	25.5209	0.2632							false	0.8874	true	3	19	1		N
H1	CV25G1_13	PT10-1	UNKNOWN	SYBR	None				26.4428	26.1849	0.2257							false	0.8874	true	3	19	1		N
H2	CV25G1_13	PT10-1	UNKNOWN	SYBR	None				26.0884	26.1849	0.2257							false	0.8874	true	3	19	1		N
H3	CV25G1_13	PT10-1	UNKNOWN	SYBR	None				26.0234	26.1849	0.2257							false	0.8874	true	3	19	1		N
H4	CV25G1_14	PT10-1	UNKNOWN	SYBR	None				25.6914	25.6138	0.0672							false	0.8874	true	3	19	1		N
H5	CV25G1_14	PT10-1	UNKNOWN	SYBR	None				25.5753	25.6138	0.0672							false	0.8874	true	3	18	1		N
H6	CV25G1_14	PT10-1	UNKNOWN	SYBR	None				25.5749	25.6138	0.0672							false	0.8874	true	3	18	1		N
H7	CV25G1_15	PT10-1	UNKNOWN	SYBR	None				26.489	26.4443	0.0413							false	0.8874	true	3	19	1		N
H8	CV25G1_15	PT10-1	UNKNOWN	SYBR	None				26.4076	26.4443	0.0413							false	0.8874	true	3	19	1		N
H9	CV25G1_15	PT10-1	UNKNOWN	SYBR	None				26.4362	26.4443	0.0413							false	0.8874	true	3	19	1		N

Analysis Type = Singleplex
Endogenous Control = PT9-2
RQ Min/Max Confidence Level = 95.0
Reference Sample = CV25G1_01
