# Supplementary material for: Dating Pupae of the Blow Fly Calliphora vicina Robineau–Desvoidy 1830 (Diptera: Calliphoridae) for Post Mortem Interval—Estimation: Validation of Molecular Age Markers
Source: Genes (Basel). 2018 Mar 9;9(3):153. doi: 10.3390/genes9030153 (PMC5867874; doi:10.3390/genes9030153)
Supplement: Supplementary file 1 [file genes-09-00153-s001.zip › S2/CV25/PT10-1_CV25G1_4-9_RUNdata.txt]

* Block Type = 96well
* Chemistry = SYBR_GREEN
* Experiment File Name = D:\RMIF_Doktorarbeit_BZ\Ergebnisse\MACE\OneStepRTqPCR\CV25G1_MACEMarker\P10-1_CV25G1_4-9_RUN.eds
* Experiment Run End Time = Not Started
* Instrument Type = steponeplus
* Passive Reference = ROX

[Results]
Well	Sample Name	Target Name	Task	Reporter	Quencher	RQ	RQ Min	RQ Max	Cт	Cт Mean	Cт SD	ΔCт	ΔCт Mean	ΔCт SE	HK Control ΔCт Mean	HK Control ΔCт SE	ΔΔCт	Automatic Ct Threshold	Ct Threshold	Automatic Baseline	Baseline Start	Baseline End	Efficiency	Comments
A1	CV25G1_16	PT10-1	UNKNOWN	SYBR	None				25.5228	25.596	0.1015							false	0.8874	true	3	18	1	
A2	CV25G1_16	PT10-1	UNKNOWN	SYBR	None				25.5532	25.596	0.1015							false	0.8874	true	3	18	1	
A3	CV25G1_16	PT10-1	UNKNOWN	SYBR	None				25.7118	25.596	0.1015							false	0.8874	true	3	18	1	
A4	CV25G1_17	PT10-1	UNKNOWN	SYBR	None				25.2113	25.2026	0.0136							false	0.8874	true	3	19	1	
A5	CV25G1_17	PT10-1	UNKNOWN	SYBR	None				25.187	25.2026	0.0136							false	0.8874	true	3	18	1	
A6	CV25G1_17	PT10-1	UNKNOWN	SYBR	None				25.2097	25.2026	0.0136							false	0.8874	true	3	18	1	
A7	CV25G1_18	PT10-1	UNKNOWN	SYBR	None				26.29	26.4279	0.1249							false	0.8874	true	3	19	1	
A8	CV25G1_18	PT10-1	UNKNOWN	SYBR	None				26.5334	26.4279	0.1249							false	0.8874	true	3	19	1	
A9	CV25G1_18	PT10-1	UNKNOWN	SYBR	None				26.4603	26.4279	0.1249							false	0.8874	true	3	19	1	
A10	CV25G1_19	PT10-1	UNKNOWN	SYBR	None				25.7263	25.7878	0.0632							false	0.8874	true	3	19	1	
A11	CV25G1_19	PT10-1	UNKNOWN	SYBR	None				25.7844	25.7878	0.0632							false	0.8874	true	3	19	1	
A12	CV25G1_19	PT10-1	UNKNOWN	SYBR	None				25.8526	25.7878	0.0632							false	0.8874	true	3	19	1	
B1	CV25G1_20	PT10-1	UNKNOWN	SYBR	None				25.2401	25.2393	0.0349							false	0.8874	true	3	18	1	
B2	CV25G1_20	PT10-1	UNKNOWN	SYBR	None				25.2738	25.2393	0.0349							false	0.8874	true	3	18	1	
B3	CV25G1_20	PT10-1	UNKNOWN	SYBR	None				25.204	25.2393	0.0349							false	0.8874	true	3	18	1	
B4	CV25G1_21	PT10-1	UNKNOWN	SYBR	None				25.5818	25.6619	0.0869							false	0.8874	true	3	18	1	
B5	CV25G1_21	PT10-1	UNKNOWN	SYBR	None				25.7543	25.6619	0.0869							false	0.8874	true	3	19	1	
B6	CV25G1_21	PT10-1	UNKNOWN	SYBR	None				25.6496	25.6619	0.0869							false	0.8874	true	3	18	1	
B7	CV25G1_22	PT10-1	UNKNOWN	SYBR	None				25.2846	25.3094	0.035							false	0.8874	true	3	18	1	
B9	CV25G1_22	PT10-1	UNKNOWN	SYBR	None				25.3342	25.3094	0.035							false	0.8874	true	3	18	1	
B10	CV25G1_23	PT10-1	UNKNOWN	SYBR	None				23.0962	23.0995	0.013							false	0.8874	true	3	16	1	
B11	CV25G1_23	PT10-1	UNKNOWN	SYBR	None				23.0884	23.0995	0.013							false	0.8874	true	3	16	1	
B12	CV25G1_23	PT10-1	UNKNOWN	SYBR	None				23.1137	23.0995	0.013							false	0.8874	true	3	16	1	
C1	CV25G1_24	PT10-1	UNKNOWN	SYBR	None				24.2387	24.2437	0.0072							false	0.8874	true	3	17	1	
C2	CV25G1_24	PT10-1	UNKNOWN	SYBR	None				24.2519	24.2437	0.0072							false	0.8874	true	3	17	1	
C3	CV25G1_24	PT10-1	UNKNOWN	SYBR	None				24.2404	24.2437	0.0072							false	0.8874	true	3	17	1	
C4	CV25G1_25	PT10-1	UNKNOWN	SYBR	None				19.1768	19.1893	0.0276							false	0.8874	true	3	12	1	
C5	CV25G1_25	PT10-1	UNKNOWN	SYBR	None				19.1701	19.1893	0.0276							false	0.8874	true	3	12	1	
C6	CV25G1_25	PT10-1	UNKNOWN	SYBR	None				19.221	19.1893	0.0276							false	0.8874	true	3	12	1	
C7	CV25G1_26	PT10-1	UNKNOWN	SYBR	None				17.3378	17.3257	0.0114							false	0.8874	true	3	10	1	
C8	CV25G1_26	PT10-1	UNKNOWN	SYBR	None				17.3243	17.3257	0.0114							false	0.8874	true	3	10	1	
C9	CV25G1_26	PT10-1	UNKNOWN	SYBR	None				17.3151	17.3257	0.0114							false	0.8874	true	3	10	1	
C10	CV25G1_27	PT10-1	UNKNOWN	SYBR	None				17.116	17.1006	0.1062							false	0.8874	true	3	10	1	
C11	CV25G1_27	PT10-1	UNKNOWN	SYBR	None				16.9876	17.1006	0.1062							false	0.8874	true	3	9	1	
C12	CV25G1_27	PT10-1	UNKNOWN	SYBR	None				17.1982	17.1006	0.1062							false	0.8874	true	3	10	1	
D1	CV25G1_28	PT10-1	UNKNOWN	SYBR	None				16.9046	16.9228	0.0176							false	0.8874	true	3	10	1	
D2	CV25G1_28	PT10-1	UNKNOWN	SYBR	None				16.9398	16.9228	0.0176							false	0.8874	true	3	10	1	
D3	CV25G1_28	PT10-1	UNKNOWN	SYBR	None				16.924	16.9228	0.0176							false	0.8874	true	3	10	1	
D4	CV25G1_29	PT10-1	UNKNOWN	SYBR	None				16.8555	16.9014	0.0657							false	0.8874	true	3	10	1	
D5	CV25G1_29	PT10-1	UNKNOWN	SYBR	None				16.872	16.9014	0.0657							false	0.8874	true	3	9	1	
D6	CV25G1_29	PT10-1	UNKNOWN	SYBR	None				16.9766	16.9014	0.0657							false	0.8874	true	3	10	1	
D7	CV25G1_30	PT10-1	UNKNOWN	SYBR	None				17.659	17.6621	0.0098							false	0.8874	true	3	10	1	
D8	CV25G1_30	PT10-1	UNKNOWN	SYBR	None				17.6731	17.6621	0.0098							false	0.8874	true	3	10	1	
D9	CV25G1_30	PT10-1	UNKNOWN	SYBR	None				17.6541	17.6621	0.0098							false	0.8874	true	3	10	1	
D10	CV25G1_31	PT10-1	UNKNOWN	SYBR	None				17.7722	17.7699	0.1055							false	0.8874	true	3	11	1	
D11	CV25G1_31	PT10-1	UNKNOWN	SYBR	None				17.6633	17.7699	0.1055							false	0.8874	true	3	10	1	
D12	CV25G1_31	PT10-1	UNKNOWN	SYBR	None				17.8742	17.7699	0.1055							false	0.8874	true	3	10	1	
E1	CV25G1_32	PT10-1	UNKNOWN	SYBR	None				16.6646	16.6982	0.0319							false	0.8874	true	3	9	1	
E2	CV25G1_32	PT10-1	UNKNOWN	SYBR	None				16.7022	16.6982	0.0319							false	0.8874	true	3	9	1	
E3	CV25G1_32	PT10-1	UNKNOWN	SYBR	None				16.728	16.6982	0.0319							false	0.8874	true	3	9	1	
E4	CV25G1_33	PT10-1	UNKNOWN	SYBR	None				19.0254	19.036	0.0411							false	0.8874	true	3	12	1	
E5	CV25G1_33	PT10-1	UNKNOWN	SYBR	None				19.0012	19.036	0.0411							false	0.8874	true	3	12	1	
E6	CV25G1_33	PT10-1	UNKNOWN	SYBR	None				19.0813	19.036	0.0411							false	0.8874	true	3	12	1	
E7	CV25G1_34	PT10-1	UNKNOWN	SYBR	None				17.6241	17.655	0.0277							false	0.8874	true	3	10	1	
E8	CV25G1_34	PT10-1	UNKNOWN	SYBR	None				17.6634	17.655	0.0277							false	0.8874	true	3	10	1	
E9	CV25G1_34	PT10-1	UNKNOWN	SYBR	None				17.6775	17.655	0.0277							false	0.8874	true	3	11	1	
E10	CV25G1_35	PT10-1	UNKNOWN	SYBR	None				18.2049	18.0203	0.1869							false	0.8874	true	3	11	1	
E11	CV25G1_35	PT10-1	UNKNOWN	SYBR	None				18.0249	18.0203	0.1869							false	0.8874	true	3	10	1	
E12	CV25G1_35	PT10-1	UNKNOWN	SYBR	None				17.8312	18.0203	0.1869							false	0.8874	true	3	10	1	
F1	CV25G1_36	PT10-1	UNKNOWN	SYBR	None				20.6018	20.6576	0.0484							false	0.8874	true	3	13	1	
F2	CV25G1_36	PT10-1	UNKNOWN	SYBR	None				20.6835	20.6576	0.0484							false	0.8874	true	3	14	1	
F3	CV25G1_36	PT10-1	UNKNOWN	SYBR	None				20.6877	20.6576	0.0484							false	0.8874	true	3	13	1	
F4	CV25G1_37	PT10-1	UNKNOWN	SYBR	None				21.6608	21.6001	0.0561							false	0.8874	true	3	14	1	
F5	CV25G1_37	PT10-1	UNKNOWN	SYBR	None				21.5503	21.6001	0.0561							false	0.8874	true	3	14	1	
F6	CV25G1_37	PT10-1	UNKNOWN	SYBR	None				21.589	21.6001	0.0561							false	0.8874	true	3	14	1	
F7	CV25G1_38	PT10-1	UNKNOWN	SYBR	None				18.4354	18.4533	0.0217							false	0.8874	true	3	11	1	
F8	CV25G1_38	PT10-1	UNKNOWN	SYBR	None				18.4473	18.4533	0.0217							false	0.8874	true	3	11	1	
F9	CV25G1_38	PT10-1	UNKNOWN	SYBR	None				18.4774	18.4533	0.0217							false	0.8874	true	3	11	1	
F10	CV25G1_39	PT10-1	UNKNOWN	SYBR	None				20.5238	20.4227	0.093							false	0.8874	true	3	13	1	
F11	CV25G1_39	PT10-1	UNKNOWN	SYBR	None				20.4035	20.4227	0.093							false	0.8874	true	3	13	1	
F12	CV25G1_39	PT10-1	UNKNOWN	SYBR	None				20.3408	20.4227	0.093							false	0.8874	true	3	13	1	
G1	CV25G1_40	PT10-1	UNKNOWN	SYBR	None				21.077	21.1164	0.0408							false	0.8874	true	3	14	1	
G2	CV25G1_40	PT10-1	UNKNOWN	SYBR	None				21.1138	21.1164	0.0408							false	0.8874	true	3	14	1	
G3	CV25G1_40	PT10-1	UNKNOWN	SYBR	None				21.1584	21.1164	0.0408							false	0.8874	true	3	14	1	
G4	CV25G1_41	PT10-1	UNKNOWN	SYBR	None				22.3744	22.3532	0.0734							false	0.8874	true	3	15	1	
G5	CV25G1_41	PT10-1	UNKNOWN	SYBR	None				22.2716	22.3532	0.0734							false	0.8874	true	3	15	1	
G6	CV25G1_41	PT10-1	UNKNOWN	SYBR	None				22.4137	22.3532	0.0734							false	0.8874	true	3	15	1	
G7	CV25G1_42	PT10-1	UNKNOWN	SYBR	None				22.8127	22.9307	0.1027							false	0.8874	true	3	15	1	
G8	CV25G1_42	PT10-1	UNKNOWN	SYBR	None				23.0004	22.9307	0.1027							false	0.8874	true	3	16	1	
G9	CV25G1_42	PT10-1	UNKNOWN	SYBR	None				22.9788	22.9307	0.1027							false	0.8874	true	3	16	1	
G10	CV25G1_43	PT10-1	UNKNOWN	SYBR	None				22.0949	22.1349	0.0465							false	0.8874	true	3	15	1	
G11	CV25G1_43	PT10-1	UNKNOWN	SYBR	None				22.1238	22.1349	0.0465							false	0.8874	true	3	14	1	
G12	CV25G1_43	PT10-1	UNKNOWN	SYBR	None				22.1859	22.1349	0.0465							false	0.8874	true	3	14	1	
H1	CV25G1_44	PT10-1	UNKNOWN	SYBR	None				23.2158	23.2515	0.035							false	0.8874	true	3	16	1	
H2	CV25G1_44	PT10-1	UNKNOWN	SYBR	None				23.2857	23.2515	0.035							false	0.8874	true	3	16	1	
H3	CV25G1_44	PT10-1	UNKNOWN	SYBR	None				23.253	23.2515	0.035							false	0.8874	true	3	16	1	
H4	CV25G1_45	PT10-1	UNKNOWN	SYBR	None				20.6649	20.6004	0.0619							false	0.8874	true	3	13	1	
H5	CV25G1_45	PT10-1	UNKNOWN	SYBR	None				20.5947	20.6004	0.0619							false	0.8874	true	3	13	1	
H6	CV25G1_45	PT10-1	UNKNOWN	SYBR	None				20.5415	20.6004	0.0619							false	0.8874	true	3	13	1	

Analysis Type = Singleplex
Endogenous Control = PT10-1
RQ Min/Max Confidence Level = 95.0
Reference Sample = CV25G1_16
