# Supplementary material for: Dating Pupae of the Blow Fly Calliphora vicina Robineau–Desvoidy 1830 (Diptera: Calliphoridae) for Post Mortem Interval—Estimation: Validation of Molecular Age Markers
Source: Genes (Basel). 2018 Mar 9;9(3):153. doi: 10.3390/genes9030153 (PMC5867874; doi:10.3390/genes9030153)
Supplement: Supplementary file 1 [file genes-09-00153-s001.zip › S2/CV25/PT10-2_CV25G1_1-6_RUNdata.txt]

* Block Type = 96well
* Chemistry = SYBR_GREEN
* Experiment File Name = D:\RMIF_Doktorarbeit_BZ\Ergebnisse\MACE\OneStepRTqPCR\CV25G1_MACEMarker\P10-2_CV25G1_1-6_RUN.eds
* Experiment Run End Time = Not Started
* Instrument Type = steponeplus
* Passive Reference = ROX

[Results]
Well	Sample Name	Target Name	Task	Reporter	Quencher	RQ	RQ Min	RQ Max	Cт	Cт Mean	Cт SD	ΔCт	ΔCт Mean	ΔCт SE	HK Control ΔCт Mean	HK Control ΔCт SE	ΔΔCт	Automatic Ct Threshold	Ct Threshold	Automatic Baseline	Baseline Start	Baseline End	Efficiency	Comments
A1	CV25G1_01	PT10-2	UNKNOWN	SYBR	None				26.8855	26.6736	0.2076							false	0.3364	true	3	21	1	
A2	CV25G1_01	PT10-2	UNKNOWN	SYBR	None				26.6647	26.6736	0.2076							false	0.3364	true	3	21	1	
A3	CV25G1_01	PT10-2	UNKNOWN	SYBR	None				26.4706	26.6736	0.2076							false	0.3364	true	3	21	1	
A4	CV25G1_02	PT10-2	UNKNOWN	SYBR	None				26.6662	26.5001	0.1882							false	0.3364	true	3	21	1	
A5	CV25G1_02	PT10-2	UNKNOWN	SYBR	None				26.2957	26.5001	0.1882							false	0.3364	true	3	20	1	
A6	CV25G1_02	PT10-2	UNKNOWN	SYBR	None				26.5385	26.5001	0.1882							false	0.3364	true	3	21	1	
A7	CV25G1_03	PT10-2	UNKNOWN	SYBR	None				26.4257	26.3846	0.0412							false	0.3364	true	3	21	1	
A8	CV25G1_03	PT10-2	UNKNOWN	SYBR	None				26.3848	26.3846	0.0412							false	0.3364	true	3	20	1	
A9	CV25G1_03	PT10-2	UNKNOWN	SYBR	None				26.3433	26.3846	0.0412							false	0.3364	true	3	21	1	
A10	CV25G1_04	PT10-2	UNKNOWN	SYBR	None				26.5341	26.4737	0.0537							false	0.3364	true	3	21	1	
A11	CV25G1_04	PT10-2	UNKNOWN	SYBR	None				26.4315	26.4737	0.0537							false	0.3364	true	3	20	1	
A12	CV25G1_04	PT10-2	UNKNOWN	SYBR	None				26.4555	26.4737	0.0537							false	0.3364	true	3	20	1	
B1	CV25G1_05	PT10-2	UNKNOWN	SYBR	None				26.7959	26.548	0.2207							false	0.3364	true	3	21	1	
B2	CV25G1_05	PT10-2	UNKNOWN	SYBR	None				26.4749	26.548	0.2207							false	0.3364	true	3	20	1	
B3	CV25G1_05	PT10-2	UNKNOWN	SYBR	None				26.3731	26.548	0.2207							false	0.3364	true	3	21	1	
B4	CV25G1_06	PT10-2	UNKNOWN	SYBR	None				26.4588	26.4659	0.031							false	0.3364	true	3	21	1	
B5	CV25G1_06	PT10-2	UNKNOWN	SYBR	None				26.4391	26.4659	0.031							false	0.3364	true	3	21	1	
B6	CV25G1_06	PT10-2	UNKNOWN	SYBR	None				26.4999	26.4659	0.031							false	0.3364	true	3	21	1	
B7	CV25G1_07	PT10-2	UNKNOWN	SYBR	None				26.4787	26.4217	0.0525							false	0.3364	true	3	20	1	
B8	CV25G1_07	PT10-2	UNKNOWN	SYBR	None				26.4111	26.4217	0.0525							false	0.3364	true	3	21	1	
B9	CV25G1_07	PT10-2	UNKNOWN	SYBR	None				26.3754	26.4217	0.0525							false	0.3364	true	3	20	1	
B10	CV25G1_08	PT10-2	UNKNOWN	SYBR	None				26.562	26.4481	0.1079							false	0.3364	true	3	21	1	
B11	CV25G1_08	PT10-2	UNKNOWN	SYBR	None				26.3474	26.4481	0.1079							false	0.3364	true	3	20	1	
B12	CV25G1_08	PT10-2	UNKNOWN	SYBR	None				26.4349	26.4481	0.1079							false	0.3364	true	3	21	1	
C1	CV25G1_09	PT10-2	UNKNOWN	SYBR	None				26.7924	26.6607	0.1218							false	0.3364	true	3	21	1	
C2	CV25G1_09	PT10-2	UNKNOWN	SYBR	None				26.6374	26.6607	0.1218							false	0.3364	true	3	21	1	
C3	CV25G1_09	PT10-2	UNKNOWN	SYBR	None				26.5522	26.6607	0.1218							false	0.3364	true	3	20	1	
C4	CV25G1_10	PT10-2	UNKNOWN	SYBR	None				26.5311	26.484	0.0869							false	0.3364	true	3	21	1	
C5	CV25G1_10	PT10-2	UNKNOWN	SYBR	None				26.3838	26.484	0.0869							false	0.3364	true	3	21	1	
C6	CV25G1_10	PT10-2	UNKNOWN	SYBR	None				26.5372	26.484	0.0869							false	0.3364	true	3	21	1	
C7	CV25G1_11	PT10-2	UNKNOWN	SYBR	None				26.6356	26.5806	0.0949							false	0.3364	true	3	21	1	
C8	CV25G1_11	PT10-2	UNKNOWN	SYBR	None				26.6351	26.5806	0.0949							false	0.3364	true	3	21	1	
C9	CV25G1_11	PT10-2	UNKNOWN	SYBR	None				26.471	26.5806	0.0949							false	0.3364	true	3	21	1	
C10	CV25G1_12	PT10-2	UNKNOWN	SYBR	None				26.4449	26.377	0.0589							false	0.3364	true	3	21	1	
C11	CV25G1_12	PT10-2	UNKNOWN	SYBR	None				26.3458	26.377	0.0589							false	0.3364	true	3	20	1	
C12	CV25G1_12	PT10-2	UNKNOWN	SYBR	None				26.3402	26.377	0.0589							false	0.3364	true	3	21	1	
D1	CV25G1_13	PT10-2	UNKNOWN	SYBR	None				26.7658	26.5988	0.1595							false	0.3364	true	3	21	1	
D2	CV25G1_13	PT10-2	UNKNOWN	SYBR	None				26.5826	26.5988	0.1595							false	0.3364	true	3	21	1	
D3	CV25G1_13	PT10-2	UNKNOWN	SYBR	None				26.448	26.5988	0.1595							false	0.3364	true	3	21	1	
D4	CV25G1_14	PT10-2	UNKNOWN	SYBR	None				26.4534	26.4542	0.0235							false	0.3364	true	3	21	1	
D5	CV25G1_14	PT10-2	UNKNOWN	SYBR	None				26.431	26.4542	0.0235							false	0.3364	true	3	21	1	
D6	CV25G1_14	PT10-2	UNKNOWN	SYBR	None				26.4781	26.4542	0.0235							false	0.3364	true	3	21	1	
D7	CV25G1_15	PT10-2	UNKNOWN	SYBR	None				26.5304	26.4425	0.0797							false	0.3364	true	3	21	1	
D8	CV25G1_15	PT10-2	UNKNOWN	SYBR	None				26.4223	26.4425	0.0797							false	0.3364	true	3	21	1	
D9	CV25G1_15	PT10-2	UNKNOWN	SYBR	None				26.3748	26.4425	0.0797							false	0.3364	true	3	21	1	
D10	CV25G1_16	PT10-2	UNKNOWN	SYBR	None				26.5365	26.466	0.0616							false	0.3364	true	3	20	1	
D11	CV25G1_16	PT10-2	UNKNOWN	SYBR	None				26.4227	26.466	0.0616							false	0.3364	true	3	20	1	
D12	CV25G1_16	PT10-2	UNKNOWN	SYBR	None				26.4389	26.466	0.0616							false	0.3364	true	3	21	1	
E1	CV25G1_17	PT10-2	UNKNOWN	SYBR	None				26.8547	26.8364	0.016							false	0.3364	true	3	21	1	
E2	CV25G1_17	PT10-2	UNKNOWN	SYBR	None				26.8293	26.8364	0.016							false	0.3364	true	3	21	1	
E3	CV25G1_17	PT10-2	UNKNOWN	SYBR	None				26.8251	26.8364	0.016							false	0.3364	true	3	21	1	
E4	CV25G1_18	PT10-2	UNKNOWN	SYBR	None				26.457	26.4861	0.0929							false	0.3364	true	3	21	1	
E5	CV25G1_18	PT10-2	UNKNOWN	SYBR	None				26.4112	26.4861	0.0929							false	0.3364	true	3	20	1	
E6	CV25G1_18	PT10-2	UNKNOWN	SYBR	None				26.5901	26.4861	0.0929							false	0.3364	true	3	21	1	
E7	CV25G1_19	PT10-2	UNKNOWN	SYBR	None				26.4821	26.4154	0.0994							false	0.3364	true	3	21	1	
E8	CV25G1_19	PT10-2	UNKNOWN	SYBR	None				26.3012	26.4154	0.0994							false	0.3364	true	3	20	1	
E9	CV25G1_19	PT10-2	UNKNOWN	SYBR	None				26.4629	26.4154	0.0994							false	0.3364	true	3	21	1	
E10	CV25G1_20	PT10-2	UNKNOWN	SYBR	None				26.5309	26.4416	0.147							false	0.3364	true	3	21	1	
E11	CV25G1_20	PT10-2	UNKNOWN	SYBR	None				26.2719	26.4416	0.147							false	0.3364	true	3	20	1	
E12	CV25G1_20	PT10-2	UNKNOWN	SYBR	None				26.5219	26.4416	0.147							false	0.3364	true	3	21	1	
F1	CV25G1_21	PT10-2	UNKNOWN	SYBR	None				24.8993	24.9452	0.0492							false	0.3364	true	3	19	1	
F2	CV25G1_21	PT10-2	UNKNOWN	SYBR	None				24.9971	24.9452	0.0492							false	0.3364	true	3	19	1	
F3	CV25G1_21	PT10-2	UNKNOWN	SYBR	None				24.9393	24.9452	0.0492							false	0.3364	true	3	19	1	
F4	CV25G1_22	PT10-2	UNKNOWN	SYBR	None				24.0493	24.1279	0.0861							false	0.3364	true	3	18	1	
F5	CV25G1_22	PT10-2	UNKNOWN	SYBR	None				24.2199	24.1279	0.0861							false	0.3364	true	3	19	1	
F6	CV25G1_22	PT10-2	UNKNOWN	SYBR	None				24.1145	24.1279	0.0861							false	0.3364	true	3	19	1	
F7	CV25G1_23	PT10-2	UNKNOWN	SYBR	None				25.4446	25.5572	0.1191							false	0.3364	true	3	20	1	
F8	CV25G1_23	PT10-2	UNKNOWN	SYBR	None				25.5453	25.5572	0.1191							false	0.3364	true	3	20	1	
F9	CV25G1_23	PT10-2	UNKNOWN	SYBR	None				25.6819	25.5572	0.1191							false	0.3364	true	3	20	1	
F10	CV25G1_24	PT10-2	UNKNOWN	SYBR	None				25.7636	25.7099	0.0497							false	0.3364	true	3	20	1	
F11	CV25G1_24	PT10-2	UNKNOWN	SYBR	None				25.7006	25.7099	0.0497							false	0.3364	true	3	20	1	
F12	CV25G1_24	PT10-2	UNKNOWN	SYBR	None				25.6654	25.7099	0.0497							false	0.3364	true	3	20	1	
G1	CV25G1_25	PT10-2	UNKNOWN	SYBR	None				19.6234	19.7194	0.117							false	0.3364	true	3	14	1	
G2	CV25G1_25	PT10-2	UNKNOWN	SYBR	None				19.685	19.7194	0.117							false	0.3364	true	3	14	1	
G3	CV25G1_25	PT10-2	UNKNOWN	SYBR	None				19.8498	19.7194	0.117							false	0.3364	true	3	14	1	
G4	CV25G1_26	PT10-2	UNKNOWN	SYBR	None				16.5461	16.5496	0.1286							false	0.3364	true	3	10	1	
G5	CV25G1_26	PT10-2	UNKNOWN	SYBR	None				16.4227	16.5496	0.1286							false	0.3364	true	3	11	1	
G6	CV25G1_26	PT10-2	UNKNOWN	SYBR	None				16.6798	16.5496	0.1286							false	0.3364	true	3	11	1	
G7	CV25G1_27	PT10-2	UNKNOWN	SYBR	None				16.6826	16.844	0.2422							false	0.3364	true	3	11	1	
G8	CV25G1_27	PT10-2	UNKNOWN	SYBR	None				16.7268	16.844	0.2422							false	0.3364	true	3	11	1	
G9	CV25G1_27	PT10-2	UNKNOWN	SYBR	None				17.1224	16.844	0.2422							false	0.3364	true	3	11	1	
G10	CV25G1_28	PT10-2	UNKNOWN	SYBR	None				16.7927	17.1355	0.345							false	0.3364	true	3	11	1	
G11	CV25G1_28	PT10-2	UNKNOWN	SYBR	None				17.4826	17.1355	0.345							false	0.3364	true	3	12	1	
G12	CV25G1_28	PT10-2	UNKNOWN	SYBR	None				17.1311	17.1355	0.345							false	0.3364	true	3	11	1	
H1	CV25G1_29	PT10-2	UNKNOWN	SYBR	None				17.7874	17.9859	0.2343							false	0.3364	true	3	12	1	
H2	CV25G1_29	PT10-2	UNKNOWN	SYBR	None				17.9261	17.9859	0.2343							false	0.3364	true	3	12	1	
H3	CV25G1_29	PT10-2	UNKNOWN	SYBR	None				18.2443	17.9859	0.2343							false	0.3364	true	3	12	1	
H4	CV25G1_30	PT10-2	UNKNOWN	SYBR	None				17.7303	17.5814	0.1512							false	0.3364	true	3	12	1	
H5	CV25G1_30	PT10-2	UNKNOWN	SYBR	None				17.586	17.5814	0.1512							false	0.3364	true	3	12	1	
H6	CV25G1_30	PT10-2	UNKNOWN	SYBR	None				17.428	17.5814	0.1512							false	0.3364	true	3	12	1	

Analysis Type = Singleplex
Endogenous Control = PT10-2
RQ Min/Max Confidence Level = 95.0
Reference Sample = CV25G1_01
