# Supplementary material for: Dating Pupae of the Blow Fly Calliphora vicina Robineau–Desvoidy 1830 (Diptera: Calliphoridae) for Post Mortem Interval—Estimation: Validation of Molecular Age Markers
Source: Genes (Basel). 2018 Mar 9;9(3):153. doi: 10.3390/genes9030153 (PMC5867874; doi:10.3390/genes9030153)
Supplement: Supplementary file 1 [file genes-09-00153-s001.zip › S2/CV25/PT10-2_CV25G1_7-9_RUNdata.txt]

* Block Type = 96well
* Chemistry = SYBR_GREEN
* Experiment File Name = D:\RMIF_Doktorarbeit_BZ\Ergebnisse\MACE\OneStepRTqPCR\CV25G1_MACEMarker\P10-2_CV25G1_7-9_P11-1_1-3_RUN.eds
* Experiment Run End Time = Not Started
* Instrument Type = steponeplus
* Passive Reference = ROX

[Results]
Well	Sample Name	Target Name	Task	Reporter	Quencher	RQ	RQ Min	RQ Max	Cт	Cт Mean	Cт SD	ΔCт	ΔCт Mean	ΔCт SE	HK Control ΔCт Mean	HK Control ΔCт SE	ΔΔCт	Automatic Ct Threshold	Ct Threshold	Automatic Baseline	Baseline Start	Baseline End	Efficiency	Comments
A1	CV25G1_31	PT10-2	UNKNOWN	SYBR	None				23.209	23.1642	0.0418							false	0.3364	true	3	17	1	
A2	CV25G1_31	PT10-2	UNKNOWN	SYBR	None				23.1264	23.1642	0.0418							false	0.3364	true	3	17	1	
A3	CV25G1_31	PT10-2	UNKNOWN	SYBR	None				23.1573	23.1642	0.0418							false	0.3364	true	3	17	1	
A4	CV25G1_32	PT10-2	UNKNOWN	SYBR	None				22.8576	22.8611	0.0091							false	0.3364	true	3	17	1	
A5	CV25G1_32	PT10-2	UNKNOWN	SYBR	None				22.8544	22.8611	0.0091							false	0.3364	true	3	17	1	
A6	CV25G1_32	PT10-2	UNKNOWN	SYBR	None				22.8714	22.8611	0.0091							false	0.3364	true	3	17	1	
A7	CV25G1_33	PT10-2	UNKNOWN	SYBR	None				21.6773	21.6618	0.0164							false	0.3364	true	3	16	1	
A8	CV25G1_33	PT10-2	UNKNOWN	SYBR	None				21.6634	21.6618	0.0164							false	0.3364	true	3	16	1	
A9	CV25G1_33	PT10-2	UNKNOWN	SYBR	None				21.6447	21.6618	0.0164							false	0.3364	true	3	15	1	
A10	CV25G1_34	PT10-2	UNKNOWN	SYBR	None				24.0302	23.9958	0.0498							false	0.3364	true	3	18	1	
A11	CV25G1_34	PT10-2	UNKNOWN	SYBR	None				23.9387	23.9958	0.0498							false	0.3364	true	3	18	1	
A12	CV25G1_34	PT10-2	UNKNOWN	SYBR	None				24.0185	23.9958	0.0498							false	0.3364	true	3	18	1	
B1	CV25G1_35	PT10-2	UNKNOWN	SYBR	None				24.6419	24.5303	0.1024							false	0.3364	true	3	19	1	
B2	CV25G1_35	PT10-2	UNKNOWN	SYBR	None				24.4407	24.5303	0.1024							false	0.3364	true	3	19	1	
B3	CV25G1_35	PT10-2	UNKNOWN	SYBR	None				24.5082	24.5303	0.1024							false	0.3364	true	3	18	1	
B4	CV25G1_36	PT10-2	UNKNOWN	SYBR	None				24.7398	24.6895	0.044							false	0.3364	true	3	19	1	
B5	CV25G1_36	PT10-2	UNKNOWN	SYBR	None				24.6583	24.6895	0.044							false	0.3364	true	3	19	1	
B6	CV25G1_36	PT10-2	UNKNOWN	SYBR	None				24.6703	24.6895	0.044							false	0.3364	true	3	19	1	
B7	CV25G1_37	PT10-2	UNKNOWN	SYBR	None				24.8614	24.8124	0.0478							false	0.3364	true	3	19	1	
B8	CV25G1_37	PT10-2	UNKNOWN	SYBR	None				24.81	24.8124	0.0478							false	0.3364	true	3	19	1	
B9	CV25G1_37	PT10-2	UNKNOWN	SYBR	None				24.7658	24.8124	0.0478							false	0.3364	true	3	19	1	
B10	CV25G1_38	PT10-2	UNKNOWN	SYBR	None				24.8054	24.7365	0.0633							false	0.3364	true	3	19	1	
B11	CV25G1_38	PT10-2	UNKNOWN	SYBR	None				24.6808	24.7365	0.0633							false	0.3364	true	3	19	1	
B12	CV25G1_38	PT10-2	UNKNOWN	SYBR	None				24.7233	24.7365	0.0633							false	0.3364	true	3	19	1	
C1	CV25G1_39	PT10-2	UNKNOWN	SYBR	None				24.5492	24.4753	0.0773							false	0.3364	true	3	18	1	
C2	CV25G1_39	PT10-2	UNKNOWN	SYBR	None				24.395	24.4753	0.0773							false	0.3364	true	3	19	1	
C3	CV25G1_39	PT10-2	UNKNOWN	SYBR	None				24.4818	24.4753	0.0773							false	0.3364	true	3	18	1	
C4	CV25G1_40	PT10-2	UNKNOWN	SYBR	None				24.1667	24.118	0.0427							false	0.3364	true	3	18	1	
C5	CV25G1_40	PT10-2	UNKNOWN	SYBR	None				24.1004	24.118	0.0427							false	0.3364	true	3	18	1	
C6	CV25G1_40	PT10-2	UNKNOWN	SYBR	None				24.0869	24.118	0.0427							false	0.3364	true	3	19	1	
C7	CV25G1_41	PT10-2	UNKNOWN	SYBR	None				23.1991	23.157	0.0365							false	0.3364	true	3	18	1	
C8	CV25G1_41	PT10-2	UNKNOWN	SYBR	None				23.1365	23.157	0.0365							false	0.3364	true	3	17	1	
C9	CV25G1_41	PT10-2	UNKNOWN	SYBR	None				23.1353	23.157	0.0365							false	0.3364	true	3	17	1	
C10	CV25G1_42	PT10-2	UNKNOWN	SYBR	None				23.4082	23.3995	0.0377							false	0.3364	true	3	18	1	
C11	CV25G1_42	PT10-2	UNKNOWN	SYBR	None				23.4322	23.3995	0.0377							false	0.3364	true	3	18	1	
C12	CV25G1_42	PT10-2	UNKNOWN	SYBR	None				23.3582	23.3995	0.0377							false	0.3364	true	3	17	1	
D1	CV25G1_43	PT10-2	UNKNOWN	SYBR	None				23.571	23.5685	0.0461							false	0.3364	true	3	18	1	
D2	CV25G1_43	PT10-2	UNKNOWN	SYBR	None				23.6132	23.5685	0.0461							false	0.3364	true	3	18	1	
D3	CV25G1_43	PT10-2	UNKNOWN	SYBR	None				23.5211	23.5685	0.0461							false	0.3364	true	3	18	1	
D4	CV25G1_44	PT10-2	UNKNOWN	SYBR	None				23.9417	23.9428	0.0027							false	0.3364	true	3	18	1	
D5	CV25G1_44	PT10-2	UNKNOWN	SYBR	None				23.9459	23.9428	0.0027							false	0.3364	true	3	18	1	
D6	CV25G1_44	PT10-2	UNKNOWN	SYBR	None				23.9409	23.9428	0.0027							false	0.3364	true	3	18	1	
D7	CV25G1_45	PT10-2	UNKNOWN	SYBR	None				24.4032	24.298	0.0927							false	0.3364	true	3	19	1	
D8	CV25G1_45	PT10-2	UNKNOWN	SYBR	None				24.2625	24.298	0.0927							false	0.3364	true	3	18	1	
D9	CV25G1_45	PT10-2	UNKNOWN	SYBR	None				24.2283	24.298	0.0927							false	0.3364	true	3	19	1	

Analysis Type = Singleplex
Endogenous Control = PT11-1
RQ Min/Max Confidence Level = 95.0
Reference Sample = CV25G1_01
