# Supplementary material for: Dating Pupae of the Blow Fly Calliphora vicina Robineau–Desvoidy 1830 (Diptera: Calliphoridae) for Post Mortem Interval—Estimation: Validation of Molecular Age Markers
Source: Genes (Basel). 2018 Mar 9;9(3):153. doi: 10.3390/genes9030153 (PMC5867874; doi:10.3390/genes9030153)
Supplement: Supplementary file 1 [file genes-09-00153-s001.zip › S2/CV25/PT11-1_CV25G1_1-3_RUNdata.txt]

* Block Type = 96well
* Chemistry = SYBR_GREEN
* Experiment File Name = D:\RMIF_Doktorarbeit_BZ\Ergebnisse\MACE\OneStepRTqPCR\CV25G1_MACEMarker\P10-2_CV25G1_7-9_P11-1_1-3_RUN.eds
* Experiment Run End Time = Not Started
* Instrument Type = steponeplus
* Passive Reference = ROX

[Results]
Well	Sample Name	Target Name	Task	Reporter	Quencher	RQ	RQ Min	RQ Max	Cт	Cт Mean	Cт SD	ΔCт	ΔCт Mean	ΔCт SE	HK Control ΔCт Mean	HK Control ΔCт SE	ΔΔCт	Automatic Ct Threshold	Ct Threshold	Automatic Baseline	Baseline Start	Baseline End	Efficiency	Comments	OUTLIERRG
E1	CV25G1_01	PT11-1	UNKNOWN	SYBR	None				30.2383	30.0725	0.1497							false	0.9781	true	3	23	1		N
E2	CV25G1_01	PT11-1	UNKNOWN	SYBR	None				30.032	30.0725	0.1497							false	0.9781	true	3	23	1		N
E3	CV25G1_01	PT11-1	UNKNOWN	SYBR	None				29.9472	30.0725	0.1497							false	0.9781	true	3	23	1		N
E4	CV25G1_02	PT11-1	UNKNOWN	SYBR	None				28.7998	28.7779	0.0992							false	0.9781	true	3	21	1		N
E5	CV25G1_02	PT11-1	UNKNOWN	SYBR	None				28.6696	28.7779	0.0992							false	0.9781	true	3	21	1		N
E6	CV25G1_02	PT11-1	UNKNOWN	SYBR	None				28.8644	28.7779	0.0992							false	0.9781	true	3	21	1		N
E7	CV25G1_03	PT11-1	UNKNOWN	SYBR	None				28.45	28.6048	0.193							false	0.9781	true	3	21	1		N
E8	CV25G1_03	PT11-1	UNKNOWN	SYBR	None				28.5435	28.6048	0.193							false	0.9781	true	3	21	1		N
E9	CV25G1_03	PT11-1	UNKNOWN	SYBR	None				28.821	28.6048	0.193							false	0.9781	true	3	21	1		N
E10	CV25G1_04	PT11-1	UNKNOWN	SYBR	None				30.0187	30.0586	0.0364							false	0.9781	true	3	23	1		N
E11	CV25G1_04	PT11-1	UNKNOWN	SYBR	None				30.0899	30.0586	0.0364							false	0.9781	true	3	22	1		N
E12	CV25G1_04	PT11-1	UNKNOWN	SYBR	None				30.0674	30.0586	0.0364							false	0.9781	true	3	23	1		N
F1	CV25G1_05	PT11-1	UNKNOWN	SYBR	None				28.4647	28.7266	0.2268							false	0.9781	true	3	21	1		Y
F2	CV25G1_05	PT11-1	UNKNOWN	SYBR	None				28.858	28.7266	0.2268							false	0.9781	true	3	21	1		N
F3	CV25G1_05	PT11-1	UNKNOWN	SYBR	None				28.8573	28.7266	0.2268							false	0.9781	true	3	21	1		N
F4	CV25G1_06	PT11-1	UNKNOWN	SYBR	None				17.2682	17.3094	0.0359							false	0.9781	true	3	9	1		N
F5	CV25G1_06	PT11-1	UNKNOWN	SYBR	None				17.3261	17.3094	0.0359							false	0.9781	true	3	9	1		N
F6	CV25G1_06	PT11-1	UNKNOWN	SYBR	None				17.3339	17.3094	0.0359							false	0.9781	true	3	9	1		N
F7	CV25G1_07	PT11-1	UNKNOWN	SYBR	None				16.9226	17.0393	0.1062							false	0.9781	true	3	9	1		N
F8	CV25G1_07	PT11-1	UNKNOWN	SYBR	None				17.0651	17.0393	0.1062							false	0.9781	true	3	9	1		N
F9	CV25G1_07	PT11-1	UNKNOWN	SYBR	None				17.1301	17.0393	0.1062							false	0.9781	true	3	9	1		N
F10	CV25G1_08	PT11-1	UNKNOWN	SYBR	None				17.9209	18.0004	0.102							false	0.9781	true	3	10	1		N
F11	CV25G1_08	PT11-1	UNKNOWN	SYBR	None				17.9648	18.0004	0.102							false	0.9781	true	3	10	1		N
F12	CV25G1_08	PT11-1	UNKNOWN	SYBR	None				18.1154	18.0004	0.102							false	0.9781	true	3	11	1		N
G1	CV25G1_09	PT11-1	UNKNOWN	SYBR	None				18.0958	18.0834	0.0318							false	0.9781	true	3	11	1		N
G2	CV25G1_09	PT11-1	UNKNOWN	SYBR	None				18.0472	18.0834	0.0318							false	0.9781	true	3	10	1		N
G3	CV25G1_09	PT11-1	UNKNOWN	SYBR	None				18.1071	18.0834	0.0318							false	0.9781	true	3	11	1		N
G4	CV25G1_10	PT11-1	UNKNOWN	SYBR	None				23.3206	23.4136	0.0868							false	0.9781	true	3	16	1		N
G5	CV25G1_10	PT11-1	UNKNOWN	SYBR	None				23.4275	23.4136	0.0868							false	0.9781	true	3	16	1		N
G6	CV25G1_10	PT11-1	UNKNOWN	SYBR	None				23.4925	23.4136	0.0868							false	0.9781	true	3	16	1		N
G7	CV25G1_11	PT11-1	UNKNOWN	SYBR	None				29.6996	29.7233	0.0412							false	0.9781	true	3	22	1		N
G8	CV25G1_11	PT11-1	UNKNOWN	SYBR	None				29.7709	29.7233	0.0412							false	0.9781	true	3	22	1		N
G9	CV25G1_11	PT11-1	UNKNOWN	SYBR	None				29.6993	29.7233	0.0412							false	0.9781	true	3	22	1		N
G10	CV25G1_12	PT11-1	UNKNOWN	SYBR	None				28.7022	28.8252	0.1119							false	0.9781	true	3	21	1		N
G11	CV25G1_12	PT11-1	UNKNOWN	SYBR	None				28.921	28.8252	0.1119							false	0.9781	true	3	21	1		N
G12	CV25G1_12	PT11-1	UNKNOWN	SYBR	None				28.8525	28.8252	0.1119							false	0.9781	true	3	21	1		N
H1	CV25G1_13	PT11-1	UNKNOWN	SYBR	None				29.8093	29.8698	0.0596							false	0.9781	true	3	22	1		N
H2	CV25G1_13	PT11-1	UNKNOWN	SYBR	None				29.8719	29.8698	0.0596							false	0.9781	true	3	22	1		N
H3	CV25G1_13	PT11-1	UNKNOWN	SYBR	None				29.9284	29.8698	0.0596							false	0.9781	true	3	23	1		N
H4	CV25G1_14	PT11-1	UNKNOWN	SYBR	None				29.9403	29.8893	0.0953							false	0.9781	true	3	23	1		N
H5	CV25G1_14	PT11-1	UNKNOWN	SYBR	None				29.9482	29.8893	0.0953							false	0.9781	true	3	22	1		N
H6	CV25G1_14	PT11-1	UNKNOWN	SYBR	None				29.7793	29.8893	0.0953							false	0.9781	true	3	22	1		N
H7	CV25G1_15	PT11-1	UNKNOWN	SYBR	None				28.7922	28.8925	0.0928							false	0.9781	true	3	21	1		N
H8	CV25G1_15	PT11-1	UNKNOWN	SYBR	None				28.9753	28.8925	0.0928							false	0.9781	true	3	21	1		N
H9	CV25G1_15	PT11-1	UNKNOWN	SYBR	None				28.9102	28.8925	0.0928							false	0.9781	true	3	21	1		N

Analysis Type = Singleplex
Endogenous Control = PT11-1
RQ Min/Max Confidence Level = 95.0
Reference Sample = CV25G1_01
