# Supplementary material for: Dating Pupae of the Blow Fly Calliphora vicina Robineau–Desvoidy 1830 (Diptera: Calliphoridae) for Post Mortem Interval—Estimation: Validation of Molecular Age Markers
Source: Genes (Basel). 2018 Mar 9;9(3):153. doi: 10.3390/genes9030153 (PMC5867874; doi:10.3390/genes9030153)
Supplement: Supplementary file 1 [file genes-09-00153-s001.zip › S2/CV25/PT11-1_CV25G1_4-9_RUNdata.txt]

* Block Type = 96well
* Chemistry = SYBR_GREEN
* Experiment File Name = D:\RMIF_Doktorarbeit_BZ\Ergebnisse\MACE\OneStepRTqPCR\CV25G1_MACEMarker\P11-1_CV25G1_4-9.eds
* Experiment Run End Time = Not Started
* Instrument Type = steponeplus
* Passive Reference = ROX

[Results]
Well	Sample Name	Target Name	Task	Reporter	Quencher	RQ	RQ Min	RQ Max	Cт	Cт Mean	Cт SD	ΔCт	ΔCт Mean	ΔCт SE	HK Control ΔCт Mean	HK Control ΔCт SE	ΔΔCт	Automatic Ct Threshold	Ct Threshold	Automatic Baseline	Baseline Start	Baseline End	Efficiency	Comments
A1	CV25G1_16	PT11-1	UNKNOWN	SYBR	None				29.1845	29.3033	0.2019							false	0.9781	true	3	22	1	
A2	CV25G1_16	PT11-1	UNKNOWN	SYBR	None				29.1891	29.3033	0.2019							false	0.9781	true	3	22	1	
A3	CV25G1_16	PT11-1	UNKNOWN	SYBR	None				29.5364	29.3033	0.2019							false	0.9781	true	3	22	1	
A4	CV25G1_17	PT11-1	UNKNOWN	SYBR	None				30.8756	30.6186	0.2374							false	0.9781	true	3	24	1	
A5	CV25G1_17	PT11-1	UNKNOWN	SYBR	None				30.4076	30.6186	0.2374							false	0.9781	true	3	23	1	
A6	CV25G1_17	PT11-1	UNKNOWN	SYBR	None				30.5725	30.6186	0.2374							false	0.9781	true	3	23	1	
A7	CV25G1_18	PT11-1	UNKNOWN	SYBR	None				29.457	29.4299	0.0665							false	0.9781	true	3	22	1	
A8	CV25G1_18	PT11-1	UNKNOWN	SYBR	None				29.4786	29.4299	0.0665							false	0.9781	true	3	22	1	
A9	CV25G1_18	PT11-1	UNKNOWN	SYBR	None				29.3541	29.4299	0.0665							false	0.9781	true	3	22	1	
A10	CV25G1_19	PT11-1	UNKNOWN	SYBR	None				28.9601	29.1505	0.1853							false	0.9781	true	3	21	1	
A11	CV25G1_19	PT11-1	UNKNOWN	SYBR	None				29.3302	29.1505	0.1853							false	0.9781	true	3	22	1	
A12	CV25G1_19	PT11-1	UNKNOWN	SYBR	None				29.1612	29.1505	0.1853							false	0.9781	true	3	22	1	
B1	CV25G1_20	PT11-1	UNKNOWN	SYBR	None				30.3903	30.25	0.1554							false	0.9781	true	3	23	1	
B2	CV25G1_20	PT11-1	UNKNOWN	SYBR	None				30.083	30.25	0.1554							false	0.9781	true	3	22	1	
B3	CV25G1_20	PT11-1	UNKNOWN	SYBR	None				30.2765	30.25	0.1554							false	0.9781	true	3	22	1	
B4	CV25G1_21	PT11-1	UNKNOWN	SYBR	None				27.3035	27.2507	0.1363							false	0.9781	true	3	20	1	
B5	CV25G1_21	PT11-1	UNKNOWN	SYBR	None				27.3527	27.2507	0.1363							false	0.9781	true	3	20	1	
B6	CV25G1_21	PT11-1	UNKNOWN	SYBR	None				27.0959	27.2507	0.1363							false	0.9781	true	3	20	1	
B7	CV25G1_22	PT11-1	UNKNOWN	SYBR	None				27.9359	27.9649	0.0628							false	0.9781	true	3	20	1	
B8	CV25G1_22	PT11-1	UNKNOWN	SYBR	None				27.9219	27.9649	0.0628							false	0.9781	true	3	20	1	
B9	CV25G1_22	PT11-1	UNKNOWN	SYBR	None				28.037	27.9649	0.0628							false	0.9781	true	3	20	1	
B10	CV25G1_23	PT11-1	UNKNOWN	SYBR	None				29.8029	29.8533	0.1071							false	0.9781	true	3	22	1	
B11	CV25G1_23	PT11-1	UNKNOWN	SYBR	None				29.7807	29.8533	0.1071							false	0.9781	true	3	23	1	
B12	CV25G1_23	PT11-1	UNKNOWN	SYBR	None				29.9764	29.8533	0.1071							false	0.9781	true	3	23	1	
C1	CV25G1_24	PT11-1	UNKNOWN	SYBR	None				29.6515	29.5868	0.069							false	0.9781	true	3	22	1	
C2	CV25G1_24	PT11-1	UNKNOWN	SYBR	None				29.5142	29.5868	0.069							false	0.9781	true	3	22	1	
C3	CV25G1_24	PT11-1	UNKNOWN	SYBR	None				29.5946	29.5868	0.069							false	0.9781	true	3	22	1	
C4	CV25G1_25	PT11-1	UNKNOWN	SYBR	None				22.4316	22.459	0.065							false	0.9781	true	3	14	1	
C5	CV25G1_25	PT11-1	UNKNOWN	SYBR	None				22.4122	22.459	0.065							false	0.9781	true	3	15	1	
C6	CV25G1_25	PT11-1	UNKNOWN	SYBR	None				22.5332	22.459	0.065							false	0.9781	true	3	15	1	
C7	CV25G1_26	PT11-1	UNKNOWN	SYBR	None				20.0792	20.0491	0.0397							false	0.9781	true	3	13	1	
C8	CV25G1_26	PT11-1	UNKNOWN	SYBR	None				20.064	20.0491	0.0397							false	0.9781	true	3	13	1	
C9	CV25G1_26	PT11-1	UNKNOWN	SYBR	None				20.0041	20.0491	0.0397							false	0.9781	true	3	13	1	
C10	CV25G1_27	PT11-1	UNKNOWN	SYBR	None				19.2188	19.2716	0.0479							false	0.9781	true	3	12	1	
C11	CV25G1_27	PT11-1	UNKNOWN	SYBR	None				19.3123	19.2716	0.0479							false	0.9781	true	3	12	1	
C12	CV25G1_27	PT11-1	UNKNOWN	SYBR	None				19.2837	19.2716	0.0479							false	0.9781	true	3	11	1	
D1	CV25G1_28	PT11-1	UNKNOWN	SYBR	None				20.2274	20.289	0.0677							false	0.9781	true	3	13	1	
D2	CV25G1_28	PT11-1	UNKNOWN	SYBR	None				20.3614	20.289	0.0677							false	0.9781	true	3	13	1	
D3	CV25G1_28	PT11-1	UNKNOWN	SYBR	None				20.2781	20.289	0.0677							false	0.9781	true	3	13	1	
D4	CV25G1_29	PT11-1	UNKNOWN	SYBR	None				17.9252	17.9324	0.0358							false	0.9781	true	3	10	1	
D5	CV25G1_29	PT11-1	UNKNOWN	SYBR	None				17.9712	17.9324	0.0358							false	0.9781	true	3	10	1	
D6	CV25G1_29	PT11-1	UNKNOWN	SYBR	None				17.9007	17.9324	0.0358							false	0.9781	true	3	10	1	
D7	CV25G1_30	PT11-1	UNKNOWN	SYBR	None				25.9191	25.9372	0.0159							false	0.9781	true	3	19	1	
D8	CV25G1_30	PT11-1	UNKNOWN	SYBR	None				25.944	25.9372	0.0159							false	0.9781	true	3	19	1	
D9	CV25G1_30	PT11-1	UNKNOWN	SYBR	None				25.9485	25.9372	0.0159							false	0.9781	true	3	19	1	
D10	CV25G1_31	PT11-1	UNKNOWN	SYBR	None				17.8366	17.9245	0.0885							false	0.9781	true	3	10	1	
D11	CV25G1_31	PT11-1	UNKNOWN	SYBR	None				17.9233	17.9245	0.0885							false	0.9781	true	3	10	1	
D12	CV25G1_31	PT11-1	UNKNOWN	SYBR	None				18.0136	17.9245	0.0885							false	0.9781	true	3	10	1	
E1	CV25G1_32	PT11-1	UNKNOWN	SYBR	None				17.868	17.8091	0.0612							false	0.9781	true	3	10	1	
E2	CV25G1_32	PT11-1	UNKNOWN	SYBR	None				17.7459	17.8091	0.0612							false	0.9781	true	3	10	1	
E3	CV25G1_32	PT11-1	UNKNOWN	SYBR	None				17.8134	17.8091	0.0612							false	0.9781	true	3	10	1	
E4	CV25G1_33	PT11-1	UNKNOWN	SYBR	None				17.7849	17.8426	0.0677							false	0.9781	true	3	10	1	
E5	CV25G1_33	PT11-1	UNKNOWN	SYBR	None				17.9171	17.8426	0.0677							false	0.9781	true	3	10	1	
E6	CV25G1_33	PT11-1	UNKNOWN	SYBR	None				17.8257	17.8426	0.0677							false	0.9781	true	3	10	1	
E7	CV25G1_34	PT11-1	UNKNOWN	SYBR	None				19.713	19.7198	0.05							false	0.9781	true	3	12	1	
E8	CV25G1_34	PT11-1	UNKNOWN	SYBR	None				19.6735	19.7198	0.05							false	0.9781	true	3	12	1	
E9	CV25G1_34	PT11-1	UNKNOWN	SYBR	None				19.7729	19.7198	0.05							false	0.9781	true	3	12	1	
E10	CV25G1_35	PT11-1	UNKNOWN	SYBR	None				18.3622	18.3974	0.0592							false	0.9781	true	3	10	1	
E11	CV25G1_35	PT11-1	UNKNOWN	SYBR	None				18.3642	18.3974	0.0592							false	0.9781	true	3	11	1	
E12	CV25G1_35	PT11-1	UNKNOWN	SYBR	None				18.4657	18.3974	0.0592							false	0.9781	true	3	10	1	
F1	CV25G1_36	PT11-1	UNKNOWN	SYBR	None				21.3223	21.3512	0.0575							false	0.9781	true	3	14	1	
F2	CV25G1_36	PT11-1	UNKNOWN	SYBR	None				21.3138	21.3512	0.0575							false	0.9781	true	3	14	1	
F3	CV25G1_36	PT11-1	UNKNOWN	SYBR	None				21.4174	21.3512	0.0575							false	0.9781	true	3	14	1	
F4	CV25G1_37	PT11-1	UNKNOWN	SYBR	None				22.2092	22.1867	0.0462							false	0.9781	true	3	15	1	
F5	CV25G1_37	PT11-1	UNKNOWN	SYBR	None				22.2175	22.1867	0.0462							false	0.9781	true	3	15	1	
F6	CV25G1_37	PT11-1	UNKNOWN	SYBR	None				22.1336	22.1867	0.0462							false	0.9781	true	3	15	1	
F7	CV25G1_38	PT11-1	UNKNOWN	SYBR	None				17.9915	18.0454	0.0745							false	0.9781	true	3	11	1	
F8	CV25G1_38	PT11-1	UNKNOWN	SYBR	None				18.0143	18.0454	0.0745							false	0.9781	true	3	10	1	
F9	CV25G1_38	PT11-1	UNKNOWN	SYBR	None				18.1304	18.0454	0.0745							false	0.9781	true	3	11	1	
F10	CV25G1_39	PT11-1	UNKNOWN	SYBR	None				19.1286	19.1845	0.0571							false	0.9781	true	3	12	1	
F11	CV25G1_39	PT11-1	UNKNOWN	SYBR	None				19.2428	19.1845	0.0571							false	0.9781	true	3	12	1	
F12	CV25G1_39	PT11-1	UNKNOWN	SYBR	None				19.1822	19.1845	0.0571							false	0.9781	true	3	11	1	
G1	CV25G1_40	PT11-1	UNKNOWN	SYBR	None				18.851	18.8805	0.0316							false	0.9781	true	3	11	1	
G2	CV25G1_40	PT11-1	UNKNOWN	SYBR	None				18.8765	18.8805	0.0316							false	0.9781	true	3	11	1	
G3	CV25G1_40	PT11-1	UNKNOWN	SYBR	None				18.9138	18.8805	0.0316							false	0.9781	true	3	11	1	
G4	CV25G1_41	PT11-1	UNKNOWN	SYBR	None				21.7506	21.7618	0.0147							false	0.9781	true	3	15	1	
G5	CV25G1_41	PT11-1	UNKNOWN	SYBR	None				21.7784	21.7618	0.0147							false	0.9781	true	3	14	1	
G6	CV25G1_41	PT11-1	UNKNOWN	SYBR	None				21.7564	21.7618	0.0147							false	0.9781	true	3	14	1	
G7	CV25G1_42	PT11-1	UNKNOWN	SYBR	None				22.5609	22.625	0.0597							false	0.9781	true	3	15	1	
G8	CV25G1_42	PT11-1	UNKNOWN	SYBR	None				22.6791	22.625	0.0597							false	0.9781	true	3	15	1	
G9	CV25G1_42	PT11-1	UNKNOWN	SYBR	None				22.6349	22.625	0.0597							false	0.9781	true	3	15	1	
G10	CV25G1_43	PT11-1	UNKNOWN	SYBR	None				22.4705	22.4024	0.1166							false	0.9781	true	3	15	1	
G11	CV25G1_43	PT11-1	UNKNOWN	SYBR	None				22.469	22.4024	0.1166							false	0.9781	true	3	15	1	
G12	CV25G1_43	PT11-1	UNKNOWN	SYBR	None				22.2677	22.4024	0.1166							false	0.9781	true	3	15	1	
H1	CV25G1_44	PT11-1	UNKNOWN	SYBR	None				22.7392	22.8057	0.0589							false	0.9781	true	3	15	1	
H2	CV25G1_44	PT11-1	UNKNOWN	SYBR	None				22.827	22.8057	0.0589							false	0.9781	true	3	15	1	
H3	CV25G1_44	PT11-1	UNKNOWN	SYBR	None				22.8511	22.8057	0.0589							false	0.9781	true	3	15	1	
H4	CV25G1_45	PT11-1	UNKNOWN	SYBR	None				24.8415	24.7213	0.2722							false	0.9781	true	3	18	1	
H5	CV25G1_45	PT11-1	UNKNOWN	SYBR	None				24.9126	24.7213	0.2722							false	0.9781	true	3	18	1	
H6	CV25G1_45	PT11-1	UNKNOWN	SYBR	None				24.4096	24.7213	0.2722							false	0.9781	true	3	17	1	

Analysis Type = Singleplex
Endogenous Control = PT11-1
RQ Min/Max Confidence Level = 95.0
Reference Sample = CV25G1_16
