# Supplementary material for: Dating Pupae of the Blow Fly Calliphora vicina Robineau–Desvoidy 1830 (Diptera: Calliphoridae) for Post Mortem Interval—Estimation: Validation of Molecular Age Markers
Source: Genes (Basel). 2018 Mar 9;9(3):153. doi: 10.3390/genes9030153 (PMC5867874; doi:10.3390/genes9030153)
Supplement: Supplementary file 1 [file genes-09-00153-s001.zip › S2/CV25/PT11-2_CV25G1_1-6_RUNdata.txt]

* Block Type = 96well
* Chemistry = SYBR_GREEN
* Experiment File Name = D:\RMIF_Doktorarbeit_BZ\Ergebnisse\MACE\OneStepRTqPCR\CV25G1_MACEMarker\P11-2_CV25G1_1-6_RUN.eds
* Experiment Run End Time = Not Started
* Instrument Type = steponeplus
* Passive Reference = ROX

[Results]
Well	Sample Name	Target Name	Task	Reporter	Quencher	RQ	RQ Min	RQ Max	Cт	Cт Mean	Cт SD	ΔCт	ΔCт Mean	ΔCт SE	HK Control ΔCт Mean	HK Control ΔCт SE	ΔΔCт	Automatic Ct Threshold	Ct Threshold	Automatic Baseline	Baseline Start	Baseline End	Efficiency	Comments	OUTLIERRG
A1	CV25G1_01	PT11-2	UNKNOWN	SYBR	None				25.4459	25.4476	0.0503							false	0.5673	true	3	19	1		N
A2	CV25G1_01	PT11-2	UNKNOWN	SYBR	None				25.3981	25.4476	0.0503							false	0.5673	true	3	19	1		N
A3	CV25G1_01	PT11-2	UNKNOWN	SYBR	None				25.4988	25.4476	0.0503							false	0.5673	true	3	19	1		N
A4	CV25G1_02	PT11-2	UNKNOWN	SYBR	None				25.9001	25.8916	0.0296							false	0.5673	true	3	19	1		N
A5	CV25G1_02	PT11-2	UNKNOWN	SYBR	None				25.8586	25.8916	0.0296							false	0.5673	true	3	19	1		N
A6	CV25G1_02	PT11-2	UNKNOWN	SYBR	None				25.916	25.8916	0.0296							false	0.5673	true	3	19	1		N
A7	CV25G1_03	PT11-2	UNKNOWN	SYBR	None				25.0262	25.0653	0.0499							false	0.5673	true	3	18	1		N
A8	CV25G1_03	PT11-2	UNKNOWN	SYBR	None				25.0482	25.0653	0.0499							false	0.5673	true	3	19	1		N
A9	CV25G1_03	PT11-2	UNKNOWN	SYBR	None				25.1214	25.0653	0.0499							false	0.5673	true	3	19	1		N
A10	CV25G1_04	PT11-2	UNKNOWN	SYBR	None				25.9395	26.1286	0.2076							false	0.5673	true	3	19	1		N
A11	CV25G1_04	PT11-2	UNKNOWN	SYBR	None				26.0955	26.1286	0.2076							false	0.5673	true	3	19	1		N
A12	CV25G1_04	PT11-2	UNKNOWN	SYBR	None				26.3507	26.1286	0.2076							false	0.5673	true	3	20	1		N
B1	CV25G1_05	PT11-2	UNKNOWN	SYBR	None				24.3857	24.4289	0.0572							false	0.5673	true	3	18	1		N
B2	CV25G1_05	PT11-2	UNKNOWN	SYBR	None				24.4937	24.4289	0.0572							false	0.5673	true	3	18	1		N
B3	CV25G1_05	PT11-2	UNKNOWN	SYBR	None				24.4072	24.4289	0.0572							false	0.5673	true	3	18	1		N
B4	CV25G1_06	PT11-2	UNKNOWN	SYBR	None				25.3458	25.3248	0.0489							false	0.5673	true	3	19	1		N
B5	CV25G1_06	PT11-2	UNKNOWN	SYBR	None				25.3597	25.3248	0.0489							false	0.5673	true	3	19	1		N
B6	CV25G1_06	PT11-2	UNKNOWN	SYBR	None				25.2688	25.3248	0.0489							false	0.5673	true	3	19	1		N
B7	CV25G1_07	PT11-2	UNKNOWN	SYBR	None				26.4564	26.3672	0.0772							false	0.5673	true	3	19	1		N
B8	CV25G1_07	PT11-2	UNKNOWN	SYBR	None				26.324	26.3672	0.0772							false	0.5673	true	3	20	1		N
B9	CV25G1_07	PT11-2	UNKNOWN	SYBR	None				26.3214	26.3672	0.0772							false	0.5673	true	3	19	1		N
B10	CV25G1_08	PT11-2	UNKNOWN	SYBR	None				26.4299	26.596	0.1442							false	0.5673	true	3	20	1		N
B11	CV25G1_08	PT11-2	UNKNOWN	SYBR	None				26.6692	26.596	0.1442							false	0.5673	true	3	19	1		N
B12	CV25G1_08	PT11-2	UNKNOWN	SYBR	None				26.689	26.596	0.1442							false	0.5673	true	3	20	1		N
C1	CV25G1_09	PT11-2	UNKNOWN	SYBR	None				26.2341	26.2032	0.047							false	0.5673	true	3	19	1		N
C2	CV25G1_09	PT11-2	UNKNOWN	SYBR	None				26.2263	26.2032	0.047							false	0.5673	true	3	20	1		N
C3	CV25G1_09	PT11-2	UNKNOWN	SYBR	None				26.1491	26.2032	0.047							false	0.5673	true	3	19	1		N
C4	CV25G1_10	PT11-2	UNKNOWN	SYBR	None				26.9689	26.9748	0.0054							false	0.5673	true	3	20	1		N
C5	CV25G1_10	PT11-2	UNKNOWN	SYBR	None				26.976	26.9748	0.0054							false	0.5673	true	3	20	1		N
C6	CV25G1_10	PT11-2	UNKNOWN	SYBR	None				26.9794	26.9748	0.0054							false	0.5673	true	3	20	1		N
C7	CV25G1_11	PT11-2	UNKNOWN	SYBR	None				27.7943	27.804	0.0203							false	0.5673	true	3	21	1		N
C8	CV25G1_11	PT11-2	UNKNOWN	SYBR	None				27.8274	27.804	0.0203							false	0.5673	true	3	21	1		N
C9	CV25G1_11	PT11-2	UNKNOWN	SYBR	None				27.7904	27.804	0.0203							false	0.5673	true	3	21	1		N
C10	CV25G1_12	PT11-2	UNKNOWN	SYBR	None				27.2195	27.4026	0.1608							false	0.5673	true	3	20	1		N
C11	CV25G1_12	PT11-2	UNKNOWN	SYBR	None				27.4675	27.4026	0.1608							false	0.5673	true	3	21	1		N
C12	CV25G1_12	PT11-2	UNKNOWN	SYBR	None				27.5207	27.4026	0.1608							false	0.5673	true	3	21	1		N
D1	CV25G1_13	PT11-2	UNKNOWN	SYBR	None				26.2131	26.1676	0.076							false	0.5673	true	3	19	1		N
D2	CV25G1_13	PT11-2	UNKNOWN	SYBR	None				26.2097	26.1676	0.076							false	0.5673	true	3	19	1		N
D3	CV25G1_13	PT11-2	UNKNOWN	SYBR	None				26.0798	26.1676	0.076							false	0.5673	true	3	20	1		N
D4	CV25G1_14	PT11-2	UNKNOWN	SYBR	None				26.3264	26.4016	0.0652							false	0.5673	true	3	20	1		N
D5	CV25G1_14	PT11-2	UNKNOWN	SYBR	None				26.4427	26.4016	0.0652							false	0.5673	true	3	20	1		N
D6	CV25G1_14	PT11-2	UNKNOWN	SYBR	None				26.4358	26.4016	0.0652							false	0.5673	true	3	19	1		N
D7	CV25G1_15	PT11-2	UNKNOWN	SYBR	None				26.6927	26.6424	0.051							false	0.5673	true	3	20	1		N
D8	CV25G1_15	PT11-2	UNKNOWN	SYBR	None				26.5908	26.6424	0.051							false	0.5673	true	3	20	1		N
D9	CV25G1_15	PT11-2	UNKNOWN	SYBR	None				26.6438	26.6424	0.051							false	0.5673	true	3	20	1		N
D10	CV25G1_16	PT11-2	UNKNOWN	SYBR	None				25.7542	25.9529	0.2024							false	0.5673	true	3	19	1		N
D11	CV25G1_16	PT11-2	UNKNOWN	SYBR	None				25.9457	25.9529	0.2024							false	0.5673	true	3	19	1		N
D12	CV25G1_16	PT11-2	UNKNOWN	SYBR	None				26.1588	25.9529	0.2024							false	0.5673	true	3	19	1		N
E1	CV25G1_17	PT11-2	UNKNOWN	SYBR	None				27.307	27.4197	0.2386							false	0.5673	true	3	20	1		N
E2	CV25G1_17	PT11-2	UNKNOWN	SYBR	None				27.6937	27.4197	0.2386							false	0.5673	true	3	20	1		N
E3	CV25G1_17	PT11-2	UNKNOWN	SYBR	None				27.2583	27.4197	0.2386							false	0.5673	true	3	21	1		N
E4	CV25G1_18	PT11-2	UNKNOWN	SYBR	None				26.6089	26.583	0.0237							false	0.5673	true	3	20	1		N
E5	CV25G1_18	PT11-2	UNKNOWN	SYBR	None				26.5624	26.583	0.0237							false	0.5673	true	3	20	1		N
E6	CV25G1_18	PT11-2	UNKNOWN	SYBR	None				26.5775	26.583	0.0237							false	0.5673	true	3	20	1		N
E7	CV25G1_19	PT11-2	UNKNOWN	SYBR	None				27.0422	26.7794	0.2276							false	0.5673	true	3	20	1		Y
E8	CV25G1_19	PT11-2	UNKNOWN	SYBR	None				26.6491	26.7794	0.2276							false	0.5673	true	3	20	1		N
E9	CV25G1_19	PT11-2	UNKNOWN	SYBR	None				26.647	26.7794	0.2276							false	0.5673	true	3	20	1		N
E10	CV25G1_20	PT11-2	UNKNOWN	SYBR	None				26.281	26.2863	0.1201							false	0.5673	true	3	20	1		N
E11	CV25G1_20	PT11-2	UNKNOWN	SYBR	None				26.1689	26.2863	0.1201							false	0.5673	true	3	20	1		N
E12	CV25G1_20	PT11-2	UNKNOWN	SYBR	None				26.4089	26.2863	0.1201							false	0.5673	true	3	19	1		N
F1	CV25G1_21	PT11-2	UNKNOWN	SYBR	None				24.8514	24.8033	0.0487							false	0.5673	true	3	18	1		N
F2	CV25G1_21	PT11-2	UNKNOWN	SYBR	None				24.754	24.8033	0.0487							false	0.5673	true	3	18	1		N
F3	CV25G1_21	PT11-2	UNKNOWN	SYBR	None				24.8045	24.8033	0.0487							false	0.5673	true	3	18	1		N
F4	CV25G1_22	PT11-2	UNKNOWN	SYBR	None				25.8759	25.8113	0.0586							false	0.5673	true	3	19	1		N
F5	CV25G1_22	PT11-2	UNKNOWN	SYBR	None				25.7614	25.8113	0.0586							false	0.5673	true	3	19	1		N
F6	CV25G1_22	PT11-2	UNKNOWN	SYBR	None				25.7968	25.8113	0.0586							false	0.5673	true	3	19	1		N
F7	CV25G1_23	PT11-2	UNKNOWN	SYBR	None				25.1108	25.2261	0.1714							false	0.5673	true	3	19	1		N
F8	CV25G1_23	PT11-2	UNKNOWN	SYBR	None				25.423	25.2261	0.1714							false	0.5673	true	3	19	1		N
F9	CV25G1_23	PT11-2	UNKNOWN	SYBR	None				25.1445	25.2261	0.1714							false	0.5673	true	3	19	1		N
F10	CV25G1_24	PT11-2	UNKNOWN	SYBR	None				25.9393	26.0999	0.1752							false	0.5673	true	3	19	1		N
F11	CV25G1_24	PT11-2	UNKNOWN	SYBR	None				26.0737	26.0999	0.1752							false	0.5673	true	3	19	1		N
F12	CV25G1_24	PT11-2	UNKNOWN	SYBR	None				26.2868	26.0999	0.1752							false	0.5673	true	3	19	1		N
G1	CV25G1_25	PT11-2	UNKNOWN	SYBR	None				24.7095	24.7012	0.0832							false	0.5673	true	3	18	1		N
G2	CV25G1_25	PT11-2	UNKNOWN	SYBR	None				24.6142	24.7012	0.0832							false	0.5673	true	3	17	1		N
G3	CV25G1_25	PT11-2	UNKNOWN	SYBR	None				24.7799	24.7012	0.0832							false	0.5673	true	3	18	1		N
G4	CV25G1_26	PT11-2	UNKNOWN	SYBR	None				23.0706	22.959	0.1405							false	0.5673	true	3	16	1		N
G5	CV25G1_26	PT11-2	UNKNOWN	SYBR	None				23.0052	22.959	0.1405							false	0.5673	true	3	16	1		N
G6	CV25G1_26	PT11-2	UNKNOWN	SYBR	None				22.8012	22.959	0.1405							false	0.5673	true	3	16	1		N
G7	CV25G1_27	PT11-2	UNKNOWN	SYBR	None				24.9142	24.9319	0.0455							false	0.5673	true	3	18	1		N
G8	CV25G1_27	PT11-2	UNKNOWN	SYBR	None				24.8979	24.9319	0.0455							false	0.5673	true	3	18	1		N
G9	CV25G1_27	PT11-2	UNKNOWN	SYBR	None				24.9835	24.9319	0.0455							false	0.5673	true	3	18	1		N
G10	CV25G1_28	PT11-2	UNKNOWN	SYBR	None				22.3394	22.428	0.0853							false	0.5673	true	3	16	1		N
G11	CV25G1_28	PT11-2	UNKNOWN	SYBR	None				22.4352	22.428	0.0853							false	0.5673	true	3	16	1		N
G12	CV25G1_28	PT11-2	UNKNOWN	SYBR	None				22.5096	22.428	0.0853							false	0.5673	true	3	16	1		N
H1	CV25G1_29	PT11-2	UNKNOWN	SYBR	None				21.9673	21.9949	0.0301							false	0.5673	true	3	15	1		N
H2	CV25G1_29	PT11-2	UNKNOWN	SYBR	None				21.9902	21.9949	0.0301							false	0.5673	true	3	16	1		N
H3	CV25G1_29	PT11-2	UNKNOWN	SYBR	None				22.027	21.9949	0.0301							false	0.5673	true	3	16	1		N
H4	CV25G1_30	PT11-2	UNKNOWN	SYBR	None				23.0403	22.9865	0.0493							false	0.5673	true	3	16	1		N
H5	CV25G1_30	PT11-2	UNKNOWN	SYBR	None				22.9435	22.9865	0.0493							false	0.5673	true	3	16	1		N
H6	CV25G1_30	PT11-2	UNKNOWN	SYBR	None				22.9759	22.9865	0.0493							false	0.5673	true	3	16	1		N

Analysis Type = Singleplex
Endogenous Control = PT11-2
RQ Min/Max Confidence Level = 95.0
Reference Sample = CV25G1_01
