# Supplementary material for: Dating Pupae of the Blow Fly Calliphora vicina Robineau–Desvoidy 1830 (Diptera: Calliphoridae) for Post Mortem Interval—Estimation: Validation of Molecular Age Markers
Source: Genes (Basel). 2018 Mar 9;9(3):153. doi: 10.3390/genes9030153 (PMC5867874; doi:10.3390/genes9030153)
Supplement: Supplementary file 1 [file genes-09-00153-s001.zip › S2/CV25/PT11-2_CV25G1_7-9_RUNdata.txt]

* Block Type = 96well
* Chemistry = SYBR_GREEN
* Experiment File Name = D:\RMIF_Doktorarbeit_BZ\Ergebnisse\MACE\OneStepRTqPCR\CV25G1_MACEMarker\P11-2_CV25G1_7-9_P12-1_1-3.eds
* Experiment Run End Time = Not Started
* Instrument Type = steponeplus
* Passive Reference = ROX

[Results]
Well	Sample Name	Target Name	Task	Reporter	Quencher	RQ	RQ Min	RQ Max	Cт	Cт Mean	Cт SD	ΔCт	ΔCт Mean	ΔCт SE	HK Control ΔCт Mean	HK Control ΔCт SE	ΔΔCт	Automatic Ct Threshold	Ct Threshold	Automatic Baseline	Baseline Start	Baseline End	Efficiency	Comments
A1	CV25G1_31	PT11-2	UNKNOWN	SYBR	None				20.5881	20.6053	0.0386							false	0.5673	true	3	14	1	
A2	CV25G1_31	PT11-2	UNKNOWN	SYBR	None				20.5784	20.6053	0.0386							false	0.5673	true	3	14	1	
A3	CV25G1_31	PT11-2	UNKNOWN	SYBR	None				20.6495	20.6053	0.0386							false	0.5673	true	3	14	1	
A4	CV25G1_32	PT11-2	UNKNOWN	SYBR	None				20.3747	20.3624	0.0127							false	0.5673	true	3	14	1	
A5	CV25G1_32	PT11-2	UNKNOWN	SYBR	None				20.3632	20.3624	0.0127							false	0.5673	true	3	14	1	
A6	CV25G1_32	PT11-2	UNKNOWN	SYBR	None				20.3493	20.3624	0.0127							false	0.5673	true	3	14	1	
A7	CV25G1_33	PT11-2	UNKNOWN	SYBR	None				19.631	19.6704	0.0505							false	0.5673	true	3	13	1	
A8	CV25G1_33	PT11-2	UNKNOWN	SYBR	None				19.6529	19.6704	0.0505							false	0.5673	true	3	13	1	
A9	CV25G1_33	PT11-2	UNKNOWN	SYBR	None				19.7274	19.6704	0.0505							false	0.5673	true	3	13	1	
A10	CV25G1_34	PT11-2	UNKNOWN	SYBR	None				20.2472	20.2504	0.0106							false	0.5673	true	3	14	1	
A11	CV25G1_34	PT11-2	UNKNOWN	SYBR	None				20.2418	20.2504	0.0106							false	0.5673	true	3	13	1	
A12	CV25G1_34	PT11-2	UNKNOWN	SYBR	None				20.2622	20.2504	0.0106							false	0.5673	true	3	14	1	
B1	CV25G1_35	PT11-2	UNKNOWN	SYBR	None				21.5176	21.5734	0.0709							false	0.5673	true	3	14	1	
B2	CV25G1_35	PT11-2	UNKNOWN	SYBR	None				21.5495	21.5734	0.0709							false	0.5673	true	3	14	1	
B3	CV25G1_35	PT11-2	UNKNOWN	SYBR	None				21.6532	21.5734	0.0709							false	0.5673	true	3	15	1	
B4	CV25G1_36	PT11-2	UNKNOWN	SYBR	None				25.3957	25.3624	0.0491							false	0.5673	true	3	18	1	
B5	CV25G1_36	PT11-2	UNKNOWN	SYBR	None				25.306	25.3624	0.0491							false	0.5673	true	3	19	1	
B6	CV25G1_36	PT11-2	UNKNOWN	SYBR	None				25.3854	25.3624	0.0491							false	0.5673	true	3	19	1	
B7	CV25G1_37	PT11-2	UNKNOWN	SYBR	None				25.8235	25.7049	0.1067							false	0.5673	true	3	19	1	
B8	CV25G1_37	PT11-2	UNKNOWN	SYBR	None				25.6744	25.7049	0.1067							false	0.5673	true	3	19	1	
B9	CV25G1_37	PT11-2	UNKNOWN	SYBR	None				25.6167	25.7049	0.1067							false	0.5673	true	3	19	1	
B10	CV25G1_38	PT11-2	UNKNOWN	SYBR	None				23.6039	23.5953	0.0528							false	0.5673	true	3	17	1	
B11	CV25G1_38	PT11-2	UNKNOWN	SYBR	None				23.5387	23.5953	0.0528							false	0.5673	true	3	17	1	
B12	CV25G1_38	PT11-2	UNKNOWN	SYBR	None				23.6432	23.5953	0.0528							false	0.5673	true	3	17	1	
C1	CV25G1_39	PT11-2	UNKNOWN	SYBR	None				26.1776	26.3726	0.3021							false	0.5673	true	3	19	1	
C2	CV25G1_39	PT11-2	UNKNOWN	SYBR	None				26.2196	26.3726	0.3021							false	0.5673	true	3	20	1	
C3	CV25G1_39	PT11-2	UNKNOWN	SYBR	None				26.7205	26.3726	0.3021							false	0.5673	true	3	20	1	
C4	CV25G1_40	PT11-2	UNKNOWN	SYBR	None				24.9637	24.8662	0.0847							false	0.5673	true	3	19	1	
C5	CV25G1_40	PT11-2	UNKNOWN	SYBR	None				24.8104	24.8662	0.0847							false	0.5673	true	3	18	1	
C6	CV25G1_40	PT11-2	UNKNOWN	SYBR	None				24.8245	24.8662	0.0847							false	0.5673	true	3	18	1	
C7	CV25G1_41	PT11-2	UNKNOWN	SYBR	None				25.176	25.1802	0.0941							false	0.5673	true	3	19	1	
C8	CV25G1_41	PT11-2	UNKNOWN	SYBR	None				25.2763	25.1802	0.0941							false	0.5673	true	3	19	1	
C9	CV25G1_41	PT11-2	UNKNOWN	SYBR	None				25.0883	25.1802	0.0941							false	0.5673	true	3	18	1	
C10	CV25G1_42	PT11-2	UNKNOWN	SYBR	None				24.9053	25.0923	0.1887							false	0.5673	true	3	18	1	
C11	CV25G1_42	PT11-2	UNKNOWN	SYBR	None				25.2827	25.0923	0.1887							false	0.5673	true	3	19	1	
C12	CV25G1_42	PT11-2	UNKNOWN	SYBR	None				25.0887	25.0923	0.1887							false	0.5673	true	3	19	1	
D1	CV25G1_43	PT11-2	UNKNOWN	SYBR	None				21.8388	22.0118	0.1535							false	0.5673	true	3	15	1	
D2	CV25G1_43	PT11-2	UNKNOWN	SYBR	None				22.1315	22.0118	0.1535							false	0.5673	true	3	15	1	
D3	CV25G1_43	PT11-2	UNKNOWN	SYBR	None				22.0652	22.0118	0.1535							false	0.5673	true	3	15	1	
D4	CV25G1_44	PT11-2	UNKNOWN	SYBR	None				25.8732	25.8782	0.0678							false	0.5673	true	3	19	1	
D5	CV25G1_44	PT11-2	UNKNOWN	SYBR	None				25.813	25.8782	0.0678							false	0.5673	true	3	19	1	
D6	CV25G1_44	PT11-2	UNKNOWN	SYBR	None				25.9483	25.8782	0.0678							false	0.5673	true	3	19	1	
D7	CV25G1_45	PT11-2	UNKNOWN	SYBR	None				24.8932	25.0681	0.1609							false	0.5673	true	3	18	1	
D8	CV25G1_45	PT11-2	UNKNOWN	SYBR	None				25.1015	25.0681	0.1609							false	0.5673	true	3	18	1	
D9	CV25G1_45	PT11-2	UNKNOWN	SYBR	None				25.2097	25.0681	0.1609							false	0.5673	true	3	18	1	

Analysis Type = Singleplex
Endogenous Control = PT12-1
RQ Min/Max Confidence Level = 95.0
Reference Sample = CV25G1_01
