# Supplementary material for: Dating Pupae of the Blow Fly Calliphora vicina Robineau–Desvoidy 1830 (Diptera: Calliphoridae) for Post Mortem Interval—Estimation: Validation of Molecular Age Markers
Source: Genes (Basel). 2018 Mar 9;9(3):153. doi: 10.3390/genes9030153 (PMC5867874; doi:10.3390/genes9030153)
Supplement: Supplementary file 1 [file genes-09-00153-s001.zip › S2/CV25/PT12-1_CV25G1_1-3_RUNdata.txt]

* Block Type = 96well
* Chemistry = SYBR_GREEN
* Experiment File Name = D:\RMIF_Doktorarbeit_BZ\Ergebnisse\MACE\OneStepRTqPCR\CV25G1_MACEMarker\P11-2_CV25G1_7-9_P12-1_1-3.eds
* Experiment Run End Time = Not Started
* Instrument Type = steponeplus
* Passive Reference = ROX

[Results]
Well	Sample Name	Target Name	Task	Reporter	Quencher	RQ	RQ Min	RQ Max	Cт	Cт Mean	Cт SD	ΔCт	ΔCт Mean	ΔCт SE	HK Control ΔCт Mean	HK Control ΔCт SE	ΔΔCт	Automatic Ct Threshold	Ct Threshold	Automatic Baseline	Baseline Start	Baseline End	Efficiency	Comments
E1	CV25G1_01	PT12-1	UNKNOWN	SYBR	None				25.643	25.5783	0.0761							false	0.8479	true	3	19	1	
E2	CV25G1_01	PT12-1	UNKNOWN	SYBR	None				25.5975	25.5783	0.0761							false	0.8479	true	3	19	1	
E3	CV25G1_01	PT12-1	UNKNOWN	SYBR	None				25.4945	25.5783	0.0761							false	0.8479	true	3	19	1	
E4	CV25G1_02	PT12-1	UNKNOWN	SYBR	None				25.4332	25.488	0.0567							false	0.8479	true	3	18	1	
E5	CV25G1_02	PT12-1	UNKNOWN	SYBR	None				25.4844	25.488	0.0567							false	0.8479	true	3	18	1	
E6	CV25G1_02	PT12-1	UNKNOWN	SYBR	None				25.5464	25.488	0.0567							false	0.8479	true	3	18	1	
E7	CV25G1_03	PT12-1	UNKNOWN	SYBR	None				25.546	25.4406	0.0988							false	0.8479	true	3	19	1	
E8	CV25G1_03	PT12-1	UNKNOWN	SYBR	None				25.4256	25.4406	0.0988							false	0.8479	true	3	18	1	
E9	CV25G1_03	PT12-1	UNKNOWN	SYBR	None				25.3502	25.4406	0.0988							false	0.8479	true	3	19	1	
E10	CV25G1_04	PT12-1	UNKNOWN	SYBR	None				25.4599	25.4274	0.0415							false	0.8479	true	3	19	1	
E11	CV25G1_04	PT12-1	UNKNOWN	SYBR	None				25.3806	25.4274	0.0415							false	0.8479	true	3	19	1	
E12	CV25G1_04	PT12-1	UNKNOWN	SYBR	None				25.4417	25.4274	0.0415							false	0.8479	true	3	19	1	
F1	CV25G1_05	PT12-1	UNKNOWN	SYBR	None				25.6936	25.592	0.089							false	0.8479	true	3	18	1	
F2	CV25G1_05	PT12-1	UNKNOWN	SYBR	None				25.5283	25.592	0.089							false	0.8479	true	3	19	1	
F3	CV25G1_05	PT12-1	UNKNOWN	SYBR	None				25.554	25.592	0.089							false	0.8479	true	3	19	1	
F4	CV25G1_06	PT12-1	UNKNOWN	SYBR	None				25.4174	25.3737	0.0408							false	0.8479	true	3	18	1	
F5	CV25G1_06	PT12-1	UNKNOWN	SYBR	None				25.3669	25.3737	0.0408							false	0.8479	true	3	19	1	
F6	CV25G1_06	PT12-1	UNKNOWN	SYBR	None				25.3367	25.3737	0.0408							false	0.8479	true	3	18	1	
F7	CV25G1_07	PT12-1	UNKNOWN	SYBR	None				25.4621	25.3883	0.0647							false	0.8479	true	3	19	1	
F8	CV25G1_07	PT12-1	UNKNOWN	SYBR	None				25.3614	25.3883	0.0647							false	0.8479	true	3	18	1	
F9	CV25G1_07	PT12-1	UNKNOWN	SYBR	None				25.3414	25.3883	0.0647							false	0.8479	true	3	19	1	
F10	CV25G1_08	PT12-1	UNKNOWN	SYBR	None				25.4778	25.4728	0.1571							false	0.8479	true	3	19	1	
F11	CV25G1_08	PT12-1	UNKNOWN	SYBR	None				25.3134	25.4728	0.1571							false	0.8479	true	3	18	1	
F12	CV25G1_08	PT12-1	UNKNOWN	SYBR	None				25.6274	25.4728	0.1571							false	0.8479	true	3	18	1	
G1	CV25G1_09	PT12-1	UNKNOWN	SYBR	None				25.7335	25.6442	0.0808							false	0.8479	true	3	19	1	
G2	CV25G1_09	PT12-1	UNKNOWN	SYBR	None				25.5762	25.6442	0.0808							false	0.8479	true	3	19	1	
G3	CV25G1_09	PT12-1	UNKNOWN	SYBR	None				25.6229	25.6442	0.0808							false	0.8479	true	3	19	1	
G4	CV25G1_10	PT12-1	UNKNOWN	SYBR	None				25.5542	25.4612	0.0905							false	0.8479	true	3	18	1	
G5	CV25G1_10	PT12-1	UNKNOWN	SYBR	None				25.456	25.4612	0.0905							false	0.8479	true	3	19	1	
G6	CV25G1_10	PT12-1	UNKNOWN	SYBR	None				25.3735	25.4612	0.0905							false	0.8479	true	3	18	1	
G7	CV25G1_11	PT12-1	UNKNOWN	SYBR	None				25.4087	25.4058	0.0803							false	0.8479	true	3	18	1	
G8	CV25G1_11	PT12-1	UNKNOWN	SYBR	None				25.4846	25.4058	0.0803							false	0.8479	true	3	19	1	
G9	CV25G1_11	PT12-1	UNKNOWN	SYBR	None				25.3241	25.4058	0.0803							false	0.8479	true	3	18	1	
G10	CV25G1_12	PT12-1	UNKNOWN	SYBR	None				25.364	25.3753	0.0553							false	0.8479	true	3	19	1	
G11	CV25G1_12	PT12-1	UNKNOWN	SYBR	None				25.4355	25.3753	0.0553							false	0.8479	true	3	19	1	
G12	CV25G1_12	PT12-1	UNKNOWN	SYBR	None				25.3266	25.3753	0.0553							false	0.8479	true	3	18	1	
H1	CV25G1_13	PT12-1	UNKNOWN	SYBR	None				25.6048	25.5711	0.0306							false	0.8479	true	3	19	1	
H2	CV25G1_13	PT12-1	UNKNOWN	SYBR	None				25.545	25.5711	0.0306							false	0.8479	true	3	18	1	
H3	CV25G1_13	PT12-1	UNKNOWN	SYBR	None				25.5635	25.5711	0.0306							false	0.8479	true	3	19	1	
H4	CV25G1_14	PT12-1	UNKNOWN	SYBR	None				25.526	25.4886	0.0437							false	0.8479	true	3	19	1	
H5	CV25G1_14	PT12-1	UNKNOWN	SYBR	None				25.4993	25.4886	0.0437							false	0.8479	true	3	19	1	
H6	CV25G1_14	PT12-1	UNKNOWN	SYBR	None				25.4406	25.4886	0.0437							false	0.8479	true	3	18	1	
H7	CV25G1_15	PT12-1	UNKNOWN	SYBR	None				25.5127	25.4142	0.0857							false	0.8479	true	3	18	1	
H8	CV25G1_15	PT12-1	UNKNOWN	SYBR	None				25.3735	25.4142	0.0857							false	0.8479	true	3	18	1	
H9	CV25G1_15	PT12-1	UNKNOWN	SYBR	None				25.3565	25.4142	0.0857							false	0.8479	true	3	18	1	

Analysis Type = Singleplex
Endogenous Control = PT12-1
RQ Min/Max Confidence Level = 95.0
Reference Sample = CV25G1_01
