# Supplementary material for: Dating Pupae of the Blow Fly Calliphora vicina Robineau–Desvoidy 1830 (Diptera: Calliphoridae) for Post Mortem Interval—Estimation: Validation of Molecular Age Markers
Source: Genes (Basel). 2018 Mar 9;9(3):153. doi: 10.3390/genes9030153 (PMC5867874; doi:10.3390/genes9030153)
Supplement: Supplementary file 1 [file genes-09-00153-s001.zip › S2/CV25/PT12-1_CV25G1_4-9_RUNdata.txt]

* Block Type = 96well
* Chemistry = SYBR_GREEN
* Experiment File Name = D:\RMIF_Doktorarbeit_BZ\Ergebnisse\MACE\OneStepRTqPCR\CV25G1_MACEMarker\P12-1_CV25G1_4-9.eds
* Experiment Run End Time = Not Started
* Instrument Type = steponeplus
* Passive Reference = ROX

[Results]
Well	Sample Name	Target Name	Task	Reporter	Quencher	RQ	RQ Min	RQ Max	Cт	Cт Mean	Cт SD	ΔCт	ΔCт Mean	ΔCт SE	HK Control ΔCт Mean	HK Control ΔCт SE	ΔΔCт	Automatic Ct Threshold	Ct Threshold	Automatic Baseline	Baseline Start	Baseline End	Efficiency	Comments	NOISE
A1	CV25G1_16	PT12-1	UNKNOWN	SYBR	None				25.0646	24.959	0.0939							false	0.8479	true	3	18	1		N
A2	CV25G1_16	PT12-1	UNKNOWN	SYBR	None				24.9276	24.959	0.0939							false	0.8479	true	3	18	1		N
A3	CV25G1_16	PT12-1	UNKNOWN	SYBR	None				24.8849	24.959	0.0939							false	0.8479	true	3	18	1		N
A4	CV25G1_17	PT12-1	UNKNOWN	SYBR	None				24.9294	24.7918	0.1227							false	0.8479	true	3	18	1		N
A5	CV25G1_17	PT12-1	UNKNOWN	SYBR	None				24.7523	24.7918	0.1227							false	0.8479	true	3	18	1		N
A6	CV25G1_17	PT12-1	UNKNOWN	SYBR	None				24.6937	24.7918	0.1227							false	0.8479	true	3	18	1		N
A7	CV25G1_18	PT12-1	UNKNOWN	SYBR	None				24.9726	24.933	0.0851							false	0.8479	true	3	17	1		N
A8	CV25G1_18	PT12-1	UNKNOWN	SYBR	None				24.9911	24.933	0.0851							false	0.8479	true	3	18	1		N
A9	CV25G1_18	PT12-1	UNKNOWN	SYBR	None				24.8353	24.933	0.0851							false	0.8479	true	3	18	1		N
A10	CV25G1_19	PT12-1	UNKNOWN	SYBR	None				24.9312	24.8563	0.0707							false	0.8479	true	3	18	1		N
A11	CV25G1_19	PT12-1	UNKNOWN	SYBR	None				24.8471	24.8563	0.0707							false	0.8479	true	3	18	1		N
A12	CV25G1_19	PT12-1	UNKNOWN	SYBR	None				24.7907	24.8563	0.0707							false	0.8479	true	3	18	1		N
B1	CV25G1_20	PT12-1	UNKNOWN	SYBR	None				25.2449	25.1141	0.1477							false	0.8479	true	3	18	1		N
B2	CV25G1_20	PT12-1	UNKNOWN	SYBR	None				25.1434	25.1141	0.1477							false	0.8479	true	3	18	1		N
B3	CV25G1_20	PT12-1	UNKNOWN	SYBR	None				24.954	25.1141	0.1477							false	0.8479	true	3	18	1		N
B4	CV25G1_21	PT12-1	UNKNOWN	SYBR	None				25.2768	25.1105	0.1487							false	0.8479	true	3	18	1		N
B5	CV25G1_21	PT12-1	UNKNOWN	SYBR	None				25.0642	25.1105	0.1487							false	0.8479	true	3	18	1		N
B6	CV25G1_21	PT12-1	UNKNOWN	SYBR	None				24.9905	25.1105	0.1487							false	0.8479	true	3	18	1		N
B7	CV25G1_22	PT12-1	UNKNOWN	SYBR	None				25.0216	24.9722	0.0444							false	0.8479	true	3	18	1		N
B8	CV25G1_22	PT12-1	UNKNOWN	SYBR	None				24.959	24.9722	0.0444							false	0.8479	true	3	18	1		N
B9	CV25G1_22	PT12-1	UNKNOWN	SYBR	None				24.9359	24.9722	0.0444							false	0.8479	true	3	18	1		N
B10	CV25G1_23	PT12-1	UNKNOWN	SYBR	None				24.985	24.9104	0.0668							false	0.8479	true	3	18	1		N
B11	CV25G1_23	PT12-1	UNKNOWN	SYBR	None				24.8559	24.9104	0.0668							false	0.8479	true	3	18	1		N
B12	CV25G1_23	PT12-1	UNKNOWN	SYBR	None				24.8903	24.9104	0.0668							false	0.8479	true	3	18	1		N
C1	CV25G1_24	PT12-1	UNKNOWN	SYBR	None				25.1983	25.1328	0.0632							false	0.8479	true	3	19	1		N
C2	CV25G1_24	PT12-1	UNKNOWN	SYBR	None				25.1279	25.1328	0.0632							false	0.8479	true	3	18	1		N
C3	CV25G1_24	PT12-1	UNKNOWN	SYBR	None				25.0721	25.1328	0.0632							false	0.8479	true	3	19	1		N
C4	CV25G1_25	PT12-1	UNKNOWN	SYBR	None				25.1912	25.112	0.1038							false	0.8479	true	3	18	1		N
C5	CV25G1_25	PT12-1	UNKNOWN	SYBR	None				24.9945	25.112	0.1038							false	0.8479	true	3	18	1		N
C6	CV25G1_25	PT12-1	UNKNOWN	SYBR	None				25.1503	25.112	0.1038							false	0.8479	true	3	18	1		N
C7	CV25G1_26	PT12-1	UNKNOWN	SYBR	None				24.9554	24.8346	0.1251							false	0.8479	true	3	18	1		N
C8	CV25G1_26	PT12-1	UNKNOWN	SYBR	None				24.8428	24.8346	0.1251							false	0.8479	true	3	18	1		N
C9	CV25G1_26	PT12-1	UNKNOWN	SYBR	None				24.7056	24.8346	0.1251							false	0.8479	true	3	18	1		N
C10	CV25G1_27	PT12-1	UNKNOWN	SYBR	None				24.9494	24.9335	0.0138							false	0.8479	true	3	18	1		N
C11	CV25G1_27	PT12-1	UNKNOWN	SYBR	None				24.9265	24.9335	0.0138							false	0.8479	true	3	18	1		N
C12	CV25G1_27	PT12-1	UNKNOWN	SYBR	None				24.9245	24.9335	0.0138							false	0.8479	true	3	18	1		N
D1	CV25G1_28	PT12-1	UNKNOWN	SYBR	None				25.1155	25.0454	0.1085							false	0.8479	true	3	19	1		N
D2	CV25G1_28	PT12-1	UNKNOWN	SYBR	None				25.1004	25.0454	0.1085							false	0.8479	true	3	18	1		N
D3	CV25G1_28	PT12-1	UNKNOWN	SYBR	None				24.9204	25.0454	0.1085							false	0.8479	true	3	18	1		N
D4	CV25G1_29	PT12-1	UNKNOWN	SYBR	None				24.9804	24.8143	0.1612							false	0.8479	true	3	18	1		N
D5	CV25G1_29	PT12-1	UNKNOWN	SYBR	None				24.6585	24.8143	0.1612							false	0.8479	true	3	18	1		N
D6	CV25G1_29	PT12-1	UNKNOWN	SYBR	None				24.8039	24.8143	0.1612							false	0.8479	true	3	18	1		N
D7	CV25G1_30	PT12-1	UNKNOWN	SYBR	None				24.9573	24.8731	0.0729							false	0.8479	true	3	18	1		N
D8	CV25G1_30	PT12-1	UNKNOWN	SYBR	None				24.8306	24.8731	0.0729							false	0.8479	true	3	18	1		N
D9	CV25G1_30	PT12-1	UNKNOWN	SYBR	None				24.8314	24.8731	0.0729							false	0.8479	true	3	18	1		N
D10	CV25G1_31	PT12-1	UNKNOWN	SYBR	None				24.9178	24.913	0.0048							false	0.8479	true	3	18	1		N
D11	CV25G1_31	PT12-1	UNKNOWN	SYBR	None				24.913	24.913	0.0048							false	0.8479	true	3	18	1		N
D12	CV25G1_31	PT12-1	UNKNOWN	SYBR	None				24.9083	24.913	0.0048							false	0.8479	true	3	18	1		N
E1	CV25G1_32	PT12-1	UNKNOWN	SYBR	None				24.7621	24.7411	0.0547							false	0.8479	true	3	17	1		N
E2	CV25G1_32	PT12-1	UNKNOWN	SYBR	None				24.7823	24.7411	0.0547							false	0.8479	true	3	18	1		N
E3	CV25G1_32	PT12-1	UNKNOWN	SYBR	None				24.679	24.7411	0.0547							false	0.8479	true	3	17	1		N
E4	CV25G1_33	PT12-1	UNKNOWN	SYBR	None				23.7073	23.5923	0.1099							false	0.8479	true	3	17	1		N
E5	CV25G1_33	PT12-1	UNKNOWN	SYBR	None				23.4883	23.5923	0.1099							false	0.8479	true	3	16	1		N
E6	CV25G1_33	PT12-1	UNKNOWN	SYBR	None				23.5813	23.5923	0.1099							false	0.8479	true	3	17	1		N
E7	CV25G1_34	PT12-1	UNKNOWN	SYBR	None				24.845	24.6437	0.1757							false	0.8479	true	3	18	1		N
E8	CV25G1_34	PT12-1	UNKNOWN	SYBR	None				24.5648	24.6437	0.1757							false	0.8479	true	3	18	1		N
E9	CV25G1_34	PT12-1	UNKNOWN	SYBR	None				24.5213	24.6437	0.1757							false	0.8479	true	3	17	1		N
E10	CV25G1_35	PT12-1	UNKNOWN	SYBR	None				23.6408	23.5936	0.0409							false	0.8479	true	3	16	1		N
E11	CV25G1_35	PT12-1	UNKNOWN	SYBR	None				23.5697	23.5936	0.0409							false	0.8479	true	3	16	1		N
E12	CV25G1_35	PT12-1	UNKNOWN	SYBR	None				23.5704	23.5936	0.0409							false	0.8479	true	3	16	1		N
F1	CV25G1_36	PT12-1	UNKNOWN	SYBR	None				22.8872	22.77	0.1417							false	0.8479	true	3	15	1		N
F2	CV25G1_36	PT12-1	UNKNOWN	SYBR	None				22.8103	22.77	0.1417							false	0.8479	true	3	15	1		N
F3	CV25G1_36	PT12-1	UNKNOWN	SYBR	None				22.6126	22.77	0.1417							false	0.8479	true	3	15	1		N
F4	CV25G1_37	PT12-1	UNKNOWN	SYBR	None				24.8056	24.7293	0.0661							false	0.8479	true	3	18	1		N
F5	CV25G1_37	PT12-1	UNKNOWN	SYBR	None				24.6915	24.7293	0.0661							false	0.8479	true	3	17	1		N
F6	CV25G1_37	PT12-1	UNKNOWN	SYBR	None				24.6908	24.7293	0.0661							false	0.8479	true	3	17	1		N
F7	CV25G1_38	PT12-1	UNKNOWN	SYBR	None				20.9604	20.9158	0.0399							false	0.8479	true	3	13	1		Y
F8	CV25G1_38	PT12-1	UNKNOWN	SYBR	None				20.9038	20.9158	0.0399							false	0.8479	true	3	13	1		Y
F9	CV25G1_38	PT12-1	UNKNOWN	SYBR	None				20.8834	20.9158	0.0399							false	0.8479	true	3	14	1		Y
F10	CV25G1_39	PT12-1	UNKNOWN	SYBR	None				23.5687	23.5591	0.0139							false	0.8479	true	3	17	1		N
F11	CV25G1_39	PT12-1	UNKNOWN	SYBR	None				23.5655	23.5591	0.0139							false	0.8479	true	3	16	1		N
F12	CV25G1_39	PT12-1	UNKNOWN	SYBR	None				23.5431	23.5591	0.0139							false	0.8479	true	3	16	1		N
G1	CV25G1_40	PT12-1	UNKNOWN	SYBR	None				22.5763	22.3999	0.1715							false	0.8479	true	3	15	1		N
G2	CV25G1_40	PT12-1	UNKNOWN	SYBR	None				22.3894	22.3999	0.1715							false	0.8479	true	3	15	1		N
G3	CV25G1_40	PT12-1	UNKNOWN	SYBR	None				22.2339	22.3999	0.1715							false	0.8479	true	3	15	1		N
G4	CV25G1_41	PT12-1	UNKNOWN	SYBR	None				24.5001	24.4862	0.0169							false	0.8479	true	3	18	1		N
G5	CV25G1_41	PT12-1	UNKNOWN	SYBR	None				24.4911	24.4862	0.0169							false	0.8479	true	3	17	1		N
G6	CV25G1_41	PT12-1	UNKNOWN	SYBR	None				24.4673	24.4862	0.0169							false	0.8479	true	3	17	1		N
G7	CV25G1_42	PT12-1	UNKNOWN	SYBR	None				24.6648	24.6483	0.0314							false	0.8479	true	3	18	1		N
G8	CV25G1_42	PT12-1	UNKNOWN	SYBR	None				24.6681	24.6483	0.0314							false	0.8479	true	3	17	1		N
G9	CV25G1_42	PT12-1	UNKNOWN	SYBR	None				24.6121	24.6483	0.0314							false	0.8479	true	3	17	1		N
G10	CV25G1_43	PT12-1	UNKNOWN	SYBR	None				24.6291	24.6273	0.0815							false	0.8479	true	3	18	1		N
G11	CV25G1_43	PT12-1	UNKNOWN	SYBR	None				24.7078	24.6273	0.0815							false	0.8479	true	3	17	1		N
G12	CV25G1_43	PT12-1	UNKNOWN	SYBR	None				24.5449	24.6273	0.0815							false	0.8479	true	3	17	1		N
H1	CV25G1_44	PT12-1	UNKNOWN	SYBR	None				24.9789	24.9151	0.0934							false	0.8479	true	3	18	1		N
H2	CV25G1_44	PT12-1	UNKNOWN	SYBR	None				24.9585	24.9151	0.0934							false	0.8479	true	3	18	1		N
H3	CV25G1_44	PT12-1	UNKNOWN	SYBR	None				24.8078	24.9151	0.0934							false	0.8479	true	3	17	1		N
H4	CV25G1_45	PT12-1	UNKNOWN	SYBR	None				24.633	24.5354	0.0929							false	0.8479	true	3	17	1		N
H5	CV25G1_45	PT12-1	UNKNOWN	SYBR	None				24.5252	24.5354	0.0929							false	0.8479	true	3	17	1		N
H6	CV25G1_45	PT12-1	UNKNOWN	SYBR	None				24.448	24.5354	0.0929							false	0.8479	true	3	17	1		N

Analysis Type = Singleplex
Endogenous Control = PT12-1
RQ Min/Max Confidence Level = 95.0
Reference Sample = CV25G1_16
