# Supplementary material for: Dating Pupae of the Blow Fly Calliphora vicina Robineau–Desvoidy 1830 (Diptera: Calliphoridae) for Post Mortem Interval—Estimation: Validation of Molecular Age Markers
Source: Genes (Basel). 2018 Mar 9;9(3):153. doi: 10.3390/genes9030153 (PMC5867874; doi:10.3390/genes9030153)
Supplement: Supplementary file 1 [file genes-09-00153-s001.zip › S2/CV25/PT12-2_CV25G1_1-6_RUNdata.txt]

* Block Type = 96well
* Chemistry = SYBR_GREEN
* Experiment File Name = D:\RMIF_Doktorarbeit_BZ\Ergebnisse\MACE\OneStepRTqPCR\CV25G1_MACEMarker\P12-2_CV25G1_1-6.eds
* Experiment Run End Time = Not Started
* Instrument Type = steponeplus
* Passive Reference = ROX

[Results]
Well	Sample Name	Target Name	Task	Reporter	Quencher	RQ	RQ Min	RQ Max	Cт	Cт Mean	Cт SD	ΔCт	ΔCт Mean	ΔCт SE	HK Control ΔCт Mean	HK Control ΔCт SE	ΔΔCт	Automatic Ct Threshold	Ct Threshold	Automatic Baseline	Baseline Start	Baseline End	Efficiency	Comments
A1	CV25G1_01	PT12-2	UNKNOWN	SYBR	None				28.37	28.3994	0.0361							false	0.8865	true	3	21	1	
A2	CV25G1_01	PT12-2	UNKNOWN	SYBR	None				28.3885	28.3994	0.0361							false	0.8865	true	3	21	1	
A3	CV25G1_01	PT12-2	UNKNOWN	SYBR	None				28.4396	28.3994	0.0361							false	0.8865	true	3	21	1	
A4	CV25G1_02	PT12-2	UNKNOWN	SYBR	None				27.4604	27.4815	0.0186							false	0.8865	true	3	20	1	
A5	CV25G1_02	PT12-2	UNKNOWN	SYBR	None				27.4951	27.4815	0.0186							false	0.8865	true	3	20	1	
A6	CV25G1_02	PT12-2	UNKNOWN	SYBR	None				27.4891	27.4815	0.0186							false	0.8865	true	3	20	1	
A7	CV25G1_03	PT12-2	UNKNOWN	SYBR	None				28.1035	28.1142	0.026							false	0.8865	true	3	21	1	
A8	CV25G1_03	PT12-2	UNKNOWN	SYBR	None				28.1438	28.1142	0.026							false	0.8865	true	3	21	1	
A9	CV25G1_03	PT12-2	UNKNOWN	SYBR	None				28.0953	28.1142	0.026							false	0.8865	true	3	21	1	
A10	CV25G1_04	PT12-2	UNKNOWN	SYBR	None				27.4227	27.5636	0.13							false	0.8865	true	3	20	1	
A11	CV25G1_04	PT12-2	UNKNOWN	SYBR	None				27.5893	27.5636	0.13							false	0.8865	true	3	20	1	
A12	CV25G1_04	PT12-2	UNKNOWN	SYBR	None				27.6788	27.5636	0.13							false	0.8865	true	3	20	1	
B1	CV25G1_05	PT12-2	UNKNOWN	SYBR	None				28.5557	28.5181	0.0717							false	0.8865	true	3	21	1	
B2	CV25G1_05	PT12-2	UNKNOWN	SYBR	None				28.4354	28.5181	0.0717							false	0.8865	true	3	21	1	
B3	CV25G1_05	PT12-2	UNKNOWN	SYBR	None				28.5631	28.5181	0.0717							false	0.8865	true	3	21	1	
B4	CV25G1_06	PT12-2	UNKNOWN	SYBR	None				25.0872	25.1203	0.0684							false	0.8865	true	3	18	1	
B5	CV25G1_06	PT12-2	UNKNOWN	SYBR	None				25.1989	25.1203	0.0684							false	0.8865	true	3	18	1	
B6	CV25G1_06	PT12-2	UNKNOWN	SYBR	None				25.0748	25.1203	0.0684							false	0.8865	true	3	17	1	
B7	CV25G1_07	PT12-2	UNKNOWN	SYBR	None				26.3861	26.2644	0.1363							false	0.8865	true	3	19	1	
B8	CV25G1_07	PT12-2	UNKNOWN	SYBR	None				26.1171	26.2644	0.1363							false	0.8865	true	3	18	1	
B9	CV25G1_07	PT12-2	UNKNOWN	SYBR	None				26.29	26.2644	0.1363							false	0.8865	true	3	19	1	
B10	CV25G1_08	PT12-2	UNKNOWN	SYBR	None				26.2916	26.3335	0.0896							false	0.8865	true	3	19	1	
B11	CV25G1_08	PT12-2	UNKNOWN	SYBR	None				26.2726	26.3335	0.0896							false	0.8865	true	3	18	1	
B12	CV25G1_08	PT12-2	UNKNOWN	SYBR	None				26.4363	26.3335	0.0896							false	0.8865	true	3	19	1	
C1	CV25G1_09	PT12-2	UNKNOWN	SYBR	None				25.8772	25.8488	0.0291							false	0.8865	true	3	18	1	
C2	CV25G1_09	PT12-2	UNKNOWN	SYBR	None				25.8191	25.8488	0.0291							false	0.8865	true	3	18	1	
C3	CV25G1_09	PT12-2	UNKNOWN	SYBR	None				25.85	25.8488	0.0291							false	0.8865	true	3	18	1	
C4	CV25G1_10	PT12-2	UNKNOWN	SYBR	None				28.4463	28.6469	0.2583							false	0.8865	true	3	21	1	
C5	CV25G1_10	PT12-2	UNKNOWN	SYBR	None				28.556	28.6469	0.2583							false	0.8865	true	3	21	1	
C6	CV25G1_10	PT12-2	UNKNOWN	SYBR	None				28.9384	28.6469	0.2583							false	0.8865	true	3	22	1	
C7	CV25G1_11	PT12-2	UNKNOWN	SYBR	None				29.1915	29.1529	0.1563							false	0.8865	true	3	22	1	
C8	CV25G1_11	PT12-2	UNKNOWN	SYBR	None				28.9808	29.1529	0.1563							false	0.8865	true	3	21	1	
C9	CV25G1_11	PT12-2	UNKNOWN	SYBR	None				29.2862	29.1529	0.1563							false	0.8865	true	3	22	1	
C10	CV25G1_12	PT12-2	UNKNOWN	SYBR	None				27.7254	27.8208	0.0855							false	0.8865	true	3	21	1	
C11	CV25G1_12	PT12-2	UNKNOWN	SYBR	None				27.846	27.8208	0.0855							false	0.8865	true	3	20	1	
C12	CV25G1_12	PT12-2	UNKNOWN	SYBR	None				27.8908	27.8208	0.0855							false	0.8865	true	3	21	1	
D1	CV25G1_13	PT12-2	UNKNOWN	SYBR	None				28.8872	28.9143	0.0245							false	0.8865	true	3	21	1	
D2	CV25G1_13	PT12-2	UNKNOWN	SYBR	None				28.9211	28.9143	0.0245							false	0.8865	true	3	21	1	
D3	CV25G1_13	PT12-2	UNKNOWN	SYBR	None				28.9346	28.9143	0.0245							false	0.8865	true	3	21	1	
D4	CV25G1_14	PT12-2	UNKNOWN	SYBR	None				27.3578	27.417	0.0615							false	0.8865	true	3	20	1	
D5	CV25G1_14	PT12-2	UNKNOWN	SYBR	None				27.4805	27.417	0.0615							false	0.8865	true	3	20	1	
D6	CV25G1_14	PT12-2	UNKNOWN	SYBR	None				27.4126	27.417	0.0615							false	0.8865	true	3	20	1	
D7	CV25G1_15	PT12-2	UNKNOWN	SYBR	None				28.401	28.3039	0.1106							false	0.8865	true	3	21	1	
D8	CV25G1_15	PT12-2	UNKNOWN	SYBR	None				28.1834	28.3039	0.1106							false	0.8865	true	3	21	1	
D9	CV25G1_15	PT12-2	UNKNOWN	SYBR	None				28.3271	28.3039	0.1106							false	0.8865	true	3	21	1	
D10	CV25G1_16	PT12-2	UNKNOWN	SYBR	None				27.1319	27.2972	0.185							false	0.8865	true	3	19	1	
D11	CV25G1_16	PT12-2	UNKNOWN	SYBR	None				27.2628	27.2972	0.185							false	0.8865	true	3	20	1	
D12	CV25G1_16	PT12-2	UNKNOWN	SYBR	None				27.4971	27.2972	0.185							false	0.8865	true	3	20	1	
E1	CV25G1_17	PT12-2	UNKNOWN	SYBR	None				30.2476	30.1944	0.1703							false	0.8865	true	3	23	1	
E2	CV25G1_17	PT12-2	UNKNOWN	SYBR	None				30.0039	30.1944	0.1703							false	0.8865	true	3	23	1	
E3	CV25G1_17	PT12-2	UNKNOWN	SYBR	None				30.3318	30.1944	0.1703							false	0.8865	true	3	23	1	
E4	CV25G1_18	PT12-2	UNKNOWN	SYBR	None				28.1301	28.078	0.0471							false	0.8865	true	3	21	1	
E5	CV25G1_18	PT12-2	UNKNOWN	SYBR	None				28.0652	28.078	0.0471							false	0.8865	true	3	21	1	
E6	CV25G1_18	PT12-2	UNKNOWN	SYBR	None				28.0386	28.078	0.0471							false	0.8865	true	3	21	1	
E7	CV25G1_19	PT12-2	UNKNOWN	SYBR	None				28.4126	28.4169	0.0583							false	0.8865	true	3	21	1	
E8	CV25G1_19	PT12-2	UNKNOWN	SYBR	None				28.4772	28.4169	0.0583							false	0.8865	true	3	21	1	
E9	CV25G1_19	PT12-2	UNKNOWN	SYBR	None				28.3609	28.4169	0.0583							false	0.8865	true	3	21	1	
E10	CV25G1_20	PT12-2	UNKNOWN	SYBR	None				27.8046	27.8806	0.1045							false	0.8865	true	3	21	1	
E11	CV25G1_20	PT12-2	UNKNOWN	SYBR	None				27.8373	27.8806	0.1045							false	0.8865	true	3	20	1	
E12	CV25G1_20	PT12-2	UNKNOWN	SYBR	None				27.9998	27.8806	0.1045							false	0.8865	true	3	21	1	
F1	CV25G1_21	PT12-2	UNKNOWN	SYBR	None				22.8416	22.9249	0.1036							false	0.8865	true	3	15	1	
F2	CV25G1_21	PT12-2	UNKNOWN	SYBR	None				22.8922	22.9249	0.1036							false	0.8865	true	3	16	1	
F3	CV25G1_21	PT12-2	UNKNOWN	SYBR	None				23.0408	22.9249	0.1036							false	0.8865	true	3	16	1	
F4	CV25G1_22	PT12-2	UNKNOWN	SYBR	None				24.6673	24.6455	0.0895							false	0.8865	true	3	17	1	
F5	CV25G1_22	PT12-2	UNKNOWN	SYBR	None				24.5471	24.6455	0.0895							false	0.8865	true	3	17	1	
F6	CV25G1_22	PT12-2	UNKNOWN	SYBR	None				24.7221	24.6455	0.0895							false	0.8865	true	3	17	1	
F7	CV25G1_23	PT12-2	UNKNOWN	SYBR	None				21.8612	21.8305	0.13							false	0.8865	true	3	14	1	
F8	CV25G1_23	PT12-2	UNKNOWN	SYBR	None				21.6878	21.8305	0.13							false	0.8865	true	3	14	1	
F9	CV25G1_23	PT12-2	UNKNOWN	SYBR	None				21.9423	21.8305	0.13							false	0.8865	true	3	14	1	
F10	CV25G1_24	PT12-2	UNKNOWN	SYBR	None				22.4823	22.481	0.0562							false	0.8865	true	3	15	1	
F11	CV25G1_24	PT12-2	UNKNOWN	SYBR	None				22.4242	22.481	0.0562							false	0.8865	true	3	15	1	
F12	CV25G1_24	PT12-2	UNKNOWN	SYBR	None				22.5364	22.481	0.0562							false	0.8865	true	3	15	1	
G1	CV25G1_25	PT12-2	UNKNOWN	SYBR	None				23.9446	23.9859	0.0452							false	0.8865	true	3	17	1	
G2	CV25G1_25	PT12-2	UNKNOWN	SYBR	None				24.0342	23.9859	0.0452							false	0.8865	true	3	16	1	
G3	CV25G1_25	PT12-2	UNKNOWN	SYBR	None				23.9788	23.9859	0.0452							false	0.8865	true	3	17	1	
G4	CV25G1_26	PT12-2	UNKNOWN	SYBR	None				24.2119	24.3304	0.103							false	0.8865	true	3	17	1	
G5	CV25G1_26	PT12-2	UNKNOWN	SYBR	None				24.3804	24.3304	0.103							false	0.8865	true	3	17	1	
G6	CV25G1_26	PT12-2	UNKNOWN	SYBR	None				24.3988	24.3304	0.103							false	0.8865	true	3	17	1	
G7	CV25G1_27	PT12-2	UNKNOWN	SYBR	None				24.6551	24.5992	0.0539							false	0.8865	true	3	17	1	
G8	CV25G1_27	PT12-2	UNKNOWN	SYBR	None				24.5474	24.5992	0.0539							false	0.8865	true	3	17	1	
G9	CV25G1_27	PT12-2	UNKNOWN	SYBR	None				24.5952	24.5992	0.0539							false	0.8865	true	3	17	1	
G10	CV25G1_28	PT12-2	UNKNOWN	SYBR	None				25.3429	25.4353	0.0805							false	0.8865	true	3	18	1	
G11	CV25G1_28	PT12-2	UNKNOWN	SYBR	None				25.4725	25.4353	0.0805							false	0.8865	true	3	18	1	
G12	CV25G1_28	PT12-2	UNKNOWN	SYBR	None				25.4904	25.4353	0.0805							false	0.8865	true	3	18	1	
H1	CV25G1_29	PT12-2	UNKNOWN	SYBR	None				26.9066	26.9014	0.0367							false	0.8865	true	3	19	1	
H2	CV25G1_29	PT12-2	UNKNOWN	SYBR	None				26.9351	26.9014	0.0367							false	0.8865	true	3	20	1	
H3	CV25G1_29	PT12-2	UNKNOWN	SYBR	None				26.8623	26.9014	0.0367							false	0.8865	true	3	20	1	
H4	CV25G1_30	PT12-2	UNKNOWN	SYBR	None				23.7325	23.8019	0.0872							false	0.8865	true	3	16	1	
H5	CV25G1_30	PT12-2	UNKNOWN	SYBR	None				23.7733	23.8019	0.0872							false	0.8865	true	3	16	1	
H6	CV25G1_30	PT12-2	UNKNOWN	SYBR	None				23.8998	23.8019	0.0872							false	0.8865	true	3	16	1	

Analysis Type = Singleplex
Endogenous Control = PT12-2
RQ Min/Max Confidence Level = 95.0
Reference Sample = CV25G1_01
