# Supplementary material for: Dating Pupae of the Blow Fly Calliphora vicina Robineau–Desvoidy 1830 (Diptera: Calliphoridae) for Post Mortem Interval—Estimation: Validation of Molecular Age Markers
Source: Genes (Basel). 2018 Mar 9;9(3):153. doi: 10.3390/genes9030153 (PMC5867874; doi:10.3390/genes9030153)
Supplement: Supplementary file 1 [file genes-09-00153-s001.zip › S2/CV25/PT12-2_CV25G1_7-9_RUNdata.txt]

* Block Type = 96well
* Chemistry = SYBR_GREEN
* Experiment File Name = D:\RMIF_Doktorarbeit_BZ\Ergebnisse\MACE\OneStepRTqPCR\CV25G1_MACEMarker\P12-2_CV25G1_7-9_P13-1_1-3.eds
* Experiment Run End Time = Not Started
* Instrument Type = steponeplus
* Passive Reference = ROX

[Results]
Well	Sample Name	Target Name	Task	Reporter	Quencher	RQ	RQ Min	RQ Max	Cт	Cт Mean	Cт SD	ΔCт	ΔCт Mean	ΔCт SE	HK Control ΔCт Mean	HK Control ΔCт SE	ΔΔCт	Automatic Ct Threshold	Ct Threshold	Automatic Baseline	Baseline Start	Baseline End	Efficiency	Comments
A1	CV25G1_31	PT12-2	UNKNOWN	SYBR	None				25.2555	25.2178	0.0688							false	0.8865	true	3	18	1	
A2	CV25G1_31	PT12-2	UNKNOWN	SYBR	None				25.1383	25.2178	0.0688							false	0.8865	true	3	18	1	
A3	CV25G1_31	PT12-2	UNKNOWN	SYBR	None				25.2594	25.2178	0.0688							false	0.8865	true	3	18	1	
A4	CV25G1_32	PT12-2	UNKNOWN	SYBR	None				22.9887	23.022	0.0471							false	0.8865	true	3	16	1	
A5	CV25G1_32	PT12-2	UNKNOWN	SYBR	None				23.0553	23.022	0.0471							false	0.8865	true	3	16	1	
A7	CV25G1_33	PT12-2	UNKNOWN	SYBR	None				21.9067	21.908	0.0019							false	0.8865	true	3	14	1	
A9	CV25G1_33	PT12-2	UNKNOWN	SYBR	None				21.9093	21.908	0.0019							false	0.8865	true	3	14	1	
A10	CV25G1_34	PT12-2	UNKNOWN	SYBR	None				24.9542	25.105	0.1396							false	0.8865	true	3	17	1	
A11	CV25G1_34	PT12-2	UNKNOWN	SYBR	None				25.131	25.105	0.1396							false	0.8865	true	3	18	1	
A12	CV25G1_34	PT12-2	UNKNOWN	SYBR	None				25.2298	25.105	0.1396							false	0.8865	true	3	18	1	
B1	CV25G1_35	PT12-2	UNKNOWN	SYBR	None				21.595	21.7071	0.2008							false	0.8865	true	3	14	1	
B2	CV25G1_35	PT12-2	UNKNOWN	SYBR	None				21.5874	21.7071	0.2008							false	0.8865	true	3	13	1	
B3	CV25G1_35	PT12-2	UNKNOWN	SYBR	None				21.9389	21.7071	0.2008							false	0.8865	true	3	14	1	
B4	CV25G1_36	PT12-2	UNKNOWN	SYBR	None				21.7293	21.8022	0.1483							false	0.8865	true	3	14	1	
B5	CV25G1_36	PT12-2	UNKNOWN	SYBR	None				21.7045	21.8022	0.1483							false	0.8865	true	3	14	1	
B6	CV25G1_36	PT12-2	UNKNOWN	SYBR	None				21.9729	21.8022	0.1483							false	0.8865	true	3	14	1	
B7	CV25G1_37	PT12-2	UNKNOWN	SYBR	None				26.4484	26.6337	0.2895							false	0.8865	true	3	19	1	
B8	CV25G1_37	PT12-2	UNKNOWN	SYBR	None				26.9673	26.6337	0.2895							false	0.8865	true	3	19	1	
B9	CV25G1_37	PT12-2	UNKNOWN	SYBR	None				26.4853	26.6337	0.2895							false	0.8865	true	3	19	1	
B10	CV25G1_38	PT12-2	UNKNOWN	SYBR	None				20.6394	20.6409	0.0352							false	0.8865	true	3	13	1	
B11	CV25G1_38	PT12-2	UNKNOWN	SYBR	None				20.6066	20.6409	0.0352							false	0.8865	true	3	13	1	
B12	CV25G1_38	PT12-2	UNKNOWN	SYBR	None				20.6769	20.6409	0.0352							false	0.8865	true	3	13	1	
C1	CV25G1_39	PT12-2	UNKNOWN	SYBR	None				20.9581	21.1052	0.2186							false	0.8865	true	3	13	1	
C2	CV25G1_39	PT12-2	UNKNOWN	SYBR	None				21.0011	21.1052	0.2186							false	0.8865	true	3	13	1	
C3	CV25G1_39	PT12-2	UNKNOWN	SYBR	None				21.3565	21.1052	0.2186							false	0.8865	true	3	14	1	
C4	CV25G1_40	PT12-2	UNKNOWN	SYBR	None				21.7703	21.6393	0.1922							false	0.8865	true	3	14	1	
C5	CV25G1_40	PT12-2	UNKNOWN	SYBR	None				21.4187	21.6393	0.1922							false	0.8865	true	3	13	1	
C6	CV25G1_40	PT12-2	UNKNOWN	SYBR	None				21.7289	21.6393	0.1922							false	0.8865	true	3	14	1	
C7	CV25G1_41	PT12-2	UNKNOWN	SYBR	None				28.1102	28.0911	0.0558							false	0.8865	true	3	21	1	
C8	CV25G1_41	PT12-2	UNKNOWN	SYBR	None				28.0282	28.0911	0.0558							false	0.8865	true	3	21	1	
C9	CV25G1_41	PT12-2	UNKNOWN	SYBR	None				28.1348	28.0911	0.0558							false	0.8865	true	3	21	1	
C10	CV25G1_42	PT12-2	UNKNOWN	SYBR	None				28.6897	28.6367	0.0612							false	0.8865	true	3	21	1	
C11	CV25G1_42	PT12-2	UNKNOWN	SYBR	None				28.5697	28.6367	0.0612							false	0.8865	true	3	21	1	
C12	CV25G1_42	PT12-2	UNKNOWN	SYBR	None				28.6506	28.6367	0.0612							false	0.8865	true	3	21	1	
D1	CV25G1_43	PT12-2	UNKNOWN	SYBR	None				27.1624	27.1682	0.0342							false	0.8865	true	3	19	1	
D2	CV25G1_43	PT12-2	UNKNOWN	SYBR	None				27.1373	27.1682	0.0342							false	0.8865	true	3	19	1	
D3	CV25G1_43	PT12-2	UNKNOWN	SYBR	None				27.2049	27.1682	0.0342							false	0.8865	true	3	20	1	
D4	CV25G1_44	PT12-2	UNKNOWN	SYBR	None				28.7676	28.7615	0.039							false	0.8865	true	3	21	1	
D5	CV25G1_44	PT12-2	UNKNOWN	SYBR	None				28.7972	28.7615	0.039							false	0.8865	true	3	21	1	
D6	CV25G1_44	PT12-2	UNKNOWN	SYBR	None				28.7198	28.7615	0.039							false	0.8865	true	3	21	1	
D7	CV25G1_45	PT12-2	UNKNOWN	SYBR	None				28.2696	28.1896	0.1725							false	0.8865	true	3	21	1	
D8	CV25G1_45	PT12-2	UNKNOWN	SYBR	None				27.9917	28.1896	0.1725							false	0.8865	true	3	21	1	
D9	CV25G1_45	PT12-2	UNKNOWN	SYBR	None				28.3076	28.1896	0.1725							false	0.8865	true	3	21	1	

Analysis Type = Singleplex
Endogenous Control = PT12-2
RQ Min/Max Confidence Level = 95.0
Reference Sample = CV25G1_01
