# Supplementary material for: Dating Pupae of the Blow Fly Calliphora vicina Robineau–Desvoidy 1830 (Diptera: Calliphoridae) for Post Mortem Interval—Estimation: Validation of Molecular Age Markers
Source: Genes (Basel). 2018 Mar 9;9(3):153. doi: 10.3390/genes9030153 (PMC5867874; doi:10.3390/genes9030153)
Supplement: Supplementary file 1 [file genes-09-00153-s001.zip › S2/CV25/PT13-1_CV25G1_1-3_RUNdata.txt]

* Block Type = 96well
* Chemistry = SYBR_GREEN
* Experiment File Name = D:\RMIF_Doktorarbeit_BZ\Ergebnisse\MACE\OneStepRTqPCR\CV25G1_MACEMarker\P12-2_CV25G1_7-9_P13-1_1-3.eds
* Experiment Run End Time = Not Started
* Instrument Type = steponeplus
* Passive Reference = ROX

[Results]
Well	Sample Name	Target Name	Task	Reporter	Quencher	RQ	RQ Min	RQ Max	Cт	Cт Mean	Cт SD	ΔCт	ΔCт Mean	ΔCт SE	HK Control ΔCт Mean	HK Control ΔCт SE	ΔΔCт	Automatic Ct Threshold	Ct Threshold	Automatic Baseline	Baseline Start	Baseline End	Efficiency	Comments
E1	CV25G1_01	PT13-1	UNKNOWN	SYBR	None				25.2976	25.3898	0.08							false	0.5891	true	3	19	1	
E2	CV25G1_01	PT13-1	UNKNOWN	SYBR	None				25.4304	25.3898	0.08							false	0.5891	true	3	19	1	
E3	CV25G1_01	PT13-1	UNKNOWN	SYBR	None				25.4413	25.3898	0.08							false	0.5891	true	3	19	1	
E4	CV25G1_02	PT13-1	UNKNOWN	SYBR	None				25.8146	25.8919	0.0798							false	0.5891	true	3	19	1	
E5	CV25G1_02	PT13-1	UNKNOWN	SYBR	None				25.8872	25.8919	0.0798							false	0.5891	true	3	19	1	
E6	CV25G1_02	PT13-1	UNKNOWN	SYBR	None				25.974	25.8919	0.0798							false	0.5891	true	3	19	1	
E7	CV25G1_03	PT13-1	UNKNOWN	SYBR	None				25.5685	25.566	0.0481							false	0.5891	true	3	19	1	
E8	CV25G1_03	PT13-1	UNKNOWN	SYBR	None				25.5166	25.566	0.0481							false	0.5891	true	3	19	1	
E9	CV25G1_03	PT13-1	UNKNOWN	SYBR	None				25.6127	25.566	0.0481							false	0.5891	true	3	19	1	
E10	CV25G1_04	PT13-1	UNKNOWN	SYBR	None				25.6517	25.7839	0.1151							false	0.5891	true	3	19	1	
E11	CV25G1_04	PT13-1	UNKNOWN	SYBR	None				25.8389	25.7839	0.1151							false	0.5891	true	3	19	1	
E12	CV25G1_04	PT13-1	UNKNOWN	SYBR	None				25.8612	25.7839	0.1151							false	0.5891	true	3	19	1	
F1	CV25G1_05	PT13-1	UNKNOWN	SYBR	None				25.8032	25.8333	0.0413							false	0.5891	true	3	19	1	
F2	CV25G1_05	PT13-1	UNKNOWN	SYBR	None				25.8803	25.8333	0.0413							false	0.5891	true	3	19	1	
F3	CV25G1_05	PT13-1	UNKNOWN	SYBR	None				25.8163	25.8333	0.0413							false	0.5891	true	3	19	1	
F4	CV25G1_06	PT13-1	UNKNOWN	SYBR	None				26.61	26.6065	0.0173							false	0.5891	true	3	20	1	
F5	CV25G1_06	PT13-1	UNKNOWN	SYBR	None				26.5877	26.6065	0.0173							false	0.5891	true	3	20	1	
F6	CV25G1_06	PT13-1	UNKNOWN	SYBR	None				26.6218	26.6065	0.0173							false	0.5891	true	3	19	1	
F7	CV25G1_07	PT13-1	UNKNOWN	SYBR	None				26.4188	26.4741	0.0657							false	0.5891	true	3	20	1	
F8	CV25G1_07	PT13-1	UNKNOWN	SYBR	None				26.5468	26.4741	0.0657							false	0.5891	true	3	19	1	
F9	CV25G1_07	PT13-1	UNKNOWN	SYBR	None				26.4569	26.4741	0.0657							false	0.5891	true	3	20	1	
F10	CV25G1_08	PT13-1	UNKNOWN	SYBR	None				25.6941	25.7987	0.1106							false	0.5891	true	3	19	1	
F11	CV25G1_08	PT13-1	UNKNOWN	SYBR	None				25.7877	25.7987	0.1106							false	0.5891	true	3	19	1	
F12	CV25G1_08	PT13-1	UNKNOWN	SYBR	None				25.9144	25.7987	0.1106							false	0.5891	true	3	19	1	
G1	CV25G1_09	PT13-1	UNKNOWN	SYBR	None				26.4366	26.4819	0.0393							false	0.5891	true	3	19	1	
G2	CV25G1_09	PT13-1	UNKNOWN	SYBR	None				26.5042	26.4819	0.0393							false	0.5891	true	3	19	1	
G3	CV25G1_09	PT13-1	UNKNOWN	SYBR	None				26.5051	26.4819	0.0393							false	0.5891	true	3	20	1	
G4	CV25G1_10	PT13-1	UNKNOWN	SYBR	None				26.135	26.2973	0.1427							false	0.5891	true	3	19	1	
G5	CV25G1_10	PT13-1	UNKNOWN	SYBR	None				26.3535	26.2973	0.1427							false	0.5891	true	3	19	1	
G6	CV25G1_10	PT13-1	UNKNOWN	SYBR	None				26.4033	26.2973	0.1427							false	0.5891	true	3	20	1	
G7	CV25G1_11	PT13-1	UNKNOWN	SYBR	None				25.7649	25.7799	0.0326							false	0.5891	true	3	19	1	
G8	CV25G1_11	PT13-1	UNKNOWN	SYBR	None				25.7575	25.7799	0.0326							false	0.5891	true	3	19	1	
G9	CV25G1_11	PT13-1	UNKNOWN	SYBR	None				25.8173	25.7799	0.0326							false	0.5891	true	3	19	1	
G10	CV25G1_12	PT13-1	UNKNOWN	SYBR	None				25.9713	25.9556	0.0152							false	0.5891	true	3	19	1	
G11	CV25G1_12	PT13-1	UNKNOWN	SYBR	None				25.941	25.9556	0.0152							false	0.5891	true	3	19	1	
G12	CV25G1_12	PT13-1	UNKNOWN	SYBR	None				25.9545	25.9556	0.0152							false	0.5891	true	3	19	1	
H1	CV25G1_13	PT13-1	UNKNOWN	SYBR	None				24.956	24.9256	0.0445							false	0.5891	true	3	18	1	
H2	CV25G1_13	PT13-1	UNKNOWN	SYBR	None				24.8746	24.9256	0.0445							false	0.5891	true	3	18	1	
H3	CV25G1_13	PT13-1	UNKNOWN	SYBR	None				24.9463	24.9256	0.0445							false	0.5891	true	3	19	1	
H4	CV25G1_14	PT13-1	UNKNOWN	SYBR	None				25.569	25.5925	0.0565							false	0.5891	true	3	19	1	
H5	CV25G1_14	PT13-1	UNKNOWN	SYBR	None				25.657	25.5925	0.0565							false	0.5891	true	3	19	1	
H6	CV25G1_14	PT13-1	UNKNOWN	SYBR	None				25.5515	25.5925	0.0565							false	0.5891	true	3	19	1	
H7	CV25G1_15	PT13-1	UNKNOWN	SYBR	None				25.6014	25.6646	0.0602							false	0.5891	true	3	19	1	
H8	CV25G1_15	PT13-1	UNKNOWN	SYBR	None				25.7213	25.6646	0.0602							false	0.5891	true	3	19	1	
H9	CV25G1_15	PT13-1	UNKNOWN	SYBR	None				25.6712	25.6646	0.0602							false	0.5891	true	3	19	1	

Analysis Type = Singleplex
Endogenous Control = PT12-2
RQ Min/Max Confidence Level = 95.0
Reference Sample = CV25G1_01
