# Supplementary material for: Dating Pupae of the Blow Fly Calliphora vicina Robineau–Desvoidy 1830 (Diptera: Calliphoridae) for Post Mortem Interval—Estimation: Validation of Molecular Age Markers
Source: Genes (Basel). 2018 Mar 9;9(3):153. doi: 10.3390/genes9030153 (PMC5867874; doi:10.3390/genes9030153)
Supplement: Supplementary file 1 [file genes-09-00153-s001.zip › S2/CV25/PT13-1_CV25G1_4-9_RUNdata.txt]

* Block Type = 96well
* Chemistry = SYBR_GREEN
* Experiment File Name = D:\RMIF_Doktorarbeit_BZ\Ergebnisse\MACE\OneStepRTqPCR\CV25G1_MACEMarker\P13-1_CV25G1_4-9.eds
* Experiment Run End Time = Not Started
* Instrument Type = steponeplus
* Passive Reference = ROX

[Results]
Well	Sample Name	Target Name	Task	Reporter	Quencher	RQ	RQ Min	RQ Max	Cт	Cт Mean	Cт SD	ΔCт	ΔCт Mean	ΔCт SE	HK Control ΔCт Mean	HK Control ΔCт SE	ΔΔCт	Automatic Ct Threshold	Ct Threshold	Automatic Baseline	Baseline Start	Baseline End	Efficiency	Comments	AMPNC
A1	CV25G1_16	PT13-1	UNKNOWN	SYBR	None				27.1497	27.067	0.0731							false	0.5891	true	3	21	1		N
A2	CV25G1_16	PT13-1	UNKNOWN	SYBR	None				27.0404	27.067	0.0731							false	0.5891	true	3	21	1		N
A3	CV25G1_16	PT13-1	UNKNOWN	SYBR	None				27.0108	27.067	0.0731							false	0.5891	true	3	21	1		N
A4	CV25G1_17	PT13-1	UNKNOWN	SYBR	None				25.7937	25.8352	0.086							false	0.5891	true	3	19	1		N
A5	CV25G1_17	PT13-1	UNKNOWN	SYBR	None				25.9341	25.8352	0.086							false	0.5891	true	3	19	1		N
A6	CV25G1_17	PT13-1	UNKNOWN	SYBR	None				25.7777	25.8352	0.086							false	0.5891	true	3	19	1		N
A7	CV25G1_18	PT13-1	UNKNOWN	SYBR	None				26.5215	26.6568	0.1428							false	0.5891	true	3	20	1		N
A8	CV25G1_18	PT13-1	UNKNOWN	SYBR	None				26.8062	26.6568	0.1428							false	0.5891	true	3	20	1		N
A9	CV25G1_18	PT13-1	UNKNOWN	SYBR	None				26.6428	26.6568	0.1428							false	0.5891	true	3	19	1		N
A10	CV25G1_19	PT13-1	UNKNOWN	SYBR	None				25.5279	25.4113	0.1066							false	0.5891	true	3	19	1		N
A11	CV25G1_19	PT13-1	UNKNOWN	SYBR	None				25.3187	25.4113	0.1066							false	0.5891	true	3	19	1		N
A12	CV25G1_19	PT13-1	UNKNOWN	SYBR	None				25.3873	25.4113	0.1066							false	0.5891	true	3	19	1		N
B1	CV25G1_20	PT13-1	UNKNOWN	SYBR	None				25.8202	25.9053	0.1327							false	0.5891	true	3	19	1		N
B2	CV25G1_20	PT13-1	UNKNOWN	SYBR	None				25.8376	25.9053	0.1327							false	0.5891	true	3	19	1		N
B3	CV25G1_20	PT13-1	UNKNOWN	SYBR	None				26.0582	25.9053	0.1327							false	0.5891	true	3	20	1		N
B4	CV25G1_21	PT13-1	UNKNOWN	SYBR	None				26.7417	26.7244	0.0424							false	0.5891	true	3	20	1		N
B5	CV25G1_21	PT13-1	UNKNOWN	SYBR	None				26.6761	26.7244	0.0424							false	0.5891	true	3	20	1		N
B6	CV25G1_21	PT13-1	UNKNOWN	SYBR	None				26.7555	26.7244	0.0424							false	0.5891	true	3	20	1		N
B7	CV25G1_22	PT13-1	UNKNOWN	SYBR	None				26.9459	26.9072	0.0336							false	0.5891	true	3	21	1		N
B8	CV25G1_22	PT13-1	UNKNOWN	SYBR	None				26.8908	26.9072	0.0336							false	0.5891	true	3	20	1		N
B9	CV25G1_22	PT13-1	UNKNOWN	SYBR	None				26.885	26.9072	0.0336							false	0.5891	true	3	20	1		N
B10	CV25G1_23	PT13-1	UNKNOWN	SYBR	None				26.9675	26.914	0.0482							false	0.5891	true	3	20	1		N
B11	CV25G1_23	PT13-1	UNKNOWN	SYBR	None				26.8738	26.914	0.0482							false	0.5891	true	3	20	1		N
B12	CV25G1_23	PT13-1	UNKNOWN	SYBR	None				26.9009	26.914	0.0482							false	0.5891	true	3	20	1		N
C1	CV25G1_24	PT13-1	UNKNOWN	SYBR	None				26.6201	26.5387	0.1085							false	0.5891	true	3	20	1		N
C2	CV25G1_24	PT13-1	UNKNOWN	SYBR	None				26.4156	26.5387	0.1085							false	0.5891	true	3	20	1		N
C3	CV25G1_24	PT13-1	UNKNOWN	SYBR	None				26.5805	26.5387	0.1085							false	0.5891	true	3	20	1		N
C4	CV25G1_25	PT13-1	UNKNOWN	SYBR	None				26.8234	26.7536	0.0606							false	0.5891	true	3	20	1		N
C5	CV25G1_25	PT13-1	UNKNOWN	SYBR	None				26.7143	26.7536	0.0606							false	0.5891	true	3	21	1		N
C6	CV25G1_25	PT13-1	UNKNOWN	SYBR	None				26.723	26.7536	0.0606							false	0.5891	true	3	20	1		N
C7	CV25G1_26	PT13-1	UNKNOWN	SYBR	None				26.5244	26.5672	0.2077							false	0.5891	true	3	20	1		N
C8	CV25G1_26	PT13-1	UNKNOWN	SYBR	None				26.793	26.5672	0.2077							false	0.5891	true	3	20	1		N
C9	CV25G1_26	PT13-1	UNKNOWN	SYBR	None				26.3843	26.5672	0.2077							false	0.5891	true	3	20	1		N
C10	CV25G1_27	PT13-1	UNKNOWN	SYBR	None				26.3156	26.4919	0.1647							false	0.5891	true	3	19	1		N
C11	CV25G1_27	PT13-1	UNKNOWN	SYBR	None				26.6419	26.4919	0.1647							false	0.5891	true	3	20	1		N
C12	CV25G1_27	PT13-1	UNKNOWN	SYBR	None				26.5181	26.4919	0.1647							false	0.5891	true	3	20	1		N
D1	CV25G1_28	PT13-1	UNKNOWN	SYBR	None				26.1921	26.2029	0.0095							false	0.5891	true	3	20	1		N
D2	CV25G1_28	PT13-1	UNKNOWN	SYBR	None				26.21	26.2029	0.0095							false	0.5891	true	3	19	1		N
D3	CV25G1_28	PT13-1	UNKNOWN	SYBR	None				26.2066	26.2029	0.0095							false	0.5891	true	3	20	1		N
D4	CV25G1_29	PT13-1	UNKNOWN	SYBR	None				25.98	26.0841	0.1585							false	0.5891	true	3	19	1		N
D5	CV25G1_29	PT13-1	UNKNOWN	SYBR	None				26.0059	26.0841	0.1585							false	0.5891	true	3	19	1		N
D6	CV25G1_29	PT13-1	UNKNOWN	SYBR	None				26.2665	26.0841	0.1585							false	0.5891	true	3	20	1		N
D7	CV25G1_30	PT13-1	UNKNOWN	SYBR	None				26.5426	26.5271	0.0305							false	0.5891	true	3	19	1		N
D8	CV25G1_30	PT13-1	UNKNOWN	SYBR	None				26.4919	26.5271	0.0305							false	0.5891	true	3	20	1		N
D9	CV25G1_30	PT13-1	UNKNOWN	SYBR	None				26.5467	26.5271	0.0305							false	0.5891	true	3	19	1		N
D10	CV25G1_31	PT13-1	UNKNOWN	SYBR	None				25.938	25.9843	0.0652							false	0.5891	true	3	19	1		N
D11	CV25G1_31	PT13-1	UNKNOWN	SYBR	None				25.9561	25.9843	0.0652							false	0.5891	true	3	19	1		N
D12	CV25G1_31	PT13-1	UNKNOWN	SYBR	None				26.0589	25.9843	0.0652							false	0.5891	true	3	19	1		N
E1	CV25G1_32	PT13-1	UNKNOWN	SYBR	None				26.1933	26.1066	0.1123							false	0.5891	true	3	20	1		N
E2	CV25G1_32	PT13-1	UNKNOWN	SYBR	None				25.9797	26.1066	0.1123							false	0.5891	true	3	19	1		N
E3	CV25G1_32	PT13-1	UNKNOWN	SYBR	None				26.1468	26.1066	0.1123							false	0.5891	true	3	20	1		N
E4	CV25G1_33	PT13-1	UNKNOWN	SYBR	None				23.931	23.7862	0.205							false	0.5891	true	3	17	1		N
E5	CV25G1_33	PT13-1	UNKNOWN	SYBR	None				23.5516	23.7862	0.205							false	0.5891	true	3	17	1		N
E6	CV25G1_33	PT13-1	UNKNOWN	SYBR	None				23.8759	23.7862	0.205							false	0.5891	true	3	17	1		N
E7	CV25G1_34	PT13-1	UNKNOWN	SYBR	None				25.2371	25.4359	0.1722							false	0.5891	true	3	18	1		N
E8	CV25G1_34	PT13-1	UNKNOWN	SYBR	None				25.5327	25.4359	0.1722							false	0.5891	true	3	19	1		N
E9	CV25G1_34	PT13-1	UNKNOWN	SYBR	None				25.5381	25.4359	0.1722							false	0.5891	true	3	19	1		N
E10	CV25G1_35	PT13-1	UNKNOWN	SYBR	None				24.2892	24.3584	0.066							false	0.5891	true	3	17	1		N
E11	CV25G1_35	PT13-1	UNKNOWN	SYBR	None				24.3653	24.3584	0.066							false	0.5891	true	3	18	1		N
E12	CV25G1_35	PT13-1	UNKNOWN	SYBR	None				24.4206	24.3584	0.066							false	0.5891	true	3	17	1		N
F1	CV25G1_36	PT13-1	UNKNOWN	SYBR	None				20.106	20.2452	0.1214							false	0.5891	true	3	13	1		N
F2	CV25G1_36	PT13-1	UNKNOWN	SYBR	None				20.3007	20.2452	0.1214							false	0.5891	true	3	14	1		N
F3	CV25G1_36	PT13-1	UNKNOWN	SYBR	None				20.329	20.2452	0.1214							false	0.5891	true	3	13	1		N
F4	CV25G1_37	PT13-1	UNKNOWN	SYBR	None				20.2329	19.9514	0.2458							false	0.5891	true	3	14	1		N
F5	CV25G1_37	PT13-1	UNKNOWN	SYBR	None				19.842	19.9514	0.2458							false	0.5891	true	3	13	1		N
F6	CV25G1_37	PT13-1	UNKNOWN	SYBR	None				19.7792	19.9514	0.2458							false	0.5891	true	3	13	1		N
F7	CV25G1_38	PT13-1	UNKNOWN	SYBR	None				23.6216	23.6421	0.0823							false	0.5891	true	3	17	1		N
F8	CV25G1_38	PT13-1	UNKNOWN	SYBR	None				23.572	23.6421	0.0823							false	0.5891	true	3	17	1		N
F9	CV25G1_38	PT13-1	UNKNOWN	SYBR	None				23.7327	23.6421	0.0823							false	0.5891	true	3	17	1		N
F10	CV25G1_39	PT13-1	UNKNOWN	SYBR	None				21.106	21.0881	0.0986							false	0.5891	true	3	14	1		N
F11	CV25G1_39	PT13-1	UNKNOWN	SYBR	None				20.9817	21.0881	0.0986							false	0.5891	true	3	15	1		N
F12	CV25G1_39	PT13-1	UNKNOWN	SYBR	None				21.1765	21.0881	0.0986							false	0.5891	true	3	15	1		N
G1	CV25G1_40	PT13-1	UNKNOWN	SYBR	None				20.0683	20.4252	0.3093							false	0.5891	true	3	14	1		N
G2	CV25G1_40	PT13-1	UNKNOWN	SYBR	None				20.5915	20.4252	0.3093							false	0.5891	true	3	13	1		N
G3	CV25G1_40	PT13-1	UNKNOWN	SYBR	None				20.6158	20.4252	0.3093							false	0.5891	true	3	14	1		N
G4	CV25G1_41	PT13-1	UNKNOWN	SYBR	None				20.506	20.3118	0.1748							false	0.5891	true	3	14	1		N
G5	CV25G1_41	PT13-1	UNKNOWN	SYBR	None				20.2621	20.3118	0.1748							false	0.5891	true	3	13	1		N
G6	CV25G1_41	PT13-1	UNKNOWN	SYBR	None				20.1672	20.3118	0.1748							false	0.5891	true	3	13	1		N
G7	CV25G1_42	PT13-1	UNKNOWN	SYBR	None				21.5983	21.7734	0.1525							false	0.5891	true	3	15	1		N
G8	CV25G1_42	PT13-1	UNKNOWN	SYBR	None				21.8766	21.7734	0.1525							false	0.5891	true	3	15	1		N
G9	CV25G1_42	PT13-1	UNKNOWN	SYBR	None				21.8454	21.7734	0.1525							false	0.5891	true	3	15	1		N
G10	CV25G1_43	PT13-1	UNKNOWN	SYBR	None				19.5149	19.7777	0.2487							false	0.5891	true	3	13	1		N
G11	CV25G1_43	PT13-1	UNKNOWN	SYBR	None				20.0093	19.7777	0.2487							false	0.5891	true	3	13	1		N
G12	CV25G1_43	PT13-1	UNKNOWN	SYBR	None				19.8089	19.7777	0.2487							false	0.5891	true	3	13	1		N
H1	CV25G1_44	PT13-1	UNKNOWN	SYBR	None				20.6563	20.6558	0.0017							false	0.5891	true	3	14	1		N
H2	CV25G1_44	PT13-1	UNKNOWN	SYBR	None				20.6573	20.6558	0.0017							false	0.5891	true	3	14	1		N
H3	CV25G1_44	PT13-1	UNKNOWN	SYBR	None				20.6539	20.6558	0.0017							false	0.5891	true	3	14	1		N
H4	CV25G1_45	PT13-1	UNKNOWN	SYBR	None				20.8616	20.9766	0.1243							false	0.5891	true	3	15	1		N
H5	CV25G1_45	PT13-1	UNKNOWN	SYBR	None				20.9596	20.9766	0.1243							false	0.5891	true	3	14	1		N
H6	CV25G1_45	PT13-1	UNKNOWN	SYBR	None				21.1086	20.9766	0.1243							false	0.5891	true	3	14	1		N
H7		PT13-1	NTC	SYBR	None				37.0632									false	0.5891	true	3	30	1		N
H8		PT13-1	NTC	SYBR	None				33.0271									false	0.5891	true	3	26	1		Y

Analysis Type = Singleplex
Endogenous Control = PT13-1
RQ Min/Max Confidence Level = 95.0
Reference Sample = CV25G1_16
