# Supplementary material for: Dating Pupae of the Blow Fly Calliphora vicina Robineau–Desvoidy 1830 (Diptera: Calliphoridae) for Post Mortem Interval—Estimation: Validation of Molecular Age Markers
Source: Genes (Basel). 2018 Mar 9;9(3):153. doi: 10.3390/genes9030153 (PMC5867874; doi:10.3390/genes9030153)
Supplement: Supplementary file 1 [file genes-09-00153-s001.zip › S2/CV25/PT13-2_CV25G1_1-6_RUNdata.txt]

* Block Type = 96well
* Chemistry = SYBR_GREEN
* Experiment File Name = D:\RMIF_Doktorarbeit_BZ\Ergebnisse\MACE\OneStepRTqPCR\CV25G1_MACEMarker\P13-2_CV25G1_1-6.eds
* Experiment Run End Time = Not Started
* Instrument Type = steponeplus
* Passive Reference = ROX

[Results]
Well	Sample Name	Target Name	Task	Reporter	Quencher	RQ	RQ Min	RQ Max	Cт	Cт Mean	Cт SD	ΔCт	ΔCт Mean	ΔCт SE	HK Control ΔCт Mean	HK Control ΔCт SE	ΔΔCт	Automatic Ct Threshold	Ct Threshold	Automatic Baseline	Baseline Start	Baseline End	Efficiency	Comments
A1	CV25G1_01	PT13-2	UNKNOWN	SYBR	None				27.4081	27.3655	0.1427							false	0.4813	true	3	21	1	
A2	CV25G1_01	PT13-2	UNKNOWN	SYBR	None				27.2064	27.3655	0.1427							false	0.4813	true	3	20	1	
A3	CV25G1_01	PT13-2	UNKNOWN	SYBR	None				27.4821	27.3655	0.1427							false	0.4813	true	3	21	1	
A4	CV25G1_02	PT13-2	UNKNOWN	SYBR	None				27.1717	27.0668	0.1107							false	0.4813	true	3	21	1	
A5	CV25G1_02	PT13-2	UNKNOWN	SYBR	None				27.0777	27.0668	0.1107							false	0.4813	true	3	21	1	
A6	CV25G1_02	PT13-2	UNKNOWN	SYBR	None				26.9511	27.0668	0.1107							false	0.4813	true	3	21	1	
A7	CV25G1_03	PT13-2	UNKNOWN	SYBR	None				27.4949	27.4779	0.054							false	0.4813	true	3	21	1	
A8	CV25G1_03	PT13-2	UNKNOWN	SYBR	None				27.5212	27.4779	0.054							false	0.4813	true	3	21	1	
A9	CV25G1_03	PT13-2	UNKNOWN	SYBR	None				27.4174	27.4779	0.054							false	0.4813	true	3	21	1	
A10	CV25G1_04	PT13-2	UNKNOWN	SYBR	None				27.5097	27.559	0.0698							false	0.4813	true	3	21	1	
A11	CV25G1_04	PT13-2	UNKNOWN	SYBR	None				27.6083	27.559	0.0698							false	0.4813	true	3	21	1	
B2	CV25G1_05	PT13-2	UNKNOWN	SYBR	None				27.2169	27.1885	0.0403							false	0.4813	true	3	21	1	
B3	CV25G1_05	PT13-2	UNKNOWN	SYBR	None				27.16	27.1885	0.0403							false	0.4813	true	3	21	1	
B4	CV25G1_06	PT13-2	UNKNOWN	SYBR	None				22.7324	22.6501	0.0713							false	0.4813	true	3	16	1	
B5	CV25G1_06	PT13-2	UNKNOWN	SYBR	None				22.6085	22.6501	0.0713							false	0.4813	true	3	16	1	
B6	CV25G1_06	PT13-2	UNKNOWN	SYBR	None				22.6093	22.6501	0.0713							false	0.4813	true	3	16	1	
B7	CV25G1_07	PT13-2	UNKNOWN	SYBR	None				24.4491	24.417	0.0329							false	0.4813	true	3	18	1	
B8	CV25G1_07	PT13-2	UNKNOWN	SYBR	None				24.4184	24.417	0.0329							false	0.4813	true	3	18	1	
B9	CV25G1_07	PT13-2	UNKNOWN	SYBR	None				24.3834	24.417	0.0329							false	0.4813	true	3	18	1	
B10	CV25G1_08	PT13-2	UNKNOWN	SYBR	None				26.2273	26.334	0.0926							false	0.4813	true	3	20	1	
B11	CV25G1_08	PT13-2	UNKNOWN	SYBR	None				26.3931	26.334	0.0926							false	0.4813	true	3	20	1	
B12	CV25G1_08	PT13-2	UNKNOWN	SYBR	None				26.3816	26.334	0.0926							false	0.4813	true	3	20	1	
C1	CV25G1_09	PT13-2	UNKNOWN	SYBR	None				21.4974	21.4828	0.0149							false	0.4813	true	3	15	1	
C2	CV25G1_09	PT13-2	UNKNOWN	SYBR	None				21.4676	21.4828	0.0149							false	0.4813	true	3	15	1	
C3	CV25G1_09	PT13-2	UNKNOWN	SYBR	None				21.4835	21.4828	0.0149							false	0.4813	true	3	15	1	
C4	CV25G1_10	PT13-2	UNKNOWN	SYBR	None				25.7245	25.6014	0.1128							false	0.4813	true	3	19	1	
C5	CV25G1_10	PT13-2	UNKNOWN	SYBR	None				25.5031	25.6014	0.1128							false	0.4813	true	3	19	1	
C6	CV25G1_10	PT13-2	UNKNOWN	SYBR	None				25.5766	25.6014	0.1128							false	0.4813	true	3	19	1	
C7	CV25G1_11	PT13-2	UNKNOWN	SYBR	None				28.3625	28.4109	0.0846							false	0.4813	true	3	22	1	
C8	CV25G1_11	PT13-2	UNKNOWN	SYBR	None				28.3617	28.4109	0.0846							false	0.4813	true	3	22	1	
C9	CV25G1_11	PT13-2	UNKNOWN	SYBR	None				28.5086	28.4109	0.0846							false	0.4813	true	3	22	1	
C10	CV25G1_12	PT13-2	UNKNOWN	SYBR	None				27.7	27.7573	0.0836							false	0.4813	true	3	21	1	
C11	CV25G1_12	PT13-2	UNKNOWN	SYBR	None				27.8532	27.7573	0.0836							false	0.4813	true	3	21	1	
C12	CV25G1_12	PT13-2	UNKNOWN	SYBR	None				27.7187	27.7573	0.0836							false	0.4813	true	3	21	1	
D1	CV25G1_13	PT13-2	UNKNOWN	SYBR	None				27.9454	27.9651	0.0216							false	0.4813	true	3	22	1	
D2	CV25G1_13	PT13-2	UNKNOWN	SYBR	None				27.9618	27.9651	0.0216							false	0.4813	true	3	22	1	
D3	CV25G1_13	PT13-2	UNKNOWN	SYBR	None				27.9882	27.9651	0.0216							false	0.4813	true	3	22	1	
D4	CV25G1_14	PT13-2	UNKNOWN	SYBR	None				27.4941	27.4526	0.0993							false	0.4813	true	3	21	1	
D5	CV25G1_14	PT13-2	UNKNOWN	SYBR	None				27.3393	27.4526	0.0993							false	0.4813	true	3	20	1	
D6	CV25G1_14	PT13-2	UNKNOWN	SYBR	None				27.5245	27.4526	0.0993							false	0.4813	true	3	21	1	
D7	CV25G1_15	PT13-2	UNKNOWN	SYBR	None				28.3418	28.2375	0.1062							false	0.4813	true	3	22	1	
D8	CV25G1_15	PT13-2	UNKNOWN	SYBR	None				28.2411	28.2375	0.1062							false	0.4813	true	3	22	1	
D9	CV25G1_15	PT13-2	UNKNOWN	SYBR	None				28.1295	28.2375	0.1062							false	0.4813	true	3	22	1	
D10	CV25G1_16	PT13-2	UNKNOWN	SYBR	None				28.8312	28.8927	0.0858							false	0.4813	true	3	22	1	
D11	CV25G1_16	PT13-2	UNKNOWN	SYBR	None				28.9907	28.8927	0.0858							false	0.4813	true	3	23	1	
D12	CV25G1_16	PT13-2	UNKNOWN	SYBR	None				28.8563	28.8927	0.0858							false	0.4813	true	3	22	1	
E1	CV25G1_17	PT13-2	UNKNOWN	SYBR	None				27.9958	27.8513	0.1357							false	0.4813	true	3	22	1	
E2	CV25G1_17	PT13-2	UNKNOWN	SYBR	None				27.8317	27.8513	0.1357							false	0.4813	true	3	21	1	
E3	CV25G1_17	PT13-2	UNKNOWN	SYBR	None				27.7265	27.8513	0.1357							false	0.4813	true	3	21	1	
E4	CV25G1_18	PT13-2	UNKNOWN	SYBR	None				27.9701	28.1721	0.2811							false	0.4813	true	3	21	1	
E5	CV25G1_18	PT13-2	UNKNOWN	SYBR	None				28.0531	28.1721	0.2811							false	0.4813	true	3	22	1	
E6	CV25G1_18	PT13-2	UNKNOWN	SYBR	None				28.4931	28.1721	0.2811							false	0.4813	true	3	22	1	
E7	CV25G1_19	PT13-2	UNKNOWN	SYBR	None				27.9275	27.6288	0.357							false	0.4813	true	3	22	1	
E8	CV25G1_19	PT13-2	UNKNOWN	SYBR	None				27.7255	27.6288	0.357							false	0.4813	true	3	21	1	
E9	CV25G1_19	PT13-2	UNKNOWN	SYBR	None				27.2334	27.6288	0.357							false	0.4813	true	3	21	1	
E10	CV25G1_20	PT13-2	UNKNOWN	SYBR	None				28.052	28.0503	0.0622							false	0.4813	true	3	21	1	
E11	CV25G1_20	PT13-2	UNKNOWN	SYBR	None				27.9873	28.0503	0.0622							false	0.4813	true	3	21	1	
E12	CV25G1_20	PT13-2	UNKNOWN	SYBR	None				28.1117	28.0503	0.0622							false	0.4813	true	3	21	1	
F1	CV25G1_21	PT13-2	UNKNOWN	SYBR	None				28.0236	27.9184	0.0951							false	0.4813	true	3	22	1	
F2	CV25G1_21	PT13-2	UNKNOWN	SYBR	None				27.8385	27.9184	0.0951							false	0.4813	true	3	21	1	
F3	CV25G1_21	PT13-2	UNKNOWN	SYBR	None				27.893	27.9184	0.0951							false	0.4813	true	3	22	1	
F4	CV25G1_22	PT13-2	UNKNOWN	SYBR	None				28.0636	28.0931	0.0704							false	0.4813	true	3	21	1	
F5	CV25G1_22	PT13-2	UNKNOWN	SYBR	None				28.0423	28.0931	0.0704							false	0.4813	true	3	22	1	
F6	CV25G1_22	PT13-2	UNKNOWN	SYBR	None				28.1735	28.0931	0.0704							false	0.4813	true	3	21	1	
F7	CV25G1_23	PT13-2	UNKNOWN	SYBR	None				27.9549	28.2462	0.2586							false	0.4813	true	3	22	1	
F8	CV25G1_23	PT13-2	UNKNOWN	SYBR	None				28.4486	28.2462	0.2586							false	0.4813	true	3	22	1	
F9	CV25G1_23	PT13-2	UNKNOWN	SYBR	None				28.3351	28.2462	0.2586							false	0.4813	true	3	22	1	
F10	CV25G1_24	PT13-2	UNKNOWN	SYBR	None				27.6791	27.8426	0.1495							false	0.4813	true	3	21	1	
F11	CV25G1_24	PT13-2	UNKNOWN	SYBR	None				27.8761	27.8426	0.1495							false	0.4813	true	3	21	1	
F12	CV25G1_24	PT13-2	UNKNOWN	SYBR	None				27.9724	27.8426	0.1495							false	0.4813	true	3	22	1	
G1	CV25G1_25	PT13-2	UNKNOWN	SYBR	None				26.9108	27.0405	0.1451							false	0.4813	true	3	20	1	
G2	CV25G1_25	PT13-2	UNKNOWN	SYBR	None				27.0136	27.0405	0.1451							false	0.4813	true	3	21	1	
G3	CV25G1_25	PT13-2	UNKNOWN	SYBR	None				27.1972	27.0405	0.1451							false	0.4813	true	3	21	1	
G4	CV25G1_26	PT13-2	UNKNOWN	SYBR	None				25.5541	25.4699	0.1062							false	0.4813	true	3	19	1	
G5	CV25G1_26	PT13-2	UNKNOWN	SYBR	None				25.3505	25.4699	0.1062							false	0.4813	true	3	19	1	
G6	CV25G1_26	PT13-2	UNKNOWN	SYBR	None				25.5051	25.4699	0.1062							false	0.4813	true	3	19	1	
G7	CV25G1_27	PT13-2	UNKNOWN	SYBR	None				25.9822	25.9854	0.0665							false	0.4813	true	3	20	1	
G8	CV25G1_27	PT13-2	UNKNOWN	SYBR	None				25.9205	25.9854	0.0665							false	0.4813	true	3	20	1	
G9	CV25G1_27	PT13-2	UNKNOWN	SYBR	None				26.0534	25.9854	0.0665							false	0.4813	true	3	20	1	
G10	CV25G1_28	PT13-2	UNKNOWN	SYBR	None				24.9399	25.0451	0.1013							false	0.4813	true	3	18	1	
G11	CV25G1_28	PT13-2	UNKNOWN	SYBR	None				25.1418	25.0451	0.1013							false	0.4813	true	3	19	1	
G12	CV25G1_28	PT13-2	UNKNOWN	SYBR	None				25.0535	25.0451	0.1013							false	0.4813	true	3	19	1	
H1	CV25G1_29	PT13-2	UNKNOWN	SYBR	None				26.4556	26.5118	0.1354							false	0.4813	true	3	20	1	
H2	CV25G1_29	PT13-2	UNKNOWN	SYBR	None				26.4136	26.5118	0.1354							false	0.4813	true	3	20	1	
H3	CV25G1_29	PT13-2	UNKNOWN	SYBR	None				26.6662	26.5118	0.1354							false	0.4813	true	3	20	1	
H4	CV25G1_30	PT13-2	UNKNOWN	SYBR	None				25.4964	25.6269	0.1168							false	0.4813	true	3	19	1	
H5	CV25G1_30	PT13-2	UNKNOWN	SYBR	None				25.6628	25.6269	0.1168							false	0.4813	true	3	19	1	
H6	CV25G1_30	PT13-2	UNKNOWN	SYBR	None				25.7216	25.6269	0.1168							false	0.4813	true	3	19	1	

Analysis Type = Singleplex
Endogenous Control = PT13-2
RQ Min/Max Confidence Level = 95.0
Reference Sample = CV25G1_01
