# Supplementary material for: Dating Pupae of the Blow Fly Calliphora vicina Robineau–Desvoidy 1830 (Diptera: Calliphoridae) for Post Mortem Interval—Estimation: Validation of Molecular Age Markers
Source: Genes (Basel). 2018 Mar 9;9(3):153. doi: 10.3390/genes9030153 (PMC5867874; doi:10.3390/genes9030153)
Supplement: Supplementary file 1 [file genes-09-00153-s001.zip › S2/CV25/PT13-2_CV25G1_7-9_RUNdata.txt]

* Block Type = 96well
* Chemistry = SYBR_GREEN
* Experiment File Name = D:\RMIF_Doktorarbeit_BZ\Ergebnisse\MACE\OneStepRTqPCR\CV25G1_MACEMarker\P13-2_CV25G1_7-9_P14-1_1-3.eds
* Experiment Run End Time = Not Started
* Instrument Type = steponeplus
* Passive Reference = ROX

[Results]
Well	Sample Name	Target Name	Task	Reporter	Quencher	RQ	RQ Min	RQ Max	Cт	Cт Mean	Cт SD	ΔCт	ΔCт Mean	ΔCт SE	HK Control ΔCт Mean	HK Control ΔCт SE	ΔΔCт	Automatic Ct Threshold	Ct Threshold	Automatic Baseline	Baseline Start	Baseline End	Efficiency	Comments
A1	CV25G1_31	PT13-2	UNKNOWN	SYBR	None				24.9286	24.9065	0.0193							false	0.4813	true	3	19	1	
A2	CV25G1_31	PT13-2	UNKNOWN	SYBR	None				24.8928	24.9065	0.0193							false	0.4813	true	3	19	1	
A3	CV25G1_31	PT13-2	UNKNOWN	SYBR	None				24.8982	24.9065	0.0193							false	0.4813	true	3	19	1	
A4	CV25G1_32	PT13-2	UNKNOWN	SYBR	None				23.2306	23.2452	0.061							false	0.4813	true	3	17	1	
A5	CV25G1_32	PT13-2	UNKNOWN	SYBR	None				23.1928	23.2452	0.061							false	0.4813	true	3	17	1	
A6	CV25G1_32	PT13-2	UNKNOWN	SYBR	None				23.3121	23.2452	0.061							false	0.4813	true	3	17	1	
A7	CV25G1_33	PT13-2	UNKNOWN	SYBR	None				25.3762	25.2081	0.146							false	0.4813	true	3	19	1	
A8	CV25G1_33	PT13-2	UNKNOWN	SYBR	None				25.113	25.2081	0.146							false	0.4813	true	3	19	1	
A9	CV25G1_33	PT13-2	UNKNOWN	SYBR	None				25.1351	25.2081	0.146							false	0.4813	true	3	19	1	
A10	CV25G1_34	PT13-2	UNKNOWN	SYBR	None				25.193	25.2442	0.0465							false	0.4813	true	3	19	1	
A11	CV25G1_34	PT13-2	UNKNOWN	SYBR	None				25.256	25.2442	0.0465							false	0.4813	true	3	19	1	
A12	CV25G1_34	PT13-2	UNKNOWN	SYBR	None				25.2838	25.2442	0.0465							false	0.4813	true	3	19	1	
B1	CV25G1_35	PT13-2	UNKNOWN	SYBR	None				22.7369	22.7054	0.0304							false	0.4813	true	3	16	1	
B2	CV25G1_35	PT13-2	UNKNOWN	SYBR	None				22.6762	22.7054	0.0304							false	0.4813	true	3	16	1	
B3	CV25G1_35	PT13-2	UNKNOWN	SYBR	None				22.7032	22.7054	0.0304							false	0.4813	true	3	16	1	
B4	CV25G1_36	PT13-2	UNKNOWN	SYBR	None				17.7033	17.7423	0.0488							false	0.4813	true	3	11	1	
B5	CV25G1_36	PT13-2	UNKNOWN	SYBR	None				17.7971	17.7423	0.0488							false	0.4813	true	3	11	1	
B6	CV25G1_36	PT13-2	UNKNOWN	SYBR	None				17.7266	17.7423	0.0488							false	0.4813	true	3	11	1	
B7	CV25G1_37	PT13-2	UNKNOWN	SYBR	None				17.2412	17.2459	0.0168							false	0.4813	true	3	11	1	
B8	CV25G1_37	PT13-2	UNKNOWN	SYBR	None				17.2319	17.2459	0.0168							false	0.4813	true	3	10	1	
B9	CV25G1_37	PT13-2	UNKNOWN	SYBR	None				17.2645	17.2459	0.0168							false	0.4813	true	3	11	1	
B10	CV25G1_38	PT13-2	UNKNOWN	SYBR	None				22.0787	22.0879	0.0134							false	0.4813	true	3	16	1	
B11	CV25G1_38	PT13-2	UNKNOWN	SYBR	None				22.1032	22.0879	0.0134							false	0.4813	true	3	16	1	
B12	CV25G1_38	PT13-2	UNKNOWN	SYBR	None				22.0818	22.0879	0.0134							false	0.4813	true	3	16	1	
C1	CV25G1_39	PT13-2	UNKNOWN	SYBR	None				17.2885	17.2571	0.0279							false	0.4813	true	3	11	1	
C2	CV25G1_39	PT13-2	UNKNOWN	SYBR	None				17.2472	17.2571	0.0279							false	0.4813	true	3	11	1	
C3	CV25G1_39	PT13-2	UNKNOWN	SYBR	None				17.2354	17.2571	0.0279							false	0.4813	true	3	11	1	
C4	CV25G1_40	PT13-2	UNKNOWN	SYBR	None				17.4115	17.3662	0.0403							false	0.4813	true	3	11	1	
C5	CV25G1_40	PT13-2	UNKNOWN	SYBR	None				17.3343	17.3662	0.0403							false	0.4813	true	3	11	1	
C6	CV25G1_40	PT13-2	UNKNOWN	SYBR	None				17.3529	17.3662	0.0403							false	0.4813	true	3	11	1	
C7	CV25G1_41	PT13-2	UNKNOWN	SYBR	None				22.9577	23.0191	0.0568							false	0.4813	true	3	17	1	
C8	CV25G1_41	PT13-2	UNKNOWN	SYBR	None				23.0698	23.0191	0.0568							false	0.4813	true	3	17	1	
C9	CV25G1_41	PT13-2	UNKNOWN	SYBR	None				23.03	23.0191	0.0568							false	0.4813	true	3	17	1	
C10	CV25G1_42	PT13-2	UNKNOWN	SYBR	None				19.3393	19.3719	0.044							false	0.4813	true	3	12	1	
C11	CV25G1_42	PT13-2	UNKNOWN	SYBR	None				19.3544	19.3719	0.044							false	0.4813	true	3	12	1	
C12	CV25G1_42	PT13-2	UNKNOWN	SYBR	None				19.4219	19.3719	0.044							false	0.4813	true	3	13	1	
D1	CV25G1_43	PT13-2	UNKNOWN	SYBR	None				22.6559	22.6264	0.047							false	0.4813	true	3	16	1	
D2	CV25G1_43	PT13-2	UNKNOWN	SYBR	None				22.6512	22.6264	0.047							false	0.4813	true	3	16	1	
D3	CV25G1_43	PT13-2	UNKNOWN	SYBR	None				22.5722	22.6264	0.047							false	0.4813	true	3	16	1	
D4	CV25G1_44	PT13-2	UNKNOWN	SYBR	None				23.2787	23.3001	0.0428							false	0.4813	true	3	17	1	
D5	CV25G1_44	PT13-2	UNKNOWN	SYBR	None				23.2722	23.3001	0.0428							false	0.4813	true	3	17	1	
D6	CV25G1_44	PT13-2	UNKNOWN	SYBR	None				23.3494	23.3001	0.0428							false	0.4813	true	3	17	1	
D7	CV25G1_45	PT13-2	UNKNOWN	SYBR	None				24.9879	24.9969	0.008							false	0.4813	true	3	18	1	
D8	CV25G1_45	PT13-2	UNKNOWN	SYBR	None				24.9993	24.9969	0.008							false	0.4813	true	3	19	1	
D9	CV25G1_45	PT13-2	UNKNOWN	SYBR	None				25.0033	24.9969	0.008							false	0.4813	true	3	18	1	

Analysis Type = Singleplex
Endogenous Control = PT13-2
RQ Min/Max Confidence Level = 95.0
Reference Sample = CV25G1_01
