# Supplementary material for: Dating Pupae of the Blow Fly Calliphora vicina Robineau–Desvoidy 1830 (Diptera: Calliphoridae) for Post Mortem Interval—Estimation: Validation of Molecular Age Markers
Source: Genes (Basel). 2018 Mar 9;9(3):153. doi: 10.3390/genes9030153 (PMC5867874; doi:10.3390/genes9030153)
Supplement: Supplementary file 1 [file genes-09-00153-s001.zip › S2/CV25/PT14-1_CV25G1_1-3_RUNdata.txt]

* Block Type = 96well
* Chemistry = SYBR_GREEN
* Experiment File Name = D:\RMIF_Doktorarbeit_BZ\Ergebnisse\MACE\OneStepRTqPCR\CV25G1_MACEMarker\P13-2_CV25G1_7-9_P14-1_1-3.eds
* Experiment Run End Time = Not Started
* Instrument Type = steponeplus
* Passive Reference = ROX

[Results]
Well	Sample Name	Target Name	Task	Reporter	Quencher	RQ	RQ Min	RQ Max	Cт	Cт Mean	Cт SD	ΔCт	ΔCт Mean	ΔCт SE	HK Control ΔCт Mean	HK Control ΔCт SE	ΔΔCт	Automatic Ct Threshold	Ct Threshold	Automatic Baseline	Baseline Start	Baseline End	Efficiency	Comments
E1	CV25G1_01	PT14-1	UNKNOWN	SYBR	None				26.4607	26.4521	0.0464							false	0.5974	true	3	19	1	
E2	CV25G1_01	PT14-1	UNKNOWN	SYBR	None				26.402	26.4521	0.0464							false	0.5974	true	3	20	1	
E3	CV25G1_01	PT14-1	UNKNOWN	SYBR	None				26.4936	26.4521	0.0464							false	0.5974	true	3	20	1	
E4	CV25G1_02	PT14-1	UNKNOWN	SYBR	None				27.4059	27.4809	0.0901							false	0.5974	true	3	20	1	
E5	CV25G1_02	PT14-1	UNKNOWN	SYBR	None				27.4559	27.4809	0.0901							false	0.5974	true	3	20	1	
E6	CV25G1_02	PT14-1	UNKNOWN	SYBR	None				27.5809	27.4809	0.0901							false	0.5974	true	3	21	1	
E7	CV25G1_03	PT14-1	UNKNOWN	SYBR	None				26.4653	26.4792	0.0311							false	0.5974	true	3	20	1	
E8	CV25G1_03	PT14-1	UNKNOWN	SYBR	None				26.4573	26.4792	0.0311							false	0.5974	true	3	20	1	
E9	CV25G1_03	PT14-1	UNKNOWN	SYBR	None				26.5148	26.4792	0.0311							false	0.5974	true	3	20	1	
E10	CV25G1_04	PT14-1	UNKNOWN	SYBR	None				26.6572	26.7211	0.0887							false	0.5974	true	3	20	1	
E11	CV25G1_04	PT14-1	UNKNOWN	SYBR	None				26.6837	26.7211	0.0887							false	0.5974	true	3	20	1	
E12	CV25G1_04	PT14-1	UNKNOWN	SYBR	None				26.8224	26.7211	0.0887							false	0.5974	true	3	20	1	
F1	CV25G1_05	PT14-1	UNKNOWN	SYBR	None				26.8323	26.7931	0.0344							false	0.5974	true	3	20	1	
F2	CV25G1_05	PT14-1	UNKNOWN	SYBR	None				26.7791	26.7931	0.0344							false	0.5974	true	3	20	1	
F3	CV25G1_05	PT14-1	UNKNOWN	SYBR	None				26.768	26.7931	0.0344							false	0.5974	true	3	20	1	
F4	CV25G1_06	PT14-1	UNKNOWN	SYBR	None				27.232	27.3365	0.1196							false	0.5974	true	3	21	1	
F5	CV25G1_06	PT14-1	UNKNOWN	SYBR	None				27.467	27.3365	0.1196							false	0.5974	true	3	20	1	
F6	CV25G1_06	PT14-1	UNKNOWN	SYBR	None				27.3105	27.3365	0.1196							false	0.5974	true	3	21	1	
F7	CV25G1_07	PT14-1	UNKNOWN	SYBR	None				27.3406	27.5556	0.1863							false	0.5974	true	3	21	1	
F8	CV25G1_07	PT14-1	UNKNOWN	SYBR	None				27.6684	27.5556	0.1863							false	0.5974	true	3	21	1	
F9	CV25G1_07	PT14-1	UNKNOWN	SYBR	None				27.6578	27.5556	0.1863							false	0.5974	true	3	21	1	
F10	CV25G1_08	PT14-1	UNKNOWN	SYBR	None				26.9715	27.0565	0.1268							false	0.5974	true	3	20	1	
F11	CV25G1_08	PT14-1	UNKNOWN	SYBR	None				26.9956	27.0565	0.1268							false	0.5974	true	3	21	1	
F12	CV25G1_08	PT14-1	UNKNOWN	SYBR	None				27.2022	27.0565	0.1268							false	0.5974	true	3	20	1	
G1	CV25G1_09	PT14-1	UNKNOWN	SYBR	None				26.5347	26.5945	0.0651							false	0.5974	true	3	20	1	
G2	CV25G1_09	PT14-1	UNKNOWN	SYBR	None				26.6638	26.5945	0.0651							false	0.5974	true	3	20	1	
G3	CV25G1_09	PT14-1	UNKNOWN	SYBR	None				26.5848	26.5945	0.0651							false	0.5974	true	3	20	1	
G4	CV25G1_10	PT14-1	UNKNOWN	SYBR	None				27.4072	27.4616	0.0739							false	0.5974	true	3	21	1	
G5	CV25G1_10	PT14-1	UNKNOWN	SYBR	None				27.4319	27.4616	0.0739							false	0.5974	true	3	20	1	
G6	CV25G1_10	PT14-1	UNKNOWN	SYBR	None				27.5457	27.4616	0.0739							false	0.5974	true	3	21	1	
G7	CV25G1_11	PT14-1	UNKNOWN	SYBR	None				27.2644	27.3456	0.0714							false	0.5974	true	3	21	1	
G8	CV25G1_11	PT14-1	UNKNOWN	SYBR	None				27.3982	27.3456	0.0714							false	0.5974	true	3	21	1	
G9	CV25G1_11	PT14-1	UNKNOWN	SYBR	None				27.3742	27.3456	0.0714							false	0.5974	true	3	20	1	
G10	CV25G1_12	PT14-1	UNKNOWN	SYBR	None				27.2986	27.2887	0.0309							false	0.5974	true	3	20	1	
G11	CV25G1_12	PT14-1	UNKNOWN	SYBR	None				27.254	27.2887	0.0309							false	0.5974	true	3	21	1	
G12	CV25G1_12	PT14-1	UNKNOWN	SYBR	None				27.3133	27.2887	0.0309							false	0.5974	true	3	21	1	
H1	CV25G1_13	PT14-1	UNKNOWN	SYBR	None				27.2173	27.1605	0.0554							false	0.5974	true	3	21	1	
H2	CV25G1_13	PT14-1	UNKNOWN	SYBR	None				27.1576	27.1605	0.0554							false	0.5974	true	3	20	1	
H3	CV25G1_13	PT14-1	UNKNOWN	SYBR	None				27.1066	27.1605	0.0554							false	0.5974	true	3	20	1	
H4	CV25G1_14	PT14-1	UNKNOWN	SYBR	None				26.8677	27.1211	0.2233							false	0.5974	true	3	20	1	
H5	CV25G1_14	PT14-1	UNKNOWN	SYBR	None				27.2892	27.1211	0.2233							false	0.5974	true	3	20	1	
H6	CV25G1_14	PT14-1	UNKNOWN	SYBR	None				27.2063	27.1211	0.2233							false	0.5974	true	3	21	1	
H7	CV25G1_15	PT14-1	UNKNOWN	SYBR	None				27.5294	27.5578	0.0264							false	0.5974	true	3	21	1	
H8	CV25G1_15	PT14-1	UNKNOWN	SYBR	None				27.5815	27.5578	0.0264							false	0.5974	true	3	21	1	
H9	CV25G1_15	PT14-1	UNKNOWN	SYBR	None				27.5625	27.5578	0.0264							false	0.5974	true	3	20	1	

Analysis Type = Singleplex
Endogenous Control = PT13-2
RQ Min/Max Confidence Level = 95.0
Reference Sample = CV25G1_01
