# Supplementary material for: Dating Pupae of the Blow Fly Calliphora vicina Robineau–Desvoidy 1830 (Diptera: Calliphoridae) for Post Mortem Interval—Estimation: Validation of Molecular Age Markers
Source: Genes (Basel). 2018 Mar 9;9(3):153. doi: 10.3390/genes9030153 (PMC5867874; doi:10.3390/genes9030153)
Supplement: Supplementary file 1 [file genes-09-00153-s001.zip › S2/CV25/PT14-1_CV25G1_4-9_RUNdata.txt]

* Block Type = 96well
* Chemistry = SYBR_GREEN
* Experiment File Name = D:\RMIF_Doktorarbeit_BZ\Ergebnisse\MACE\OneStepRTqPCR\CV25G1_MACEMarker\P14-1_CV25G1_4-9.eds
* Experiment Run End Time = Not Started
* Instrument Type = steponeplus
* Passive Reference = ROX

[Results]
Well	Sample Name	Target Name	Task	Reporter	Quencher	RQ	RQ Min	RQ Max	Cт	Cт Mean	Cт SD	ΔCт	ΔCт Mean	ΔCт SE	HK Control ΔCт Mean	HK Control ΔCт SE	ΔΔCт	Automatic Ct Threshold	Ct Threshold	Automatic Baseline	Baseline Start	Baseline End	Efficiency	Comments
A1	CV25G1_16	PT14-1	UNKNOWN	SYBR	None				27.1698	27.1389	0.0626							false	0.5974	true	3	20	1	
A2	CV25G1_16	PT14-1	UNKNOWN	SYBR	None				27.18	27.1389	0.0626							false	0.5974	true	3	20	1	
A3	CV25G1_16	PT14-1	UNKNOWN	SYBR	None				27.0668	27.1389	0.0626							false	0.5974	true	3	20	1	
A4	CV25G1_17	PT14-1	UNKNOWN	SYBR	None				28.2501	28.2903	0.147							false	0.5974	true	3	22	1	
A5	CV25G1_17	PT14-1	UNKNOWN	SYBR	None				28.1676	28.2903	0.147							false	0.5974	true	3	22	1	
A6	CV25G1_17	PT14-1	UNKNOWN	SYBR	None				28.4532	28.2903	0.147							false	0.5974	true	3	22	1	
A7	CV25G1_18	PT14-1	UNKNOWN	SYBR	None				26.9451	27.0887	0.1282							false	0.5974	true	3	20	1	
A8	CV25G1_18	PT14-1	UNKNOWN	SYBR	None				27.1292	27.0887	0.1282							false	0.5974	true	3	20	1	
A9	CV25G1_18	PT14-1	UNKNOWN	SYBR	None				27.1916	27.0887	0.1282							false	0.5974	true	3	20	1	
A10	CV25G1_19	PT14-1	UNKNOWN	SYBR	None				26.1638	26.0082	0.194							false	0.5974	true	3	19	1	
A11	CV25G1_19	PT14-1	UNKNOWN	SYBR	None				26.07	26.0082	0.194							false	0.5974	true	3	19	1	
A12	CV25G1_19	PT14-1	UNKNOWN	SYBR	None				25.7909	26.0082	0.194							false	0.5974	true	3	19	1	
B1	CV25G1_20	PT14-1	UNKNOWN	SYBR	None				26.4405	26.4457	0.0047							false	0.5974	true	3	20	1	
B2	CV25G1_20	PT14-1	UNKNOWN	SYBR	None				26.447	26.4457	0.0047							false	0.5974	true	3	20	1	
B3	CV25G1_20	PT14-1	UNKNOWN	SYBR	None				26.4496	26.4457	0.0047							false	0.5974	true	3	19	1	
B5	CV25G1_21	PT14-1	UNKNOWN	SYBR	None				26.7067	26.7072	0.0008							false	0.5974	true	3	20	1	
B6	CV25G1_21	PT14-1	UNKNOWN	SYBR	None				26.7077	26.7072	0.0008							false	0.5974	true	3	20	1	
B7	CV25G1_22	PT14-1	UNKNOWN	SYBR	None				27.427	27.6633	0.2046							false	0.5974	true	3	20	1	
B8	CV25G1_22	PT14-1	UNKNOWN	SYBR	None				27.7769	27.6633	0.2046							false	0.5974	true	3	21	1	
B9	CV25G1_22	PT14-1	UNKNOWN	SYBR	None				27.7858	27.6633	0.2046							false	0.5974	true	3	21	1	
B10	CV25G1_23	PT14-1	UNKNOWN	SYBR	None				27.0006	26.8702	0.1188							false	0.5974	true	3	20	1	
B11	CV25G1_23	PT14-1	UNKNOWN	SYBR	None				26.8419	26.8702	0.1188							false	0.5974	true	3	20	1	
B12	CV25G1_23	PT14-1	UNKNOWN	SYBR	None				26.768	26.8702	0.1188							false	0.5974	true	3	20	1	
C1	CV25G1_24	PT14-1	UNKNOWN	SYBR	None				27.2257	27.329	0.1371							false	0.5974	true	3	20	1	
C2	CV25G1_24	PT14-1	UNKNOWN	SYBR	None				27.2766	27.329	0.1371							false	0.5974	true	3	20	1	
C3	CV25G1_24	PT14-1	UNKNOWN	SYBR	None				27.4845	27.329	0.1371							false	0.5974	true	3	21	1	
C4	CV25G1_25	PT14-1	UNKNOWN	SYBR	None				28.1107	28.1393	0.0441							false	0.5974	true	3	21	1	
C5	CV25G1_25	PT14-1	UNKNOWN	SYBR	None				28.1171	28.1393	0.0441							false	0.5974	true	3	21	1	
C6	CV25G1_25	PT14-1	UNKNOWN	SYBR	None				28.1901	28.1393	0.0441							false	0.5974	true	3	21	1	
C7	CV25G1_26	PT14-1	UNKNOWN	SYBR	None				27.6158	27.6731	0.082							false	0.5974	true	3	21	1	
C8	CV25G1_26	PT14-1	UNKNOWN	SYBR	None				27.6366	27.6731	0.082							false	0.5974	true	3	21	1	
C9	CV25G1_26	PT14-1	UNKNOWN	SYBR	None				27.7671	27.6731	0.082							false	0.5974	true	3	21	1	
C10	CV25G1_27	PT14-1	UNKNOWN	SYBR	None				27.67	27.8166	0.1556							false	0.5974	true	3	21	1	
C11	CV25G1_27	PT14-1	UNKNOWN	SYBR	None				27.8	27.8166	0.1556							false	0.5974	true	3	21	1	
C12	CV25G1_27	PT14-1	UNKNOWN	SYBR	None				27.9798	27.8166	0.1556							false	0.5974	true	3	21	1	
D1	CV25G1_28	PT14-1	UNKNOWN	SYBR	None				27.4217	27.3253	0.094							false	0.5974	true	3	21	1	
D2	CV25G1_28	PT14-1	UNKNOWN	SYBR	None				27.3204	27.3253	0.094							false	0.5974	true	3	21	1	
D3	CV25G1_28	PT14-1	UNKNOWN	SYBR	None				27.2338	27.3253	0.094							false	0.5974	true	3	20	1	
D4	CV25G1_29	PT14-1	UNKNOWN	SYBR	None				28.0585	28.2517	0.2579							false	0.5974	true	3	21	1	
D5	CV25G1_29	PT14-1	UNKNOWN	SYBR	None				28.1521	28.2517	0.2579							false	0.5974	true	3	21	1	
D6	CV25G1_29	PT14-1	UNKNOWN	SYBR	None				28.5446	28.2517	0.2579							false	0.5974	true	3	22	1	
D7	CV25G1_30	PT14-1	UNKNOWN	SYBR	None				27.9883	28.0616	0.071							false	0.5974	true	3	21	1	
D8	CV25G1_30	PT14-1	UNKNOWN	SYBR	None				28.13	28.0616	0.071							false	0.5974	true	3	22	1	
D9	CV25G1_30	PT14-1	UNKNOWN	SYBR	None				28.0667	28.0616	0.071							false	0.5974	true	3	21	1	
D10	CV25G1_31	PT14-1	UNKNOWN	SYBR	None				27.4453	27.5419	0.1051							false	0.5974	true	3	21	1	
D11	CV25G1_31	PT14-1	UNKNOWN	SYBR	None				27.6538	27.5419	0.1051							false	0.5974	true	3	21	1	
D12	CV25G1_31	PT14-1	UNKNOWN	SYBR	None				27.5265	27.5419	0.1051							false	0.5974	true	3	21	1	
E1	CV25G1_32	PT14-1	UNKNOWN	SYBR	None				26.8591	27.1054	0.2649							false	0.5974	true	3	20	1	
E2	CV25G1_32	PT14-1	UNKNOWN	SYBR	None				27.0716	27.1054	0.2649							false	0.5974	true	3	20	1	
E3	CV25G1_32	PT14-1	UNKNOWN	SYBR	None				27.3856	27.1054	0.2649							false	0.5974	true	3	20	1	
E4	CV25G1_33	PT14-1	UNKNOWN	SYBR	None				26.4546	26.5261	0.0647							false	0.5974	true	3	20	1	
E5	CV25G1_33	PT14-1	UNKNOWN	SYBR	None				26.5432	26.5261	0.0647							false	0.5974	true	3	19	1	
E6	CV25G1_33	PT14-1	UNKNOWN	SYBR	None				26.5804	26.5261	0.0647							false	0.5974	true	3	20	1	
E7	CV25G1_34	PT14-1	UNKNOWN	SYBR	None				27.6713	27.6524	0.031							false	0.5974	true	3	21	1	
E8	CV25G1_34	PT14-1	UNKNOWN	SYBR	None				27.6692	27.6524	0.031							false	0.5974	true	3	20	1	
E9	CV25G1_34	PT14-1	UNKNOWN	SYBR	None				27.6166	27.6524	0.031							false	0.5974	true	3	21	1	
E10	CV25G1_35	PT14-1	UNKNOWN	SYBR	None				29.5861	29.4991	0.0777							false	0.5974	true	3	22	1	
E11	CV25G1_35	PT14-1	UNKNOWN	SYBR	None				29.4364	29.4991	0.0777							false	0.5974	true	3	22	1	
E12	CV25G1_35	PT14-1	UNKNOWN	SYBR	None				29.4749	29.4991	0.0777							false	0.5974	true	3	23	1	
F1	CV25G1_36	PT14-1	UNKNOWN	SYBR	None				22.145	22.2181	0.1033							false	0.5974	true	3	16	1	
F2	CV25G1_36	PT14-1	UNKNOWN	SYBR	None				22.2911	22.2181	0.1033							false	0.5974	true	3	15	1	
F4	CV25G1_37	PT14-1	UNKNOWN	SYBR	None				22.29	22.2388	0.0963							false	0.5974	true	3	15	1	
F5	CV25G1_37	PT14-1	UNKNOWN	SYBR	None				22.2988	22.2388	0.0963							false	0.5974	true	3	16	1	
F6	CV25G1_37	PT14-1	UNKNOWN	SYBR	None				22.1277	22.2388	0.0963							false	0.5974	true	3	15	1	
F7	CV25G1_38	PT14-1	UNKNOWN	SYBR	None				27.7511	27.7678	0.0905							false	0.5974	true	3	21	1	
F8	CV25G1_38	PT14-1	UNKNOWN	SYBR	None				27.6869	27.7678	0.0905							false	0.5974	true	3	21	1	
F9	CV25G1_38	PT14-1	UNKNOWN	SYBR	None				27.8655	27.7678	0.0905							false	0.5974	true	3	21	1	
F10	CV25G1_39	PT14-1	UNKNOWN	SYBR	None				21.8646	21.8655	0.015							false	0.5974	true	3	15	1	
F11	CV25G1_39	PT14-1	UNKNOWN	SYBR	None				21.8511	21.8655	0.015							false	0.5974	true	3	15	1	
F12	CV25G1_39	PT14-1	UNKNOWN	SYBR	None				21.881	21.8655	0.015							false	0.5974	true	3	15	1	
G1	CV25G1_40	PT14-1	UNKNOWN	SYBR	None				22.7991	23.0121	0.1937							false	0.5974	true	3	16	1	
G2	CV25G1_40	PT14-1	UNKNOWN	SYBR	None				23.0592	23.0121	0.1937							false	0.5974	true	3	16	1	
G3	CV25G1_40	PT14-1	UNKNOWN	SYBR	None				23.1778	23.0121	0.1937							false	0.5974	true	3	16	1	
G4	CV25G1_41	PT14-1	UNKNOWN	SYBR	None				27.77	27.9089	0.1619							false	0.5974	true	3	21	1	
G5	CV25G1_41	PT14-1	UNKNOWN	SYBR	None				27.8699	27.9089	0.1619							false	0.5974	true	3	21	1	
G6	CV25G1_41	PT14-1	UNKNOWN	SYBR	None				28.0866	27.9089	0.1619							false	0.5974	true	3	21	1	
G7	CV25G1_42	PT14-1	UNKNOWN	SYBR	None				23.749	23.7493	0.0038							false	0.5974	true	3	17	1	
G8	CV25G1_42	PT14-1	UNKNOWN	SYBR	None				23.7532	23.7493	0.0038							false	0.5974	true	3	17	1	
G9	CV25G1_42	PT14-1	UNKNOWN	SYBR	None				23.7457	23.7493	0.0038							false	0.5974	true	3	17	1	
G10	CV25G1_43	PT14-1	UNKNOWN	SYBR	None				26.2147	26.2206	0.0464							false	0.5974	true	3	19	1	
G11	CV25G1_43	PT14-1	UNKNOWN	SYBR	None				26.2697	26.2206	0.0464							false	0.5974	true	3	20	1	
G12	CV25G1_43	PT14-1	UNKNOWN	SYBR	None				26.1776	26.2206	0.0464							false	0.5974	true	3	20	1	
H1	CV25G1_44	PT14-1	UNKNOWN	SYBR	None				28.168	28.3794	0.2929							false	0.5974	true	3	22	1	
H2	CV25G1_44	PT14-1	UNKNOWN	SYBR	None				28.7138	28.3794	0.2929							false	0.5974	true	3	22	1	
H3	CV25G1_44	PT14-1	UNKNOWN	SYBR	None				28.2566	28.3794	0.2929							false	0.5974	true	3	22	1	
H4	CV25G1_45	PT14-1	UNKNOWN	SYBR	None				26.4572	26.4678	0.1056							false	0.5974	true	3	20	1	
H5	CV25G1_45	PT14-1	UNKNOWN	SYBR	None				26.5783	26.4678	0.1056							false	0.5974	true	3	20	1	
H6	CV25G1_45	PT14-1	UNKNOWN	SYBR	None				26.3679	26.4678	0.1056							false	0.5974	true	3	20	1	

Analysis Type = Singleplex
Endogenous Control = PT14-1
RQ Min/Max Confidence Level = 95.0
Reference Sample = CV25G1_16
