# Supplementary material for: Dating Pupae of the Blow Fly Calliphora vicina Robineau–Desvoidy 1830 (Diptera: Calliphoridae) for Post Mortem Interval—Estimation: Validation of Molecular Age Markers
Source: Genes (Basel). 2018 Mar 9;9(3):153. doi: 10.3390/genes9030153 (PMC5867874; doi:10.3390/genes9030153)
Supplement: Supplementary file 1 [file genes-09-00153-s001.zip › S2/CV25/PT14-2_CV25G1_1-6_RUNdata.txt]

* Block Type = 96well
* Chemistry = SYBR_GREEN
* Experiment File Name = D:\RMIF_Doktorarbeit_BZ\Ergebnisse\MACE\OneStepRTqPCR\CV25G1_MACEMarker\P14-2_CV25G1_1-6_RUN.eds
* Experiment Run End Time = Not Started
* Instrument Type = steponeplus
* Passive Reference = ROX

[Results]
Well	Sample Name	Target Name	Task	Reporter	Quencher	RQ	RQ Min	RQ Max	Cт	Cт Mean	Cт SD	ΔCт	ΔCт Mean	ΔCт SE	HK Control ΔCт Mean	HK Control ΔCт SE	ΔΔCт	Automatic Ct Threshold	Ct Threshold	Automatic Baseline	Baseline Start	Baseline End	Efficiency	Comments	BADROX
A1	CV25G1_01	PT14-2	UNKNOWN	SYBR	None				26.9901	26.9386	0.0688							false	0.9047	true	3	20	1		N
A2	CV25G1_01	PT14-2	UNKNOWN	SYBR	None				26.8604	26.9386	0.0688							false	0.9047	true	3	20	1		N
A3	CV25G1_01	PT14-2	UNKNOWN	SYBR	None				26.9651	26.9386	0.0688							false	0.9047	true	3	20	1		N
A4	CV25G1_02	PT14-2	UNKNOWN	SYBR	None				26.5455	26.5705	0.0281							false	0.9047	true	3	19	1		N
A5	CV25G1_02	PT14-2	UNKNOWN	SYBR	None				26.6009	26.5705	0.0281							false	0.9047	true	3	19	1		N
A6	CV25G1_02	PT14-2	UNKNOWN	SYBR	None				26.565	26.5705	0.0281							false	0.9047	true	3	19	1		N
A7	CV25G1_03	PT14-2	UNKNOWN	SYBR	None				26.549	26.6125	0.1291							false	0.9047	true	3	19	1		N
A8	CV25G1_03	PT14-2	UNKNOWN	SYBR	None				26.7611	26.6125	0.1291							false	0.9047	true	3	20	1		N
A9	CV25G1_03	PT14-2	UNKNOWN	SYBR	None				26.5275	26.6125	0.1291							false	0.9047	true	3	19	1		N
A10	CV25G1_04	PT14-2	UNKNOWN	SYBR	None				26.6548	26.6601	0.1809							false	0.9047	true	3	19	1		N
A11	CV25G1_04	PT14-2	UNKNOWN	SYBR	None				26.482	26.6601	0.1809							false	0.9047	true	3	19	1		N
A12	CV25G1_04	PT14-2	UNKNOWN	SYBR	None				26.8437	26.6601	0.1809							false	0.9047	true	3	20	1		N
B1	CV25G1_05	PT14-2	UNKNOWN	SYBR	None				26.1679	26.2865	0.1623							false	0.9047	true	3	19	1		N
B2	CV25G1_05	PT14-2	UNKNOWN	SYBR	None				26.2201	26.2865	0.1623							false	0.9047	true	3	19	1		N
B3	CV25G1_05	PT14-2	UNKNOWN	SYBR	None				26.4715	26.2865	0.1623							false	0.9047	true	3	19	1		N
B4	CV25G1_06	PT14-2	UNKNOWN	SYBR	None				22.7022	22.8951	0.2441							false	0.9047	true	3	15	1		Y
B5	CV25G1_06	PT14-2	UNKNOWN	SYBR	None				23.1695	22.8951	0.2441							false	0.9047	true	3	16	1		N
B6	CV25G1_06	PT14-2	UNKNOWN	SYBR	None				22.8136	22.8951	0.2441							false	0.9047	true	3	16	1		N
B7	CV25G1_07	PT14-2	UNKNOWN	SYBR	None				25.5021	25.5816	0.1238							false	0.9047	true	3	18	1		N
B8	CV25G1_07	PT14-2	UNKNOWN	SYBR	None				25.7243	25.5816	0.1238							false	0.9047	true	3	18	1		N
B9	CV25G1_07	PT14-2	UNKNOWN	SYBR	None				25.5185	25.5816	0.1238							false	0.9047	true	3	18	1		N
B10	CV25G1_08	PT14-2	UNKNOWN	SYBR	None				26.618	26.6545	0.0381							false	0.9047	true	3	20	1		N
B11	CV25G1_08	PT14-2	UNKNOWN	SYBR	None				26.6941	26.6545	0.0381							false	0.9047	true	3	20	1		N
B12	CV25G1_08	PT14-2	UNKNOWN	SYBR	None				26.6513	26.6545	0.0381							false	0.9047	true	3	19	1		N
C1	CV25G1_09	PT14-2	UNKNOWN	SYBR	None				22.9429	22.9353	0.0735							false	0.9047	true	3	15	1		N
C2	CV25G1_09	PT14-2	UNKNOWN	SYBR	None				22.8583	22.9353	0.0735							false	0.9047	true	3	15	1		N
C3	CV25G1_09	PT14-2	UNKNOWN	SYBR	None				23.0048	22.9353	0.0735							false	0.9047	true	3	16	1		N
C4	CV25G1_10	PT14-2	UNKNOWN	SYBR	None				26.556	26.5343	0.024							false	0.9047	true	3	19	1		N
C5	CV25G1_10	PT14-2	UNKNOWN	SYBR	None				26.5084	26.5343	0.024							false	0.9047	true	3	20	1		N
C6	CV25G1_10	PT14-2	UNKNOWN	SYBR	None				26.5384	26.5343	0.024							false	0.9047	true	3	19	1		N
C7	CV25G1_11	PT14-2	UNKNOWN	SYBR	None				27.2719	27.306	0.038							false	0.9047	true	3	20	1		N
C8	CV25G1_11	PT14-2	UNKNOWN	SYBR	None				27.347	27.306	0.038							false	0.9047	true	3	20	1		N
C9	CV25G1_11	PT14-2	UNKNOWN	SYBR	None				27.299	27.306	0.038							false	0.9047	true	3	20	1		N
C10	CV25G1_12	PT14-2	UNKNOWN	SYBR	None				26.3896	26.4162	0.0633							false	0.9047	true	3	19	1		N
C11	CV25G1_12	PT14-2	UNKNOWN	SYBR	None				26.4885	26.4162	0.0633							false	0.9047	true	3	19	1		N
C12	CV25G1_12	PT14-2	UNKNOWN	SYBR	None				26.3706	26.4162	0.0633							false	0.9047	true	3	19	1		N
D1	CV25G1_13	PT14-2	UNKNOWN	SYBR	None				27.9462	27.8392	0.1351							false	0.9047	true	3	21	1		N
D2	CV25G1_13	PT14-2	UNKNOWN	SYBR	None				27.6874	27.8392	0.1351							false	0.9047	true	3	20	1		N
D3	CV25G1_13	PT14-2	UNKNOWN	SYBR	None				27.8841	27.8392	0.1351							false	0.9047	true	3	21	1		N
D4	CV25G1_14	PT14-2	UNKNOWN	SYBR	None				27.081	26.9382	0.1318							false	0.9047	true	3	20	1		N
D5	CV25G1_14	PT14-2	UNKNOWN	SYBR	None				26.9121	26.9382	0.1318							false	0.9047	true	3	20	1		N
D6	CV25G1_14	PT14-2	UNKNOWN	SYBR	None				26.8214	26.9382	0.1318							false	0.9047	true	3	20	1		N
D7	CV25G1_15	PT14-2	UNKNOWN	SYBR	None				27.7055	27.7113	0.2084							false	0.9047	true	3	20	1		N
D8	CV25G1_15	PT14-2	UNKNOWN	SYBR	None				27.9225	27.7113	0.2084							false	0.9047	true	3	21	1		N
D9	CV25G1_15	PT14-2	UNKNOWN	SYBR	None				27.5058	27.7113	0.2084							false	0.9047	true	3	20	1		N
D10	CV25G1_16	PT14-2	UNKNOWN	SYBR	None				27.1498	27.3278	0.1594							false	0.9047	true	3	20	1		N
D11	CV25G1_16	PT14-2	UNKNOWN	SYBR	None				27.376	27.3278	0.1594							false	0.9047	true	3	20	1		N
D12	CV25G1_16	PT14-2	UNKNOWN	SYBR	None				27.4575	27.3278	0.1594							false	0.9047	true	3	20	1		N
E1	CV25G1_17	PT14-2	UNKNOWN	SYBR	None				26.4828	26.2831	0.1735							false	0.9047	true	3	19	1		N
E2	CV25G1_17	PT14-2	UNKNOWN	SYBR	None				26.1687	26.2831	0.1735							false	0.9047	true	3	19	1		N
E3	CV25G1_17	PT14-2	UNKNOWN	SYBR	None				26.1979	26.2831	0.1735							false	0.9047	true	3	19	1		N
E4	CV25G1_18	PT14-2	UNKNOWN	SYBR	None				26.5555	26.7701	0.1875							false	0.9047	true	3	19	1		N
E5	CV25G1_18	PT14-2	UNKNOWN	SYBR	None				26.902	26.7701	0.1875							false	0.9047	true	3	20	1		N
E6	CV25G1_18	PT14-2	UNKNOWN	SYBR	None				26.8528	26.7701	0.1875							false	0.9047	true	3	20	1		N
E7	CV25G1_19	PT14-2	UNKNOWN	SYBR	None				26.4388	26.397	0.058							false	0.9047	true	3	19	1		N
E8	CV25G1_19	PT14-2	UNKNOWN	SYBR	None				26.3307	26.397	0.058							false	0.9047	true	3	19	1		N
E9	CV25G1_19	PT14-2	UNKNOWN	SYBR	None				26.4213	26.397	0.058							false	0.9047	true	3	19	1		N
E10	CV25G1_20	PT14-2	UNKNOWN	SYBR	None				27.8228	27.8606	0.0699							false	0.9047	true	3	21	1		N
E11	CV25G1_20	PT14-2	UNKNOWN	SYBR	None				27.8177	27.8606	0.0699							false	0.9047	true	3	20	1		N
E12	CV25G1_20	PT14-2	UNKNOWN	SYBR	None				27.9412	27.8606	0.0699							false	0.9047	true	3	21	1		N
F1	CV25G1_21	PT14-2	UNKNOWN	SYBR	None				27.4395	27.5124	0.1067							false	0.9047	true	3	20	1		N
F2	CV25G1_21	PT14-2	UNKNOWN	SYBR	None				27.4628	27.5124	0.1067							false	0.9047	true	3	21	1		N
F3	CV25G1_21	PT14-2	UNKNOWN	SYBR	None				27.6349	27.5124	0.1067							false	0.9047	true	3	20	1		N
F4	CV25G1_22	PT14-2	UNKNOWN	SYBR	None				27.53	27.5078	0.0593							false	0.9047	true	3	20	1		N
F5	CV25G1_22	PT14-2	UNKNOWN	SYBR	None				27.4407	27.5078	0.0593							false	0.9047	true	3	20	1		N
F6	CV25G1_22	PT14-2	UNKNOWN	SYBR	None				27.5528	27.5078	0.0593							false	0.9047	true	3	20	1		N
F7	CV25G1_23	PT14-2	UNKNOWN	SYBR	None				26.6838	26.679	0.0136							false	0.9047	true	3	20	1		N
F8	CV25G1_23	PT14-2	UNKNOWN	SYBR	None				26.6896	26.679	0.0136							false	0.9047	true	3	20	1		N
F9	CV25G1_23	PT14-2	UNKNOWN	SYBR	None				26.6636	26.679	0.0136							false	0.9047	true	3	20	1		N
F10	CV25G1_24	PT14-2	UNKNOWN	SYBR	None				27.1544	27.253	0.1065							false	0.9047	true	3	20	1		N
F11	CV25G1_24	PT14-2	UNKNOWN	SYBR	None				27.2387	27.253	0.1065							false	0.9047	true	3	20	1		N
F12	CV25G1_24	PT14-2	UNKNOWN	SYBR	None				27.366	27.253	0.1065							false	0.9047	true	3	20	1		N
G1	CV25G1_25	PT14-2	UNKNOWN	SYBR	None				27.4971	27.5756	0.1796							false	0.9047	true	3	20	1		N
G2	CV25G1_25	PT14-2	UNKNOWN	SYBR	None				27.4487	27.5756	0.1796							false	0.9047	true	3	20	1		N
G3	CV25G1_25	PT14-2	UNKNOWN	SYBR	None				27.781	27.5756	0.1796							false	0.9047	true	3	21	1		N
G4	CV25G1_26	PT14-2	UNKNOWN	SYBR	None				25.6406	25.6819	0.086							false	0.9047	true	3	19	1		N
G5	CV25G1_26	PT14-2	UNKNOWN	SYBR	None				25.7807	25.6819	0.086							false	0.9047	true	3	19	1		N
G6	CV25G1_26	PT14-2	UNKNOWN	SYBR	None				25.6243	25.6819	0.086							false	0.9047	true	3	18	1		N
G7	CV25G1_27	PT14-2	UNKNOWN	SYBR	None				26.4154	26.5343	0.1322							false	0.9047	true	3	19	1		N
G8	CV25G1_27	PT14-2	UNKNOWN	SYBR	None				26.6766	26.5343	0.1322							false	0.9047	true	3	20	1		N
G9	CV25G1_27	PT14-2	UNKNOWN	SYBR	None				26.5109	26.5343	0.1322							false	0.9047	true	3	19	1		N
G10	CV25G1_28	PT14-2	UNKNOWN	SYBR	None				25.8747	25.7083	0.1522							false	0.9047	true	3	19	1		N
G11	CV25G1_28	PT14-2	UNKNOWN	SYBR	None				25.6742	25.7083	0.1522							false	0.9047	true	3	18	1		N
G12	CV25G1_28	PT14-2	UNKNOWN	SYBR	None				25.576	25.7083	0.1522							false	0.9047	true	3	18	1		N
H1	CV25G1_29	PT14-2	UNKNOWN	SYBR	None				26.8243	27.0193	0.177							false	0.9047	true	3	20	1		N
H2	CV25G1_29	PT14-2	UNKNOWN	SYBR	None				27.0639	27.0193	0.177							false	0.9047	true	3	20	1		N
H3	CV25G1_29	PT14-2	UNKNOWN	SYBR	None				27.1697	27.0193	0.177							false	0.9047	true	3	20	1		N
H4	CV25G1_30	PT14-2	UNKNOWN	SYBR	None				26.434	26.5044	0.0884							false	0.9047	true	3	19	1		N
H5	CV25G1_30	PT14-2	UNKNOWN	SYBR	None				26.6036	26.5044	0.0884							false	0.9047	true	3	19	1		N
H6	CV25G1_30	PT14-2	UNKNOWN	SYBR	None				26.4758	26.5044	0.0884							false	0.9047	true	3	19	1		N

Analysis Type = Singleplex
Endogenous Control = PT14-2
RQ Min/Max Confidence Level = 95.0
Reference Sample = CV25G1_01
