# Supplementary material for: Dating Pupae of the Blow Fly Calliphora vicina Robineau–Desvoidy 1830 (Diptera: Calliphoridae) for Post Mortem Interval—Estimation: Validation of Molecular Age Markers
Source: Genes (Basel). 2018 Mar 9;9(3):153. doi: 10.3390/genes9030153 (PMC5867874; doi:10.3390/genes9030153)
Supplement: Supplementary file 1 [file genes-09-00153-s001.zip › S2/CV25/PT14-2_CV25G1_7-9_RUNdata.txt]

* Block Type = 96well
* Chemistry = SYBR_GREEN
* Experiment File Name = D:\RMIF_Doktorarbeit_BZ\Ergebnisse\MACE\OneStepRTqPCR\CV25G1_MACEMarker\P14-2_CV25G1_7-9_P15-1_1-3.eds
* Experiment Run End Time = Not Started
* Instrument Type = steponeplus
* Passive Reference = ROX

[Results]
Well	Sample Name	Target Name	Task	Reporter	Quencher	RQ	RQ Min	RQ Max	Cт	Cт Mean	Cт SD	ΔCт	ΔCт Mean	ΔCт SE	HK Control ΔCт Mean	HK Control ΔCт SE	ΔΔCт	Automatic Ct Threshold	Ct Threshold	Automatic Baseline	Baseline Start	Baseline End	Efficiency	Comments	BADROX
A1	CV25G1_31	PT14-2	UNKNOWN	SYBR	None				25.6378	25.6249	0.0776							false	0.9047	true	3	18	1		N
A2	CV25G1_31	PT14-2	UNKNOWN	SYBR	None				25.6952	25.6249	0.0776							false	0.9047	true	3	18	1		N
A3	CV25G1_31	PT14-2	UNKNOWN	SYBR	None				25.5416	25.6249	0.0776							false	0.9047	true	3	18	1		N
A4	CV25G1_32	PT14-2	UNKNOWN	SYBR	None				23.9576	24.0033	0.0426							false	0.9047	true	3	17	1		Y
A5	CV25G1_32	PT14-2	UNKNOWN	SYBR	None				24.0107	24.0033	0.0426							false	0.9047	true	3	17	1		N
A6	CV25G1_32	PT14-2	UNKNOWN	SYBR	None				24.0418	24.0033	0.0426							false	0.9047	true	3	17	1		N
A7	CV25G1_33	PT14-2	UNKNOWN	SYBR	None				25.9509	25.885	0.0757							false	0.9047	true	3	19	1		N
A8	CV25G1_33	PT14-2	UNKNOWN	SYBR	None				25.9018	25.885	0.0757							false	0.9047	true	3	19	1		N
A9	CV25G1_33	PT14-2	UNKNOWN	SYBR	None				25.8023	25.885	0.0757							false	0.9047	true	3	19	1		N
A10	CV25G1_34	PT14-2	UNKNOWN	SYBR	None				24.8528	24.8055	0.0432							false	0.9047	true	3	18	1		N
A11	CV25G1_34	PT14-2	UNKNOWN	SYBR	None				24.7682	24.8055	0.0432							false	0.9047	true	3	17	1		N
A12	CV25G1_34	PT14-2	UNKNOWN	SYBR	None				24.7955	24.8055	0.0432							false	0.9047	true	3	18	1		N
B1	CV25G1_35	PT14-2	UNKNOWN	SYBR	None				23.8772	23.8483	0.0359							false	0.9047	true	3	17	1		N
B2	CV25G1_35	PT14-2	UNKNOWN	SYBR	None				23.8595	23.8483	0.0359							false	0.9047	true	3	16	1		N
B3	CV25G1_35	PT14-2	UNKNOWN	SYBR	None				23.8082	23.8483	0.0359							false	0.9047	true	3	17	1		N
B4	CV25G1_36	PT14-2	UNKNOWN	SYBR	None				17.9629	17.9649	0.0136							false	0.9047	true	3	11	1		Y
B5	CV25G1_36	PT14-2	UNKNOWN	SYBR	None				17.9795	17.9649	0.0136							false	0.9047	true	3	11	1		Y
B6	CV25G1_36	PT14-2	UNKNOWN	SYBR	None				17.9525	17.9649	0.0136							false	0.9047	true	3	11	1		N
B7	CV25G1_37	PT14-2	UNKNOWN	SYBR	None				17.9395	17.8957	0.0773							false	0.9047	true	3	11	1		Y
B8	CV25G1_37	PT14-2	UNKNOWN	SYBR	None				17.9411	17.8957	0.0773							false	0.9047	true	3	10	1		Y
B9	CV25G1_37	PT14-2	UNKNOWN	SYBR	None				17.8065	17.8957	0.0773							false	0.9047	true	3	11	1		Y
B10	CV25G1_38	PT14-2	UNKNOWN	SYBR	None				22.6216	22.6637	0.0456							false	0.9047	true	3	16	1		N
B11	CV25G1_38	PT14-2	UNKNOWN	SYBR	None				22.6574	22.6637	0.0456							false	0.9047	true	3	16	1		N
B12	CV25G1_38	PT14-2	UNKNOWN	SYBR	None				22.712	22.6637	0.0456							false	0.9047	true	3	16	1		N
C1	CV25G1_39	PT14-2	UNKNOWN	SYBR	None				18.9868	19.039	0.0454							false	0.9047	true	3	12	1		Y
C2	CV25G1_39	PT14-2	UNKNOWN	SYBR	None				19.0691	19.039	0.0454							false	0.9047	true	3	12	1		Y
C3	CV25G1_39	PT14-2	UNKNOWN	SYBR	None				19.061	19.039	0.0454							false	0.9047	true	3	12	1		Y
C4	CV25G1_40	PT14-2	UNKNOWN	SYBR	None				19.7447	19.7085	0.0339							false	0.9047	true	3	12	1		Y
C5	CV25G1_40	PT14-2	UNKNOWN	SYBR	None				19.7033	19.7085	0.0339							false	0.9047	true	3	12	1		Y
C6	CV25G1_40	PT14-2	UNKNOWN	SYBR	None				19.6775	19.7085	0.0339							false	0.9047	true	3	12	1		Y
C7	CV25G1_41	PT14-2	UNKNOWN	SYBR	None				23.5646	23.556	0.0125							false	0.9047	true	3	16	1		Y
C8	CV25G1_41	PT14-2	UNKNOWN	SYBR	None				23.5617	23.556	0.0125							false	0.9047	true	3	16	1		N
C9	CV25G1_41	PT14-2	UNKNOWN	SYBR	None				23.5416	23.556	0.0125							false	0.9047	true	3	16	1		Y
C10	CV25G1_42	PT14-2	UNKNOWN	SYBR	None				19.4389	19.4989	0.088							false	0.9047	true	3	12	1		Y
C11	CV25G1_42	PT14-2	UNKNOWN	SYBR	None				19.4579	19.4989	0.088							false	0.9047	true	3	12	1		Y
C12	CV25G1_42	PT14-2	UNKNOWN	SYBR	None				19.6	19.4989	0.088							false	0.9047	true	3	12	1		Y
D1	CV25G1_43	PT14-2	UNKNOWN	SYBR	None				23.3221	23.3282	0.0508							false	0.9047	true	3	16	1		N
D2	CV25G1_43	PT14-2	UNKNOWN	SYBR	None				23.3817	23.3282	0.0508							false	0.9047	true	3	16	1		N
D3	CV25G1_43	PT14-2	UNKNOWN	SYBR	None				23.2807	23.3282	0.0508							false	0.9047	true	3	16	1		N
D4	CV25G1_44	PT14-2	UNKNOWN	SYBR	None				23.434	23.4239	0.0093							false	0.9047	true	3	16	1		Y
D5	CV25G1_44	PT14-2	UNKNOWN	SYBR	None				23.4221	23.4239	0.0093							false	0.9047	true	3	16	1		Y
D6	CV25G1_44	PT14-2	UNKNOWN	SYBR	None				23.4157	23.4239	0.0093							false	0.9047	true	3	16	1		N
D7	CV25G1_45	PT14-2	UNKNOWN	SYBR	None				25.8586	25.9014	0.0403							false	0.9047	true	3	18	1		N
D8	CV25G1_45	PT14-2	UNKNOWN	SYBR	None				25.9386	25.9014	0.0403							false	0.9047	true	3	19	1		N
D9	CV25G1_45	PT14-2	UNKNOWN	SYBR	None				25.9071	25.9014	0.0403							false	0.9047	true	3	19	1		N

Analysis Type = Singleplex
Endogenous Control = PT15-1
RQ Min/Max Confidence Level = 95.0
Reference Sample = CV25G1_01
