# Supplementary material for: Dating Pupae of the Blow Fly Calliphora vicina Robineau–Desvoidy 1830 (Diptera: Calliphoridae) for Post Mortem Interval—Estimation: Validation of Molecular Age Markers
Source: Genes (Basel). 2018 Mar 9;9(3):153. doi: 10.3390/genes9030153 (PMC5867874; doi:10.3390/genes9030153)
Supplement: Supplementary file 1 [file genes-09-00153-s001.zip › S2/CV25/PT15-1_CV25G1_1-3_RUNdata.txt]

* Block Type = 96well
* Chemistry = SYBR_GREEN
* Experiment File Name = D:\RMIF_Doktorarbeit_BZ\Ergebnisse\MACE\OneStepRTqPCR\CV25G1_MACEMarker\P14-2_CV25G1_7-9_P15-1_1-3.eds
* Experiment Run End Time = Not Started
* Instrument Type = steponeplus
* Passive Reference = ROX

[Results]
Well	Sample Name	Target Name	Task	Reporter	Quencher	RQ	RQ Min	RQ Max	Cт	Cт Mean	Cт SD	ΔCт	ΔCт Mean	ΔCт SE	HK Control ΔCт Mean	HK Control ΔCт SE	ΔΔCт	Automatic Ct Threshold	Ct Threshold	Automatic Baseline	Baseline Start	Baseline End	Efficiency	Comments
E1	CV25G1_01	PT15-1	UNKNOWN	SYBR	None				26.8036	26.7578	0.0701							false	0.9162	true	3	19	1	
E2	CV25G1_01	PT15-1	UNKNOWN	SYBR	None				26.7926	26.7578	0.0701							false	0.9162	true	3	20	1	
E3	CV25G1_01	PT15-1	UNKNOWN	SYBR	None				26.6771	26.7578	0.0701							false	0.9162	true	3	19	1	
E4	CV25G1_02	PT15-1	UNKNOWN	SYBR	None				27.1852	27.195	0.0512							false	0.9162	true	3	20	1	
E5	CV25G1_02	PT15-1	UNKNOWN	SYBR	None				27.1494	27.195	0.0512							false	0.9162	true	3	20	1	
E6	CV25G1_02	PT15-1	UNKNOWN	SYBR	None				27.2505	27.195	0.0512							false	0.9162	true	3	20	1	
E7	CV25G1_03	PT15-1	UNKNOWN	SYBR	None				27.2928	27.213	0.0702							false	0.9162	true	3	20	1	
E8	CV25G1_03	PT15-1	UNKNOWN	SYBR	None				27.1608	27.213	0.0702							false	0.9162	true	3	20	1	
E9	CV25G1_03	PT15-1	UNKNOWN	SYBR	None				27.1852	27.213	0.0702							false	0.9162	true	3	20	1	
E10	CV25G1_04	PT15-1	UNKNOWN	SYBR	None				26.6414	26.7607	0.1162							false	0.9162	true	3	19	1	
E11	CV25G1_04	PT15-1	UNKNOWN	SYBR	None				26.7671	26.7607	0.1162							false	0.9162	true	3	19	1	
E12	CV25G1_04	PT15-1	UNKNOWN	SYBR	None				26.8735	26.7607	0.1162							false	0.9162	true	3	20	1	
F1	CV25G1_05	PT15-1	UNKNOWN	SYBR	None				26.8806	26.8935	0.0672							false	0.9162	true	3	20	1	
F2	CV25G1_05	PT15-1	UNKNOWN	SYBR	None				26.9661	26.8935	0.0672							false	0.9162	true	3	20	1	
F3	CV25G1_05	PT15-1	UNKNOWN	SYBR	None				26.8336	26.8935	0.0672							false	0.9162	true	3	19	1	
F4	CV25G1_06	PT15-1	UNKNOWN	SYBR	None				16.5519	16.5526	0.0219							false	0.9162	true	3	9	1	
F5	CV25G1_06	PT15-1	UNKNOWN	SYBR	None				16.5747	16.5526	0.0219							false	0.9162	true	3	9	1	
F6	CV25G1_06	PT15-1	UNKNOWN	SYBR	None				16.531	16.5526	0.0219							false	0.9162	true	3	9	1	
F7	CV25G1_07	PT15-1	UNKNOWN	SYBR	None				16.2212	16.255	0.0296							false	0.9162	true	3	9	1	
F8	CV25G1_07	PT15-1	UNKNOWN	SYBR	None				16.2678	16.255	0.0296							false	0.9162	true	3	9	1	
F9	CV25G1_07	PT15-1	UNKNOWN	SYBR	None				16.2761	16.255	0.0296							false	0.9162	true	3	9	1	
F10	CV25G1_08	PT15-1	UNKNOWN	SYBR	None				16.6215	16.7284	0.1161							false	0.9162	true	3	9	1	
F11	CV25G1_08	PT15-1	UNKNOWN	SYBR	None				16.7119	16.7284	0.1161							false	0.9162	true	3	9	1	
F12	CV25G1_08	PT15-1	UNKNOWN	SYBR	None				16.8518	16.7284	0.1161							false	0.9162	true	3	10	1	
G1	CV25G1_09	PT15-1	UNKNOWN	SYBR	None				16.9123	16.8119	0.1087							false	0.9162	true	3	9	1	
G2	CV25G1_09	PT15-1	UNKNOWN	SYBR	None				16.8269	16.8119	0.1087							false	0.9162	true	3	10	1	
G3	CV25G1_09	PT15-1	UNKNOWN	SYBR	None				16.6965	16.8119	0.1087							false	0.9162	true	3	9	1	
G4	CV25G1_10	PT15-1	UNKNOWN	SYBR	None				19.2503	19.1866	0.0633							false	0.9162	true	3	12	1	
G5	CV25G1_10	PT15-1	UNKNOWN	SYBR	None				19.1858	19.1866	0.0633							false	0.9162	true	3	11	1	
G6	CV25G1_10	PT15-1	UNKNOWN	SYBR	None				19.1238	19.1866	0.0633							false	0.9162	true	3	12	1	
G7	CV25G1_11	PT15-1	UNKNOWN	SYBR	None				21.3017	21.356	0.0507							false	0.9162	true	3	14	1	
G8	CV25G1_11	PT15-1	UNKNOWN	SYBR	None				21.3642	21.356	0.0507							false	0.9162	true	3	14	1	
G9	CV25G1_11	PT15-1	UNKNOWN	SYBR	None				21.4022	21.356	0.0507							false	0.9162	true	3	14	1	
G10	CV25G1_12	PT15-1	UNKNOWN	SYBR	None				20.3045	20.2974	0.0403							false	0.9162	true	3	13	1	
G11	CV25G1_12	PT15-1	UNKNOWN	SYBR	None				20.3337	20.2974	0.0403							false	0.9162	true	3	13	1	
G12	CV25G1_12	PT15-1	UNKNOWN	SYBR	None				20.254	20.2974	0.0403							false	0.9162	true	3	13	1	
H1	CV25G1_13	PT15-1	UNKNOWN	SYBR	None				20.8247	20.7803	0.0418							false	0.9162	true	3	13	1	
H2	CV25G1_13	PT15-1	UNKNOWN	SYBR	None				20.7745	20.7803	0.0418							false	0.9162	true	3	13	1	
H3	CV25G1_13	PT15-1	UNKNOWN	SYBR	None				20.7416	20.7803	0.0418							false	0.9162	true	3	13	1	
H4	CV25G1_14	PT15-1	UNKNOWN	SYBR	None				20.9206	20.9182	0.0253							false	0.9162	true	3	14	1	
H5	CV25G1_14	PT15-1	UNKNOWN	SYBR	None				20.9422	20.9182	0.0253							false	0.9162	true	3	14	1	
H6	CV25G1_14	PT15-1	UNKNOWN	SYBR	None				20.8917	20.9182	0.0253							false	0.9162	true	3	13	1	
H7	CV25G1_15	PT15-1	UNKNOWN	SYBR	None				21.8886	21.883	0.0394							false	0.9162	true	3	15	1	
H8	CV25G1_15	PT15-1	UNKNOWN	SYBR	None				21.8411	21.883	0.0394							false	0.9162	true	3	14	1	
H9	CV25G1_15	PT15-1	UNKNOWN	SYBR	None				21.9192	21.883	0.0394							false	0.9162	true	3	15	1	

Analysis Type = Singleplex
Endogenous Control = PT15-1
RQ Min/Max Confidence Level = 95.0
Reference Sample = CV25G1_01
