# Supplementary material for: Dating Pupae of the Blow Fly Calliphora vicina Robineau–Desvoidy 1830 (Diptera: Calliphoridae) for Post Mortem Interval—Estimation: Validation of Molecular Age Markers
Source: Genes (Basel). 2018 Mar 9;9(3):153. doi: 10.3390/genes9030153 (PMC5867874; doi:10.3390/genes9030153)
Supplement: Supplementary file 1 [file genes-09-00153-s001.zip › S2/CV25/PT15-1_CV25G1_4-9_RUNdata.txt]

* Block Type = 96well
* Chemistry = SYBR_GREEN
* Experiment File Name = D:\RMIF_Doktorarbeit_BZ\Ergebnisse\MACE\OneStepRTqPCR\CV25G1_MACEMarker\P15-1_CV25G1_4-9.eds
* Experiment Run End Time = Not Started
* Instrument Type = steponeplus
* Passive Reference = ROX

[Results]
Well	Sample Name	Target Name	Task	Reporter	Quencher	RQ	RQ Min	RQ Max	Cт	Cт Mean	Cт SD	ΔCт	ΔCт Mean	ΔCт SE	HK Control ΔCт Mean	HK Control ΔCт SE	ΔΔCт	Automatic Ct Threshold	Ct Threshold	Automatic Baseline	Baseline Start	Baseline End	Efficiency	Comments
A1	CV25G1_16	PT15-1	UNKNOWN	SYBR	None				22.267	22.2599	0.016							false	0.9162	true	3	15	1	
A2	CV25G1_16	PT15-1	UNKNOWN	SYBR	None				22.2416	22.2599	0.016							false	0.9162	true	3	15	1	
A3	CV25G1_16	PT15-1	UNKNOWN	SYBR	None				22.2711	22.2599	0.016							false	0.9162	true	3	15	1	
A4	CV25G1_17	PT15-1	UNKNOWN	SYBR	None				22.4119	22.4432	0.0305							false	0.9162	true	3	15	1	
A5	CV25G1_17	PT15-1	UNKNOWN	SYBR	None				22.4727	22.4432	0.0305							false	0.9162	true	3	15	1	
A6	CV25G1_17	PT15-1	UNKNOWN	SYBR	None				22.4451	22.4432	0.0305							false	0.9162	true	3	15	1	
A7	CV25G1_18	PT15-1	UNKNOWN	SYBR	None				21.8027	21.7969	0.0275							false	0.9162	true	3	14	1	
A8	CV25G1_18	PT15-1	UNKNOWN	SYBR	None				21.8209	21.7969	0.0275							false	0.9162	true	3	14	1	
A9	CV25G1_18	PT15-1	UNKNOWN	SYBR	None				21.7669	21.7969	0.0275							false	0.9162	true	3	14	1	
A10	CV25G1_19	PT15-1	UNKNOWN	SYBR	None				22.3438	22.3514	0.0245							false	0.9162	true	3	15	1	
A11	CV25G1_19	PT15-1	UNKNOWN	SYBR	None				22.3316	22.3514	0.0245							false	0.9162	true	3	15	1	
A12	CV25G1_19	PT15-1	UNKNOWN	SYBR	None				22.3788	22.3514	0.0245							false	0.9162	true	3	15	1	
B1	CV25G1_20	PT15-1	UNKNOWN	SYBR	None				22.7641	22.7767	0.0273							false	0.9162	true	3	15	1	
B2	CV25G1_20	PT15-1	UNKNOWN	SYBR	None				22.8081	22.7767	0.0273							false	0.9162	true	3	16	1	
B3	CV25G1_20	PT15-1	UNKNOWN	SYBR	None				22.7579	22.7767	0.0273							false	0.9162	true	3	16	1	
B4	CV25G1_21	PT15-1	UNKNOWN	SYBR	None				24.4287	24.463	0.0504							false	0.9162	true	3	17	1	
B5	CV25G1_21	PT15-1	UNKNOWN	SYBR	None				24.4395	24.463	0.0504							false	0.9162	true	3	17	1	
B6	CV25G1_21	PT15-1	UNKNOWN	SYBR	None				24.5208	24.463	0.0504							false	0.9162	true	3	17	1	
B7	CV25G1_22	PT15-1	UNKNOWN	SYBR	None				23.7415	23.7356	0.0141							false	0.9162	true	3	16	1	
B8	CV25G1_22	PT15-1	UNKNOWN	SYBR	None				23.7458	23.7356	0.0141							false	0.9162	true	3	16	1	
B9	CV25G1_22	PT15-1	UNKNOWN	SYBR	None				23.7196	23.7356	0.0141							false	0.9162	true	3	16	1	
B10	CV25G1_23	PT15-1	UNKNOWN	SYBR	None				24.3028	24.3046	0.0289							false	0.9162	true	3	17	1	
B11	CV25G1_23	PT15-1	UNKNOWN	SYBR	None				24.2768	24.3046	0.0289							false	0.9162	true	3	16	1	
B12	CV25G1_23	PT15-1	UNKNOWN	SYBR	None				24.3344	24.3046	0.0289							false	0.9162	true	3	17	1	
C1	CV25G1_24	PT15-1	UNKNOWN	SYBR	None				23.696	23.641	0.0524							false	0.9162	true	3	16	1	
C2	CV25G1_24	PT15-1	UNKNOWN	SYBR	None				23.6353	23.641	0.0524							false	0.9162	true	3	16	1	
C3	CV25G1_24	PT15-1	UNKNOWN	SYBR	None				23.5916	23.641	0.0524							false	0.9162	true	3	16	1	
C4	CV25G1_25	PT15-1	UNKNOWN	SYBR	None				24.2249	24.1994	0.0243							false	0.9162	true	3	17	1	
C5	CV25G1_25	PT15-1	UNKNOWN	SYBR	None				24.1764	24.1994	0.0243							false	0.9162	true	3	17	1	
C6	CV25G1_25	PT15-1	UNKNOWN	SYBR	None				24.1967	24.1994	0.0243							false	0.9162	true	3	17	1	
C7	CV25G1_26	PT15-1	UNKNOWN	SYBR	None				23.7644	23.7795	0.016							false	0.9162	true	3	16	1	
C8	CV25G1_26	PT15-1	UNKNOWN	SYBR	None				23.7777	23.7795	0.016							false	0.9162	true	3	16	1	
C9	CV25G1_26	PT15-1	UNKNOWN	SYBR	None				23.7963	23.7795	0.016							false	0.9162	true	3	16	1	
C10	CV25G1_27	PT15-1	UNKNOWN	SYBR	None				23.7019	23.7545	0.049							false	0.9162	true	3	16	1	
C11	CV25G1_27	PT15-1	UNKNOWN	SYBR	None				23.7987	23.7545	0.049							false	0.9162	true	3	17	1	
C12	CV25G1_27	PT15-1	UNKNOWN	SYBR	None				23.7627	23.7545	0.049							false	0.9162	true	3	16	1	
D1	CV25G1_28	PT15-1	UNKNOWN	SYBR	None				24.2901	24.1792	0.1173							false	0.9162	true	3	17	1	
D2	CV25G1_28	PT15-1	UNKNOWN	SYBR	None				24.1912	24.1792	0.1173							false	0.9162	true	3	17	1	
D3	CV25G1_28	PT15-1	UNKNOWN	SYBR	None				24.0564	24.1792	0.1173							false	0.9162	true	3	17	1	
D4	CV25G1_29	PT15-1	UNKNOWN	SYBR	None				22.3211	22.2881	0.1129							false	0.9162	true	3	15	1	
D5	CV25G1_29	PT15-1	UNKNOWN	SYBR	None				22.1624	22.2881	0.1129							false	0.9162	true	3	14	1	
D6	CV25G1_29	PT15-1	UNKNOWN	SYBR	None				22.3809	22.2881	0.1129							false	0.9162	true	3	15	1	
D7	CV25G1_30	PT15-1	UNKNOWN	SYBR	None				24.0259	23.9671	0.0527							false	0.9162	true	3	16	1	
D8	CV25G1_30	PT15-1	UNKNOWN	SYBR	None				23.9509	23.9671	0.0527							false	0.9162	true	3	16	1	
D9	CV25G1_30	PT15-1	UNKNOWN	SYBR	None				23.9244	23.9671	0.0527							false	0.9162	true	3	16	1	
D10	CV25G1_31	PT15-1	UNKNOWN	SYBR	None				20.5915	20.7191	0.1121							false	0.9162	true	3	13	1	
D11	CV25G1_31	PT15-1	UNKNOWN	SYBR	None				20.8017	20.7191	0.1121							false	0.9162	true	3	13	1	
D12	CV25G1_31	PT15-1	UNKNOWN	SYBR	None				20.7641	20.7191	0.1121							false	0.9162	true	3	13	1	
E1	CV25G1_32	PT15-1	UNKNOWN	SYBR	None				22.9691	23.0094	0.0537							false	0.9162	true	3	16	1	
E2	CV25G1_32	PT15-1	UNKNOWN	SYBR	None				23.0704	23.0094	0.0537							false	0.9162	true	3	15	1	
E3	CV25G1_32	PT15-1	UNKNOWN	SYBR	None				22.9888	23.0094	0.0537							false	0.9162	true	3	16	1	
E4	CV25G1_33	PT15-1	UNKNOWN	SYBR	None				20.9666	20.8372	0.1161							false	0.9162	true	3	13	1	
E5	CV25G1_33	PT15-1	UNKNOWN	SYBR	None				20.7419	20.8372	0.1161							false	0.9162	true	3	13	1	
E6	CV25G1_33	PT15-1	UNKNOWN	SYBR	None				20.8031	20.8372	0.1161							false	0.9162	true	3	13	1	
E7	CV25G1_34	PT15-1	UNKNOWN	SYBR	None				22.1603	22.139	0.0277							false	0.9162	true	3	14	1	
E8	CV25G1_34	PT15-1	UNKNOWN	SYBR	None				22.149	22.139	0.0277							false	0.9162	true	3	15	1	
E9	CV25G1_34	PT15-1	UNKNOWN	SYBR	None				22.1078	22.139	0.0277							false	0.9162	true	3	14	1	
E10	CV25G1_35	PT15-1	UNKNOWN	SYBR	None				22.5675	22.5152	0.0464							false	0.9162	true	3	15	1	
E11	CV25G1_35	PT15-1	UNKNOWN	SYBR	None				22.4788	22.5152	0.0464							false	0.9162	true	3	15	1	
E12	CV25G1_35	PT15-1	UNKNOWN	SYBR	None				22.4994	22.5152	0.0464							false	0.9162	true	3	15	1	
F1	CV25G1_36	PT15-1	UNKNOWN	SYBR	None				20.9474	20.9278	0.0773							false	0.9162	true	3	13	1	
F2	CV25G1_36	PT15-1	UNKNOWN	SYBR	None				20.9933	20.9278	0.0773							false	0.9162	true	3	14	1	
F3	CV25G1_36	PT15-1	UNKNOWN	SYBR	None				20.8426	20.9278	0.0773							false	0.9162	true	3	13	1	
F4	CV25G1_37	PT15-1	UNKNOWN	SYBR	None				15.2791	15.2458	0.0403							false	0.9162	true	3	8	1	
F5	CV25G1_37	PT15-1	UNKNOWN	SYBR	None				15.2573	15.2458	0.0403							false	0.9162	true	3	8	1	
F6	CV25G1_37	PT15-1	UNKNOWN	SYBR	None				15.201	15.2458	0.0403							false	0.9162	true	3	7	1	
F7	CV25G1_38	PT15-1	UNKNOWN	SYBR	None				20.8949	20.7999	0.0823							false	0.9162	true	3	13	1	
F8	CV25G1_38	PT15-1	UNKNOWN	SYBR	None				20.7564	20.7999	0.0823							false	0.9162	true	3	13	1	
F9	CV25G1_38	PT15-1	UNKNOWN	SYBR	None				20.7485	20.7999	0.0823							false	0.9162	true	3	13	1	
F10	CV25G1_39	PT15-1	UNKNOWN	SYBR	None				21.5463	21.5934	0.0543							false	0.9162	true	3	13	1	
F11	CV25G1_39	PT15-1	UNKNOWN	SYBR	None				21.5811	21.5934	0.0543							false	0.9162	true	3	14	1	
F12	CV25G1_39	PT15-1	UNKNOWN	SYBR	None				21.6527	21.5934	0.0543							false	0.9162	true	3	14	1	
G1	CV25G1_40	PT15-1	UNKNOWN	SYBR	None				21.7484	21.6569	0.0834							false	0.9162	true	3	14	1	
G2	CV25G1_40	PT15-1	UNKNOWN	SYBR	None				21.5853	21.6569	0.0834							false	0.9162	true	3	14	1	
G3	CV25G1_40	PT15-1	UNKNOWN	SYBR	None				21.637	21.6569	0.0834							false	0.9162	true	3	14	1	
G4	CV25G1_41	PT15-1	UNKNOWN	SYBR	None				15.1409	15.1321	0.0219							false	0.9162	true	3	8	1	
G5	CV25G1_41	PT15-1	UNKNOWN	SYBR	None				15.1072	15.1321	0.0219							false	0.9162	true	3	8	1	
G6	CV25G1_41	PT15-1	UNKNOWN	SYBR	None				15.1481	15.1321	0.0219							false	0.9162	true	3	8	1	
G7	CV25G1_42	PT15-1	UNKNOWN	SYBR	None				15.6374	15.661	0.0235							false	0.9162	true	3	8	1	
G8	CV25G1_42	PT15-1	UNKNOWN	SYBR	None				15.6614	15.661	0.0235							false	0.9162	true	3	8	1	
G9	CV25G1_42	PT15-1	UNKNOWN	SYBR	None				15.6843	15.661	0.0235							false	0.9162	true	3	8	1	
G10	CV25G1_43	PT15-1	UNKNOWN	SYBR	None				15.2531	15.2793	0.0258							false	0.9162	true	3	8	1	
G11	CV25G1_43	PT15-1	UNKNOWN	SYBR	None				15.2802	15.2793	0.0258							false	0.9162	true	3	8	1	
G12	CV25G1_43	PT15-1	UNKNOWN	SYBR	None				15.3047	15.2793	0.0258							false	0.9162	true	3	8	1	
H1	CV25G1_44	PT15-1	UNKNOWN	SYBR	None				15.673	15.6861	0.0406							false	0.9162	true	3	8	1	
H2	CV25G1_44	PT15-1	UNKNOWN	SYBR	None				15.6537	15.6861	0.0406							false	0.9162	true	3	8	1	
H3	CV25G1_44	PT15-1	UNKNOWN	SYBR	None				15.7316	15.6861	0.0406							false	0.9162	true	3	8	1	
H4	CV25G1_45	PT15-1	UNKNOWN	SYBR	None				15.0347	15.0454	0.0291							false	0.9162	true	3	8	1	
H5	CV25G1_45	PT15-1	UNKNOWN	SYBR	None				15.0232	15.0454	0.0291							false	0.9162	true	3	8	1	
H6	CV25G1_45	PT15-1	UNKNOWN	SYBR	None				15.0783	15.0454	0.0291							false	0.9162	true	3	8	1	

Analysis Type = Singleplex
Endogenous Control = PT15-1
RQ Min/Max Confidence Level = 95.0
Reference Sample = CV25G1_16
