# Supplementary material for: Dating Pupae of the Blow Fly Calliphora vicina Robineau–Desvoidy 1830 (Diptera: Calliphoridae) for Post Mortem Interval—Estimation: Validation of Molecular Age Markers
Source: Genes (Basel). 2018 Mar 9;9(3):153. doi: 10.3390/genes9030153 (PMC5867874; doi:10.3390/genes9030153)
Supplement: Supplementary file 1 [file genes-09-00153-s001.zip › S2/CV25/PT15-2_CV25G1_1-6_RUNdata.txt]

* Block Type = 96well
* Chemistry = SYBR_GREEN
* Experiment File Name = D:\RMIF_Doktorarbeit_BZ\Ergebnisse\MACE\OneStepRTqPCR\CV25G1_MACEMarker\P15-2_CV25G1_1-6.eds
* Experiment Run End Time = Not Started
* Instrument Type = steponeplus
* Passive Reference = ROX

[Results]
Well	Sample Name	Target Name	Task	Reporter	Quencher	RQ	RQ Min	RQ Max	Cт	Cт Mean	Cт SD	ΔCт	ΔCт Mean	ΔCт SE	HK Control ΔCт Mean	HK Control ΔCт SE	ΔΔCт	Automatic Ct Threshold	Ct Threshold	Automatic Baseline	Baseline Start	Baseline End	Efficiency	Comments	BADROX	SPIKE
A1	CV25G1_01	PT15-2	UNKNOWN	SYBR	None				26.7877	26.6778	0.1404							false	1.109	true	3	19	1		N	N
A2	CV25G1_01	PT15-2	UNKNOWN	SYBR	None				26.7262	26.6778	0.1404							false	1.109	true	3	19	1		N	N
A3	CV25G1_01	PT15-2	UNKNOWN	SYBR	None				26.5196	26.6778	0.1404							false	1.109	true	3	19	1		N	N
A4	CV25G1_02	PT15-2	UNKNOWN	SYBR	None				26.1811	26.1971	0.0139							false	1.109	true	3	18	1		N	N
A5	CV25G1_02	PT15-2	UNKNOWN	SYBR	None				26.2037	26.1971	0.0139							false	1.109	true	3	18	1		N	N
A6	CV25G1_02	PT15-2	UNKNOWN	SYBR	None				26.2065	26.1971	0.0139							false	1.109	true	3	18	1		N	N
A7	CV25G1_03	PT15-2	UNKNOWN	SYBR	None				26.6448	26.589	0.0889							false	1.109	true	3	19	1		N	N
A8	CV25G1_03	PT15-2	UNKNOWN	SYBR	None				26.6357	26.589	0.0889							false	1.109	true	3	19	1		N	N
A9	CV25G1_03	PT15-2	UNKNOWN	SYBR	None				26.4865	26.589	0.0889							false	1.109	true	3	19	1		N	N
A10	CV25G1_04	PT15-2	UNKNOWN	SYBR	None				26.3337	26.4083	0.1018							false	1.109	true	3	19	1		N	N
A11	CV25G1_04	PT15-2	UNKNOWN	SYBR	None				26.367	26.4083	0.1018							false	1.109	true	3	19	1		N	N
A12	CV25G1_04	PT15-2	UNKNOWN	SYBR	None				26.5243	26.4083	0.1018							false	1.109	true	3	19	1		N	N
B1	CV25G1_05	PT15-2	UNKNOWN	SYBR	None				26.7043	26.6101	0.0923							false	1.109	true	3	19	1		N	N
B2	CV25G1_05	PT15-2	UNKNOWN	SYBR	None				26.6061	26.6101	0.0923							false	1.109	true	3	18	1		N	N
B3	CV25G1_05	PT15-2	UNKNOWN	SYBR	None				26.5199	26.6101	0.0923							false	1.109	true	3	19	1		N	N
B4	CV25G1_06	PT15-2	UNKNOWN	SYBR	None				15.1894	15.1428	0.0486							false	1.109	true	3	8	1		N	N
B5	CV25G1_06	PT15-2	UNKNOWN	SYBR	None				15.1466	15.1428	0.0486							false	1.109	true	3	7	1		N	Y
B6	CV25G1_06	PT15-2	UNKNOWN	SYBR	None				15.0924	15.1428	0.0486							false	1.109	true	3	7	1		N	N
B7	CV25G1_07	PT15-2	UNKNOWN	SYBR	None				15.3655	15.3489	0.0174							false	1.109	true	3	8	1		N	N
B8	CV25G1_07	PT15-2	UNKNOWN	SYBR	None				15.3308	15.3489	0.0174							false	1.109	true	3	7	1		N	N
B9	CV25G1_07	PT15-2	UNKNOWN	SYBR	None				15.3503	15.3489	0.0174							false	1.109	true	3	8	1		N	N
B10	CV25G1_08	PT15-2	UNKNOWN	SYBR	None				15.9323	15.9601	0.0298							false	1.109	true	3	8	1		N	N
B11	CV25G1_08	PT15-2	UNKNOWN	SYBR	None				15.9564	15.9601	0.0298							false	1.109	true	3	9	1		N	N
B12	CV25G1_08	PT15-2	UNKNOWN	SYBR	None				15.9915	15.9601	0.0298							false	1.109	true	3	8	1		N	N
C1	CV25G1_09	PT15-2	UNKNOWN	SYBR	None				15.7159	15.6708	0.0402							false	1.109	true	3	8	1		N	N
C2	CV25G1_09	PT15-2	UNKNOWN	SYBR	None				15.6385	15.6708	0.0402							false	1.109	true	3	8	1		N	N
C3	CV25G1_09	PT15-2	UNKNOWN	SYBR	None				15.6581	15.6708	0.0402							false	1.109	true	3	8	1		N	N
C4	CV25G1_10	PT15-2	UNKNOWN	SYBR	None				18.1063	18.1611	0.0486							false	1.109	true	3	11	1		N	N
C5	CV25G1_10	PT15-2	UNKNOWN	SYBR	None				18.1992	18.1611	0.0486							false	1.109	true	3	11	1		N	N
C6	CV25G1_10	PT15-2	UNKNOWN	SYBR	None				18.1779	18.1611	0.0486							false	1.109	true	3	11	1		N	N
C7	CV25G1_11	PT15-2	UNKNOWN	SYBR	None				19.9977	19.9922	0.007							false	1.109	true	3	12	1		N	N
C8	CV25G1_11	PT15-2	UNKNOWN	SYBR	None				19.9945	19.9922	0.007							false	1.109	true	3	12	1		N	N
C9	CV25G1_11	PT15-2	UNKNOWN	SYBR	None				19.9843	19.9922	0.007							false	1.109	true	3	12	1		N	N
C10	CV25G1_12	PT15-2	UNKNOWN	SYBR	None				19.2688	19.2927	0.021							false	1.109	true	3	12	1		N	N
C11	CV25G1_12	PT15-2	UNKNOWN	SYBR	None				19.3017	19.2927	0.021							false	1.109	true	3	12	1		N	N
C12	CV25G1_12	PT15-2	UNKNOWN	SYBR	None				19.3077	19.2927	0.021							false	1.109	true	3	12	1		N	N
D1	CV25G1_13	PT15-2	UNKNOWN	SYBR	None				19.7186	19.7105	0.0147							false	1.109	true	3	12	1		N	N
D2	CV25G1_13	PT15-2	UNKNOWN	SYBR	None				19.6935	19.7105	0.0147							false	1.109	true	3	12	1		N	N
D3	CV25G1_13	PT15-2	UNKNOWN	SYBR	None				19.7194	19.7105	0.0147							false	1.109	true	3	12	1		N	N
D4	CV25G1_14	PT15-2	UNKNOWN	SYBR	None				19.2462	19.2222	0.0269							false	1.109	true	3	12	1		N	N
D5	CV25G1_14	PT15-2	UNKNOWN	SYBR	None				19.1931	19.2222	0.0269							false	1.109	true	3	12	1		N	N
D6	CV25G1_14	PT15-2	UNKNOWN	SYBR	None				19.2273	19.2222	0.0269							false	1.109	true	3	12	1		N	N
D7	CV25G1_15	PT15-2	UNKNOWN	SYBR	None				21	20.9854	0.0162							false	1.109	true	3	14	1		Y	N
D8	CV25G1_15	PT15-2	UNKNOWN	SYBR	None				20.968	20.9854	0.0162							false	1.109	true	3	13	1		N	N
D9	CV25G1_15	PT15-2	UNKNOWN	SYBR	None				20.9882	20.9854	0.0162							false	1.109	true	3	14	1		N	N
D10	CV25G1_16	PT15-2	UNKNOWN	SYBR	None				20.378	20.4274	0.0461							false	1.109	true	3	12	1		N	N
D11	CV25G1_16	PT15-2	UNKNOWN	SYBR	None				20.4693	20.4274	0.0461							false	1.109	true	3	13	1		N	N
D12	CV25G1_16	PT15-2	UNKNOWN	SYBR	None				20.4348	20.4274	0.0461							false	1.109	true	3	12	1		N	N
E1	CV25G1_17	PT15-2	UNKNOWN	SYBR	None				20.5932	20.6375	0.0474							false	1.109	true	3	13	1		N	N
E2	CV25G1_17	PT15-2	UNKNOWN	SYBR	None				20.6318	20.6375	0.0474							false	1.109	true	3	13	1		N	N
E3	CV25G1_17	PT15-2	UNKNOWN	SYBR	None				20.6875	20.6375	0.0474							false	1.109	true	3	13	1		N	N
E4	CV25G1_18	PT15-2	UNKNOWN	SYBR	None				20.5346	20.5516	0.0173							false	1.109	true	3	13	1		N	N
E5	CV25G1_18	PT15-2	UNKNOWN	SYBR	None				20.5691	20.5516	0.0173							false	1.109	true	3	13	1		N	N
E6	CV25G1_18	PT15-2	UNKNOWN	SYBR	None				20.551	20.5516	0.0173							false	1.109	true	3	13	1		N	N
E7	CV25G1_19	PT15-2	UNKNOWN	SYBR	None				20.5263	20.5117	0.0184							false	1.109	true	3	13	1		N	N
E8	CV25G1_19	PT15-2	UNKNOWN	SYBR	None				20.491	20.5117	0.0184							false	1.109	true	3	13	1		N	N
E9	CV25G1_19	PT15-2	UNKNOWN	SYBR	None				20.5179	20.5117	0.0184							false	1.109	true	3	13	1		N	N
E10	CV25G1_20	PT15-2	UNKNOWN	SYBR	None				20.9586	21.0055	0.0482							false	1.109	true	3	14	1		N	N
E11	CV25G1_20	PT15-2	UNKNOWN	SYBR	None				21.0031	21.0055	0.0482							false	1.109	true	3	13	1		N	N
E12	CV25G1_20	PT15-2	UNKNOWN	SYBR	None				21.0548	21.0055	0.0482							false	1.109	true	3	14	1		N	N
F1	CV25G1_21	PT15-2	UNKNOWN	SYBR	None				22.7845	22.8793	0.0906							false	1.109	true	3	15	1		N	N
F2	CV25G1_21	PT15-2	UNKNOWN	SYBR	None				22.8884	22.8793	0.0906							false	1.109	true	3	15	1		N	N
F3	CV25G1_21	PT15-2	UNKNOWN	SYBR	None				22.965	22.8793	0.0906							false	1.109	true	3	15	1		N	N
F4	CV25G1_22	PT15-2	UNKNOWN	SYBR	None				21.943	21.9825	0.0541							false	1.109	true	3	15	1		N	N
F5	CV25G1_22	PT15-2	UNKNOWN	SYBR	None				21.9603	21.9825	0.0541							false	1.109	true	3	14	1		N	N
F6	CV25G1_22	PT15-2	UNKNOWN	SYBR	None				22.0442	21.9825	0.0541							false	1.109	true	3	14	1		N	N
F7	CV25G1_23	PT15-2	UNKNOWN	SYBR	None				22.0331	21.9975	0.0399							false	1.109	true	3	14	1		N	N
F8	CV25G1_23	PT15-2	UNKNOWN	SYBR	None				21.9544	21.9975	0.0399							false	1.109	true	3	15	1		N	N
F9	CV25G1_23	PT15-2	UNKNOWN	SYBR	None				22.0051	21.9975	0.0399							false	1.109	true	3	15	1		N	N
F10	CV25G1_24	PT15-2	UNKNOWN	SYBR	None				22.9045	22.9043	0.0079							false	1.109	true	3	16	1		N	N
F11	CV25G1_24	PT15-2	UNKNOWN	SYBR	None				22.9121	22.9043	0.0079							false	1.109	true	3	16	1		N	N
F12	CV25G1_24	PT15-2	UNKNOWN	SYBR	None				22.8963	22.9043	0.0079							false	1.109	true	3	15	1		N	N
G1	CV25G1_25	PT15-2	UNKNOWN	SYBR	None				22.9333	22.9543	0.0194							false	1.109	true	3	16	1		N	N
G2	CV25G1_25	PT15-2	UNKNOWN	SYBR	None				22.9715	22.9543	0.0194							false	1.109	true	3	15	1		N	N
G3	CV25G1_25	PT15-2	UNKNOWN	SYBR	None				22.9581	22.9543	0.0194							false	1.109	true	3	15	1		N	N
G4	CV25G1_26	PT15-2	UNKNOWN	SYBR	None				22.3549	22.323	0.0589							false	1.109	true	3	15	1		N	N
G5	CV25G1_26	PT15-2	UNKNOWN	SYBR	None				22.2549	22.323	0.0589							false	1.109	true	3	15	1		N	N
G6	CV25G1_26	PT15-2	UNKNOWN	SYBR	None				22.3591	22.323	0.0589							false	1.109	true	3	15	1		N	N
G7	CV25G1_27	PT15-2	UNKNOWN	SYBR	None				22.8713	22.8946	0.0202							false	1.109	true	3	15	1		N	N
G8	CV25G1_27	PT15-2	UNKNOWN	SYBR	None				22.9057	22.8946	0.0202							false	1.109	true	3	16	1		N	N
G9	CV25G1_27	PT15-2	UNKNOWN	SYBR	None				22.9068	22.8946	0.0202							false	1.109	true	3	15	1		N	N
G10	CV25G1_28	PT15-2	UNKNOWN	SYBR	None				23.5265	23.6224	0.0832							false	1.109	true	3	16	1		N	N
G11	CV25G1_28	PT15-2	UNKNOWN	SYBR	None				23.6734	23.6224	0.0832							false	1.109	true	3	16	1		N	N
G12	CV25G1_28	PT15-2	UNKNOWN	SYBR	None				23.6674	23.6224	0.0832							false	1.109	true	3	16	1		N	N
H1	CV25G1_29	PT15-2	UNKNOWN	SYBR	None				23.3547	23.3337	0.0182							false	1.109	true	3	16	1		N	N
H2	CV25G1_29	PT15-2	UNKNOWN	SYBR	None				23.3249	23.3337	0.0182							false	1.109	true	3	16	1		N	N
H3	CV25G1_29	PT15-2	UNKNOWN	SYBR	None				23.3216	23.3337	0.0182							false	1.109	true	3	16	1		N	N
H4	CV25G1_30	PT15-2	UNKNOWN	SYBR	None				23.285	23.2947	0.0127							false	1.109	true	3	16	1		N	N
H5	CV25G1_30	PT15-2	UNKNOWN	SYBR	None				23.2901	23.2947	0.0127							false	1.109	true	3	16	1		N	N
H6	CV25G1_30	PT15-2	UNKNOWN	SYBR	None				23.3091	23.2947	0.0127							false	1.109	true	3	16	1		N	N

Analysis Type = Singleplex
Endogenous Control = PT15-2
RQ Min/Max Confidence Level = 95.0
Reference Sample = CV25G1_01
