# Supplementary material for: Dating Pupae of the Blow Fly Calliphora vicina Robineau–Desvoidy 1830 (Diptera: Calliphoridae) for Post Mortem Interval—Estimation: Validation of Molecular Age Markers
Source: Genes (Basel). 2018 Mar 9;9(3):153. doi: 10.3390/genes9030153 (PMC5867874; doi:10.3390/genes9030153)
Supplement: Supplementary file 1 [file genes-09-00153-s001.zip › S2/CV25/PT15-2_CV25G1_7-9_RUNdata.txt]

* Block Type = 96well
* Chemistry = SYBR_GREEN
* Experiment File Name = D:\RMIF_Doktorarbeit_BZ\Ergebnisse\MACE\OneStepRTqPCR\CV25G1_MACEMarker\P15-2_CV25G1_7-9_R7_1-3_RUN.eds
* Experiment Run End Time = Not Started
* Instrument Type = steponeplus
* Passive Reference = ROX

[Results]
Well	Sample Name	Target Name	Task	Reporter	Quencher	RQ	RQ Min	RQ Max	Cт	Cт Mean	Cт SD	ΔCт	ΔCт Mean	ΔCт SE	HK Control ΔCт Mean	HK Control ΔCт SE	ΔΔCт	Automatic Ct Threshold	Ct Threshold	Automatic Baseline	Baseline Start	Baseline End	Efficiency	Comments
A1	CV25G1_31	PT15-2	UNKNOWN	SYBR	None				22.2396	22.2169	0.0363							false	1.109	true	3	14	1	
A2	CV25G1_31	PT15-2	UNKNOWN	SYBR	None				22.236	22.2169	0.0363							false	1.109	true	3	15	1	
A3	CV25G1_31	PT15-2	UNKNOWN	SYBR	None				22.1751	22.2169	0.0363							false	1.109	true	3	14	1	
A4	CV25G1_32	PT15-2	UNKNOWN	SYBR	None				23.7074	23.752	0.0425							false	1.109	true	3	16	1	
A5	CV25G1_32	PT15-2	UNKNOWN	SYBR	None				23.7921	23.752	0.0425							false	1.109	true	3	16	1	
A6	CV25G1_32	PT15-2	UNKNOWN	SYBR	None				23.7564	23.752	0.0425							false	1.109	true	3	16	1	
A7	CV25G1_33	PT15-2	UNKNOWN	SYBR	None				22.3784	22.4003	0.0408							false	1.109	true	3	15	1	
A8	CV25G1_33	PT15-2	UNKNOWN	SYBR	None				22.3751	22.4003	0.0408							false	1.109	true	3	14	1	
A9	CV25G1_33	PT15-2	UNKNOWN	SYBR	None				22.4474	22.4003	0.0408							false	1.109	true	3	15	1	
A10	CV25G1_34	PT15-2	UNKNOWN	SYBR	None				23.3169	23.3388	0.0195							false	1.109	true	3	15	1	
A11	CV25G1_34	PT15-2	UNKNOWN	SYBR	None				23.3544	23.3388	0.0195							false	1.109	true	3	16	1	
A12	CV25G1_34	PT15-2	UNKNOWN	SYBR	None				23.3449	23.3388	0.0195							false	1.109	true	3	16	1	
B1	CV25G1_35	PT15-2	UNKNOWN	SYBR	None				23.3562	23.3646	0.0135							false	1.109	true	3	16	1	
B2	CV25G1_35	PT15-2	UNKNOWN	SYBR	None				23.3802	23.3646	0.0135							false	1.109	true	3	16	1	
B3	CV25G1_35	PT15-2	UNKNOWN	SYBR	None				23.3573	23.3646	0.0135							false	1.109	true	3	16	1	
B4	CV25G1_36	PT15-2	UNKNOWN	SYBR	None				21.6013	21.6131	0.0103							false	1.109	true	3	14	1	
B5	CV25G1_36	PT15-2	UNKNOWN	SYBR	None				21.6177	21.6131	0.0103							false	1.109	true	3	14	1	
B6	CV25G1_36	PT15-2	UNKNOWN	SYBR	None				21.6204	21.6131	0.0103							false	1.109	true	3	14	1	
B7	CV25G1_37	PT15-2	UNKNOWN	SYBR	None				15.1502	15.1706	0.0684							false	1.109	true	3	8	1	
B8	CV25G1_37	PT15-2	UNKNOWN	SYBR	None				15.1148	15.1706	0.0684							false	1.109	true	3	7	1	
B9	CV25G1_37	PT15-2	UNKNOWN	SYBR	None				15.2469	15.1706	0.0684							false	1.109	true	3	7	1	
B10	CV25G1_38	PT15-2	UNKNOWN	SYBR	None				20.7076	20.7453	0.0543							false	1.109	true	3	14	1	
B11	CV25G1_38	PT15-2	UNKNOWN	SYBR	None				20.8075	20.7453	0.0543							false	1.109	true	3	13	1	
B12	CV25G1_38	PT15-2	UNKNOWN	SYBR	None				20.7208	20.7453	0.0543							false	1.109	true	3	13	1	
C1	CV25G1_39	PT15-2	UNKNOWN	SYBR	None				21.1751	21.1586	0.0149							false	1.109	true	3	14	1	
C2	CV25G1_39	PT15-2	UNKNOWN	SYBR	None				21.1464	21.1586	0.0149							false	1.109	true	3	14	1	
C3	CV25G1_39	PT15-2	UNKNOWN	SYBR	None				21.1543	21.1586	0.0149							false	1.109	true	3	14	1	
C4	CV25G1_40	PT15-2	UNKNOWN	SYBR	None				22.1815	22.1422	0.0476							false	1.109	true	3	14	1	
C5	CV25G1_40	PT15-2	UNKNOWN	SYBR	None				22.0892	22.1422	0.0476							false	1.109	true	3	14	1	
C6	CV25G1_40	PT15-2	UNKNOWN	SYBR	None				22.1558	22.1422	0.0476							false	1.109	true	3	15	1	
C7	CV25G1_41	PT15-2	UNKNOWN	SYBR	None				14.0784	14.077	0.0639							false	1.109	true	3	7	1	
C8	CV25G1_41	PT15-2	UNKNOWN	SYBR	None				14.1402	14.077	0.0639							false	1.109	true	3	7	1	
C9	CV25G1_41	PT15-2	UNKNOWN	SYBR	None				14.0125	14.077	0.0639							false	1.109	true	3	7	1	
C10	CV25G1_42	PT15-2	UNKNOWN	SYBR	None				14.9366	14.9314	0.0188							false	1.109	true	3	7	1	
C11	CV25G1_42	PT15-2	UNKNOWN	SYBR	None				14.9105	14.9314	0.0188							false	1.109	true	3	7	1	
C12	CV25G1_42	PT15-2	UNKNOWN	SYBR	None				14.947	14.9314	0.0188							false	1.109	true	3	8	1	
D1	CV25G1_43	PT15-2	UNKNOWN	SYBR	None				14.174	14.1873	0.0288							false	1.109	true	3	7	1	
D2	CV25G1_43	PT15-2	UNKNOWN	SYBR	None				14.2203	14.1873	0.0288							false	1.109	true	3	7	1	
D3	CV25G1_43	PT15-2	UNKNOWN	SYBR	None				14.1675	14.1873	0.0288							false	1.109	true	3	6	1	
D4	CV25G1_44	PT15-2	UNKNOWN	SYBR	None				14.7913	14.8051	0.0429							false	1.109	true	3	7	1	
D5	CV25G1_44	PT15-2	UNKNOWN	SYBR	None				14.7707	14.8051	0.0429							false	1.109	true	3	7	1	
D6	CV25G1_44	PT15-2	UNKNOWN	SYBR	None				14.8532	14.8051	0.0429							false	1.109	true	3	7	1	
D7	CV25G1_45	PT15-2	UNKNOWN	SYBR	None				14.8576	14.8314	0.0247							false	1.109	true	3	7	1	
D8	CV25G1_45	PT15-2	UNKNOWN	SYBR	None				14.8085	14.8314	0.0247							false	1.109	true	3	7	1	
D9	CV25G1_45	PT15-2	UNKNOWN	SYBR	None				14.8281	14.8314	0.0247							false	1.109	true	3	7	1	

Analysis Type = Singleplex
Endogenous Control = R7
RQ Min/Max Confidence Level = 95.0
Reference Sample = CV25G1_01
