# Supplementary material for: Dating Pupae of the Blow Fly Calliphora vicina Robineau–Desvoidy 1830 (Diptera: Calliphoridae) for Post Mortem Interval—Estimation: Validation of Molecular Age Markers
Source: Genes (Basel). 2018 Mar 9;9(3):153. doi: 10.3390/genes9030153 (PMC5867874; doi:10.3390/genes9030153)
Supplement: Supplementary file 1 [file genes-09-00153-s001.zip › S2/CV25/PT2-1_CV25G1_1-6_RUNdata.txt]

* Block Type = 96well
* Chemistry = SYBR_GREEN
* Experiment File Name = D:\RMIF_Doktorarbeit_BZ\Ergebnisse\MACE\OneStepRTqPCR\CV25G1_MACEMarker\P2-1_CV25G1_1-6_RUN.eds
* Experiment Run End Time = Not Started
* Instrument Type = steponeplus
* Passive Reference = ROX
[Results]
Well	Sample Name	Target Name	Task	Reporter	Quencher	RQ	RQ Min	RQ Max	Cт	Cт Mean	Cт SD	ΔCт	ΔCт Mean	ΔCт SE	HK Control ΔCт Mean	HK Control ΔCт SE	ΔΔCт	Automatic Ct Threshold	Ct Threshold	Automatic Baseline	Baseline Start	Baseline End	Efficiency	Comments
A1	CV25G1_01	PT02-1	UNKNOWN	SYBR	None				19.669	19.7545	0.0993							false	0.5512	true	3	13	1
A2	CV25G1_01	PT02-1	UNKNOWN	SYBR	None				19.7311	19.7545	0.0993							false	0.5512	true	3	13	1
A3	CV25G1_01	PT02-1	UNKNOWN	SYBR	None				19.8634	19.7545	0.0993							false	0.5512	true	3	13	1
A4	CV25G1_02	PT02-1	UNKNOWN	SYBR	None				21.4408	21.3521	0.1381							false	0.5512	true	3	15	1
A5	CV25G1_02	PT02-1	UNKNOWN	SYBR	None				21.4226	21.3521	0.1381							false	0.5512	true	3	15	1
A6	CV25G1_02	PT02-1	UNKNOWN	SYBR	None				21.193	21.3521	0.1381							false	0.5512	true	3	14	1
A7	CV25G1_03	PT02-1	UNKNOWN	SYBR	None				21.7024	21.7338	0.063							false	0.5512	true	3	15	1
A8	CV25G1_03	PT02-1	UNKNOWN	SYBR	None				21.6927	21.7338	0.063							false	0.5512	true	3	15	1
A9	CV25G1_03	PT02-1	UNKNOWN	SYBR	None				21.8063	21.7338	0.063							false	0.5512	true	3	15	1
A10	CV25G1_04	PT02-1	UNKNOWN	SYBR	None				20.3213	20.2724	0.1189							false	0.5512	true	3	13	1
A11	CV25G1_04	PT02-1	UNKNOWN	SYBR	None				20.3591	20.2724	0.1189							false	0.5512	true	3	13	1
A12	CV25G1_04	PT02-1	UNKNOWN	SYBR	None				20.1368	20.2724	0.1189							false	0.5512	true	3	13	1
B1	CV25G1_05	PT02-1	UNKNOWN	SYBR	None				22.0943	22.1161	0.0315							false	0.5512	true	3	16	1
B2	CV25G1_05	PT02-1	UNKNOWN	SYBR	None				22.1522	22.1161	0.0315							false	0.5512	true	3	16	1
B3	CV25G1_05	PT02-1	UNKNOWN	SYBR	None				22.1018	22.1161	0.0315							false	0.5512	true	3	16	1
B4	CV25G1_06	PT02-1	UNKNOWN	SYBR	None				22.3527	22.2567	0.2458							false	0.5512	true	3	16	1
B5	CV25G1_06	PT02-1	UNKNOWN	SYBR	None				21.9774	22.2567	0.2458							false	0.5512	true	3	16	1
B6	CV25G1_06	PT02-1	UNKNOWN	SYBR	None				22.44	22.2567	0.2458							false	0.5512	true	3	16	1
B7	CV25G1_07	PT02-1	UNKNOWN	SYBR	None				17.0538	17.0429	0.0505							false	0.5512	true	3	10	1
B8	CV25G1_07	PT02-1	UNKNOWN	SYBR	None				17.087	17.0429	0.0505							false	0.5512	true	3	10	1
B9	CV25G1_07	PT02-1	UNKNOWN	SYBR	None				16.9879	17.0429	0.0505							false	0.5512	true	3	10	1
B10	CV25G1_08	PT02-1	UNKNOWN	SYBR	None				19.7269	19.6629	0.0568							false	0.5512	true	3	13	1
B11	CV25G1_08	PT02-1	UNKNOWN	SYBR	None				19.6184	19.6629	0.0568							false	0.5512	true	3	13	1
B12	CV25G1_08	PT02-1	UNKNOWN	SYBR	None				19.6433	19.6629	0.0568							false	0.5512	true	3	13	1
C1	CV25G1_09	PT02-1	UNKNOWN	SYBR	None				17.5367	17.5047	0.0844							false	0.5512	true	3	11	1
C2	CV25G1_09	PT02-1	UNKNOWN	SYBR	None				17.409	17.5047	0.0844							false	0.5512	true	3	11	1
C3	CV25G1_09	PT02-1	UNKNOWN	SYBR	None				17.5684	17.5047	0.0844							false	0.5512	true	3	11	1
C4	CV25G1_10	PT02-1	UNKNOWN	SYBR	None				21.7721	21.8137	0.0827							false	0.5512	true	3	15	1
C5	CV25G1_10	PT02-1	UNKNOWN	SYBR	None				21.7601	21.8137	0.0827							false	0.5512	true	3	15	1
C6	CV25G1_10	PT02-1	UNKNOWN	SYBR	None				21.909	21.8137	0.0827							false	0.5512	true	3	15	1
C7	CV25G1_11	PT02-1	UNKNOWN	SYBR	None				28.0507	28.1065	0.1459							false	0.5512	true	3	21	1
C8	CV25G1_11	PT02-1	UNKNOWN	SYBR	None				28.2721	28.1065	0.1459							false	0.5512	true	3	22	1
C9	CV25G1_11	PT02-1	UNKNOWN	SYBR	None				27.9967	28.1065	0.1459							false	0.5512	true	3	21	1
C10	CV25G1_12	PT02-1	UNKNOWN	SYBR	None				29.3636	29.164	0.2198							false	0.5512	true	3	22	1
C11	CV25G1_12	PT02-1	UNKNOWN	SYBR	None				28.9285	29.164	0.2198							false	0.5512	true	3	22	1
C12	CV25G1_12	PT02-1	UNKNOWN	SYBR	None				29.1999	29.164	0.2198							false	0.5512	true	3	22	1
D1	CV25G1_13	PT02-1	UNKNOWN	SYBR	None				30.2258	30.1531	0.1436							false	0.5512	true	3	24	1
D2	CV25G1_13	PT02-1	UNKNOWN	SYBR	None				29.9876	30.1531	0.1436							false	0.5512	true	3	23	1
D3	CV25G1_13	PT02-1	UNKNOWN	SYBR	None				30.2458	30.1531	0.1436							false	0.5512	true	3	23	1
D4	CV25G1_14	PT02-1	UNKNOWN	SYBR	None				27.2649	27.2479	0.1775							false	0.5512	true	3	21	1
D5	CV25G1_14	PT02-1	UNKNOWN	SYBR	None				27.0625	27.2479	0.1775							false	0.5512	true	3	20	1
D6	CV25G1_14	PT02-1	UNKNOWN	SYBR	None				27.4164	27.2479	0.1775							false	0.5512	true	3	21	1
D7	CV25G1_15	PT02-1	UNKNOWN	SYBR	None				28.8196	28.7361	0.0732							false	0.5512	true	3	22	1
D8	CV25G1_15	PT02-1	UNKNOWN	SYBR	None				28.6826	28.7361	0.0732							false	0.5512	true	3	22	1
D9	CV25G1_15	PT02-1	UNKNOWN	SYBR	None				28.7062	28.7361	0.0732							false	0.5512	true	3	22	1
D10	CV25G1_16	PT02-1	UNKNOWN	SYBR	None				31.1282	30.9594	0.2395							false	0.5512	true	3	24	1
D11	CV25G1_16	PT02-1	UNKNOWN	SYBR	None				31.0647	30.9594	0.2395							false	0.5512	true	3	24	1
D12	CV25G1_16	PT02-1	UNKNOWN	SYBR	None				30.6853	30.9594	0.2395							false	0.5512	true	3	24	1
E1	CV25G1_17	PT02-1	UNKNOWN	SYBR	None				28.1222	28.2805	0.2254							false	0.5512	true	3	21	1
E2	CV25G1_17	PT02-1	UNKNOWN	SYBR	None				28.5386	28.2805	0.2254							false	0.5512	true	3	22	1
E3	CV25G1_17	PT02-1	UNKNOWN	SYBR	None				28.1808	28.2805	0.2254							false	0.5512	true	3	22	1
E4	CV25G1_18	PT02-1	UNKNOWN	SYBR	None				27.4865	27.3901	0.0836							false	0.5512	true	3	21	1
E5	CV25G1_18	PT02-1	UNKNOWN	SYBR	None				27.3438	27.3901	0.0836							false	0.5512	true	3	20	1
E6	CV25G1_18	PT02-1	UNKNOWN	SYBR	None				27.3398	27.3901	0.0836							false	0.5512	true	3	21	1
E7	CV25G1_19	PT02-1	UNKNOWN	SYBR	None				28.9265	28.9397	0.2535							false	0.5512	true	3	23	1
E8	CV25G1_19	PT02-1	UNKNOWN	SYBR	None				29.1996	28.9397	0.2535							false	0.5512	true	3	23	1
E9	CV25G1_19	PT02-1	UNKNOWN	SYBR	None				28.693	28.9397	0.2535							false	0.5512	true	3	22	1
E10	CV25G1_20	PT02-1	UNKNOWN	SYBR	None				26.111	25.9016	0.1888							false	0.5512	true	3	19	1
E11	CV25G1_20	PT02-1	UNKNOWN	SYBR	None				25.8497	25.9016	0.1888							false	0.5512	true	3	19	1
E12	CV25G1_20	PT02-1	UNKNOWN	SYBR	None				25.7442	25.9016	0.1888							false	0.5512	true	3	19	1
F1	CV25G1_21	PT02-1	UNKNOWN	SYBR	None				27.4602	27.433	0.1519							false	0.5512	true	3	21	1
F2	CV25G1_21	PT02-1	UNKNOWN	SYBR	None				27.2693	27.433	0.1519							false	0.5512	true	3	20	1
F3	CV25G1_21	PT02-1	UNKNOWN	SYBR	None				27.5695	27.433	0.1519							false	0.5512	true	3	21	1
F4	CV25G1_22	PT02-1	UNKNOWN	SYBR	None				28.4641	28.5391	0.128							false	0.5512	true	3	22	1
F5	CV25G1_22	PT02-1	UNKNOWN	SYBR	None				28.687	28.5391	0.128							false	0.5512	true	3	22	1
F6	CV25G1_22	PT02-1	UNKNOWN	SYBR	None				28.4664	28.5391	0.128							false	0.5512	true	3	21	1
F7	CV25G1_23	PT02-1	UNKNOWN	SYBR	None				27.6308	27.8452	0.2475							false	0.5512	true	3	21	1
F8	CV25G1_23	PT02-1	UNKNOWN	SYBR	None				27.7888	27.8452	0.2475							false	0.5512	true	3	21	1
F9	CV25G1_23	PT02-1	UNKNOWN	SYBR	None				28.116	27.8452	0.2475							false	0.5512	true	3	22	1
F10	CV25G1_24	PT02-1	UNKNOWN	SYBR	None				28.5607	28.7792	0.1977							false	0.5512	true	3	22	1
F11	CV25G1_24	PT02-1	UNKNOWN	SYBR	None				28.8312	28.7792	0.1977							false	0.5512	true	3	22	1
F12	CV25G1_24	PT02-1	UNKNOWN	SYBR	None				28.9456	28.7792	0.1977							false	0.5512	true	3	22	1
G1	CV25G1_25	PT02-1	UNKNOWN	SYBR	None				27.2293	27.3089	0.0897							false	0.5512	true	3	21	1
G2	CV25G1_25	PT02-1	UNKNOWN	SYBR	None				27.2913	27.3089	0.0897							false	0.5512	true	3	21	1
G3	CV25G1_25	PT02-1	UNKNOWN	SYBR	None				27.4062	27.3089	0.0897							false	0.5512	true	3	21	1
G4	CV25G1_26	PT02-1	UNKNOWN	SYBR	None				28.7154	28.7672	0.1167							false	0.5512	true	3	22	1
G5	CV25G1_26	PT02-1	UNKNOWN	SYBR	None				28.9008	28.7672	0.1167							false	0.5512	true	3	22	1
G6	CV25G1_26	PT02-1	UNKNOWN	SYBR	None				28.6854	28.7672	0.1167							false	0.5512	true	3	22	1
G9	CV25G1_27	PT02-1	UNKNOWN	SYBR	None				28.4402	28.4402								false	0.5512	true	3	21	1
G10	CV25G1_28	PT02-1	UNKNOWN	SYBR	None				28.413	28.4348	0.0763							false	0.5512	true	3	22	1
G11	CV25G1_28	PT02-1	UNKNOWN	SYBR	None				28.5196	28.4348	0.0763							false	0.5512	true	3	22	1
G12	CV25G1_28	PT02-1	UNKNOWN	SYBR	None				28.3718	28.4348	0.0763							false	0.5512	true	3	22	1
H1	CV25G1_29	PT02-1	UNKNOWN	SYBR	None				29.5815	29.9552	0.3578							false	0.5512	true	3	23	1
H2	CV25G1_29	PT02-1	UNKNOWN	SYBR	None				29.9894	29.9552	0.3578							false	0.5512	true	3	23	1
H3	CV25G1_29	PT02-1	UNKNOWN	SYBR	None				30.2947	29.9552	0.3578							false	0.5512	true	3	24	1
H4	CV25G1_30	PT02-1	UNKNOWN	SYBR	None				27.4493	27.2874	0.1404							false	0.5512	true	3	21	1
H5	CV25G1_30	PT02-1	UNKNOWN	SYBR	None				27.2129	27.2874	0.1404							false	0.5512	true	3	20	1
H6	CV25G1_30	PT02-1	UNKNOWN	SYBR	None				27.2	27.2874	0.1404							false	0.5512	true	3	21	1
H7		PT02-1	NTC	SYBR	None				Undetermined									false	0.5512	true	3	39	1
Analysis Type = Singleplex
Endogenous Control = PT02-1
RQ Min/Max Confidence Level = 95.0
Reference Sample = CV25G1_01
