# Supplementary material for: Dating Pupae of the Blow Fly Calliphora vicina Robineau–Desvoidy 1830 (Diptera: Calliphoridae) for Post Mortem Interval—Estimation: Validation of Molecular Age Markers
Source: Genes (Basel). 2018 Mar 9;9(3):153. doi: 10.3390/genes9030153 (PMC5867874; doi:10.3390/genes9030153)
Supplement: Supplementary file 1 [file genes-09-00153-s001.zip › S2/CV25/PT2-1_CV25G1_7-9_RUNdata.txt]

* Block Type = 96well
* Chemistry = SYBR_GREEN
* Experiment File Name = D:\RMIF_Doktorarbeit_BZ\Ergebnisse\MACE\OneStepRTqPCR\CV25G1_MACEMarker\P2-1_CV25G1_7-9_P2-2_1-3_RUN.eds
* Experiment Run End Time = Not Started
* Instrument Type = steponeplus
* Passive Reference = ROX
[Results]
Well	Sample Name	Target Name	Task	Reporter	Quencher	RQ	RQ Min	RQ Max	Cт	Cт Mean	Cт SD	ΔCт	ΔCт Mean	ΔCт SE	HK Control ΔCт Mean	HK Control ΔCт SE	ΔΔCт	Automatic Ct Threshold	Ct Threshold	Automatic Baseline	Baseline Start	Baseline End	Efficiency	Comments
A1	CV25G1_31	PT02-1	UNKNOWN	SYBR	None				31.91	31.7804	0.1833							false	0.5512	true	3	25	1
A3	CV25G1_31	PT02-1	UNKNOWN	SYBR	None				31.6507	31.7804	0.1833							false	0.5512	true	3	25	1
A4	CV25G1_32	PT02-1	UNKNOWN	SYBR	None				28.9741	28.9415	0.0795							false	0.5512	true	3	22	1
A5	CV25G1_32	PT02-1	UNKNOWN	SYBR	None				28.9995	28.9415	0.0795							false	0.5512	true	3	22	1
A6	CV25G1_32	PT02-1	UNKNOWN	SYBR	None				28.8508	28.9415	0.0795							false	0.5512	true	3	22	1
A7	CV25G1_33	PT02-1	UNKNOWN	SYBR	None				28.0581	28.2235	0.2324							false	0.5512	true	3	22	1
A8	CV25G1_33	PT02-1	UNKNOWN	SYBR	None				28.4892	28.2235	0.2324							false	0.5512	true	3	22	1
A9	CV25G1_33	PT02-1	UNKNOWN	SYBR	None				28.1233	28.2235	0.2324							false	0.5512	true	3	22	1
A10	CV25G1_34	PT02-1	UNKNOWN	SYBR	None				31.1911	31.6148	0.3679							false	0.5512	true	3	25	1
A11	CV25G1_34	PT02-1	UNKNOWN	SYBR	None				31.8543	31.6148	0.3679							false	0.5512	true	3	25	1
A12	CV25G1_34	PT02-1	UNKNOWN	SYBR	None				31.7989	31.6148	0.3679							false	0.5512	true	3	25	1
B1	CV25G1_35	PT02-1	UNKNOWN	SYBR	None				30.7185	30.74	0.1864							false	0.5512	true	3	24	1
B2	CV25G1_35	PT02-1	UNKNOWN	SYBR	None				30.9362	30.74	0.1864							false	0.5512	true	3	24	1
B3	CV25G1_35	PT02-1	UNKNOWN	SYBR	None				30.5653	30.74	0.1864							false	0.5512	true	3	24	1
B4	CV25G1_36	PT02-1	UNKNOWN	SYBR	None				32.5546	32.5441	0.0148							false	0.5512	true	3	26	1
B5	CV25G1_36	PT02-1	UNKNOWN	SYBR	None				32.5336	32.5441	0.0148							false	0.5512	true	3	26	1
B7	CV25G1_37	PT02-1	UNKNOWN	SYBR	None				32.8682	32.6375	0.2098							false	0.5512	true	3	26	1
B8	CV25G1_37	PT02-1	UNKNOWN	SYBR	None				32.4581	32.6375	0.2098							false	0.5512	true	3	26	1
B9	CV25G1_37	PT02-1	UNKNOWN	SYBR	None				32.5862	32.6375	0.2098							false	0.5512	true	3	26	1
B10	CV25G1_38	PT02-1	UNKNOWN	SYBR	None				31.234	31.1555	0.1672							false	0.5512	true	3	25	1
B11	CV25G1_38	PT02-1	UNKNOWN	SYBR	None				31.269	31.1555	0.1672							false	0.5512	true	3	24	1
B12	CV25G1_38	PT02-1	UNKNOWN	SYBR	None				30.9635	31.1555	0.1672							false	0.5512	true	3	24	1
C1	CV25G1_39	PT02-1	UNKNOWN	SYBR	None				32.9415	33.0593	0.1666							false	0.5512	true	3	26	1
C3	CV25G1_39	PT02-1	UNKNOWN	SYBR	None				33.1771	33.0593	0.1666							false	0.5512	true	3	26	1
C4	CV25G1_40	PT02-1	UNKNOWN	SYBR	None				32.3482	32.4635	0.1631							false	0.5512	true	3	26	1
C5	CV25G1_40	PT02-1	UNKNOWN	SYBR	None				32.5788	32.4635	0.1631							false	0.5512	true	3	26	1
C7	CV25G1_41	PT02-1	UNKNOWN	SYBR	None				32.8972	32.8284	0.0973							false	0.5512	true	3	26	1
C9	CV25G1_41	PT02-1	UNKNOWN	SYBR	None				32.7597	32.8284	0.0973							false	0.5512	true	3	26	1
C10	CV25G1_42	PT02-1	UNKNOWN	SYBR	None				34.7156	35.0086	0.4143							false	0.5512	true	3	28	1
C12	CV25G1_42	PT02-1	UNKNOWN	SYBR	None				35.3016	35.0086	0.4143							false	0.5512	true	3	29	1
D2	CV25G1_43	PT02-1	UNKNOWN	SYBR	None				32.8901	32.9321	0.0593							false	0.5512	true	3	26	1
D3	CV25G1_43	PT02-1	UNKNOWN	SYBR	None				32.974	32.9321	0.0593							false	0.5512	true	3	26	1
D4	CV25G1_44	PT02-1	UNKNOWN	SYBR	None				33.0483	33.3519	0.286							false	0.5512	true	3	26	1
D5	CV25G1_44	PT02-1	UNKNOWN	SYBR	None				33.6163	33.3519	0.286							false	0.5512	true	3	27	1
D6	CV25G1_44	PT02-1	UNKNOWN	SYBR	None				33.391	33.3519	0.286							false	0.5512	true	3	27	1
D7	CV25G1_45	PT02-1	UNKNOWN	SYBR	None				35.3844	35.2409	0.203							false	0.5512	true	3	29	1
D9	CV25G1_45	PT02-1	UNKNOWN	SYBR	None				35.0973	35.2409	0.203							false	0.5512	true	3	29	1
Analysis Type = Singleplex
Endogenous Control = PT02-1
RQ Min/Max Confidence Level = 95.0
Reference Sample = CV25G1_01
