# Supplementary material for: Dating Pupae of the Blow Fly Calliphora vicina Robineau–Desvoidy 1830 (Diptera: Calliphoridae) for Post Mortem Interval—Estimation: Validation of Molecular Age Markers
Source: Genes (Basel). 2018 Mar 9;9(3):153. doi: 10.3390/genes9030153 (PMC5867874; doi:10.3390/genes9030153)
Supplement: Supplementary file 1 [file genes-09-00153-s001.zip › S2/CV25/PT2-2_CV25G1_1-3_RUNdata.txt]

* Block Type = 96well
* Chemistry = SYBR_GREEN
* Experiment File Name = D:\RMIF_Doktorarbeit_BZ\Ergebnisse\MACE\OneStepRTqPCR\CV25G1_MACEMarker\P2-1_CV25G1_7-9_P2-2_1-3_RUN.eds
* Experiment Run End Time = Not Started
* Instrument Type = steponeplus
* Passive Reference = ROX
[Results]
Well	Sample Name	Target Name	Task	Reporter	Quencher	RQ	RQ Min	RQ Max	Cт	Cт Mean	Cт SD	ΔCт	ΔCт Mean	ΔCт SE	HK Control ΔCт Mean	HK Control ΔCт SE	ΔΔCт	Automatic Ct Threshold	Ct Threshold	Automatic Baseline	Baseline Start	Baseline End	Efficiency	Comments	OUTLIERRG
E1	CV25G1_01	PT02-2	UNKNOWN	SYBR	None				21.0815	21.0765	0.1531							false	0.1804	true	3	16	1		N
E2	CV25G1_01	PT02-2	UNKNOWN	SYBR	None				20.9209	21.0765	0.1531							false	0.1804	true	3	16	1		N
E3	CV25G1_01	PT02-2	UNKNOWN	SYBR	None				21.227	21.0765	0.1531							false	0.1804	true	3	16	1		N
E4	CV25G1_02	PT02-2	UNKNOWN	SYBR	None				22.0645	22.0851	0.1836							false	0.1804	true	3	17	1		N
E5	CV25G1_02	PT02-2	UNKNOWN	SYBR	None				22.2781	22.0851	0.1836							false	0.1804	true	3	17	1		N
E6	CV25G1_02	PT02-2	UNKNOWN	SYBR	None				21.9127	22.0851	0.1836							false	0.1804	true	3	17	1		N
E7	CV25G1_03	PT02-2	UNKNOWN	SYBR	None				22.0287	22.0111	0.049							false	0.1804	true	3	17	1		N
E8	CV25G1_03	PT02-2	UNKNOWN	SYBR	None				21.9557	22.0111	0.049							false	0.1804	true	3	17	1		N
E9	CV25G1_03	PT02-2	UNKNOWN	SYBR	None				22.049	22.0111	0.049							false	0.1804	true	3	17	1		N
E10	CV25G1_04	PT02-2	UNKNOWN	SYBR	None				22.739	22.6256	0.1293							false	0.1804	true	3	18	1		N
E11	CV25G1_04	PT02-2	UNKNOWN	SYBR	None				22.6531	22.6256	0.1293							false	0.1804	true	3	17	1		N
E12	CV25G1_04	PT02-2	UNKNOWN	SYBR	None				22.4848	22.6256	0.1293							false	0.1804	true	3	17	1		N
F1	CV25G1_05	PT02-2	UNKNOWN	SYBR	None				15.5358	15.5502	0.0128							false	0.1804	true	3	10	1		N
F2	CV25G1_05	PT02-2	UNKNOWN	SYBR	None				15.5548	15.5502	0.0128							false	0.1804	true	3	11	1		N
F3	CV25G1_05	PT02-2	UNKNOWN	SYBR	None				15.5601	15.5502	0.0128							false	0.1804	true	3	10	1		N
F4	CV25G1_06	PT02-2	UNKNOWN	SYBR	None				14.9426	15.0456	0.0921							false	0.1804	true	3	10	1		N
F5	CV25G1_06	PT02-2	UNKNOWN	SYBR	None				15.1203	15.0456	0.0921							false	0.1804	true	3	10	1		N
F6	CV25G1_06	PT02-2	UNKNOWN	SYBR	None				15.0738	15.0456	0.0921							false	0.1804	true	3	10	1		N
F7	CV25G1_07	PT02-2	UNKNOWN	SYBR	None				16.1333	16.1289	0.022							false	0.1804	true	3	10	1		N
F8	CV25G1_07	PT02-2	UNKNOWN	SYBR	None				16.105	16.1289	0.022							false	0.1804	true	3	11	1		N
F9	CV25G1_07	PT02-2	UNKNOWN	SYBR	None				16.1484	16.1289	0.022							false	0.1804	true	3	11	1		N
F10	CV25G1_08	PT02-2	UNKNOWN	SYBR	None				15.2401	15.0179	0.3754							false	0.1804	true	3	10	1		N
F11	CV25G1_08	PT02-2	UNKNOWN	SYBR	None				15.229	15.0179	0.3754							false	0.1804	true	3	10	1		N
F12	CV25G1_08	PT02-2	UNKNOWN	SYBR	None				14.5845	15.0179	0.3754							false	0.1804	true	3	10	1		Y
G1	CV25G1_09	PT02-2	UNKNOWN	SYBR	None				19.1307	19.1751	0.1438							false	0.1804	true	3	14	1		N
G2	CV25G1_09	PT02-2	UNKNOWN	SYBR	None				19.0588	19.1751	0.1438							false	0.1804	true	3	14	1		N
G3	CV25G1_09	PT02-2	UNKNOWN	SYBR	None				19.3359	19.1751	0.1438							false	0.1804	true	3	14	1		N
G4	CV25G1_10	PT02-2	UNKNOWN	SYBR	None				23.8582	23.9044	0.0433							false	0.1804	true	3	19	1		N
G5	CV25G1_10	PT02-2	UNKNOWN	SYBR	None				23.9109	23.9044	0.0433							false	0.1804	true	3	19	1		N
G6	CV25G1_10	PT02-2	UNKNOWN	SYBR	None				23.944	23.9044	0.0433							false	0.1804	true	3	19	1		N
G7	CV25G1_11	PT02-2	UNKNOWN	SYBR	None				25.8162	25.853	0.1196							false	0.1804	true	3	21	1		N
G8	CV25G1_11	PT02-2	UNKNOWN	SYBR	None				25.7562	25.853	0.1196							false	0.1804	true	3	21	1		N
G9	CV25G1_11	PT02-2	UNKNOWN	SYBR	None				25.9867	25.853	0.1196							false	0.1804	true	3	21	1		N
G10	CV25G1_12	PT02-2	UNKNOWN	SYBR	None				26.7916	26.7098	0.1351							false	0.1804	true	3	22	1		N
G11	CV25G1_12	PT02-2	UNKNOWN	SYBR	None				26.7839	26.7098	0.1351							false	0.1804	true	3	22	1		N
G12	CV25G1_12	PT02-2	UNKNOWN	SYBR	None				26.5539	26.7098	0.1351							false	0.1804	true	3	22	1		N
H1	CV25G1_13	PT02-2	UNKNOWN	SYBR	None				25.0098	25.1189	0.1899							false	0.1804	true	3	20	1		N
H2	CV25G1_13	PT02-2	UNKNOWN	SYBR	None				25.0087	25.1189	0.1899							false	0.1804	true	3	20	1		N
H3	CV25G1_13	PT02-2	UNKNOWN	SYBR	None				25.3382	25.1189	0.1899							false	0.1804	true	3	20	1		N
H4	CV25G1_14	PT02-2	UNKNOWN	SYBR	None				26.6283	26.7625	0.1186							false	0.1804	true	3	22	1		N
H5	CV25G1_14	PT02-2	UNKNOWN	SYBR	None				26.8531	26.7625	0.1186							false	0.1804	true	3	22	1		N
H6	CV25G1_14	PT02-2	UNKNOWN	SYBR	None				26.8062	26.7625	0.1186							false	0.1804	true	3	22	1		N
Analysis Type = Singleplex
Endogenous Control = PT02-1
RQ Min/Max Confidence Level = 95.0
Reference Sample = CV25G1_01
