# Supplementary material for: Dating Pupae of the Blow Fly Calliphora vicina Robineau–Desvoidy 1830 (Diptera: Calliphoridae) for Post Mortem Interval—Estimation: Validation of Molecular Age Markers
Source: Genes (Basel). 2018 Mar 9;9(3):153. doi: 10.3390/genes9030153 (PMC5867874; doi:10.3390/genes9030153)
Supplement: Supplementary file 1 [file genes-09-00153-s001.zip › S2/CV25/PT2-2_CV25G1_4-9_RUNdata.txt]

* Block Type = 96well
* Chemistry = SYBR_GREEN
* Experiment File Name = D:\RMIF_Doktorarbeit_BZ\Ergebnisse\MACE\OneStepRTqPCR\CV25G1_MACEMarker\P2-2_CV25G1_4-9_RUN.eds
* Experiment Run End Time = Not Started
* Instrument Type = steponeplus
* Passive Reference = ROX
[Results]
Well	Sample Name	Target Name	Task	Reporter	Quencher	RQ	RQ Min	RQ Max	Cт	Cт Mean	Cт SD	ΔCт	ΔCт Mean	ΔCт SE	HK Control ΔCт Mean	HK Control ΔCт SE	ΔΔCт	Automatic Ct Threshold	Ct Threshold	Automatic Baseline	Baseline Start	Baseline End	Efficiency	Comments
A1	CV25G1_16	PT02-2	UNKNOWN	SYBR	None				26.9294	27.0147	0.1207							false	0.1804	true	3	22	1
A3	CV25G1_16	PT02-2	UNKNOWN	SYBR	None				27.1001	27.0147	0.1207							false	0.1804	true	3	22	1
A4	CV25G1_17	PT02-2	UNKNOWN	SYBR	None				24.9792	25.1113	0.1573							false	0.1804	true	3	20	1
A5	CV25G1_17	PT02-2	UNKNOWN	SYBR	None				25.0694	25.1113	0.1573							false	0.1804	true	3	20	1
A6	CV25G1_17	PT02-2	UNKNOWN	SYBR	None				25.2853	25.1113	0.1573							false	0.1804	true	3	20	1
A7	CV25G1_18	PT02-2	UNKNOWN	SYBR	None				23.8162	23.7746	0.0714							false	0.1804	true	3	19	1
A8	CV25G1_18	PT02-2	UNKNOWN	SYBR	None				23.8154	23.7746	0.0714							false	0.1804	true	3	19	1
A9	CV25G1_18	PT02-2	UNKNOWN	SYBR	None				23.6921	23.7746	0.0714							false	0.1804	true	3	19	1
A10	CV25G1_19	PT02-2	UNKNOWN	SYBR	None				24.8492	24.8423	0.0338							false	0.1804	true	3	20	1
A11	CV25G1_19	PT02-2	UNKNOWN	SYBR	None				24.8056	24.8423	0.0338							false	0.1804	true	3	19	1
A12	CV25G1_19	PT02-2	UNKNOWN	SYBR	None				24.8722	24.8423	0.0338							false	0.1804	true	3	20	1
B1	CV25G1_20	PT02-2	UNKNOWN	SYBR	None				23.403	23.4574	0.0547							false	0.1804	true	3	18	1
B2	CV25G1_20	PT02-2	UNKNOWN	SYBR	None				23.5124	23.4574	0.0547							false	0.1804	true	3	19	1
B3	CV25G1_20	PT02-2	UNKNOWN	SYBR	None				23.4568	23.4574	0.0547							false	0.1804	true	3	18	1
B4	CV25G1_21	PT02-2	UNKNOWN	SYBR	None				25.6369	25.806	0.1483							false	0.1804	true	3	21	1
B5	CV25G1_21	PT02-2	UNKNOWN	SYBR	None				25.8674	25.806	0.1483							false	0.1804	true	3	21	1
B6	CV25G1_21	PT02-2	UNKNOWN	SYBR	None				25.9137	25.806	0.1483							false	0.1804	true	3	21	1
B7	CV25G1_22	PT02-2	UNKNOWN	SYBR	None				23.8047	23.8486	0.0381							false	0.1804	true	3	19	1
B8	CV25G1_22	PT02-2	UNKNOWN	SYBR	None				23.8735	23.8486	0.0381							false	0.1804	true	3	19	1
B9	CV25G1_22	PT02-2	UNKNOWN	SYBR	None				23.8675	23.8486	0.0381							false	0.1804	true	3	19	1
B10	CV25G1_23	PT02-2	UNKNOWN	SYBR	None				25.161	25.0433	0.1024							false	0.1804	true	3	21	1
B11	CV25G1_23	PT02-2	UNKNOWN	SYBR	None				24.9936	25.0433	0.1024							false	0.1804	true	3	20	1
B12	CV25G1_23	PT02-2	UNKNOWN	SYBR	None				24.9753	25.0433	0.1024							false	0.1804	true	3	20	1
C1	CV25G1_24	PT02-2	UNKNOWN	SYBR	None				24.9609	25.017	0.069							false	0.1804	true	3	20	1
C2	CV25G1_24	PT02-2	UNKNOWN	SYBR	None				25.094	25.017	0.069							false	0.1804	true	3	20	1
C3	CV25G1_24	PT02-2	UNKNOWN	SYBR	None				24.9959	25.017	0.069							false	0.1804	true	3	20	1
C4	CV25G1_25	PT02-2	UNKNOWN	SYBR	None				25.6488	25.8018	0.1338							false	0.1804	true	3	21	1
C5	CV25G1_25	PT02-2	UNKNOWN	SYBR	None				25.86	25.8018	0.1338							false	0.1804	true	3	21	1
C6	CV25G1_25	PT02-2	UNKNOWN	SYBR	None				25.8966	25.8018	0.1338							false	0.1804	true	3	21	1
C7	CV25G1_26	PT02-2	UNKNOWN	SYBR	None				25.6679	25.8715	0.1782							false	0.1804	true	3	20	1
C8	CV25G1_26	PT02-2	UNKNOWN	SYBR	None				25.9988	25.8715	0.1782							false	0.1804	true	3	21	1
C9	CV25G1_26	PT02-2	UNKNOWN	SYBR	None				25.9477	25.8715	0.1782							false	0.1804	true	3	21	1
C10	CV25G1_27	PT02-2	UNKNOWN	SYBR	None				25.4271	25.3033	0.1589							false	0.1804	true	3	21	1
C11	CV25G1_27	PT02-2	UNKNOWN	SYBR	None				25.3586	25.3033	0.1589							false	0.1804	true	3	21	1
C12	CV25G1_27	PT02-2	UNKNOWN	SYBR	None				25.1241	25.3033	0.1589							false	0.1804	true	3	20	1
D1	CV25G1_28	PT02-2	UNKNOWN	SYBR	None				25.9188	26.1495	0.2515							false	0.1804	true	3	21	1
D2	CV25G1_28	PT02-2	UNKNOWN	SYBR	None				26.4176	26.1495	0.2515							false	0.1804	true	3	22	1
D3	CV25G1_28	PT02-2	UNKNOWN	SYBR	None				26.1123	26.1495	0.2515							false	0.1804	true	3	21	1
D4	CV25G1_29	PT02-2	UNKNOWN	SYBR	None				26.6096	26.731	0.1717							false	0.1804	true	3	22	1
D5	CV25G1_29	PT02-2	UNKNOWN	SYBR	None				26.8525	26.731	0.1717							false	0.1804	true	3	22	1
D7	CV25G1_30	PT02-2	UNKNOWN	SYBR	None				25.2414	25.5124	0.2387							false	0.1804	true	3	20	1
D8	CV25G1_30	PT02-2	UNKNOWN	SYBR	None				25.6911	25.5124	0.2387							false	0.1804	true	3	21	1
D9	CV25G1_30	PT02-2	UNKNOWN	SYBR	None				25.6048	25.5124	0.2387							false	0.1804	true	3	21	1
D10	CV25G1_31	PT02-2	UNKNOWN	SYBR	None				26.324	26.2885	0.0609							false	0.1804	true	3	22	1
D11	CV25G1_31	PT02-2	UNKNOWN	SYBR	None				26.2182	26.2885	0.0609							false	0.1804	true	3	22	1
D12	CV25G1_31	PT02-2	UNKNOWN	SYBR	None				26.3233	26.2885	0.0609							false	0.1804	true	3	21	1
E1	CV25G1_32	PT02-2	UNKNOWN	SYBR	None				24.6135	24.7323	0.1535							false	0.1804	true	3	20	1
E2	CV25G1_32	PT02-2	UNKNOWN	SYBR	None				24.9056	24.7323	0.1535							false	0.1804	true	3	20	1
E3	CV25G1_32	PT02-2	UNKNOWN	SYBR	None				24.6778	24.7323	0.1535							false	0.1804	true	3	20	1
E4	CV25G1_33	PT02-2	UNKNOWN	SYBR	None				24.6497	24.7734	0.1494							false	0.1804	true	3	20	1
E5	CV25G1_33	PT02-2	UNKNOWN	SYBR	None				24.7312	24.7734	0.1494							false	0.1804	true	3	20	1
E6	CV25G1_33	PT02-2	UNKNOWN	SYBR	None				24.9394	24.7734	0.1494							false	0.1804	true	3	20	1
E7	CV25G1_34	PT02-2	UNKNOWN	SYBR	None				26.3799	26.5149	0.1178							false	0.1804	true	3	21	1
E8	CV25G1_34	PT02-2	UNKNOWN	SYBR	None				26.5967	26.5149	0.1178							false	0.1804	true	3	22	1
E9	CV25G1_34	PT02-2	UNKNOWN	SYBR	None				26.5681	26.5149	0.1178							false	0.1804	true	3	22	1
E11	CV25G1_35	PT02-2	UNKNOWN	SYBR	None				26.799	26.7829	0.0227							false	0.1804	true	3	22	1
E12	CV25G1_35	PT02-2	UNKNOWN	SYBR	None				26.7668	26.7829	0.0227							false	0.1804	true	3	22	1
F1	CV25G1_36	PT02-2	UNKNOWN	SYBR	None				28.6771	28.6593	0.1972							false	0.1804	true	3	24	1
F2	CV25G1_36	PT02-2	UNKNOWN	SYBR	None				28.8469	28.6593	0.1972							false	0.1804	true	3	24	1
F3	CV25G1_36	PT02-2	UNKNOWN	SYBR	None				28.4538	28.6593	0.1972							false	0.1804	true	3	24	1
F4	CV25G1_37	PT02-2	UNKNOWN	SYBR	None				28.899	28.9336	0.1609							false	0.1804	true	3	24	1
F5	CV25G1_37	PT02-2	UNKNOWN	SYBR	None				29.109	28.9336	0.1609							false	0.1804	true	3	24	1
F6	CV25G1_37	PT02-2	UNKNOWN	SYBR	None				28.7928	28.9336	0.1609							false	0.1804	true	3	24	1
F7	CV25G1_38	PT02-2	UNKNOWN	SYBR	None				27.3378	27.3504	0.0111							false	0.1804	true	3	22	1
F8	CV25G1_38	PT02-2	UNKNOWN	SYBR	None				27.3588	27.3504	0.0111							false	0.1804	true	3	22	1
F9	CV25G1_38	PT02-2	UNKNOWN	SYBR	None				27.3546	27.3504	0.0111							false	0.1804	true	3	23	1
F10	CV25G1_39	PT02-2	UNKNOWN	SYBR	None				30.1418	30.1724	0.1592							false	0.1804	true	3	25	1
F11	CV25G1_39	PT02-2	UNKNOWN	SYBR	None				30.0307	30.1724	0.1592							false	0.1804	true	3	25	1
F12	CV25G1_39	PT02-2	UNKNOWN	SYBR	None				30.3447	30.1724	0.1592							false	0.1804	true	3	26	1
G1	CV25G1_40	PT02-2	UNKNOWN	SYBR	None				28.6911	28.879	0.1655							false	0.1804	true	3	24	1
G2	CV25G1_40	PT02-2	UNKNOWN	SYBR	None				28.9421	28.879	0.1655							false	0.1804	true	3	24	1
G3	CV25G1_40	PT02-2	UNKNOWN	SYBR	None				29.0037	28.879	0.1655							false	0.1804	true	3	24	1
G4	CV25G1_41	PT02-2	UNKNOWN	SYBR	None				30.0713	29.8643	0.2532							false	0.1804	true	3	25	1
G5	CV25G1_41	PT02-2	UNKNOWN	SYBR	None				29.582	29.8643	0.2532							false	0.1804	true	3	25	1
G6	CV25G1_41	PT02-2	UNKNOWN	SYBR	None				29.9396	29.8643	0.2532							false	0.1804	true	3	25	1
G7	CV25G1_42	PT02-2	UNKNOWN	SYBR	None				28.9422	29.2181	0.2442							false	0.1804	true	3	24	1
G8	CV25G1_42	PT02-2	UNKNOWN	SYBR	None				29.3055	29.2181	0.2442							false	0.1804	true	3	25	1
G9	CV25G1_42	PT02-2	UNKNOWN	SYBR	None				29.4065	29.2181	0.2442							false	0.1804	true	3	25	1
G10	CV25G1_43	PT02-2	UNKNOWN	SYBR	None				29.8298	29.8666	0.0818							false	0.1804	true	3	25	1
G11	CV25G1_43	PT02-2	UNKNOWN	SYBR	None				29.9604	29.8666	0.0818							false	0.1804	true	3	25	1
G12	CV25G1_43	PT02-2	UNKNOWN	SYBR	None				29.8097	29.8666	0.0818							false	0.1804	true	3	25	1
H1	CV25G1_44	PT02-2	UNKNOWN	SYBR	None				29.6576	29.9691	0.3446							false	0.1804	true	3	24	1
H2	CV25G1_44	PT02-2	UNKNOWN	SYBR	None				30.3393	29.9691	0.3446							false	0.1804	true	3	25	1
H3	CV25G1_44	PT02-2	UNKNOWN	SYBR	None				29.9105	29.9691	0.3446							false	0.1804	true	3	25	1
H4	CV25G1_45	PT02-2	UNKNOWN	SYBR	None				30.6851	30.7059	0.0294							false	0.1804	true	3	26	1
H6	CV25G1_45	PT02-2	UNKNOWN	SYBR	None				30.7267	30.7059	0.0294							false	0.1804	true	3	26	1
Analysis Type = Singleplex
Endogenous Control = PT02-2
RQ Min/Max Confidence Level = 95.0
Reference Sample = CV25G1_16
