# Supplementary material for: Dating Pupae of the Blow Fly Calliphora vicina Robineau–Desvoidy 1830 (Diptera: Calliphoridae) for Post Mortem Interval—Estimation: Validation of Molecular Age Markers
Source: Genes (Basel). 2018 Mar 9;9(3):153. doi: 10.3390/genes9030153 (PMC5867874; doi:10.3390/genes9030153)
Supplement: Supplementary file 1 [file genes-09-00153-s001.zip › S2/CV25/PT3-1_CV25G1_1-6_RUNdata.txt]

* Block Type = 96well
* Chemistry = SYBR_GREEN
* Experiment File Name = D:\RMIF_Doktorarbeit_BZ\Ergebnisse\MACE\OneStepRTqPCR\CV25G1_MACEMarker\P3-1_CV25G1_1-6_RUN.eds
* Experiment Run End Time = Not Started
* Instrument Type = steponeplus
* Passive Reference = ROX
[Results]
Well	Sample Name	Target Name	Task	Reporter	Quencher	RQ	RQ Min	RQ Max	Cт	Cт Mean	Cт SD	ΔCт	ΔCт Mean	ΔCт SE	HK Control ΔCт Mean	HK Control ΔCт SE	ΔΔCт	Automatic Ct Threshold	Ct Threshold	Automatic Baseline	Baseline Start	Baseline End	Efficiency	Comments	NOISE
A1	CV25G1_01	PT03-1	UNKNOWN	SYBR	None				29.9065	29.903	0.1041							false	1.3774	true	3	22	1		N
A2	CV25G1_01	PT03-1	UNKNOWN	SYBR	None				30.0052	29.903	0.1041							false	1.3774	true	3	22	1		N
A3	CV25G1_01	PT03-1	UNKNOWN	SYBR	None				29.7972	29.903	0.1041							false	1.3774	true	3	22	1		N
A4	CV25G1_02	PT03-1	UNKNOWN	SYBR	None				30.4988	30.6153	0.1567							false	1.3774	true	3	22	1		N
A5	CV25G1_02	PT03-1	UNKNOWN	SYBR	None				30.5536	30.6153	0.1567							false	1.3774	true	3	23	1		N
A6	CV25G1_02	PT03-1	UNKNOWN	SYBR	None				30.7935	30.6153	0.1567							false	1.3774	true	3	23	1		N
A7	CV25G1_03	PT03-1	UNKNOWN	SYBR	None				30.5965	30.738	0.184							false	1.3774	true	3	22	1		N
A8	CV25G1_03	PT03-1	UNKNOWN	SYBR	None				30.946	30.738	0.184							false	1.3774	true	3	23	1		N
A9	CV25G1_03	PT03-1	UNKNOWN	SYBR	None				30.6716	30.738	0.184							false	1.3774	true	3	23	1		N
A10	CV25G1_04	PT03-1	UNKNOWN	SYBR	None				30.4433	30.5602	0.1468							false	1.3774	true	3	23	1		N
A11	CV25G1_04	PT03-1	UNKNOWN	SYBR	None				30.5125	30.5602	0.1468							false	1.3774	true	3	22	1		N
A12	CV25G1_04	PT03-1	UNKNOWN	SYBR	None				30.725	30.5602	0.1468							false	1.3774	true	3	23	1		N
B1	CV25G1_05	PT03-1	UNKNOWN	SYBR	None				30.0887	30.0578	0.1053							false	1.3774	true	3	22	1		N
B2	CV25G1_05	PT03-1	UNKNOWN	SYBR	None				30.1443	30.0578	0.1053							false	1.3774	true	3	22	1		N
B3	CV25G1_05	PT03-1	UNKNOWN	SYBR	None				29.9405	30.0578	0.1053							false	1.3774	true	3	22	1		N
B4	CV25G1_06	PT03-1	UNKNOWN	SYBR	None				20.558	20.6578	0.0908							false	1.3774	true	3	13	1		N
B5	CV25G1_06	PT03-1	UNKNOWN	SYBR	None				20.7356	20.6578	0.0908							false	1.3774	true	3	13	1		N
B6	CV25G1_06	PT03-1	UNKNOWN	SYBR	None				20.68	20.6578	0.0908							false	1.3774	true	3	13	1		N
B7	CV25G1_07	PT03-1	UNKNOWN	SYBR	None				20.0799	20.0613	0.0205							false	1.3774	true	3	12	1		N
B8	CV25G1_07	PT03-1	UNKNOWN	SYBR	None				20.0393	20.0613	0.0205							false	1.3774	true	3	12	1		N
B9	CV25G1_07	PT03-1	UNKNOWN	SYBR	None				20.0647	20.0613	0.0205							false	1.3774	true	3	12	1		N
B10	CV25G1_08	PT03-1	UNKNOWN	SYBR	None				20.4198	20.2489	0.1508							false	1.3774	true	3	13	1		N
B11	CV25G1_08	PT03-1	UNKNOWN	SYBR	None				20.1925	20.2489	0.1508							false	1.3774	true	3	12	1		N
B12	CV25G1_08	PT03-1	UNKNOWN	SYBR	None				20.1344	20.2489	0.1508							false	1.3774	true	3	12	1		N
C1	CV25G1_09	PT03-1	UNKNOWN	SYBR	None				20.5603	20.6084	0.1258							false	1.3774	true	3	12	1		N
C2	CV25G1_09	PT03-1	UNKNOWN	SYBR	None				20.5137	20.6084	0.1258							false	1.3774	true	3	12	1		N
C3	CV25G1_09	PT03-1	UNKNOWN	SYBR	None				20.7512	20.6084	0.1258							false	1.3774	true	3	13	1		N
C4	CV25G1_10	PT03-1	UNKNOWN	SYBR	None				19.6614	19.4603	0.1767							false	1.3774	true	3	12	1		N
C5	CV25G1_10	PT03-1	UNKNOWN	SYBR	None				19.3295	19.4603	0.1767							false	1.3774	true	3	12	1		Y
C6	CV25G1_10	PT03-1	UNKNOWN	SYBR	None				19.3899	19.4603	0.1767							false	1.3774	true	3	12	1		N
C7	CV25G1_11	PT03-1	UNKNOWN	SYBR	None				27.0075	26.9502	0.05							false	1.3774	true	3	19	1		N
C8	CV25G1_11	PT03-1	UNKNOWN	SYBR	None				26.9273	26.9502	0.05							false	1.3774	true	3	19	1		N
C9	CV25G1_11	PT03-1	UNKNOWN	SYBR	None				26.9157	26.9502	0.05							false	1.3774	true	3	19	1		N
C10	CV25G1_12	PT03-1	UNKNOWN	SYBR	None				25.946	25.927	0.1471							false	1.3774	true	3	18	1		N
C11	CV25G1_12	PT03-1	UNKNOWN	SYBR	None				26.0637	25.927	0.1471							false	1.3774	true	3	19	1		N
C12	CV25G1_12	PT03-1	UNKNOWN	SYBR	None				25.7713	25.927	0.1471							false	1.3774	true	3	18	1		N
D1	CV25G1_13	PT03-1	UNKNOWN	SYBR	None				27.5635	27.5587	0.0314							false	1.3774	true	3	19	1		N
D2	CV25G1_13	PT03-1	UNKNOWN	SYBR	None				27.5252	27.5587	0.0314							false	1.3774	true	3	20	1		N
D3	CV25G1_13	PT03-1	UNKNOWN	SYBR	None				27.5873	27.5587	0.0314							false	1.3774	true	3	20	1		N
D4	CV25G1_14	PT03-1	UNKNOWN	SYBR	None				27.7243	27.5685	0.2564							false	1.3774	true	3	20	1		N
D5	CV25G1_14	PT03-1	UNKNOWN	SYBR	None				27.2726	27.5685	0.2564							false	1.3774	true	3	19	1		N
D6	CV25G1_14	PT03-1	UNKNOWN	SYBR	None				27.7087	27.5685	0.2564							false	1.3774	true	3	20	1		N
D7	CV25G1_15	PT03-1	UNKNOWN	SYBR	None				28.1655	28.1994	0.0488							false	1.3774	true	3	20	1		N
D8	CV25G1_15	PT03-1	UNKNOWN	SYBR	None				28.2553	28.1994	0.0488							false	1.3774	true	3	20	1		N
D9	CV25G1_15	PT03-1	UNKNOWN	SYBR	None				28.1774	28.1994	0.0488							false	1.3774	true	3	20	1		N
D10	CV25G1_16	PT03-1	UNKNOWN	SYBR	None				28.264	28.223	0.1768							false	1.3774	true	3	20	1		N
D11	CV25G1_16	PT03-1	UNKNOWN	SYBR	None				28.3758	28.223	0.1768							false	1.3774	true	3	20	1		N
D12	CV25G1_16	PT03-1	UNKNOWN	SYBR	None				28.0293	28.223	0.1768							false	1.3774	true	3	20	1		N
E2	CV25G1_17	PT03-1	UNKNOWN	SYBR	None				29.8365	29.8217	0.0209							false	1.3774	true	3	22	1		N
E3	CV25G1_17	PT03-1	UNKNOWN	SYBR	None				29.807	29.8217	0.0209							false	1.3774	true	3	22	1		N
E4	CV25G1_18	PT03-1	UNKNOWN	SYBR	None				28.2934	28.2398	0.0734							false	1.3774	true	3	20	1		N
E5	CV25G1_18	PT03-1	UNKNOWN	SYBR	None				28.1561	28.2398	0.0734							false	1.3774	true	3	20	1		N
E6	CV25G1_18	PT03-1	UNKNOWN	SYBR	None				28.27	28.2398	0.0734							false	1.3774	true	3	20	1		N
E7	CV25G1_19	PT03-1	UNKNOWN	SYBR	None				28.6669	28.5245	0.1233							false	1.3774	true	3	21	1		N
E8	CV25G1_19	PT03-1	UNKNOWN	SYBR	None				28.4539	28.5245	0.1233							false	1.3774	true	3	21	1		N
E9	CV25G1_19	PT03-1	UNKNOWN	SYBR	None				28.4527	28.5245	0.1233							false	1.3774	true	3	20	1		N
E10	CV25G1_20	PT03-1	UNKNOWN	SYBR	None				29.5786	29.1324	0.3933							false	1.3774	true	3	22	1		N
E11	CV25G1_20	PT03-1	UNKNOWN	SYBR	None				28.9821	29.1324	0.3933							false	1.3774	true	3	21	1		N
E12	CV25G1_20	PT03-1	UNKNOWN	SYBR	None				28.8364	29.1324	0.3933							false	1.3774	true	3	21	1		N
F1	CV25G1_21	PT03-1	UNKNOWN	SYBR	None				28.9368	28.9396	0.0647							false	1.3774	true	3	21	1		N
F2	CV25G1_21	PT03-1	UNKNOWN	SYBR	None				28.8763	28.9396	0.0647							false	1.3774	true	3	21	1		N
F3	CV25G1_21	PT03-1	UNKNOWN	SYBR	None				29.0056	28.9396	0.0647							false	1.3774	true	3	21	1		N
F4	CV25G1_22	PT03-1	UNKNOWN	SYBR	None				28.9653	28.9829	0.0682							false	1.3774	true	3	21	1		N
F5	CV25G1_22	PT03-1	UNKNOWN	SYBR	None				29.0582	28.9829	0.0682							false	1.3774	true	3	21	1		N
F6	CV25G1_22	PT03-1	UNKNOWN	SYBR	None				28.9253	28.9829	0.0682							false	1.3774	true	3	21	1		N
F7	CV25G1_23	PT03-1	UNKNOWN	SYBR	None				29.1236	28.9516	0.1522							false	1.3774	true	3	21	1		N
F8	CV25G1_23	PT03-1	UNKNOWN	SYBR	None				28.8966	28.9516	0.1522							false	1.3774	true	3	21	1		N
F9	CV25G1_23	PT03-1	UNKNOWN	SYBR	None				28.8345	28.9516	0.1522							false	1.3774	true	3	21	1		N
F10	CV25G1_24	PT03-1	UNKNOWN	SYBR	None				28.6641	28.78	0.189							false	1.3774	true	3	20	1		N
F11	CV25G1_24	PT03-1	UNKNOWN	SYBR	None				28.9981	28.78	0.189							false	1.3774	true	3	21	1		N
F12	CV25G1_24	PT03-1	UNKNOWN	SYBR	None				28.6778	28.78	0.189							false	1.3774	true	3	21	1		N
G1	CV25G1_25	PT03-1	UNKNOWN	SYBR	None				28.7273	28.773	0.1781							false	1.3774	true	3	21	1		N
G2	CV25G1_25	PT03-1	UNKNOWN	SYBR	None				28.6222	28.773	0.1781							false	1.3774	true	3	21	1		N
G3	CV25G1_25	PT03-1	UNKNOWN	SYBR	None				28.9694	28.773	0.1781							false	1.3774	true	3	21	1		N
G4	CV25G1_26	PT03-1	UNKNOWN	SYBR	None				29.9582	30.1022	0.1296							false	1.3774	true	3	22	1		N
G5	CV25G1_26	PT03-1	UNKNOWN	SYBR	None				30.2093	30.1022	0.1296							false	1.3774	true	3	22	1		N
G6	CV25G1_26	PT03-1	UNKNOWN	SYBR	None				30.1392	30.1022	0.1296							false	1.3774	true	3	22	1		N
G7	CV25G1_27	PT03-1	UNKNOWN	SYBR	None				30.7068	30.3475	0.3493							false	1.3774	true	3	23	1		N
G8	CV25G1_27	PT03-1	UNKNOWN	SYBR	None				30.0091	30.3475	0.3493							false	1.3774	true	3	22	1		N
G9	CV25G1_27	PT03-1	UNKNOWN	SYBR	None				30.3267	30.3475	0.3493							false	1.3774	true	3	22	1		N
G10	CV25G1_28	PT03-1	UNKNOWN	SYBR	None				28.9861	28.9229	0.2307							false	1.3774	true	3	21	1		N
G11	CV25G1_28	PT03-1	UNKNOWN	SYBR	None				29.1155	28.9229	0.2307							false	1.3774	true	3	21	1		N
G12	CV25G1_28	PT03-1	UNKNOWN	SYBR	None				28.6671	28.9229	0.2307							false	1.3774	true	3	21	1		N
H1	CV25G1_29	PT03-1	UNKNOWN	SYBR	None				30.5971	30.0607	0.4717							false	1.3774	true	3	23	1		N
H2	CV25G1_29	PT03-1	UNKNOWN	SYBR	None				29.7106	30.0607	0.4717							false	1.3774	true	3	22	1		N
H3	CV25G1_29	PT03-1	UNKNOWN	SYBR	None				29.8744	30.0607	0.4717							false	1.3774	true	3	22	1		N
H4	CV25G1_30	PT03-1	UNKNOWN	SYBR	None				29.0214	29.1981	0.164							false	1.3774	true	3	21	1		N
H5	CV25G1_30	PT03-1	UNKNOWN	SYBR	None				29.2275	29.1981	0.164							false	1.3774	true	3	21	1		N
H6	CV25G1_30	PT03-1	UNKNOWN	SYBR	None				29.3455	29.1981	0.164							false	1.3774	true	3	22	1		N
H7		PT03-1	NTC	SYBR	None				Undetermined									false	1.3774	true	3	39	1		N
Analysis Type = Singleplex
Endogenous Control = PT03-1
RQ Min/Max Confidence Level = 95.0
Reference Sample = CV25G1_01
