# Supplementary material for: Dating Pupae of the Blow Fly Calliphora vicina Robineau–Desvoidy 1830 (Diptera: Calliphoridae) for Post Mortem Interval—Estimation: Validation of Molecular Age Markers
Source: Genes (Basel). 2018 Mar 9;9(3):153. doi: 10.3390/genes9030153 (PMC5867874; doi:10.3390/genes9030153)
Supplement: Supplementary file 1 [file genes-09-00153-s001.zip › S2/CV25/PT3-1_CV25G1_7-9_RUNdata.txt]

* Block Type = 96well
* Chemistry = SYBR_GREEN
* Experiment File Name = D:\RMIF_Doktorarbeit_BZ\Ergebnisse\MACE\OneStepRTqPCR\CV25G1_MACEMarker\P3-1_CV25G1_7-9_P3-2_1-3_RUN.eds
* Experiment Run End Time = Not Started
* Instrument Type = steponeplus
* Passive Reference = ROX
[Results]
Well	Sample Name	Target Name	Task	Reporter	Quencher	RQ	RQ Min	RQ Max	Cт	Cт Mean	Cт SD	ΔCт	ΔCт Mean	ΔCт SE	HK Control ΔCт Mean	HK Control ΔCт SE	ΔΔCт	Automatic Ct Threshold	Ct Threshold	Automatic Baseline	Baseline Start	Baseline End	Efficiency	Comments
A1	CV25G1_31	PT03-1	UNKNOWN	SYBR	None				27.8942	27.9938	0.1041							false	1.3774	true	3	20	1
A2	CV25G1_31	PT03-1	UNKNOWN	SYBR	None				27.9852	27.9938	0.1041							false	1.3774	true	3	20	1
A3	CV25G1_31	PT03-1	UNKNOWN	SYBR	None				28.102	27.9938	0.1041							false	1.3774	true	3	20	1
A4	CV25G1_32	PT03-1	UNKNOWN	SYBR	None				27.3618	27.6424	0.2443							false	1.3774	true	3	19	1
A5	CV25G1_32	PT03-1	UNKNOWN	SYBR	None				27.7577	27.6424	0.2443							false	1.3774	true	3	20	1
A6	CV25G1_32	PT03-1	UNKNOWN	SYBR	None				27.8076	27.6424	0.2443							false	1.3774	true	3	20	1
A7	CV25G1_33	PT03-1	UNKNOWN	SYBR	None				27.3768	27.4117	0.0669							false	1.3774	true	3	20	1
A8	CV25G1_33	PT03-1	UNKNOWN	SYBR	None				27.4888	27.4117	0.0669							false	1.3774	true	3	20	1
A9	CV25G1_33	PT03-1	UNKNOWN	SYBR	None				27.3696	27.4117	0.0669							false	1.3774	true	3	19	1
A10	CV25G1_34	PT03-1	UNKNOWN	SYBR	None				29.4001	29.419	0.066							false	1.3774	true	3	22	1
A11	CV25G1_34	PT03-1	UNKNOWN	SYBR	None				29.4924	29.419	0.066							false	1.3774	true	3	21	1
A12	CV25G1_34	PT03-1	UNKNOWN	SYBR	None				29.3645	29.419	0.066							false	1.3774	true	3	21	1
B1	CV25G1_35	PT03-1	UNKNOWN	SYBR	None				28.359	28.4265	0.0586							false	1.3774	true	3	21	1
B2	CV25G1_35	PT03-1	UNKNOWN	SYBR	None				28.4568	28.4265	0.0586							false	1.3774	true	3	21	1
B3	CV25G1_35	PT03-1	UNKNOWN	SYBR	None				28.4637	28.4265	0.0586							false	1.3774	true	3	21	1
B4	CV25G1_36	PT03-1	UNKNOWN	SYBR	None				30.8041	31.0794	0.2392							false	1.3774	true	3	23	1
B5	CV25G1_36	PT03-1	UNKNOWN	SYBR	None				31.2371	31.0794	0.2392							false	1.3774	true	3	23	1
B6	CV25G1_36	PT03-1	UNKNOWN	SYBR	None				31.1969	31.0794	0.2392							false	1.3774	true	3	23	1
B7	CV25G1_37	PT03-1	UNKNOWN	SYBR	None				28.7161	28.82	0.1165							false	1.3774	true	3	21	1
B8	CV25G1_37	PT03-1	UNKNOWN	SYBR	None				28.9459	28.82	0.1165							false	1.3774	true	3	21	1
B9	CV25G1_37	PT03-1	UNKNOWN	SYBR	None				28.7979	28.82	0.1165							false	1.3774	true	3	21	1
B10	CV25G1_38	PT03-1	UNKNOWN	SYBR	None				27.5659	27.6153	0.151							false	1.3774	true	3	20	1
B11	CV25G1_38	PT03-1	UNKNOWN	SYBR	None				27.7848	27.6153	0.151							false	1.3774	true	3	19	1
B12	CV25G1_38	PT03-1	UNKNOWN	SYBR	None				27.4951	27.6153	0.151							false	1.3774	true	3	20	1
C1	CV25G1_39	PT03-1	UNKNOWN	SYBR	None				30.5221	30.4284	0.1007							false	1.3774	true	3	23	1
C2	CV25G1_39	PT03-1	UNKNOWN	SYBR	None				30.3219	30.4284	0.1007							false	1.3774	true	3	23	1
C3	CV25G1_39	PT03-1	UNKNOWN	SYBR	None				30.4412	30.4284	0.1007							false	1.3774	true	3	22	1
C4	CV25G1_40	PT03-1	UNKNOWN	SYBR	None				30.7398	31.0165	0.2458							false	1.3774	true	3	23	1
C5	CV25G1_40	PT03-1	UNKNOWN	SYBR	None				31.2095	31.0165	0.2458							false	1.3774	true	3	23	1
C6	CV25G1_40	PT03-1	UNKNOWN	SYBR	None				31.1003	31.0165	0.2458							false	1.3774	true	3	23	1
C7	CV25G1_41	PT03-1	UNKNOWN	SYBR	None				26.2797	26.4508	0.192							false	1.3774	true	3	18	1
C8	CV25G1_41	PT03-1	UNKNOWN	SYBR	None				26.414	26.4508	0.192							false	1.3774	true	3	19	1
C9	CV25G1_41	PT03-1	UNKNOWN	SYBR	None				26.6585	26.4508	0.192							false	1.3774	true	3	19	1
C10	CV25G1_42	PT03-1	UNKNOWN	SYBR	None				27.9918	28.1401	0.1342							false	1.3774	true	3	20	1
C11	CV25G1_42	PT03-1	UNKNOWN	SYBR	None				28.2532	28.1401	0.1342							false	1.3774	true	3	20	1
C12	CV25G1_42	PT03-1	UNKNOWN	SYBR	None				28.1754	28.1401	0.1342							false	1.3774	true	3	20	1
D1	CV25G1_43	PT03-1	UNKNOWN	SYBR	None				25.4546	25.5922	0.1354							false	1.3774	true	3	17	1
D2	CV25G1_43	PT03-1	UNKNOWN	SYBR	None				25.7252	25.5922	0.1354							false	1.3774	true	3	17	1
D3	CV25G1_43	PT03-1	UNKNOWN	SYBR	None				25.5967	25.5922	0.1354							false	1.3774	true	3	17	1
D4	CV25G1_44	PT03-1	UNKNOWN	SYBR	None				26.2024	26.2435	0.0728							false	1.3774	true	3	18	1
D5	CV25G1_44	PT03-1	UNKNOWN	SYBR	None				26.3275	26.2435	0.0728							false	1.3774	true	3	19	1
D6	CV25G1_44	PT03-1	UNKNOWN	SYBR	None				26.2005	26.2435	0.0728							false	1.3774	true	3	18	1
D7	CV25G1_45	PT03-1	UNKNOWN	SYBR	None				27.2053	27.3596	0.194							false	1.3774	true	3	20	1
D8	CV25G1_45	PT03-1	UNKNOWN	SYBR	None				27.2961	27.3596	0.194							false	1.3774	true	3	20	1
D9	CV25G1_45	PT03-1	UNKNOWN	SYBR	None				27.5773	27.3596	0.194							false	1.3774	true	3	20	1
D10		PT03-1	NTC	SYBR	None				Undetermined									false	1.3774	true	3	39	1
Analysis Type = Singleplex
Endogenous Control = PT03-2
RQ Min/Max Confidence Level = 95.0
Reference Sample = CV25G1_01
