# Supplementary material for: Dating Pupae of the Blow Fly Calliphora vicina Robineau–Desvoidy 1830 (Diptera: Calliphoridae) for Post Mortem Interval—Estimation: Validation of Molecular Age Markers
Source: Genes (Basel). 2018 Mar 9;9(3):153. doi: 10.3390/genes9030153 (PMC5867874; doi:10.3390/genes9030153)
Supplement: Supplementary file 1 [file genes-09-00153-s001.zip › S2/CV25/PT3-2_CV25G1_1-3_RUNdata.txt]

* Block Type = 96well
* Chemistry = SYBR_GREEN
* Experiment File Name = D:\RMIF_Doktorarbeit_BZ\Ergebnisse\MACE\OneStepRTqPCR\CV25G1_MACEMarker\P3-1_CV25G1_7-9_P3-2_1-3_RUN.eds
* Experiment Run End Time = Not Started
* Instrument Type = steponeplus
* Passive Reference = ROX
[Results]
Well	Sample Name	Target Name	Task	Reporter	Quencher	RQ	RQ Min	RQ Max	Cт	Cт Mean	Cт SD	ΔCт	ΔCт Mean	ΔCт SE	HK Control ΔCт Mean	HK Control ΔCт SE	ΔΔCт	Automatic Ct Threshold	Ct Threshold	Automatic Baseline	Baseline Start	Baseline End	Efficiency	Comments
E1	CV25G1_01	PT03-2	UNKNOWN	SYBR	None				29.1316	29.4723	0.2961							false	1.1394	true	3	21	1
E2	CV25G1_01	PT03-2	UNKNOWN	SYBR	None				29.6675	29.4723	0.2961							false	1.1394	true	3	22	1
E3	CV25G1_01	PT03-2	UNKNOWN	SYBR	None				29.6179	29.4723	0.2961							false	1.1394	true	3	22	1
E4	CV25G1_02	PT03-2	UNKNOWN	SYBR	None				30.0206	30.068	0.0412							false	1.1394	true	3	22	1
E5	CV25G1_02	PT03-2	UNKNOWN	SYBR	None				30.0953	30.068	0.0412							false	1.1394	true	3	22	1
E6	CV25G1_02	PT03-2	UNKNOWN	SYBR	None				30.088	30.068	0.0412							false	1.1394	true	3	23	1
E7	CV25G1_03	PT03-2	UNKNOWN	SYBR	None				30.4508	30.2435	0.1804							false	1.1394	true	3	23	1
E8	CV25G1_03	PT03-2	UNKNOWN	SYBR	None				30.1232	30.2435	0.1804							false	1.1394	true	3	22	1
E9	CV25G1_03	PT03-2	UNKNOWN	SYBR	None				30.1564	30.2435	0.1804							false	1.1394	true	3	23	1
E10	CV25G1_04	PT03-2	UNKNOWN	SYBR	None				29.8601	29.935	0.0982							false	1.1394	true	3	23	1
E11	CV25G1_04	PT03-2	UNKNOWN	SYBR	None				29.8987	29.935	0.0982							false	1.1394	true	3	22	1
E12	CV25G1_04	PT03-2	UNKNOWN	SYBR	None				30.0461	29.935	0.0982							false	1.1394	true	3	23	1
F1	CV25G1_05	PT03-2	UNKNOWN	SYBR	None				29.9124	29.9349	0.021							false	1.1394	true	3	22	1
F2	CV25G1_05	PT03-2	UNKNOWN	SYBR	None				29.9386	29.9349	0.021							false	1.1394	true	3	22	1
F3	CV25G1_05	PT03-2	UNKNOWN	SYBR	None				29.9538	29.9349	0.021							false	1.1394	true	3	22	1
F4	CV25G1_06	PT03-2	UNKNOWN	SYBR	None				21.3033	21.333	0.192							false	1.1394	true	3	14	1
F5	CV25G1_06	PT03-2	UNKNOWN	SYBR	None				21.1576	21.333	0.192							false	1.1394	true	3	14	1
F6	CV25G1_06	PT03-2	UNKNOWN	SYBR	None				21.5381	21.333	0.192							false	1.1394	true	3	14	1
F7	CV25G1_07	PT03-2	UNKNOWN	SYBR	None				20.3835	20.5278	0.1789							false	1.1394	true	3	13	1
F8	CV25G1_07	PT03-2	UNKNOWN	SYBR	None				20.472	20.5278	0.1789							false	1.1394	true	3	13	1
F9	CV25G1_07	PT03-2	UNKNOWN	SYBR	None				20.728	20.5278	0.1789							false	1.1394	true	3	14	1
F10	CV25G1_08	PT03-2	UNKNOWN	SYBR	None				20.2368	20.3791	0.1236							false	1.1394	true	3	13	1
F11	CV25G1_08	PT03-2	UNKNOWN	SYBR	None				20.4416	20.3791	0.1236							false	1.1394	true	3	14	1
F12	CV25G1_08	PT03-2	UNKNOWN	SYBR	None				20.459	20.3791	0.1236							false	1.1394	true	3	14	1
G1	CV25G1_09	PT03-2	UNKNOWN	SYBR	None				21.2824	21.4572	0.1813							false	1.1394	true	3	14	1
G2	CV25G1_09	PT03-2	UNKNOWN	SYBR	None				21.4449	21.4572	0.1813							false	1.1394	true	3	14	1
G3	CV25G1_09	PT03-2	UNKNOWN	SYBR	None				21.6444	21.4572	0.1813							false	1.1394	true	3	14	1
G4	CV25G1_10	PT03-2	UNKNOWN	SYBR	None				20.9856	20.9902	0.0891							false	1.1394	true	3	14	1
G5	CV25G1_10	PT03-2	UNKNOWN	SYBR	None				20.9035	20.9902	0.0891							false	1.1394	true	3	14	1
G6	CV25G1_10	PT03-2	UNKNOWN	SYBR	None				21.0815	20.9902	0.0891							false	1.1394	true	3	14	1
G7	CV25G1_11	PT03-2	UNKNOWN	SYBR	None				27.2916	27.3405	0.0715							false	1.1394	true	3	20	1
G8	CV25G1_11	PT03-2	UNKNOWN	SYBR	None				27.3072	27.3405	0.0715							false	1.1394	true	3	20	1
G9	CV25G1_11	PT03-2	UNKNOWN	SYBR	None				27.4226	27.3405	0.0715							false	1.1394	true	3	20	1
G10	CV25G1_12	PT03-2	UNKNOWN	SYBR	None				26.9018	26.85	0.0686							false	1.1394	true	3	19	1
G11	CV25G1_12	PT03-2	UNKNOWN	SYBR	None				26.7722	26.85	0.0686							false	1.1394	true	3	19	1
G12	CV25G1_12	PT03-2	UNKNOWN	SYBR	None				26.8761	26.85	0.0686							false	1.1394	true	3	19	1
H1	CV25G1_13	PT03-2	UNKNOWN	SYBR	None				27.7311	27.9112	0.1964							false	1.1394	true	3	20	1
H2	CV25G1_13	PT03-2	UNKNOWN	SYBR	None				27.8821	27.9112	0.1964							false	1.1394	true	3	20	1
H3	CV25G1_13	PT03-2	UNKNOWN	SYBR	None				28.1206	27.9112	0.1964							false	1.1394	true	3	20	1
H4	CV25G1_14	PT03-2	UNKNOWN	SYBR	None				27.8217	27.7101	0.1118							false	1.1394	true	3	20	1
H5	CV25G1_14	PT03-2	UNKNOWN	SYBR	None				27.5982	27.7101	0.1118							false	1.1394	true	3	20	1
H6	CV25G1_14	PT03-2	UNKNOWN	SYBR	None				27.7102	27.7101	0.1118							false	1.1394	true	3	20	1
H7	CV25G1_15	PT03-2	UNKNOWN	SYBR	None				28.1804	28.4337	0.2377							false	1.1394	true	3	21	1
H8	CV25G1_15	PT03-2	UNKNOWN	SYBR	None				28.652	28.4337	0.2377							false	1.1394	true	3	21	1
H9	CV25G1_15	PT03-2	UNKNOWN	SYBR	None				28.4687	28.4337	0.2377							false	1.1394	true	3	21	1
Analysis Type = Singleplex
Endogenous Control = PT03-2
RQ Min/Max Confidence Level = 95.0
Reference Sample = CV25G1_01
