# Supplementary material for: Dating Pupae of the Blow Fly Calliphora vicina Robineau–Desvoidy 1830 (Diptera: Calliphoridae) for Post Mortem Interval—Estimation: Validation of Molecular Age Markers
Source: Genes (Basel). 2018 Mar 9;9(3):153. doi: 10.3390/genes9030153 (PMC5867874; doi:10.3390/genes9030153)
Supplement: Supplementary file 1 [file genes-09-00153-s001.zip › S2/CV25/PT3-2_CV25G1_4-9_RUNdata.txt]

* Block Type = 96well
* Chemistry = SYBR_GREEN
* Experiment File Name = D:\RMIF_Doktorarbeit_BZ\Ergebnisse\MACE\OneStepRTqPCR\CV25G1_MACEMarker\P3-2_CV25G1_4-9_RUN.eds
* Experiment Run End Time = Not Started
* Instrument Type = steponeplus
* Passive Reference = ROX
[Results]
Well	Sample Name	Target Name	Task	Reporter	Quencher	RQ	RQ Min	RQ Max	Cт	Cт Mean	Cт SD	ΔCт	ΔCт Mean	ΔCт SE	HK Control ΔCт Mean	HK Control ΔCт SE	ΔΔCт	Automatic Ct Threshold	Ct Threshold	Automatic Baseline	Baseline Start	Baseline End	Efficiency	Comments
A1	CV25G1_16	PT03-2	UNKNOWN	SYBR	None				27.9775	27.966	0.1655							false	1.1394	true	3	20	1
A2	CV25G1_16	PT03-2	UNKNOWN	SYBR	None				27.7951	27.966	0.1655							false	1.1394	true	3	20	1
A3	CV25G1_16	PT03-2	UNKNOWN	SYBR	None				28.1255	27.966	0.1655							false	1.1394	true	3	21	1
A4	CV25G1_17	PT03-2	UNKNOWN	SYBR	None				29.806	29.6159	0.1697							false	1.1394	true	3	22	1
A5	CV25G1_17	PT03-2	UNKNOWN	SYBR	None				29.4795	29.6159	0.1697							false	1.1394	true	3	22	1
A6	CV25G1_17	PT03-2	UNKNOWN	SYBR	None				29.5623	29.6159	0.1697							false	1.1394	true	3	22	1
A7	CV25G1_18	PT03-2	UNKNOWN	SYBR	None				29.2905	29.0159	0.2392							false	1.1394	true	3	22	1
A8	CV25G1_18	PT03-2	UNKNOWN	SYBR	None				28.8534	29.0159	0.2392							false	1.1394	true	3	21	1
A9	CV25G1_18	PT03-2	UNKNOWN	SYBR	None				28.9037	29.0159	0.2392							false	1.1394	true	3	22	1
A10	CV25G1_19	PT03-2	UNKNOWN	SYBR	None				28.8691	28.8345	0.1298							false	1.1394	true	3	21	1
A11	CV25G1_19	PT03-2	UNKNOWN	SYBR	None				28.9436	28.8345	0.1298							false	1.1394	true	3	22	1
A12	CV25G1_19	PT03-2	UNKNOWN	SYBR	None				28.6909	28.8345	0.1298							false	1.1394	true	3	21	1
B1	CV25G1_20	PT03-2	UNKNOWN	SYBR	None				29.4963	29.4209	0.0754							false	1.1394	true	3	22	1
B2	CV25G1_20	PT03-2	UNKNOWN	SYBR	None				29.4209	29.4209	0.0754							false	1.1394	true	3	22	1
B3	CV25G1_20	PT03-2	UNKNOWN	SYBR	None				29.3455	29.4209	0.0754							false	1.1394	true	3	22	1
B4	CV25G1_21	PT03-2	UNKNOWN	SYBR	None				30.2885	30.1344	0.1435							false	1.1394	true	3	23	1
B5	CV25G1_21	PT03-2	UNKNOWN	SYBR	None				30.1101	30.1344	0.1435							false	1.1394	true	3	23	1
B6	CV25G1_21	PT03-2	UNKNOWN	SYBR	None				30.0046	30.1344	0.1435							false	1.1394	true	3	23	1
B7	CV25G1_22	PT03-2	UNKNOWN	SYBR	None				30.2304	30.0559	0.1514							false	1.1394	true	3	22	1
B8	CV25G1_22	PT03-2	UNKNOWN	SYBR	None				29.9787	30.0559	0.1514							false	1.1394	true	3	22	1
B9	CV25G1_22	PT03-2	UNKNOWN	SYBR	None				29.9587	30.0559	0.1514							false	1.1394	true	3	22	1
B10	CV25G1_23	PT03-2	UNKNOWN	SYBR	None				29.9495	29.9015	0.1227							false	1.1394	true	3	23	1
B11	CV25G1_23	PT03-2	UNKNOWN	SYBR	None				29.762	29.9015	0.1227							false	1.1394	true	3	22	1
B12	CV25G1_23	PT03-2	UNKNOWN	SYBR	None				29.9929	29.9015	0.1227							false	1.1394	true	3	22	1
C1	CV25G1_24	PT03-2	UNKNOWN	SYBR	None				29.8961	29.8346	0.1491							false	1.1394	true	3	22	1
C2	CV25G1_24	PT03-2	UNKNOWN	SYBR	None				29.9433	29.8346	0.1491							false	1.1394	true	3	22	1
C3	CV25G1_24	PT03-2	UNKNOWN	SYBR	None				29.6646	29.8346	0.1491							false	1.1394	true	3	22	1
C4	CV25G1_25	PT03-2	UNKNOWN	SYBR	None				29.6556	29.6845	0.0898							false	1.1394	true	3	22	1
C5	CV25G1_25	PT03-2	UNKNOWN	SYBR	None				29.6127	29.6845	0.0898							false	1.1394	true	3	22	1
C6	CV25G1_25	PT03-2	UNKNOWN	SYBR	None				29.7853	29.6845	0.0898							false	1.1394	true	3	22	1
C7	CV25G1_26	PT03-2	UNKNOWN	SYBR	None				30.5918	30.603	0.1456							false	1.1394	true	3	23	1
C8	CV25G1_26	PT03-2	UNKNOWN	SYBR	None				30.4634	30.603	0.1456							false	1.1394	true	3	23	1
C9	CV25G1_26	PT03-2	UNKNOWN	SYBR	None				30.7538	30.603	0.1456							false	1.1394	true	3	23	1
C10	CV25G1_27	PT03-2	UNKNOWN	SYBR	None				30.4877	30.4715	0.0248							false	1.1394	true	3	23	1
C11	CV25G1_27	PT03-2	UNKNOWN	SYBR	None				30.443	30.4715	0.0248							false	1.1394	true	3	23	1
C12	CV25G1_27	PT03-2	UNKNOWN	SYBR	None				30.4839	30.4715	0.0248							false	1.1394	true	3	23	1
D1	CV25G1_28	PT03-2	UNKNOWN	SYBR	None				30.3513	30.414	0.168							false	1.1394	true	3	23	1
D2	CV25G1_28	PT03-2	UNKNOWN	SYBR	None				30.2864	30.414	0.168							false	1.1394	true	3	23	1
D3	CV25G1_28	PT03-2	UNKNOWN	SYBR	None				30.6044	30.414	0.168							false	1.1394	true	3	23	1
D4	CV25G1_29	PT03-2	UNKNOWN	SYBR	None				30.3836	30.2833	0.0928							false	1.1394	true	3	23	1
D5	CV25G1_29	PT03-2	UNKNOWN	SYBR	None				30.266	30.2833	0.0928							false	1.1394	true	3	23	1
D6	CV25G1_29	PT03-2	UNKNOWN	SYBR	None				30.2004	30.2833	0.0928							false	1.1394	true	3	23	1
D7	CV25G1_30	PT03-2	UNKNOWN	SYBR	None				30.2765	30.1008	0.1539							false	1.1394	true	3	23	1
D8	CV25G1_30	PT03-2	UNKNOWN	SYBR	None				30.0353	30.1008	0.1539							false	1.1394	true	3	23	1
D9	CV25G1_30	PT03-2	UNKNOWN	SYBR	None				29.9904	30.1008	0.1539							false	1.1394	true	3	22	1
D10	CV25G1_31	PT03-2	UNKNOWN	SYBR	None				29.9346	30.0461	0.1494							false	1.1394	true	3	22	1
D11	CV25G1_31	PT03-2	UNKNOWN	SYBR	None				29.9878	30.0461	0.1494							false	1.1394	true	3	22	1
D12	CV25G1_31	PT03-2	UNKNOWN	SYBR	None				30.2158	30.0461	0.1494							false	1.1394	true	3	23	1
E1	CV25G1_32	PT03-2	UNKNOWN	SYBR	None				30.7087	30.7553	0.2034							false	1.1394	true	3	23	1
E2	CV25G1_32	PT03-2	UNKNOWN	SYBR	None				30.5792	30.7553	0.2034							false	1.1394	true	3	23	1
E3	CV25G1_32	PT03-2	UNKNOWN	SYBR	None				30.9779	30.7553	0.2034							false	1.1394	true	3	23	1
E4	CV25G1_33	PT03-2	UNKNOWN	SYBR	None				30.5221	30.6234	0.088							false	1.1394	true	3	23	1
E5	CV25G1_33	PT03-2	UNKNOWN	SYBR	None				30.6823	30.6234	0.088							false	1.1394	true	3	23	1
E6	CV25G1_33	PT03-2	UNKNOWN	SYBR	None				30.6656	30.6234	0.088							false	1.1394	true	3	23	1
E7	CV25G1_34	PT03-2	UNKNOWN	SYBR	None				30.6221	30.7069	0.107							false	1.1394	true	3	23	1
E8	CV25G1_34	PT03-2	UNKNOWN	SYBR	None				30.6716	30.7069	0.107							false	1.1394	true	3	23	1
E9	CV25G1_34	PT03-2	UNKNOWN	SYBR	None				30.8271	30.7069	0.107							false	1.1394	true	3	23	1
E10	CV25G1_35	PT03-2	UNKNOWN	SYBR	None				30.4013	30.595	0.1895							false	1.1394	true	3	23	1
E11	CV25G1_35	PT03-2	UNKNOWN	SYBR	None				30.78	30.595	0.1895							false	1.1394	true	3	23	1
E12	CV25G1_35	PT03-2	UNKNOWN	SYBR	None				30.6039	30.595	0.1895							false	1.1394	true	3	23	1
F1	CV25G1_36	PT03-2	UNKNOWN	SYBR	None				30.952	30.8426	0.1861							false	1.1394	true	3	23	1
F2	CV25G1_36	PT03-2	UNKNOWN	SYBR	None				30.948	30.8426	0.1861							false	1.1394	true	3	23	1
F3	CV25G1_36	PT03-2	UNKNOWN	SYBR	None				30.6277	30.8426	0.1861							false	1.1394	true	3	23	1
F4	CV25G1_37	PT03-2	UNKNOWN	SYBR	None				31.0032	30.8922	0.127							false	1.1394	true	3	23	1
F5	CV25G1_37	PT03-2	UNKNOWN	SYBR	None				30.9198	30.8922	0.127							false	1.1394	true	3	23	1
F6	CV25G1_37	PT03-2	UNKNOWN	SYBR	None				30.7538	30.8922	0.127							false	1.1394	true	3	23	1
F7	CV25G1_38	PT03-2	UNKNOWN	SYBR	None				30.9863	31.0362	0.1615							false	1.1394	true	3	23	1
F8	CV25G1_38	PT03-2	UNKNOWN	SYBR	None				30.9055	31.0362	0.1615							false	1.1394	true	3	23	1
F9	CV25G1_38	PT03-2	UNKNOWN	SYBR	None				31.2167	31.0362	0.1615							false	1.1394	true	3	24	1
F10	CV25G1_39	PT03-2	UNKNOWN	SYBR	None				30.7816	30.9007	0.1034							false	1.1394	true	3	23	1
F11	CV25G1_39	PT03-2	UNKNOWN	SYBR	None				30.953	30.9007	0.1034							false	1.1394	true	3	24	1
F12	CV25G1_39	PT03-2	UNKNOWN	SYBR	None				30.9674	30.9007	0.1034							false	1.1394	true	3	24	1
G1	CV25G1_40	PT03-2	UNKNOWN	SYBR	None				31.366	31.2171	0.1606							false	1.1394	true	3	24	1
G2	CV25G1_40	PT03-2	UNKNOWN	SYBR	None				31.047	31.2171	0.1606							false	1.1394	true	3	23	1
G3	CV25G1_40	PT03-2	UNKNOWN	SYBR	None				31.2382	31.2171	0.1606							false	1.1394	true	3	24	1
G4	CV25G1_41	PT03-2	UNKNOWN	SYBR	None				29.8335	29.7865	0.1194							false	1.1394	true	3	22	1
G5	CV25G1_41	PT03-2	UNKNOWN	SYBR	None				29.6507	29.7865	0.1194							false	1.1394	true	3	22	1
G6	CV25G1_41	PT03-2	UNKNOWN	SYBR	None				29.8751	29.7865	0.1194							false	1.1394	true	3	22	1
G7	CV25G1_42	PT03-2	UNKNOWN	SYBR	None				30.8495	31.0003	0.149							false	1.1394	true	3	23	1
G8	CV25G1_42	PT03-2	UNKNOWN	SYBR	None				31.0039	31.0003	0.149							false	1.1394	true	3	24	1
G9	CV25G1_42	PT03-2	UNKNOWN	SYBR	None				31.1475	31.0003	0.149							false	1.1394	true	3	24	1
G10	CV25G1_43	PT03-2	UNKNOWN	SYBR	None				29.6674	29.8078	0.1216							false	1.1394	true	3	22	1
G11	CV25G1_43	PT03-2	UNKNOWN	SYBR	None				29.8821	29.8078	0.1216							false	1.1394	true	3	22	1
G12	CV25G1_43	PT03-2	UNKNOWN	SYBR	None				29.8739	29.8078	0.1216							false	1.1394	true	3	22	1
H1	CV25G1_44	PT03-2	UNKNOWN	SYBR	None				29.1218	29.3364	0.2876							false	1.1394	true	3	22	1
H2	CV25G1_44	PT03-2	UNKNOWN	SYBR	None				29.2242	29.3364	0.2876							false	1.1394	true	3	22	1
H3	CV25G1_44	PT03-2	UNKNOWN	SYBR	None				29.6632	29.3364	0.2876							false	1.1394	true	3	22	1
H4	CV25G1_45	PT03-2	UNKNOWN	SYBR	None				29.9839	30.0268	0.0638							false	1.1394	true	3	22	1
H5	CV25G1_45	PT03-2	UNKNOWN	SYBR	None				30.1001	30.0268	0.0638							false	1.1394	true	3	23	1
H6	CV25G1_45	PT03-2	UNKNOWN	SYBR	None				29.9965	30.0268	0.0638							false	1.1394	true	3	23	1
Analysis Type = Singleplex
Endogenous Control = PT03-2
RQ Min/Max Confidence Level = 95.0
Reference Sample = CV25G1_16
