# Supplementary material for: Dating Pupae of the Blow Fly Calliphora vicina Robineau–Desvoidy 1830 (Diptera: Calliphoridae) for Post Mortem Interval—Estimation: Validation of Molecular Age Markers
Source: Genes (Basel). 2018 Mar 9;9(3):153. doi: 10.3390/genes9030153 (PMC5867874; doi:10.3390/genes9030153)
Supplement: Supplementary file 1 [file genes-09-00153-s001.zip › S2/CV25/PT5-2_CV25G1_1-6_RUNdata.txt]

* Block Type = 96well
* Chemistry = SYBR_GREEN
* Experiment File Name = D:\RMIF_Doktorarbeit_BZ\Ergebnisse\MACE\OneStepRTqPCR\CV25G1_MACEMarker\P5-2_CV25G1_1-6_RUN.eds
* Experiment Run End Time = Not Started
* Instrument Type = steponeplus
* Passive Reference = ROX
[Results]
Well	Sample Name	Target Name	Task	Reporter	Quencher	RQ	RQ Min	RQ Max	Cт	Cт Mean	Cт SD	ΔCт	ΔCт Mean	ΔCт SE	HK Control ΔCт Mean	HK Control ΔCт SE	ΔΔCт	Automatic Ct Threshold	Ct Threshold	Automatic Baseline	Baseline Start	Baseline End	Efficiency	Comments
A1	CV25G1_01	PT05-2	UNKNOWN	SYBR	None				25.0156	25.26	0.2397							false	1.0172	true	3	18	1
A2	CV25G1_01	PT05-2	UNKNOWN	SYBR	None				25.2697	25.26	0.2397							false	1.0172	true	3	18	1
A3	CV25G1_01	PT05-2	UNKNOWN	SYBR	None				25.4947	25.26	0.2397							false	1.0172	true	3	18	1
A4	CV25G1_02	PT05-2	UNKNOWN	SYBR	None				24.895	24.7495	0.1368							false	1.0172	true	3	17	1
A5	CV25G1_02	PT05-2	UNKNOWN	SYBR	None				24.6234	24.7495	0.1368							false	1.0172	true	3	17	1
A6	CV25G1_02	PT05-2	UNKNOWN	SYBR	None				24.7301	24.7495	0.1368							false	1.0172	true	3	17	1
A7	CV25G1_03	PT05-2	UNKNOWN	SYBR	None				25.2686	25.0529	0.2632							false	1.0172	true	3	18	1
A8	CV25G1_03	PT05-2	UNKNOWN	SYBR	None				25.1305	25.0529	0.2632							false	1.0172	true	3	18	1
A9	CV25G1_03	PT05-2	UNKNOWN	SYBR	None				24.7596	25.0529	0.2632							false	1.0172	true	3	17	1
A10	CV25G1_04	PT05-2	UNKNOWN	SYBR	None				24.7952	24.7784	0.0265							false	1.0172	true	3	17	1
A11	CV25G1_04	PT05-2	UNKNOWN	SYBR	None				24.7478	24.7784	0.0265							false	1.0172	true	3	17	1
A12	CV25G1_04	PT05-2	UNKNOWN	SYBR	None				24.7921	24.7784	0.0265							false	1.0172	true	3	17	1
B1	CV25G1_05	PT05-2	UNKNOWN	SYBR	None				25.3881	25.5663	0.1548							false	1.0172	true	3	18	1
B2	CV25G1_05	PT05-2	UNKNOWN	SYBR	None				25.6673	25.5663	0.1548							false	1.0172	true	3	18	1
B3	CV25G1_05	PT05-2	UNKNOWN	SYBR	None				25.6437	25.5663	0.1548							false	1.0172	true	3	18	1
B4	CV25G1_06	PT05-2	UNKNOWN	SYBR	None				25.685	25.5133	0.1968							false	1.0172	true	3	18	1
B5	CV25G1_06	PT05-2	UNKNOWN	SYBR	None				25.5564	25.5133	0.1968							false	1.0172	true	3	18	1
B6	CV25G1_06	PT05-2	UNKNOWN	SYBR	None				25.2985	25.5133	0.1968							false	1.0172	true	3	18	1
B7	CV25G1_07	PT05-2	UNKNOWN	SYBR	None				27.3886	27.221	0.2704							false	1.0172	true	3	20	1
B8	CV25G1_07	PT05-2	UNKNOWN	SYBR	None				27.3653	27.221	0.2704							false	1.0172	true	3	20	1
B9	CV25G1_07	PT05-2	UNKNOWN	SYBR	None				26.9091	27.221	0.2704							false	1.0172	true	3	19	1
B10	CV25G1_08	PT05-2	UNKNOWN	SYBR	None				24.4773	24.7332	0.2411							false	1.0172	true	3	17	1
B11	CV25G1_08	PT05-2	UNKNOWN	SYBR	None				24.9561	24.7332	0.2411							false	1.0172	true	3	17	1
B12	CV25G1_08	PT05-2	UNKNOWN	SYBR	None				24.7662	24.7332	0.2411							false	1.0172	true	3	17	1
C1	CV25G1_09	PT05-2	UNKNOWN	SYBR	None				25.7064	25.6931	0.032							false	1.0172	true	3	18	1
C2	CV25G1_09	PT05-2	UNKNOWN	SYBR	None				25.6567	25.6931	0.032							false	1.0172	true	3	18	1
C3	CV25G1_09	PT05-2	UNKNOWN	SYBR	None				25.7163	25.6931	0.032							false	1.0172	true	3	18	1
C4	CV25G1_10	PT05-2	UNKNOWN	SYBR	None				24.2904	24.1648	0.1158							false	1.0172	true	3	17	1
C5	CV25G1_10	PT05-2	UNKNOWN	SYBR	None				24.0623	24.1648	0.1158							false	1.0172	true	3	17	1
C6	CV25G1_10	PT05-2	UNKNOWN	SYBR	None				24.1417	24.1648	0.1158							false	1.0172	true	3	17	1
C7	CV25G1_11	PT05-2	UNKNOWN	SYBR	None				21.7748	21.9233	0.1318							false	1.0172	true	3	14	1
C8	CV25G1_11	PT05-2	UNKNOWN	SYBR	None				22.0263	21.9233	0.1318							false	1.0172	true	3	15	1
C9	CV25G1_11	PT05-2	UNKNOWN	SYBR	None				21.9687	21.9233	0.1318							false	1.0172	true	3	14	1
C10	CV25G1_12	PT05-2	UNKNOWN	SYBR	None				22.1	21.9113	0.216							false	1.0172	true	3	15	1
C11	CV25G1_12	PT05-2	UNKNOWN	SYBR	None				21.958	21.9113	0.216							false	1.0172	true	3	15	1
C12	CV25G1_12	PT05-2	UNKNOWN	SYBR	None				21.6758	21.9113	0.216							false	1.0172	true	3	14	1
D1	CV25G1_13	PT05-2	UNKNOWN	SYBR	None				21.4098	21.6458	0.2173							false	1.0172	true	3	14	1
D2	CV25G1_13	PT05-2	UNKNOWN	SYBR	None				21.69	21.6458	0.2173							false	1.0172	true	3	14	1
D3	CV25G1_13	PT05-2	UNKNOWN	SYBR	None				21.8375	21.6458	0.2173							false	1.0172	true	3	14	1
D4	CV25G1_14	PT05-2	UNKNOWN	SYBR	None				22.7889	22.77	0.0821							false	1.0172	true	3	16	1
D5	CV25G1_14	PT05-2	UNKNOWN	SYBR	None				22.841	22.77	0.0821							false	1.0172	true	3	15	1
D6	CV25G1_14	PT05-2	UNKNOWN	SYBR	None				22.6801	22.77	0.0821							false	1.0172	true	3	15	1
D7	CV25G1_15	PT05-2	UNKNOWN	SYBR	None				21.8451	21.9516	0.2559							false	1.0172	true	3	14	1
D8	CV25G1_15	PT05-2	UNKNOWN	SYBR	None				22.2435	21.9516	0.2559							false	1.0172	true	3	15	1
D9	CV25G1_15	PT05-2	UNKNOWN	SYBR	None				21.7661	21.9516	0.2559							false	1.0172	true	3	14	1
D10	CV25G1_16	PT05-2	UNKNOWN	SYBR	None				21.6932	21.7659	0.0701							false	1.0172	true	3	14	1
D11	CV25G1_16	PT05-2	UNKNOWN	SYBR	None				21.7712	21.7659	0.0701							false	1.0172	true	3	14	1
D12	CV25G1_16	PT05-2	UNKNOWN	SYBR	None				21.8331	21.7659	0.0701							false	1.0172	true	3	14	1
E1	CV25G1_17	PT05-2	UNKNOWN	SYBR	None				22.4915	22.5574	0.0899							false	1.0172	true	3	15	1
E2	CV25G1_17	PT05-2	UNKNOWN	SYBR	None				22.5209	22.5574	0.0899							false	1.0172	true	3	15	1
E3	CV25G1_17	PT05-2	UNKNOWN	SYBR	None				22.6599	22.5574	0.0899							false	1.0172	true	3	15	1
E4	CV25G1_18	PT05-2	UNKNOWN	SYBR	None				22.1794	22.0813	0.1437							false	1.0172	true	3	15	1
E5	CV25G1_18	PT05-2	UNKNOWN	SYBR	None				22.1481	22.0813	0.1437							false	1.0172	true	3	15	1
E6	CV25G1_18	PT05-2	UNKNOWN	SYBR	None				21.9164	22.0813	0.1437							false	1.0172	true	3	14	1
E7	CV25G1_19	PT05-2	UNKNOWN	SYBR	None				22.4952	22.3816	0.2222							false	1.0172	true	3	15	1
E8	CV25G1_19	PT05-2	UNKNOWN	SYBR	None				22.5241	22.3816	0.2222							false	1.0172	true	3	15	1
E9	CV25G1_19	PT05-2	UNKNOWN	SYBR	None				22.1257	22.3816	0.2222							false	1.0172	true	3	15	1
E10	CV25G1_20	PT05-2	UNKNOWN	SYBR	None				22.2043	22.3624	0.1379							false	1.0172	true	3	15	1
E11	CV25G1_20	PT05-2	UNKNOWN	SYBR	None				22.4578	22.3624	0.1379							false	1.0172	true	3	15	1
E12	CV25G1_20	PT05-2	UNKNOWN	SYBR	None				22.4252	22.3624	0.1379							false	1.0172	true	3	14	1
F1	CV25G1_21	PT05-2	UNKNOWN	SYBR	None				24.502	24.5423	0.0369							false	1.0172	true	3	17	1
F2	CV25G1_21	PT05-2	UNKNOWN	SYBR	None				24.5745	24.5423	0.0369							false	1.0172	true	3	17	1
F3	CV25G1_21	PT05-2	UNKNOWN	SYBR	None				24.5504	24.5423	0.0369							false	1.0172	true	3	17	1
F4	CV25G1_22	PT05-2	UNKNOWN	SYBR	None				22.97	22.9971	0.0414							false	1.0172	true	3	15	1
F5	CV25G1_22	PT05-2	UNKNOWN	SYBR	None				22.9766	22.9971	0.0414							false	1.0172	true	3	16	1
F6	CV25G1_22	PT05-2	UNKNOWN	SYBR	None				23.0448	22.9971	0.0414							false	1.0172	true	3	15	1
F7	CV25G1_23	PT05-2	UNKNOWN	SYBR	None				24.8471	24.7517	0.1482							false	1.0172	true	3	17	1
F8	CV25G1_23	PT05-2	UNKNOWN	SYBR	None				24.8271	24.7517	0.1482							false	1.0172	true	3	17	1
F9	CV25G1_23	PT05-2	UNKNOWN	SYBR	None				24.581	24.7517	0.1482							false	1.0172	true	3	17	1
F10	CV25G1_24	PT05-2	UNKNOWN	SYBR	None				24.1555	24.5627	0.3663							false	1.0172	true	3	17	1
F11	CV25G1_24	PT05-2	UNKNOWN	SYBR	None				24.8654	24.5627	0.3663							false	1.0172	true	3	17	1
F12	CV25G1_24	PT05-2	UNKNOWN	SYBR	None				24.6672	24.5627	0.3663							false	1.0172	true	3	17	1
G1	CV25G1_25	PT05-2	UNKNOWN	SYBR	None				25.1814	25.2163	0.0632							false	1.0172	true	3	18	1
G2	CV25G1_25	PT05-2	UNKNOWN	SYBR	None				25.1783	25.2163	0.0632							false	1.0172	true	3	17	1
G3	CV25G1_25	PT05-2	UNKNOWN	SYBR	None				25.2893	25.2163	0.0632							false	1.0172	true	3	18	1
G4	CV25G1_26	PT05-2	UNKNOWN	SYBR	None				24.9639	24.9378	0.0232							false	1.0172	true	3	18	1
G5	CV25G1_26	PT05-2	UNKNOWN	SYBR	None				24.9195	24.9378	0.0232							false	1.0172	true	3	17	1
G6	CV25G1_26	PT05-2	UNKNOWN	SYBR	None				24.9301	24.9378	0.0232							false	1.0172	true	3	17	1
G7	CV25G1_27	PT05-2	UNKNOWN	SYBR	None				24.8215	24.8127	0.1994							false	1.0172	true	3	17	1
G8	CV25G1_27	PT05-2	UNKNOWN	SYBR	None				25.0075	24.8127	0.1994							false	1.0172	true	3	18	1
G9	CV25G1_27	PT05-2	UNKNOWN	SYBR	None				24.6091	24.8127	0.1994							false	1.0172	true	3	17	1
G10	CV25G1_28	PT05-2	UNKNOWN	SYBR	None				24.946	24.8242	0.1173							false	1.0172	true	3	17	1
G11	CV25G1_28	PT05-2	UNKNOWN	SYBR	None				24.8144	24.8242	0.1173							false	1.0172	true	3	18	1
G12	CV25G1_28	PT05-2	UNKNOWN	SYBR	None				24.712	24.8242	0.1173							false	1.0172	true	3	17	1
H1	CV25G1_29	PT05-2	UNKNOWN	SYBR	None				23.9019	23.9758	0.065							false	1.0172	true	3	17	1
H2	CV25G1_29	PT05-2	UNKNOWN	SYBR	None				24.024	23.9758	0.065							false	1.0172	true	3	17	1
H3	CV25G1_29	PT05-2	UNKNOWN	SYBR	None				24.0015	23.9758	0.065							false	1.0172	true	3	17	1
H4	CV25G1_30	PT05-2	UNKNOWN	SYBR	None				23.7961	23.7286	0.0612							false	1.0172	true	3	17	1
H5	CV25G1_30	PT05-2	UNKNOWN	SYBR	None				23.7127	23.7286	0.0612							false	1.0172	true	3	16	1
H6	CV25G1_30	PT05-2	UNKNOWN	SYBR	None				23.6769	23.7286	0.0612							false	1.0172	true	3	16	1
Analysis Type = Singleplex
Endogenous Control = PT05-2
RQ Min/Max Confidence Level = 95.0
Reference Sample = CV25G1_01
