# Supplementary material for: Dating Pupae of the Blow Fly Calliphora vicina Robineau–Desvoidy 1830 (Diptera: Calliphoridae) for Post Mortem Interval—Estimation: Validation of Molecular Age Markers
Source: Genes (Basel). 2018 Mar 9;9(3):153. doi: 10.3390/genes9030153 (PMC5867874; doi:10.3390/genes9030153)
Supplement: Supplementary file 1 [file genes-09-00153-s001.zip › S2/CV25/PT5-2_CV25G1_7-9_RUNdata.txt]

* Block Type = 96well
* Chemistry = SYBR_GREEN
* Experiment File Name = D:\RMIF_Doktorarbeit_BZ\Ergebnisse\MACE\OneStepRTqPCR\CV25G1_MACEMarker\P5-2_CV25G1_7-9_P6-1_1-3_RUN.eds
* Experiment Run End Time = Not Started
* Instrument Type = steponeplus
* Passive Reference = ROX
[Results]
Well	Sample Name	Target Name	Task	Reporter	Quencher	RQ	RQ Min	RQ Max	Cт	Cт Mean	Cт SD	ΔCт	ΔCт Mean	ΔCт SE	HK Control ΔCт Mean	HK Control ΔCт SE	ΔΔCт	Automatic Ct Threshold	Ct Threshold	Automatic Baseline	Baseline Start	Baseline End	Efficiency	Comments
A1	CV25G1_31	PT05-2	UNKNOWN	SYBR	None				23.4352	23.6203	0.2024							false	1.0172	true	3	16	1
A2	CV25G1_31	PT05-2	UNKNOWN	SYBR	None				23.5892	23.6203	0.2024							false	1.0172	true	3	16	1
A3	CV25G1_31	PT05-2	UNKNOWN	SYBR	None				23.8364	23.6203	0.2024							false	1.0172	true	3	16	1
A4	CV25G1_32	PT05-2	UNKNOWN	SYBR	None				24.5955	24.7138	0.1027							false	1.0172	true	3	17	1
A5	CV25G1_32	PT05-2	UNKNOWN	SYBR	None				24.7793	24.7138	0.1027							false	1.0172	true	3	17	1
A6	CV25G1_32	PT05-2	UNKNOWN	SYBR	None				24.7667	24.7138	0.1027							false	1.0172	true	3	17	1
A7	CV25G1_33	PT05-2	UNKNOWN	SYBR	None				25.3423	25.3158	0.0711							false	1.0172	true	3	17	1
A8	CV25G1_33	PT05-2	UNKNOWN	SYBR	None				25.2353	25.3158	0.0711							false	1.0172	true	3	18	1
A9	CV25G1_33	PT05-2	UNKNOWN	SYBR	None				25.3698	25.3158	0.0711							false	1.0172	true	3	18	1
A10	CV25G1_34	PT05-2	UNKNOWN	SYBR	None				23.1503	23.1189	0.1756							false	1.0172	true	3	16	1
A11	CV25G1_34	PT05-2	UNKNOWN	SYBR	None				23.2767	23.1189	0.1756							false	1.0172	true	3	16	1
A12	CV25G1_34	PT05-2	UNKNOWN	SYBR	None				22.9298	23.1189	0.1756							false	1.0172	true	3	15	1
B1	CV25G1_35	PT05-2	UNKNOWN	SYBR	None				25.8432	25.9427	0.0872							false	1.0172	true	3	18	1
B2	CV25G1_35	PT05-2	UNKNOWN	SYBR	None				26.0062	25.9427	0.0872							false	1.0172	true	3	19	1
B3	CV25G1_35	PT05-2	UNKNOWN	SYBR	None				25.9786	25.9427	0.0872							false	1.0172	true	3	18	1
B4	CV25G1_36	PT05-2	UNKNOWN	SYBR	None				25.1342	25.2558	0.1727							false	1.0172	true	3	17	1
B5	CV25G1_36	PT05-2	UNKNOWN	SYBR	None				25.4535	25.2558	0.1727							false	1.0172	true	3	18	1
B6	CV25G1_36	PT05-2	UNKNOWN	SYBR	None				25.1798	25.2558	0.1727							false	1.0172	true	3	18	1
B7	CV25G1_37	PT05-2	UNKNOWN	SYBR	None				26.7883	26.7409	0.0453							false	1.0172	true	3	19	1
B8	CV25G1_37	PT05-2	UNKNOWN	SYBR	None				26.7365	26.7409	0.0453							false	1.0172	true	3	19	1
B9	CV25G1_37	PT05-2	UNKNOWN	SYBR	None				26.6979	26.7409	0.0453							false	1.0172	true	3	19	1
B10	CV25G1_38	PT05-2	UNKNOWN	SYBR	None				25.5175	25.6968	0.1564							false	1.0172	true	3	18	1
B11	CV25G1_38	PT05-2	UNKNOWN	SYBR	None				25.7675	25.6968	0.1564							false	1.0172	true	3	18	1
B12	CV25G1_38	PT05-2	UNKNOWN	SYBR	None				25.8054	25.6968	0.1564							false	1.0172	true	3	18	1
C1	CV25G1_39	PT05-2	UNKNOWN	SYBR	None				26.2902	26.3875	0.0953							false	1.0172	true	3	18	1
C2	CV25G1_39	PT05-2	UNKNOWN	SYBR	None				26.3917	26.3875	0.0953							false	1.0172	true	3	19	1
C3	CV25G1_39	PT05-2	UNKNOWN	SYBR	None				26.4806	26.3875	0.0953							false	1.0172	true	3	19	1
C4	CV25G1_40	PT05-2	UNKNOWN	SYBR	None				25.8822	25.9244	0.0546							false	1.0172	true	3	19	1
C5	CV25G1_40	PT05-2	UNKNOWN	SYBR	None				25.905	25.9244	0.0546							false	1.0172	true	3	19	1
C6	CV25G1_40	PT05-2	UNKNOWN	SYBR	None				25.9861	25.9244	0.0546							false	1.0172	true	3	19	1
C7	CV25G1_41	PT05-2	UNKNOWN	SYBR	None				27.3759	27.1568	0.1934							false	1.0172	true	3	20	1
C8	CV25G1_41	PT05-2	UNKNOWN	SYBR	None				27.0842	27.1568	0.1934							false	1.0172	true	3	20	1
C9	CV25G1_41	PT05-2	UNKNOWN	SYBR	None				27.0102	27.1568	0.1934							false	1.0172	true	3	19	1
C10	CV25G1_42	PT05-2	UNKNOWN	SYBR	None				25.7187	25.6172	0.088							false	1.0172	true	3	18	1
C11	CV25G1_42	PT05-2	UNKNOWN	SYBR	None				25.5644	25.6172	0.088							false	1.0172	true	3	18	1
C12	CV25G1_42	PT05-2	UNKNOWN	SYBR	None				25.5684	25.6172	0.088							false	1.0172	true	3	18	1
D1	CV25G1_43	PT05-2	UNKNOWN	SYBR	None				26.4548	26.4768	0.0296							false	1.0172	true	3	19	1
D2	CV25G1_43	PT05-2	UNKNOWN	SYBR	None				26.4652	26.4768	0.0296							false	1.0172	true	3	19	1
D3	CV25G1_43	PT05-2	UNKNOWN	SYBR	None				26.5104	26.4768	0.0296							false	1.0172	true	3	19	1
D4	CV25G1_44	PT05-2	UNKNOWN	SYBR	None				26.9499	26.9405	0.0167							false	1.0172	true	3	19	1
D5	CV25G1_44	PT05-2	UNKNOWN	SYBR	None				26.9212	26.9405	0.0167							false	1.0172	true	3	20	1
D6	CV25G1_44	PT05-2	UNKNOWN	SYBR	None				26.9504	26.9405	0.0167							false	1.0172	true	3	20	1
D7	CV25G1_45	PT05-2	UNKNOWN	SYBR	None				28.7591	28.5815	0.1615							false	1.0172	true	3	21	1
D8	CV25G1_45	PT05-2	UNKNOWN	SYBR	None				28.4437	28.5815	0.1615							false	1.0172	true	3	21	1
D9	CV25G1_45	PT05-2	UNKNOWN	SYBR	None				28.5415	28.5815	0.1615							false	1.0172	true	3	21	1
Analysis Type = Singleplex
Endogenous Control = PT06-1
RQ Min/Max Confidence Level = 95.0
Reference Sample = CV25G1_01
