# Supplementary material for: Dating Pupae of the Blow Fly Calliphora vicina Robineau–Desvoidy 1830 (Diptera: Calliphoridae) for Post Mortem Interval—Estimation: Validation of Molecular Age Markers
Source: Genes (Basel). 2018 Mar 9;9(3):153. doi: 10.3390/genes9030153 (PMC5867874; doi:10.3390/genes9030153)
Supplement: Supplementary file 1 [file genes-09-00153-s001.zip › S2/CV25/PT6-1_CV25G1_1-3_RUNdata.txt]

* Block Type = 96well
* Chemistry = SYBR_GREEN
* Experiment File Name = D:\RMIF_Doktorarbeit_BZ\Ergebnisse\MACE\OneStepRTqPCR\CV25G1_MACEMarker\P5-2_CV25G1_7-9_P6-1_1-3_RUN.eds
* Experiment Run End Time = Not Started
* Instrument Type = steponeplus
* Passive Reference = ROX
[Results]
Well	Sample Name	Target Name	Task	Reporter	Quencher	RQ	RQ Min	RQ Max	Cт	Cт Mean	Cт SD	ΔCт	ΔCт Mean	ΔCт SE	HK Control ΔCт Mean	HK Control ΔCт SE	ΔΔCт	Automatic Ct Threshold	Ct Threshold	Automatic Baseline	Baseline Start	Baseline End	Efficiency	Comments
E2	CV25G1_01	PT06-1	UNKNOWN	SYBR	None				30.9939	30.9598	0.0482							false	0.9791	true	3	24	1
E3	CV25G1_01	PT06-1	UNKNOWN	SYBR	None				30.9257	30.9598	0.0482							false	0.9791	true	3	23	1
E4	CV25G1_02	PT06-1	UNKNOWN	SYBR	None				31.92	31.4072	0.4543							false	0.9791	true	3	25	1
E5	CV25G1_02	PT06-1	UNKNOWN	SYBR	None				31.2462	31.4072	0.4543							false	0.9791	true	3	24	1
E6	CV25G1_02	PT06-1	UNKNOWN	SYBR	None				31.0553	31.4072	0.4543							false	0.9791	true	3	24	1
E7	CV25G1_03	PT06-1	UNKNOWN	SYBR	None				31.2274	31.2764	0.195							false	0.9791	true	3	24	1
E8	CV25G1_03	PT06-1	UNKNOWN	SYBR	None				31.1105	31.2764	0.195							false	0.9791	true	3	24	1
E9	CV25G1_03	PT06-1	UNKNOWN	SYBR	None				31.4913	31.2764	0.195							false	0.9791	true	3	24	1
E10	CV25G1_04	PT06-1	UNKNOWN	SYBR	None				31.906	31.7172	0.1641							false	0.9791	true	3	24	1
E11	CV25G1_04	PT06-1	UNKNOWN	SYBR	None				31.6085	31.7172	0.1641							false	0.9791	true	3	24	1
E12	CV25G1_04	PT06-1	UNKNOWN	SYBR	None				31.6371	31.7172	0.1641							false	0.9791	true	3	24	1
F1	CV25G1_05	PT06-1	UNKNOWN	SYBR	None				31.0848	31.0098	0.2475							false	0.9791	true	3	24	1
F2	CV25G1_05	PT06-1	UNKNOWN	SYBR	None				30.7335	31.0098	0.2475							false	0.9791	true	3	23	1
F3	CV25G1_05	PT06-1	UNKNOWN	SYBR	None				31.2111	31.0098	0.2475							false	0.9791	true	3	24	1
F4	CV25G1_06	PT06-1	UNKNOWN	SYBR	None				30.1227	30.1673	0.1458							false	0.9791	true	3	23	1
F5	CV25G1_06	PT06-1	UNKNOWN	SYBR	None				30.049	30.1673	0.1458							false	0.9791	true	3	23	1
F6	CV25G1_06	PT06-1	UNKNOWN	SYBR	None				30.3301	30.1673	0.1458							false	0.9791	true	3	23	1
F7	CV25G1_07	PT06-1	UNKNOWN	SYBR	None				30.9459	31.264	0.3746							false	0.9791	true	3	24	1
F8	CV25G1_07	PT06-1	UNKNOWN	SYBR	None				31.6769	31.264	0.3746							false	0.9791	true	3	24	1
F9	CV25G1_07	PT06-1	UNKNOWN	SYBR	None				31.1691	31.264	0.3746							false	0.9791	true	3	24	1
F10	CV25G1_08	PT06-1	UNKNOWN	SYBR	None				29.2925	29.4682	0.1768							false	0.9791	true	3	22	1
F11	CV25G1_08	PT06-1	UNKNOWN	SYBR	None				29.4659	29.4682	0.1768							false	0.9791	true	3	22	1
F12	CV25G1_08	PT06-1	UNKNOWN	SYBR	None				29.6462	29.4682	0.1768							false	0.9791	true	3	22	1
G2	CV25G1_09	PT06-1	UNKNOWN	SYBR	None				30.9597	30.9631	0.0048							false	0.9791	true	3	23	1
G3	CV25G1_09	PT06-1	UNKNOWN	SYBR	None				30.9665	30.9631	0.0048							false	0.9791	true	3	23	1
G4	CV25G1_10	PT06-1	UNKNOWN	SYBR	None				22.9854	22.9849	0.0073							false	0.9791	true	3	16	1
G5	CV25G1_10	PT06-1	UNKNOWN	SYBR	None				22.9774	22.9849	0.0073							false	0.9791	true	3	16	1
G6	CV25G1_10	PT06-1	UNKNOWN	SYBR	None				22.9919	22.9849	0.0073							false	0.9791	true	3	15	1
G7	CV25G1_11	PT06-1	UNKNOWN	SYBR	None				18.1024	17.9168	0.3512							false	0.9791	true	3	11	1
G8	CV25G1_11	PT06-1	UNKNOWN	SYBR	None				17.5118	17.9168	0.3512							false	0.9791	true	3	10	1
G9	CV25G1_11	PT06-1	UNKNOWN	SYBR	None				18.1363	17.9168	0.3512							false	0.9791	true	3	10	1
G10	CV25G1_12	PT06-1	UNKNOWN	SYBR	None				18.2714	18.4214	0.1903							false	0.9791	true	3	11	1
G11	CV25G1_12	PT06-1	UNKNOWN	SYBR	None				18.3574	18.4214	0.1903							false	0.9791	true	3	11	1
G12	CV25G1_12	PT06-1	UNKNOWN	SYBR	None				18.6355	18.4214	0.1903							false	0.9791	true	3	11	1
H1	CV25G1_13	PT06-1	UNKNOWN	SYBR	None				17.2616	17.6004	0.2937							false	0.9791	true	3	10	1
H2	CV25G1_13	PT06-1	UNKNOWN	SYBR	None				17.783	17.6004	0.2937							false	0.9791	true	3	10	1
H3	CV25G1_13	PT06-1	UNKNOWN	SYBR	None				17.7565	17.6004	0.2937							false	0.9791	true	3	11	1
H4	CV25G1_14	PT06-1	UNKNOWN	SYBR	None				18.31	18.1339	0.1531							false	0.9791	true	3	11	1
H5	CV25G1_14	PT06-1	UNKNOWN	SYBR	None				18.0321	18.1339	0.1531							false	0.9791	true	3	10	1
H6	CV25G1_14	PT06-1	UNKNOWN	SYBR	None				18.0596	18.1339	0.1531							false	0.9791	true	3	11	1
H7	CV25G1_15	PT06-1	UNKNOWN	SYBR	None				17.4937	17.676	0.1583							false	0.9791	true	3	10	1
H8	CV25G1_15	PT06-1	UNKNOWN	SYBR	None				17.7793	17.676	0.1583							false	0.9791	true	3	10	1
H9	CV25G1_15	PT06-1	UNKNOWN	SYBR	None				17.7549	17.676	0.1583							false	0.9791	true	3	10	1
Analysis Type = Singleplex
Endogenous Control = PT06-1
RQ Min/Max Confidence Level = 95.0
Reference Sample = CV25G1_01
