# Supplementary material for: Dating Pupae of the Blow Fly Calliphora vicina Robineau–Desvoidy 1830 (Diptera: Calliphoridae) for Post Mortem Interval—Estimation: Validation of Molecular Age Markers
Source: Genes (Basel). 2018 Mar 9;9(3):153. doi: 10.3390/genes9030153 (PMC5867874; doi:10.3390/genes9030153)
Supplement: Supplementary file 1 [file genes-09-00153-s001.zip › S2/CV25/PT6-1_CV25G1_4-9_RUNdata.txt]

* Block Type = 96well
* Chemistry = SYBR_GREEN
* Experiment File Name = D:\RMIF_Doktorarbeit_BZ\Ergebnisse\MACE\OneStepRTqPCR\CV25G1_MACEMarker\P6-1_CV25G1_4-9_RUN.eds
* Experiment Run End Time = Not Started
* Instrument Type = steponeplus
* Passive Reference = ROX
[Results]
Well	Sample Name	Target Name	Task	Reporter	Quencher	RQ	RQ Min	RQ Max	Cт	Cт Mean	Cт SD	ΔCт	ΔCт Mean	ΔCт SE	HK Control ΔCт Mean	HK Control ΔCт SE	ΔΔCт	Automatic Ct Threshold	Ct Threshold	Automatic Baseline	Baseline Start	Baseline End	Efficiency	Comments
A1	CV25G1_16	PT06-1	UNKNOWN	SYBR	None				17.2681	17.3982	0.144							false	0.9791	true	3	9	1
A2	CV25G1_16	PT06-1	UNKNOWN	SYBR	None				17.3736	17.3982	0.144							false	0.9791	true	3	10	1
A3	CV25G1_16	PT06-1	UNKNOWN	SYBR	None				17.5529	17.3982	0.144							false	0.9791	true	3	10	1
A4	CV25G1_17	PT06-1	UNKNOWN	SYBR	None				18.1944	18.273	0.0773							false	0.9791	true	3	11	1
A5	CV25G1_17	PT06-1	UNKNOWN	SYBR	None				18.2754	18.273	0.0773							false	0.9791	true	3	11	1
A6	CV25G1_17	PT06-1	UNKNOWN	SYBR	None				18.349	18.273	0.0773							false	0.9791	true	3	11	1
A7	CV25G1_18	PT06-1	UNKNOWN	SYBR	None				17.3649	17.3384	0.0444							false	0.9791	true	3	10	1
A8	CV25G1_18	PT06-1	UNKNOWN	SYBR	None				17.2871	17.3384	0.0444							false	0.9791	true	3	10	1
A9	CV25G1_18	PT06-1	UNKNOWN	SYBR	None				17.3632	17.3384	0.0444							false	0.9791	true	3	10	1
A10	CV25G1_19	PT06-1	UNKNOWN	SYBR	None				17.7113	17.7963	0.0948							false	0.9791	true	3	10	1
A11	CV25G1_19	PT06-1	UNKNOWN	SYBR	None				17.7793	17.7963	0.0948							false	0.9791	true	3	10	1
A12	CV25G1_19	PT06-1	UNKNOWN	SYBR	None				17.8985	17.7963	0.0948							false	0.9791	true	3	10	1
B1	CV25G1_20	PT06-1	UNKNOWN	SYBR	None				17.3175	17.3932	0.0749							false	0.9791	true	3	10	1
B2	CV25G1_20	PT06-1	UNKNOWN	SYBR	None				17.3947	17.3932	0.0749							false	0.9791	true	3	10	1
B3	CV25G1_20	PT06-1	UNKNOWN	SYBR	None				17.4673	17.3932	0.0749							false	0.9791	true	3	10	1
B4	CV25G1_21	PT06-1	UNKNOWN	SYBR	None				21.7382	21.8368	0.0874							false	0.9791	true	3	14	1
B5	CV25G1_21	PT06-1	UNKNOWN	SYBR	None				21.9045	21.8368	0.0874							false	0.9791	true	3	14	1
B6	CV25G1_21	PT06-1	UNKNOWN	SYBR	None				21.8678	21.8368	0.0874							false	0.9791	true	3	15	1
B7	CV25G1_22	PT06-1	UNKNOWN	SYBR	None				20.4396	20.3521	0.0967							false	0.9791	true	3	13	1
B8	CV25G1_22	PT06-1	UNKNOWN	SYBR	None				20.3684	20.3521	0.0967							false	0.9791	true	3	13	1
B9	CV25G1_22	PT06-1	UNKNOWN	SYBR	None				20.2483	20.3521	0.0967							false	0.9791	true	3	12	1
B10	CV25G1_23	PT06-1	UNKNOWN	SYBR	None				22.4122	22.5898	0.1661							false	0.9791	true	3	15	1
B11	CV25G1_23	PT06-1	UNKNOWN	SYBR	None				22.6161	22.5898	0.1661							false	0.9791	true	3	15	1
B12	CV25G1_23	PT06-1	UNKNOWN	SYBR	None				22.7412	22.5898	0.1661							false	0.9791	true	3	15	1
C1	CV25G1_24	PT06-1	UNKNOWN	SYBR	None				21.4684	21.5901	0.1389							false	0.9791	true	3	14	1
C2	CV25G1_24	PT06-1	UNKNOWN	SYBR	None				21.5605	21.5901	0.1389							false	0.9791	true	3	14	1
C3	CV25G1_24	PT06-1	UNKNOWN	SYBR	None				21.7415	21.5901	0.1389							false	0.9791	true	3	14	1
C4	CV25G1_25	PT06-1	UNKNOWN	SYBR	None				23.5077	23.5911	0.0723							false	0.9791	true	3	16	1
C5	CV25G1_25	PT06-1	UNKNOWN	SYBR	None				23.6299	23.5911	0.0723							false	0.9791	true	3	16	1
C6	CV25G1_25	PT06-1	UNKNOWN	SYBR	None				23.6358	23.5911	0.0723							false	0.9791	true	3	16	1
C7	CV25G1_26	PT06-1	UNKNOWN	SYBR	None				25.2121	25.2308	0.0564							false	0.9791	true	3	18	1
C8	CV25G1_26	PT06-1	UNKNOWN	SYBR	None				25.1861	25.2308	0.0564							false	0.9791	true	3	18	1
C9	CV25G1_26	PT06-1	UNKNOWN	SYBR	None				25.2942	25.2308	0.0564							false	0.9791	true	3	18	1
C10	CV25G1_27	PT06-1	UNKNOWN	SYBR	None				25.2471	25.3514	0.1395							false	0.9791	true	3	17	1
C11	CV25G1_27	PT06-1	UNKNOWN	SYBR	None				25.2972	25.3514	0.1395							false	0.9791	true	3	18	1
C12	CV25G1_27	PT06-1	UNKNOWN	SYBR	None				25.5099	25.3514	0.1395							false	0.9791	true	3	18	1
D1	CV25G1_28	PT06-1	UNKNOWN	SYBR	None				24.4119	24.7563	0.2983							false	0.9791	true	3	17	1
D2	CV25G1_28	PT06-1	UNKNOWN	SYBR	None				24.9296	24.7563	0.2983							false	0.9791	true	3	17	1
D3	CV25G1_28	PT06-1	UNKNOWN	SYBR	None				24.9274	24.7563	0.2983							false	0.9791	true	3	18	1
D4	CV25G1_29	PT06-1	UNKNOWN	SYBR	None				24.9758	25.1045	0.1991							false	0.9791	true	3	18	1
D5	CV25G1_29	PT06-1	UNKNOWN	SYBR	None				25.3338	25.1045	0.1991							false	0.9791	true	3	18	1
D6	CV25G1_29	PT06-1	UNKNOWN	SYBR	None				25.0039	25.1045	0.1991							false	0.9791	true	3	17	1
D7	CV25G1_30	PT06-1	UNKNOWN	SYBR	None				24.9992	25.1275	0.1473							false	0.9791	true	3	18	1
D8	CV25G1_30	PT06-1	UNKNOWN	SYBR	None				25.2883	25.1275	0.1473							false	0.9791	true	3	18	1
D9	CV25G1_30	PT06-1	UNKNOWN	SYBR	None				25.0951	25.1275	0.1473							false	0.9791	true	3	18	1
D10	CV25G1_31	PT06-1	UNKNOWN	SYBR	None				25.4912	25.4064	0.2943							false	0.9791	true	3	18	1
D11	CV25G1_31	PT06-1	UNKNOWN	SYBR	None				25.079	25.4064	0.2943							false	0.9791	true	3	18	1
D12	CV25G1_31	PT06-1	UNKNOWN	SYBR	None				25.649	25.4064	0.2943							false	0.9791	true	3	18	1
E1	CV25G1_32	PT06-1	UNKNOWN	SYBR	None				24.7034	24.7716	0.0704							false	0.9791	true	3	17	1
E2	CV25G1_32	PT06-1	UNKNOWN	SYBR	None				24.844	24.7716	0.0704							false	0.9791	true	3	17	1
E3	CV25G1_32	PT06-1	UNKNOWN	SYBR	None				24.7673	24.7716	0.0704							false	0.9791	true	3	17	1
E4	CV25G1_33	PT06-1	UNKNOWN	SYBR	None				25.3673	25.375	0.1278							false	0.9791	true	3	18	1
E5	CV25G1_33	PT06-1	UNKNOWN	SYBR	None				25.5065	25.375	0.1278							false	0.9791	true	3	18	1
E6	CV25G1_33	PT06-1	UNKNOWN	SYBR	None				25.2511	25.375	0.1278							false	0.9791	true	3	18	1
E7	CV25G1_34	PT06-1	UNKNOWN	SYBR	None				24.6925	24.9653	0.2692							false	0.9791	true	3	17	1
E8	CV25G1_34	PT06-1	UNKNOWN	SYBR	None				25.2307	24.9653	0.2692							false	0.9791	true	3	18	1
E9	CV25G1_34	PT06-1	UNKNOWN	SYBR	None				24.9727	24.9653	0.2692							false	0.9791	true	3	18	1
E10	CV25G1_35	PT06-1	UNKNOWN	SYBR	None				25.655	25.788	0.1171							false	0.9791	true	3	18	1
E11	CV25G1_35	PT06-1	UNKNOWN	SYBR	None				25.8751	25.788	0.1171							false	0.9791	true	3	18	1
E12	CV25G1_35	PT06-1	UNKNOWN	SYBR	None				25.834	25.788	0.1171							false	0.9791	true	3	18	1
F1	CV25G1_36	PT06-1	UNKNOWN	SYBR	None				26.9826	27.1338	0.1429							false	0.9791	true	3	20	1
F2	CV25G1_36	PT06-1	UNKNOWN	SYBR	None				27.2665	27.1338	0.1429							false	0.9791	true	3	20	1
F3	CV25G1_36	PT06-1	UNKNOWN	SYBR	None				27.1525	27.1338	0.1429							false	0.9791	true	3	20	1
F4	CV25G1_37	PT06-1	UNKNOWN	SYBR	None				28.8682	28.7208	0.1909							false	0.9791	true	3	22	1
F5	CV25G1_37	PT06-1	UNKNOWN	SYBR	None				28.7891	28.7208	0.1909							false	0.9791	true	3	21	1
F6	CV25G1_37	PT06-1	UNKNOWN	SYBR	None				28.5052	28.7208	0.1909							false	0.9791	true	3	21	1
F7	CV25G1_38	PT06-1	UNKNOWN	SYBR	None				26.3784	26.5445	0.219							false	0.9791	true	3	18	1
F8	CV25G1_38	PT06-1	UNKNOWN	SYBR	None				26.4624	26.5445	0.219							false	0.9791	true	3	19	1
F9	CV25G1_38	PT06-1	UNKNOWN	SYBR	None				26.7927	26.5445	0.219							false	0.9791	true	3	20	1
F10	CV25G1_39	PT06-1	UNKNOWN	SYBR	None				28.3639	28.3001	0.1063							false	0.9791	true	3	21	1
F11	CV25G1_39	PT06-1	UNKNOWN	SYBR	None				28.359	28.3001	0.1063							false	0.9791	true	3	21	1
F12	CV25G1_39	PT06-1	UNKNOWN	SYBR	None				28.1774	28.3001	0.1063							false	0.9791	true	3	20	1
G1	CV25G1_40	PT06-1	UNKNOWN	SYBR	None				27.4234	27.574	0.1433							false	0.9791	true	3	20	1
G2	CV25G1_40	PT06-1	UNKNOWN	SYBR	None				27.5899	27.574	0.1433							false	0.9791	true	3	21	1
G3	CV25G1_40	PT06-1	UNKNOWN	SYBR	None				27.7086	27.574	0.1433							false	0.9791	true	3	20	1
G4	CV25G1_41	PT06-1	UNKNOWN	SYBR	None				28.7028	28.4955	0.1868							false	0.9791	true	3	21	1
G5	CV25G1_41	PT06-1	UNKNOWN	SYBR	None				28.3403	28.4955	0.1868							false	0.9791	true	3	21	1
G6	CV25G1_41	PT06-1	UNKNOWN	SYBR	None				28.4432	28.4955	0.1868							false	0.9791	true	3	21	1
G7	CV25G1_42	PT06-1	UNKNOWN	SYBR	None				27.7775	27.8039	0.1595							false	0.9791	true	3	20	1
G8	CV25G1_42	PT06-1	UNKNOWN	SYBR	None				27.6592	27.8039	0.1595							false	0.9791	true	3	20	1
G9	CV25G1_42	PT06-1	UNKNOWN	SYBR	None				27.9749	27.8039	0.1595							false	0.9791	true	3	21	1
G10	CV25G1_43	PT06-1	UNKNOWN	SYBR	None				28.9551	29.0519	0.091							false	0.9791	true	3	22	1
G11	CV25G1_43	PT06-1	UNKNOWN	SYBR	None				29.1355	29.0519	0.091							false	0.9791	true	3	22	1
G12	CV25G1_43	PT06-1	UNKNOWN	SYBR	None				29.0652	29.0519	0.091							false	0.9791	true	3	22	1
H1	CV25G1_44	PT06-1	UNKNOWN	SYBR	None				29.3162	29.3646	0.1829							false	0.9791	true	3	22	1
H2	CV25G1_44	PT06-1	UNKNOWN	SYBR	None				29.2108	29.3646	0.1829							false	0.9791	true	3	22	1
H3	CV25G1_44	PT06-1	UNKNOWN	SYBR	None				29.5668	29.3646	0.1829							false	0.9791	true	3	22	1
H4	CV25G1_45	PT06-1	UNKNOWN	SYBR	None				29.9555	30.2081	0.2687							false	0.9791	true	3	23	1
H5	CV25G1_45	PT06-1	UNKNOWN	SYBR	None				30.1783	30.2081	0.2687							false	0.9791	true	3	23	1
H6	CV25G1_45	PT06-1	UNKNOWN	SYBR	None				30.4905	30.2081	0.2687							false	0.9791	true	3	23	1
H7		PT06-1	NTC	SYBR	None				Undetermined									false	0.9791	true	3	35	1
Analysis Type = Singleplex
Endogenous Control = PT06-1
RQ Min/Max Confidence Level = 95.0
Reference Sample = CV25G1_16
