# Supplementary material for: Dating Pupae of the Blow Fly Calliphora vicina Robineau–Desvoidy 1830 (Diptera: Calliphoridae) for Post Mortem Interval—Estimation: Validation of Molecular Age Markers
Source: Genes (Basel). 2018 Mar 9;9(3):153. doi: 10.3390/genes9030153 (PMC5867874; doi:10.3390/genes9030153)
Supplement: Supplementary file 1 [file genes-09-00153-s001.zip › S2/CV25/PT6-2_CV25G1_1-6_RUNdata.txt]

* Block Type = 96well
* Chemistry = SYBR_GREEN
* Experiment File Name = D:\RMIF_Doktorarbeit_BZ\Ergebnisse\MACE\OneStepRTqPCR\CV25G1_MACEMarker\P6-2_CV25G1_1-6_RUN.eds
* Experiment Run End Time = Not Started
* Instrument Type = steponeplus
* Passive Reference = ROX
[Results]
Well	Sample Name	Target Name	Task	Reporter	Quencher	RQ	RQ Min	RQ Max	Cт	Cт Mean	Cт SD	ΔCт	ΔCт Mean	ΔCт SE	HK Control ΔCт Mean	HK Control ΔCт SE	ΔΔCт	Automatic Ct Threshold	Ct Threshold	Automatic Baseline	Baseline Start	Baseline End	Efficiency	Comments	OUTLIERRG
A1	CV25G1_01	PT06-2	UNKNOWN	SYBR	None				24.3388	24.3667	0.2623							false	0.5184	true	3	18	1		N
A2	CV25G1_01	PT06-2	UNKNOWN	SYBR	None				24.1194	24.3667	0.2623							false	0.5184	true	3	18	1		N
A3	CV25G1_01	PT06-2	UNKNOWN	SYBR	None				24.6418	24.3667	0.2623							false	0.5184	true	3	18	1		N
A4	CV25G1_02	PT06-2	UNKNOWN	SYBR	None				24.8796	24.7506	0.1125							false	0.5184	true	3	18	1		N
A5	CV25G1_02	PT06-2	UNKNOWN	SYBR	None				24.6733	24.7506	0.1125							false	0.5184	true	3	18	1		N
A6	CV25G1_02	PT06-2	UNKNOWN	SYBR	None				24.6987	24.7506	0.1125							false	0.5184	true	3	18	1		N
A7	CV25G1_03	PT06-2	UNKNOWN	SYBR	None				24.9131	24.991	0.2613							false	0.5184	true	3	18	1		N
A8	CV25G1_03	PT06-2	UNKNOWN	SYBR	None				24.7774	24.991	0.2613							false	0.5184	true	3	18	1		N
A9	CV25G1_03	PT06-2	UNKNOWN	SYBR	None				25.2824	24.991	0.2613							false	0.5184	true	3	18	1		N
A10	CV25G1_04	PT06-2	UNKNOWN	SYBR	None				23.9343	23.9897	0.1141							false	0.5184	true	3	18	1		N
A11	CV25G1_04	PT06-2	UNKNOWN	SYBR	None				23.9139	23.9897	0.1141							false	0.5184	true	3	17	1		N
A12	CV25G1_04	PT06-2	UNKNOWN	SYBR	None				24.1209	23.9897	0.1141							false	0.5184	true	3	17	1		N
B1	CV25G1_05	PT06-2	UNKNOWN	SYBR	None				24.0005	24.1205	0.2732							false	0.5184	true	3	17	1		N
B2	CV25G1_05	PT06-2	UNKNOWN	SYBR	None				23.9277	24.1205	0.2732							false	0.5184	true	3	17	1		N
B3	CV25G1_05	PT06-2	UNKNOWN	SYBR	None				24.4332	24.1205	0.2732							false	0.5184	true	3	17	1		N
B4	CV25G1_06	PT06-2	UNKNOWN	SYBR	None				29.5701	29.4303	0.1679							false	0.5184	true	3	23	1		N
B5	CV25G1_06	PT06-2	UNKNOWN	SYBR	None				29.4769	29.4303	0.1679							false	0.5184	true	3	23	1		N
B6	CV25G1_06	PT06-2	UNKNOWN	SYBR	None				29.2441	29.4303	0.1679							false	0.5184	true	3	23	1		N
B7	CV25G1_07	PT06-2	UNKNOWN	SYBR	None				28.922	28.9599	0.0422							false	0.5184	true	3	23	1		N
B8	CV25G1_07	PT06-2	UNKNOWN	SYBR	None				28.9525	28.9599	0.0422							false	0.5184	true	3	23	1		N
B9	CV25G1_07	PT06-2	UNKNOWN	SYBR	None				29.0054	28.9599	0.0422							false	0.5184	true	3	22	1		N
B10	CV25G1_08	PT06-2	UNKNOWN	SYBR	None				30.3846	30.1583	0.2088							false	0.5184	true	3	24	1		N
B11	CV25G1_08	PT06-2	UNKNOWN	SYBR	None				30.1172	30.1583	0.2088							false	0.5184	true	3	23	1		N
B12	CV25G1_08	PT06-2	UNKNOWN	SYBR	None				29.9731	30.1583	0.2088							false	0.5184	true	3	24	1		N
C1	CV25G1_09	PT06-2	UNKNOWN	SYBR	None				29.2142	29.0266	0.229							false	0.5184	true	3	23	1		N
C2	CV25G1_09	PT06-2	UNKNOWN	SYBR	None				28.7715	29.0266	0.229							false	0.5184	true	3	22	1		N
C3	CV25G1_09	PT06-2	UNKNOWN	SYBR	None				29.0942	29.0266	0.229							false	0.5184	true	3	22	1		N
C4	CV25G1_10	PT06-2	UNKNOWN	SYBR	None				30.1088	30.1695	0.1409							false	0.5184	true	3	24	1		N
C5	CV25G1_10	PT06-2	UNKNOWN	SYBR	None				30.0692	30.1695	0.1409							false	0.5184	true	3	24	1		N
C6	CV25G1_10	PT06-2	UNKNOWN	SYBR	None				30.3306	30.1695	0.1409							false	0.5184	true	3	24	1		N
C7	CV25G1_11	PT06-2	UNKNOWN	SYBR	None				29.6652	29.4102	0.4332							false	0.5184	true	3	23	1		N
C8	CV25G1_11	PT06-2	UNKNOWN	SYBR	None				29.6554	29.4102	0.4332							false	0.5184	true	3	23	1		N
C9	CV25G1_11	PT06-2	UNKNOWN	SYBR	None				28.91	29.4102	0.4332							false	0.5184	true	3	22	1		Y
C10	CV25G1_12	PT06-2	UNKNOWN	SYBR	None				30.9591	31.0075	0.2375							false	0.5184	true	3	24	1		N
C11	CV25G1_12	PT06-2	UNKNOWN	SYBR	None				31.2656	31.0075	0.2375							false	0.5184	true	3	25	1		N
C12	CV25G1_12	PT06-2	UNKNOWN	SYBR	None				30.798	31.0075	0.2375							false	0.5184	true	3	24	1		N
D1	CV25G1_13	PT06-2	UNKNOWN	SYBR	None				25.6141	25.6471	0.1577							false	0.5184	true	3	19	1		N
D2	CV25G1_13	PT06-2	UNKNOWN	SYBR	None				25.5085	25.6471	0.1577							false	0.5184	true	3	19	1		N
D3	CV25G1_13	PT06-2	UNKNOWN	SYBR	None				25.8187	25.6471	0.1577							false	0.5184	true	3	20	1		N
D4	CV25G1_14	PT06-2	UNKNOWN	SYBR	None				29.6717	29.6331	0.0761							false	0.5184	true	3	24	1		N
D5	CV25G1_14	PT06-2	UNKNOWN	SYBR	None				29.5454	29.6331	0.0761							false	0.5184	true	3	23	1		N
D6	CV25G1_14	PT06-2	UNKNOWN	SYBR	None				29.6821	29.6331	0.0761							false	0.5184	true	3	23	1		N
D7	CV25G1_15	PT06-2	UNKNOWN	SYBR	None				24.6857	24.6004	0.09							false	0.5184	true	3	18	1		N
D8	CV25G1_15	PT06-2	UNKNOWN	SYBR	None				24.6093	24.6004	0.09							false	0.5184	true	3	18	1		N
D9	CV25G1_15	PT06-2	UNKNOWN	SYBR	None				24.5062	24.6004	0.09							false	0.5184	true	3	18	1		N
D10	CV25G1_16	PT06-2	UNKNOWN	SYBR	None				20.4741	20.5192	0.0413							false	0.5184	true	3	14	1		N
D11	CV25G1_16	PT06-2	UNKNOWN	SYBR	None				20.5553	20.5192	0.0413							false	0.5184	true	3	14	1		N
D12	CV25G1_16	PT06-2	UNKNOWN	SYBR	None				20.5282	20.5192	0.0413							false	0.5184	true	3	14	1		N
E1	CV25G1_17	PT06-2	UNKNOWN	SYBR	None				21.5929	21.9119	0.3685							false	0.5184	true	3	15	1		N
E2	CV25G1_17	PT06-2	UNKNOWN	SYBR	None				21.8275	21.9119	0.3685							false	0.5184	true	3	16	1		N
E3	CV25G1_17	PT06-2	UNKNOWN	SYBR	None				22.3153	21.9119	0.3685							false	0.5184	true	3	16	1		N
E4	CV25G1_18	PT06-2	UNKNOWN	SYBR	None				21.0427	21.2954	0.2191							false	0.5184	true	3	15	1		N
E5	CV25G1_18	PT06-2	UNKNOWN	SYBR	None				21.4322	21.2954	0.2191							false	0.5184	true	3	15	1		N
E6	CV25G1_18	PT06-2	UNKNOWN	SYBR	None				21.4114	21.2954	0.2191							false	0.5184	true	3	15	1		N
E7	CV25G1_19	PT06-2	UNKNOWN	SYBR	None				21.4699	21.4789	0.1037							false	0.5184	true	3	14	1		N
E8	CV25G1_19	PT06-2	UNKNOWN	SYBR	None				21.5868	21.4789	0.1037							false	0.5184	true	3	15	1		N
E9	CV25G1_19	PT06-2	UNKNOWN	SYBR	None				21.3801	21.4789	0.1037							false	0.5184	true	3	15	1		N
E10	CV25G1_20	PT06-2	UNKNOWN	SYBR	None				22.2253	22.2483	0.0291							false	0.5184	true	3	16	1		N
E11	CV25G1_20	PT06-2	UNKNOWN	SYBR	None				22.2386	22.2483	0.0291							false	0.5184	true	3	15	1		N
E12	CV25G1_20	PT06-2	UNKNOWN	SYBR	None				22.281	22.2483	0.0291							false	0.5184	true	3	16	1		N
F1	CV25G1_21	PT06-2	UNKNOWN	SYBR	None				25.0675	25.0729	0.2006							false	0.5184	true	3	19	1		N
F2	CV25G1_21	PT06-2	UNKNOWN	SYBR	None				24.8751	25.0729	0.2006							false	0.5184	true	3	18	1		N
F3	CV25G1_21	PT06-2	UNKNOWN	SYBR	None				25.2761	25.0729	0.2006							false	0.5184	true	3	19	1		N
F4	CV25G1_22	PT06-2	UNKNOWN	SYBR	None				24.9983	24.9897	0.0103							false	0.5184	true	3	18	1		N
F5	CV25G1_22	PT06-2	UNKNOWN	SYBR	None				24.9924	24.9897	0.0103							false	0.5184	true	3	19	1		N
F6	CV25G1_22	PT06-2	UNKNOWN	SYBR	None				24.9783	24.9897	0.0103							false	0.5184	true	3	18	1		N
F7	CV25G1_23	PT06-2	UNKNOWN	SYBR	None				25.885	25.9741	0.177							false	0.5184	true	3	20	1		N
F8	CV25G1_23	PT06-2	UNKNOWN	SYBR	None				26.1779	25.9741	0.177							false	0.5184	true	3	19	1		N
F9	CV25G1_23	PT06-2	UNKNOWN	SYBR	None				25.8593	25.9741	0.177							false	0.5184	true	3	19	1		N
F10	CV25G1_24	PT06-2	UNKNOWN	SYBR	None				24.5296	24.5535	0.2488							false	0.5184	true	3	19	1		N
F11	CV25G1_24	PT06-2	UNKNOWN	SYBR	None				24.3174	24.5535	0.2488							false	0.5184	true	3	18	1		N
F12	CV25G1_24	PT06-2	UNKNOWN	SYBR	None				24.8133	24.5535	0.2488							false	0.5184	true	3	18	1		N
G1	CV25G1_25	PT06-2	UNKNOWN	SYBR	None				27.7976	27.8921	0.389							false	0.5184	true	3	21	1		N
G2	CV25G1_25	PT06-2	UNKNOWN	SYBR	None				27.559	27.8921	0.389							false	0.5184	true	3	21	1		N
G3	CV25G1_25	PT06-2	UNKNOWN	SYBR	None				28.3197	27.8921	0.389							false	0.5184	true	3	21	1		N
G4	CV25G1_26	PT06-2	UNKNOWN	SYBR	None				27.7676	27.5066	0.2269							false	0.5184	true	3	21	1		N
G5	CV25G1_26	PT06-2	UNKNOWN	SYBR	None				27.3566	27.5066	0.2269							false	0.5184	true	3	21	1		N
G6	CV25G1_26	PT06-2	UNKNOWN	SYBR	None				27.3957	27.5066	0.2269							false	0.5184	true	3	21	1		N
G7	CV25G1_27	PT06-2	UNKNOWN	SYBR	None				27.706	27.6058	0.2337							false	0.5184	true	3	21	1		N
G8	CV25G1_27	PT06-2	UNKNOWN	SYBR	None				27.7726	27.6058	0.2337							false	0.5184	true	3	21	1		N
G9	CV25G1_27	PT06-2	UNKNOWN	SYBR	None				27.3386	27.6058	0.2337							false	0.5184	true	3	21	1		N
G10	CV25G1_28	PT06-2	UNKNOWN	SYBR	None				28.0943	28.1419	0.0503							false	0.5184	true	3	22	1		N
G11	CV25G1_28	PT06-2	UNKNOWN	SYBR	None				28.1945	28.1419	0.0503							false	0.5184	true	3	21	1		N
G12	CV25G1_28	PT06-2	UNKNOWN	SYBR	None				28.1368	28.1419	0.0503							false	0.5184	true	3	21	1		N
H1	CV25G1_29	PT06-2	UNKNOWN	SYBR	None				28.4271	28.6487	0.4907							false	0.5184	true	3	22	1		N
H2	CV25G1_29	PT06-2	UNKNOWN	SYBR	None				28.3079	28.6487	0.4907							false	0.5184	true	3	22	1		N
H3	CV25G1_29	PT06-2	UNKNOWN	SYBR	None				29.2111	28.6487	0.4907							false	0.5184	true	3	23	1		N
H4	CV25G1_30	PT06-2	UNKNOWN	SYBR	None				28.3696	28.6337	0.2289							false	0.5184	true	3	22	1		N
H5	CV25G1_30	PT06-2	UNKNOWN	SYBR	None				28.7754	28.6337	0.2289							false	0.5184	true	3	22	1		N
H6	CV25G1_30	PT06-2	UNKNOWN	SYBR	None				28.756	28.6337	0.2289							false	0.5184	true	3	22	1		N
Analysis Type = Singleplex
Endogenous Control = PT06-2
RQ Min/Max Confidence Level = 95.0
Reference Sample = CV25G1_01
