# Supplementary material for: Dating Pupae of the Blow Fly Calliphora vicina Robineau–Desvoidy 1830 (Diptera: Calliphoridae) for Post Mortem Interval—Estimation: Validation of Molecular Age Markers
Source: Genes (Basel). 2018 Mar 9;9(3):153. doi: 10.3390/genes9030153 (PMC5867874; doi:10.3390/genes9030153)
Supplement: Supplementary file 1 [file genes-09-00153-s001.zip › S2/CV25/PT6-2_CV25G1_7-9_RUNdata.txt]

* Block Type = 96well
* Chemistry = SYBR_GREEN
* Experiment File Name = D:\RMIF_Doktorarbeit_BZ\Ergebnisse\MACE\OneStepRTqPCR\CV25G1_MACEMarker\P6-2_CV25G1_7-9_P7-1_1-3_RUN.eds
* Experiment Run End Time = Not Started
* Instrument Type = steponeplus
* Passive Reference = ROX

[Results]
Well	Sample Name	Target Name	Task	Reporter	Quencher	RQ	RQ Min	RQ Max	Cт	Cт Mean	Cт SD	ΔCт	ΔCт Mean	ΔCт SE	HK Control ΔCт Mean	HK Control ΔCт SE	ΔΔCт	Automatic Ct Threshold	Ct Threshold	Automatic Baseline	Baseline Start	Baseline End	Efficiency	Comments
A1	CV25G1_31	PT06-2	UNKNOWN	SYBR	None				29.0837	28.8364	0.3496							false	0.5184	true	3	22	1	
A2	CV25G1_31	PT06-2	UNKNOWN	SYBR	None				28.5892	28.8364	0.3496							false	0.5184	true	3	22	1	
A4	CV25G1_32	PT06-2	UNKNOWN	SYBR	None				27.798	27.628	0.2265							false	0.5184	true	3	21	1	
A5	CV25G1_32	PT06-2	UNKNOWN	SYBR	None				27.715	27.628	0.2265							false	0.5184	true	3	21	1	
A6	CV25G1_32	PT06-2	UNKNOWN	SYBR	None				27.3709	27.628	0.2265							false	0.5184	true	3	21	1	
A7	CV25G1_33	PT06-2	UNKNOWN	SYBR	None				27.7187	27.5602	0.2241							false	0.5184	true	3	20	1	
A8	CV25G1_33	PT06-2	UNKNOWN	SYBR	None				27.4018	27.5602	0.2241							false	0.5184	true	3	21	1	
A10	CV25G1_34	PT06-2	UNKNOWN	SYBR	None				26.9776	27.023	0.283							false	0.5184	true	3	21	1	
A11	CV25G1_34	PT06-2	UNKNOWN	SYBR	None				26.7654	27.023	0.283							false	0.5184	true	3	20	1	
A12	CV25G1_34	PT06-2	UNKNOWN	SYBR	None				27.3259	27.023	0.283							false	0.5184	true	3	21	1	
B2	CV25G1_35	PT06-2	UNKNOWN	SYBR	None				26.9531	26.794	0.225							false	0.5184	true	3	20	1	
B3	CV25G1_35	PT06-2	UNKNOWN	SYBR	None				26.6349	26.794	0.225							false	0.5184	true	3	20	1	
B4	CV25G1_36	PT06-2	UNKNOWN	SYBR	None				28.351	28.2383	0.1594							false	0.5184	true	3	21	1	
B6	CV25G1_36	PT06-2	UNKNOWN	SYBR	None				28.1256	28.2383	0.1594							false	0.5184	true	3	22	1	
B7	CV25G1_37	PT06-2	UNKNOWN	SYBR	None				26.9689	27.0297	0.2106							false	0.5184	true	3	20	1	
B8	CV25G1_37	PT06-2	UNKNOWN	SYBR	None				27.264	27.0297	0.2106							false	0.5184	true	3	20	1	
B9	CV25G1_37	PT06-2	UNKNOWN	SYBR	None				26.8563	27.0297	0.2106							false	0.5184	true	3	21	1	
B10	CV25G1_38	PT06-2	UNKNOWN	SYBR	None				27.0114	26.8723	0.1353							false	0.5184	true	3	20	1	
B11	CV25G1_38	PT06-2	UNKNOWN	SYBR	None				26.7411	26.8723	0.1353							false	0.5184	true	3	20	1	
B12	CV25G1_38	PT06-2	UNKNOWN	SYBR	None				26.8642	26.8723	0.1353							false	0.5184	true	3	20	1	
C1	CV25G1_39	PT06-2	UNKNOWN	SYBR	None				27.9229	28.1061	0.2591							false	0.5184	true	3	21	1	
C2	CV25G1_39	PT06-2	UNKNOWN	SYBR	None				28.2893	28.1061	0.2591							false	0.5184	true	3	22	1	
C4	CV25G1_40	PT06-2	UNKNOWN	SYBR	None				27.2172	27.4945	0.2467							false	0.5184	true	3	21	1	
C5	CV25G1_40	PT06-2	UNKNOWN	SYBR	None				27.577	27.4945	0.2467							false	0.5184	true	3	21	1	
C6	CV25G1_40	PT06-2	UNKNOWN	SYBR	None				27.6894	27.4945	0.2467							false	0.5184	true	3	21	1	
C7	CV25G1_41	PT06-2	UNKNOWN	SYBR	None				27.4502	27.2655	0.1891							false	0.5184	true	3	21	1	
C8	CV25G1_41	PT06-2	UNKNOWN	SYBR	None				27.274	27.2655	0.1891							false	0.5184	true	3	21	1	
C9	CV25G1_41	PT06-2	UNKNOWN	SYBR	None				27.0723	27.2655	0.1891							false	0.5184	true	3	20	1	
C10	CV25G1_42	PT06-2	UNKNOWN	SYBR	None				27.6585	27.5408	0.1728							false	0.5184	true	3	21	1	
C11	CV25G1_42	PT06-2	UNKNOWN	SYBR	None				27.3424	27.5408	0.1728							false	0.5184	true	3	20	1	
C12	CV25G1_42	PT06-2	UNKNOWN	SYBR	None				27.6214	27.5408	0.1728							false	0.5184	true	3	21	1	
D1	CV25G1_43	PT06-2	UNKNOWN	SYBR	None				28.9272	28.8392	0.1244							false	0.5184	true	3	22	1	
D2	CV25G1_43	PT06-2	UNKNOWN	SYBR	None				28.7512	28.8392	0.1244							false	0.5184	true	3	22	1	
D4	CV25G1_44	PT06-2	UNKNOWN	SYBR	None				27.3453	27.5723	0.3056							false	0.5184	true	3	21	1	
D5	CV25G1_44	PT06-2	UNKNOWN	SYBR	None				27.9197	27.5723	0.3056							false	0.5184	true	3	22	1	
D6	CV25G1_44	PT06-2	UNKNOWN	SYBR	None				27.4519	27.5723	0.3056							false	0.5184	true	3	21	1	
D7	CV25G1_45	PT06-2	UNKNOWN	SYBR	None				26.8591	27.21	0.3042							false	0.5184	true	3	20	1	
D8	CV25G1_45	PT06-2	UNKNOWN	SYBR	None				27.3713	27.21	0.3042							false	0.5184	true	3	21	1	
D9	CV25G1_45	PT06-2	UNKNOWN	SYBR	None				27.3995	27.21	0.3042							false	0.5184	true	3	21	1	

Analysis Type = Singleplex
Endogenous Control = PT06-2
RQ Min/Max Confidence Level = 95.0
Reference Sample = CV25G1_01
