# Supplementary material for: Dating Pupae of the Blow Fly Calliphora vicina Robineau–Desvoidy 1830 (Diptera: Calliphoridae) for Post Mortem Interval—Estimation: Validation of Molecular Age Markers
Source: Genes (Basel). 2018 Mar 9;9(3):153. doi: 10.3390/genes9030153 (PMC5867874; doi:10.3390/genes9030153)
Supplement: Supplementary file 1 [file genes-09-00153-s001.zip › S2/CV25/PT7-1_CV25G1_1-3_RUNdata.txt]

* Block Type = 96well
* Chemistry = SYBR_GREEN
* Experiment File Name = D:\RMIF_Doktorarbeit_BZ\Ergebnisse\MACE\OneStepRTqPCR\CV25G1_MACEMarker\P6-2_CV25G1_7-9_P7-1_1-3_RUN.eds
* Experiment Run End Time = Not Started
* Instrument Type = steponeplus
* Passive Reference = ROX

[Results]
Well	Sample Name	Target Name	Task	Reporter	Quencher	RQ	RQ Min	RQ Max	Cт	Cт Mean	Cт SD	ΔCт	ΔCт Mean	ΔCт SE	HK Control ΔCт Mean	HK Control ΔCт SE	ΔΔCт	Automatic Ct Threshold	Ct Threshold	Automatic Baseline	Baseline Start	Baseline End	Efficiency	Comments
E1	CV25G1_01	PT07-1	UNKNOWN	SYBR	None				27.8517	28.1996	0.42							false	0.6963	true	3	21	1	
E2	CV25G1_01	PT07-1	UNKNOWN	SYBR	None				28.081	28.1996	0.42							false	0.6963	true	3	21	1	
E3	CV25G1_01	PT07-1	UNKNOWN	SYBR	None				28.6661	28.1996	0.42							false	0.6963	true	3	22	1	
E4	CV25G1_02	PT07-1	UNKNOWN	SYBR	None				28.5527	28.446	0.1567							false	0.6963	true	3	22	1	
E5	CV25G1_02	PT07-1	UNKNOWN	SYBR	None				28.2661	28.446	0.1567							false	0.6963	true	3	21	1	
E6	CV25G1_02	PT07-1	UNKNOWN	SYBR	None				28.5193	28.446	0.1567							false	0.6963	true	3	22	1	
E7	CV25G1_03	PT07-1	UNKNOWN	SYBR	None				28.4818	28.6523	0.241							false	0.6963	true	3	22	1	
E8	CV25G1_03	PT07-1	UNKNOWN	SYBR	None				28.8227	28.6523	0.241							false	0.6963	true	3	22	1	
E10	CV25G1_04	PT07-1	UNKNOWN	SYBR	None				28.3766	28.3302	0.0877							false	0.6963	true	3	22	1	
E11	CV25G1_04	PT07-1	UNKNOWN	SYBR	None				28.2291	28.3302	0.0877							false	0.6963	true	3	21	1	
E12	CV25G1_04	PT07-1	UNKNOWN	SYBR	None				28.3849	28.3302	0.0877							false	0.6963	true	3	21	1	
F1	CV25G1_05	PT07-1	UNKNOWN	SYBR	None				27.5603	27.555	0.3198							false	0.6963	true	3	21	1	
F2	CV25G1_05	PT07-1	UNKNOWN	SYBR	None				27.2326	27.555	0.3198							false	0.6963	true	3	20	1	
F3	CV25G1_05	PT07-1	UNKNOWN	SYBR	None				27.8721	27.555	0.3198							false	0.6963	true	3	21	1	
F4	CV25G1_06	PT07-1	UNKNOWN	SYBR	None				29.1549	29.2203	0.154							false	0.6963	true	3	22	1	
F5	CV25G1_06	PT07-1	UNKNOWN	SYBR	None				29.1098	29.2203	0.154							false	0.6963	true	3	22	1	
F6	CV25G1_06	PT07-1	UNKNOWN	SYBR	None				29.3963	29.2203	0.154							false	0.6963	true	3	22	1	
F8	CV25G1_07	PT07-1	UNKNOWN	SYBR	None				29.2521	29.4598	0.2936							false	0.6963	true	3	22	1	
F9	CV25G1_07	PT07-1	UNKNOWN	SYBR	None				29.6674	29.4598	0.2936							false	0.6963	true	3	23	1	
F10	CV25G1_08	PT07-1	UNKNOWN	SYBR	None				30.5284	30.0913	0.3802							false	0.6963	true	3	24	1	
F11	CV25G1_08	PT07-1	UNKNOWN	SYBR	None				29.838	30.0913	0.3802							false	0.6963	true	3	23	1	
F12	CV25G1_08	PT07-1	UNKNOWN	SYBR	None				29.9074	30.0913	0.3802							false	0.6963	true	3	23	1	
G1	CV25G1_09	PT07-1	UNKNOWN	SYBR	None				28.9095	28.9426	0.3198							false	0.6963	true	3	22	1	
G2	CV25G1_09	PT07-1	UNKNOWN	SYBR	None				28.6406	28.9426	0.3198							false	0.6963	true	3	22	1	
G3	CV25G1_09	PT07-1	UNKNOWN	SYBR	None				29.2776	28.9426	0.3198							false	0.6963	true	3	22	1	
G4	CV25G1_10	PT07-1	UNKNOWN	SYBR	None				28.52	28.6665	0.3284							false	0.6963	true	3	21	1	
G5	CV25G1_10	PT07-1	UNKNOWN	SYBR	None				29.0426	28.6665	0.3284							false	0.6963	true	3	22	1	
G6	CV25G1_10	PT07-1	UNKNOWN	SYBR	None				28.4368	28.6665	0.3284							false	0.6963	true	3	22	1	
G7	CV25G1_11	PT07-1	UNKNOWN	SYBR	None				29.6405	29.5049	0.1918							false	0.6963	true	3	23	1	
G8	CV25G1_11	PT07-1	UNKNOWN	SYBR	None				29.3692	29.5049	0.1918							false	0.6963	true	3	22	1	
G10	CV25G1_12	PT07-1	UNKNOWN	SYBR	None				29.7046	29.6204	0.0732							false	0.6963	true	3	23	1	
G11	CV25G1_12	PT07-1	UNKNOWN	SYBR	None				29.5848	29.6204	0.0732							false	0.6963	true	3	23	1	
G12	CV25G1_12	PT07-1	UNKNOWN	SYBR	None				29.5718	29.6204	0.0732							false	0.6963	true	3	22	1	
H1	CV25G1_13	PT07-1	UNKNOWN	SYBR	None				29.6155	29.5085	0.2255							false	0.6963	true	3	23	1	
H2	CV25G1_13	PT07-1	UNKNOWN	SYBR	None				29.2494	29.5085	0.2255							false	0.6963	true	3	22	1	
H3	CV25G1_13	PT07-1	UNKNOWN	SYBR	None				29.6605	29.5085	0.2255							false	0.6963	true	3	23	1	
H4	CV25G1_14	PT07-1	UNKNOWN	SYBR	None				30.0157	30.0855	0.0682							false	0.6963	true	3	23	1	
H5	CV25G1_14	PT07-1	UNKNOWN	SYBR	None				30.1519	30.0855	0.0682							false	0.6963	true	3	23	1	
H6	CV25G1_14	PT07-1	UNKNOWN	SYBR	None				30.0889	30.0855	0.0682							false	0.6963	true	3	23	1	
H7	CV25G1_15	PT07-1	UNKNOWN	SYBR	None				30.5292	30.2909	0.2472							false	0.6963	true	3	24	1	
H8	CV25G1_15	PT07-1	UNKNOWN	SYBR	None				30.3078	30.2909	0.2472							false	0.6963	true	3	23	1	
H9	CV25G1_15	PT07-1	UNKNOWN	SYBR	None				30.0357	30.2909	0.2472							false	0.6963	true	3	23	1	

Analysis Type = Singleplex
Endogenous Control = PT6-2
RQ Min/Max Confidence Level = 95.0
Reference Sample = CV25G1_01
