# Supplementary material for: Dating Pupae of the Blow Fly Calliphora vicina Robineau–Desvoidy 1830 (Diptera: Calliphoridae) for Post Mortem Interval—Estimation: Validation of Molecular Age Markers
Source: Genes (Basel). 2018 Mar 9;9(3):153. doi: 10.3390/genes9030153 (PMC5867874; doi:10.3390/genes9030153)
Supplement: Supplementary file 1 [file genes-09-00153-s001.zip › S2/CV25/PT7-1_CV25G1_4-9_RUNdata.txt]

* Block Type = 96well
* Chemistry = SYBR_GREEN
* Experiment File Name = D:\RMIF_Doktorarbeit_BZ\Ergebnisse\MACE\OneStepRTqPCR\CV25G1_MACEMarker\P7-1_CV25G1_4-9_RUN.eds
* Experiment Run End Time = Not Started
* Instrument Type = steponeplus
* Passive Reference = ROX

[Results]
Well	Sample Name	Target Name	Task	Reporter	Quencher	RQ	RQ Min	RQ Max	Cт	Cт Mean	Cт SD	ΔCт	ΔCт Mean	ΔCт SE	HK Control ΔCт Mean	HK Control ΔCт SE	ΔΔCт	Automatic Ct Threshold	Ct Threshold	Automatic Baseline	Baseline Start	Baseline End	Efficiency	Comments	OUTLIERRG
A1	CV25G1_16	PT07-1	UNKNOWN	SYBR	None				22.9839	23.0172	0.0551							false	0.6963	true	3	16	1		N
A2	CV25G1_16	PT07-1	UNKNOWN	SYBR	None				22.9869	23.0172	0.0551							false	0.6963	true	3	16	1		N
A3	CV25G1_16	PT07-1	UNKNOWN	SYBR	None				23.0808	23.0172	0.0551							false	0.6963	true	3	16	1		N
A4	CV25G1_17	PT07-1	UNKNOWN	SYBR	None				29.085	29.2839	0.1763							false	0.6963	true	3	22	1		N
A5	CV25G1_17	PT07-1	UNKNOWN	SYBR	None				29.3459	29.2839	0.1763							false	0.6963	true	3	22	1		N
A6	CV25G1_17	PT07-1	UNKNOWN	SYBR	None				29.4208	29.2839	0.1763							false	0.6963	true	3	23	1		N
A7	CV25G1_18	PT07-1	UNKNOWN	SYBR	None				28.4392	28.5656	0.2383							false	0.6963	true	3	21	1		N
A8	CV25G1_18	PT07-1	UNKNOWN	SYBR	None				28.4172	28.5656	0.2383							false	0.6963	true	3	21	1		N
A9	CV25G1_18	PT07-1	UNKNOWN	SYBR	None				28.8404	28.5656	0.2383							false	0.6963	true	3	22	1		N
A10	CV25G1_19	PT07-1	UNKNOWN	SYBR	None				27.4239	27.4413	0.0486							false	0.6963	true	3	21	1		N
A11	CV25G1_19	PT07-1	UNKNOWN	SYBR	None				27.4037	27.4413	0.0486							false	0.6963	true	3	20	1		N
A12	CV25G1_19	PT07-1	UNKNOWN	SYBR	None				27.4962	27.4413	0.0486							false	0.6963	true	3	21	1		N
B1	CV25G1_20	PT07-1	UNKNOWN	SYBR	None				23.9613	24.1423	0.172							false	0.6963	true	3	17	1		N
B2	CV25G1_20	PT07-1	UNKNOWN	SYBR	None				24.3037	24.1423	0.172							false	0.6963	true	3	17	1		N
B3	CV25G1_20	PT07-1	UNKNOWN	SYBR	None				24.162	24.1423	0.172							false	0.6963	true	3	17	1		N
B4	CV25G1_21	PT07-1	UNKNOWN	SYBR	None				23.7042	23.8936	0.2292							false	0.6963	true	3	17	1		N
B5	CV25G1_21	PT07-1	UNKNOWN	SYBR	None				23.8283	23.8936	0.2292							false	0.6963	true	3	17	1		N
B6	CV25G1_21	PT07-1	UNKNOWN	SYBR	None				24.1484	23.8936	0.2292							false	0.6963	true	3	17	1		N
B7	CV25G1_22	PT07-1	UNKNOWN	SYBR	None				22.9848	23.0734	0.0884							false	0.6963	true	3	16	1		N
B8	CV25G1_22	PT07-1	UNKNOWN	SYBR	None				23.1617	23.0734	0.0884							false	0.6963	true	3	16	1		N
B9	CV25G1_22	PT07-1	UNKNOWN	SYBR	None				23.0736	23.0734	0.0884							false	0.6963	true	3	16	1		N
B10	CV25G1_23	PT07-1	UNKNOWN	SYBR	None				24.3516	24.2374	0.0993							false	0.6963	true	3	17	1		N
B11	CV25G1_23	PT07-1	UNKNOWN	SYBR	None				24.189	24.2374	0.0993							false	0.6963	true	3	17	1		N
B12	CV25G1_23	PT07-1	UNKNOWN	SYBR	None				24.1716	24.2374	0.0993							false	0.6963	true	3	17	1		N
C1	CV25G1_24	PT07-1	UNKNOWN	SYBR	None				23.3108	23.3387	0.0857							false	0.6963	true	3	16	1		N
C2	CV25G1_24	PT07-1	UNKNOWN	SYBR	None				23.4348	23.3387	0.0857							false	0.6963	true	3	16	1		N
C3	CV25G1_24	PT07-1	UNKNOWN	SYBR	None				23.2704	23.3387	0.0857							false	0.6963	true	3	16	1		N
C4	CV25G1_25	PT07-1	UNKNOWN	SYBR	None				27.0996	27.2091	0.1007							false	0.6963	true	3	20	1		N
C5	CV25G1_25	PT07-1	UNKNOWN	SYBR	None				27.2977	27.2091	0.1007							false	0.6963	true	3	20	1		N
C6	CV25G1_25	PT07-1	UNKNOWN	SYBR	None				27.2299	27.2091	0.1007							false	0.6963	true	3	20	1		N
C7	CV25G1_26	PT07-1	UNKNOWN	SYBR	None				29.6884	30.1103	0.4192							false	0.6963	true	3	22	1		N
C8	CV25G1_26	PT07-1	UNKNOWN	SYBR	None				30.1156	30.1103	0.4192							false	0.6963	true	3	23	1		N
C9	CV25G1_26	PT07-1	UNKNOWN	SYBR	None				30.5267	30.1103	0.4192							false	0.6963	true	3	24	1		N
C10	CV25G1_27	PT07-1	UNKNOWN	SYBR	None				31.6112	31.3856	0.2416							false	0.6963	true	3	24	1		N
C11	CV25G1_27	PT07-1	UNKNOWN	SYBR	None				31.1308	31.3856	0.2416							false	0.6963	true	3	24	1		N
C12	CV25G1_27	PT07-1	UNKNOWN	SYBR	None				31.4148	31.3856	0.2416							false	0.6963	true	3	25	1		N
D1	CV25G1_28	PT07-1	UNKNOWN	SYBR	None				31.0769	30.9241	0.1452							false	0.6963	true	3	24	1		N
D2	CV25G1_28	PT07-1	UNKNOWN	SYBR	None				30.7879	30.9241	0.1452							false	0.6963	true	3	24	1		N
D3	CV25G1_28	PT07-1	UNKNOWN	SYBR	None				30.9075	30.9241	0.1452							false	0.6963	true	3	24	1		N
D4	CV25G1_29	PT07-1	UNKNOWN	SYBR	None				31.7128	31.7234	0.0743							false	0.6963	true	3	25	1		N
D5	CV25G1_29	PT07-1	UNKNOWN	SYBR	None				31.655	31.7234	0.0743							false	0.6963	true	3	24	1		N
D6	CV25G1_29	PT07-1	UNKNOWN	SYBR	None				31.8024	31.7234	0.0743							false	0.6963	true	3	25	1		N
D7	CV25G1_30	PT07-1	UNKNOWN	SYBR	None				31.4032	31.0829	0.2818							false	0.6963	true	3	24	1		N
D8	CV25G1_30	PT07-1	UNKNOWN	SYBR	None				30.9723	31.0829	0.2818							false	0.6963	true	3	24	1		N
D9	CV25G1_30	PT07-1	UNKNOWN	SYBR	None				30.873	31.0829	0.2818							false	0.6963	true	3	24	1		N
D10	CV25G1_31	PT07-1	UNKNOWN	SYBR	None				31.9141	31.6012	0.2729							false	0.6963	true	3	25	1		N
D11	CV25G1_31	PT07-1	UNKNOWN	SYBR	None				31.4119	31.6012	0.2729							false	0.6963	true	3	24	1		N
D12	CV25G1_31	PT07-1	UNKNOWN	SYBR	None				31.4777	31.6012	0.2729							false	0.6963	true	3	24	1		N
E1	CV25G1_32	PT07-1	UNKNOWN	SYBR	None				31.5718	31.7524	0.1698							false	0.6963	true	3	24	1		N
E2	CV25G1_32	PT07-1	UNKNOWN	SYBR	None				31.9088	31.7524	0.1698							false	0.6963	true	3	25	1		N
E3	CV25G1_32	PT07-1	UNKNOWN	SYBR	None				31.7765	31.7524	0.1698							false	0.6963	true	3	25	1		N
E4	CV25G1_33	PT07-1	UNKNOWN	SYBR	None				31.1146	31.3795	0.2342							false	0.6963	true	3	24	1		N
E5	CV25G1_33	PT07-1	UNKNOWN	SYBR	None				31.5591	31.3795	0.2342							false	0.6963	true	3	25	1		N
E6	CV25G1_33	PT07-1	UNKNOWN	SYBR	None				31.4649	31.3795	0.2342							false	0.6963	true	3	24	1		N
E7	CV25G1_34	PT07-1	UNKNOWN	SYBR	None				32.5947	32.7526	0.1642							false	0.6963	true	3	25	1		N
E8	CV25G1_34	PT07-1	UNKNOWN	SYBR	None				32.7406	32.7526	0.1642							false	0.6963	true	3	26	1		N
E9	CV25G1_34	PT07-1	UNKNOWN	SYBR	None				32.9224	32.7526	0.1642							false	0.6963	true	3	26	1		N
E10	CV25G1_35	PT07-1	UNKNOWN	SYBR	None				31.695	31.3477	0.3007							false	0.6963	true	3	24	1		Y
E11	CV25G1_35	PT07-1	UNKNOWN	SYBR	None				31.1756	31.3477	0.3007							false	0.6963	true	3	24	1		N
E12	CV25G1_35	PT07-1	UNKNOWN	SYBR	None				31.1726	31.3477	0.3007							false	0.6963	true	3	24	1		N
F1	CV25G1_36	PT07-1	UNKNOWN	SYBR	None				30.7786	30.8799	0.1718							false	0.6963	true	3	24	1		N
F2	CV25G1_36	PT07-1	UNKNOWN	SYBR	None				30.7829	30.8799	0.1718							false	0.6963	true	3	24	1		N
F3	CV25G1_36	PT07-1	UNKNOWN	SYBR	None				31.0783	30.8799	0.1718							false	0.6963	true	3	24	1		N
F4	CV25G1_37	PT07-1	UNKNOWN	SYBR	None				31.1544	31.3311	0.1639							false	0.6963	true	3	24	1		N
F5	CV25G1_37	PT07-1	UNKNOWN	SYBR	None				31.4782	31.3311	0.1639							false	0.6963	true	3	25	1		N
F6	CV25G1_37	PT07-1	UNKNOWN	SYBR	None				31.3606	31.3311	0.1639							false	0.6963	true	3	25	1		N
F7	CV25G1_38	PT07-1	UNKNOWN	SYBR	None				32.0617	32.2962	0.3683							false	0.6963	true	3	25	1		N
F8	CV25G1_38	PT07-1	UNKNOWN	SYBR	None				32.7207	32.2962	0.3683							false	0.6963	true	3	26	1		N
F9	CV25G1_38	PT07-1	UNKNOWN	SYBR	None				32.1063	32.2962	0.3683							false	0.6963	true	3	25	1		N
F10	CV25G1_39	PT07-1	UNKNOWN	SYBR	None				31.9908	32.2979	0.4572							false	0.6963	true	3	25	1		N
F11	CV25G1_39	PT07-1	UNKNOWN	SYBR	None				32.8233	32.2979	0.4572							false	0.6963	true	3	26	1		N
F12	CV25G1_39	PT07-1	UNKNOWN	SYBR	None				32.0796	32.2979	0.4572							false	0.6963	true	3	25	1		N
G1	CV25G1_40	PT07-1	UNKNOWN	SYBR	None				31.2744	31.7186	0.4165							false	0.6963	true	3	24	1		N
G2	CV25G1_40	PT07-1	UNKNOWN	SYBR	None				32.1002	31.7186	0.4165							false	0.6963	true	3	25	1		N
G3	CV25G1_40	PT07-1	UNKNOWN	SYBR	None				31.7812	31.7186	0.4165							false	0.6963	true	3	25	1		N
G4	CV25G1_41	PT07-1	UNKNOWN	SYBR	None				31.1484	31.3803	0.2116							false	0.6963	true	3	24	1		N
G5	CV25G1_41	PT07-1	UNKNOWN	SYBR	None				31.4296	31.3803	0.2116							false	0.6963	true	3	24	1		N
G6	CV25G1_41	PT07-1	UNKNOWN	SYBR	None				31.563	31.3803	0.2116							false	0.6963	true	3	25	1		N
G7	CV25G1_42	PT07-1	UNKNOWN	SYBR	None				29.126	29.0857	0.1627							false	0.6963	true	3	22	1		N
G8	CV25G1_42	PT07-1	UNKNOWN	SYBR	None				29.2245	29.0857	0.1627							false	0.6963	true	3	22	1		N
G9	CV25G1_42	PT07-1	UNKNOWN	SYBR	None				28.9067	29.0857	0.1627							false	0.6963	true	3	22	1		N
G10	CV25G1_43	PT07-1	UNKNOWN	SYBR	None				30.6118	30.4303	0.2599							false	0.6963	true	3	24	1		N
G11	CV25G1_43	PT07-1	UNKNOWN	SYBR	None				30.5466	30.4303	0.2599							false	0.6963	true	3	24	1		N
G12	CV25G1_43	PT07-1	UNKNOWN	SYBR	None				30.1326	30.4303	0.2599							false	0.6963	true	3	23	1		N
H1	CV25G1_44	PT07-1	UNKNOWN	SYBR	None				27.9375	28.1057	0.2449							false	0.6963	true	3	21	1		N
H2	CV25G1_44	PT07-1	UNKNOWN	SYBR	None				27.9928	28.1057	0.2449							false	0.6963	true	3	21	1		N
H3	CV25G1_44	PT07-1	UNKNOWN	SYBR	None				28.3867	28.1057	0.2449							false	0.6963	true	3	21	1		N
H4	CV25G1_45	PT07-1	UNKNOWN	SYBR	None				30.1744	30.2033	0.2091							false	0.6963	true	3	23	1		N
H5	CV25G1_45	PT07-1	UNKNOWN	SYBR	None				30.4254	30.2033	0.2091							false	0.6963	true	3	24	1		N
H6	CV25G1_45	PT07-1	UNKNOWN	SYBR	None				30.0101	30.2033	0.2091							false	0.6963	true	3	23	1		N

Analysis Type = Singleplex
Endogenous Control = PT07-1
RQ Min/Max Confidence Level = 95.0
Reference Sample = CV25G1_16
