# Supplementary material for: Dating Pupae of the Blow Fly Calliphora vicina Robineau–Desvoidy 1830 (Diptera: Calliphoridae) for Post Mortem Interval—Estimation: Validation of Molecular Age Markers
Source: Genes (Basel). 2018 Mar 9;9(3):153. doi: 10.3390/genes9030153 (PMC5867874; doi:10.3390/genes9030153)
Supplement: Supplementary file 1 [file genes-09-00153-s001.zip › S2/CV25/PT7-2_CV25G1_1-6_RUNdata.txt]

* Block Type = 96well
* Chemistry = SYBR_GREEN
* Experiment File Name = D:\RMIF_Doktorarbeit_BZ\Ergebnisse\MACE\OneStepRTqPCR\CV25G1_MACEMarker\P7-2_CV25G1_1-6_RUN.eds
* Experiment Run End Time = Not Started
* Instrument Type = steponeplus
* Passive Reference = ROX

[Results]
Well	Sample Name	Target Name	Task	Reporter	Quencher	RQ	RQ Min	RQ Max	Cт	Cт Mean	Cт SD	ΔCт	ΔCт Mean	ΔCт SE	HK Control ΔCт Mean	HK Control ΔCт SE	ΔΔCт	Automatic Ct Threshold	Ct Threshold	Automatic Baseline	Baseline Start	Baseline End	Efficiency	Tm1	Tm2	Tm3	Comments	OUTLIERRG	MTP
A1	CV25G1_01	PT07-2	UNKNOWN	SYBR	None				29.389	29.5217	0.18							false	0.7547	true	3	22	1	78.8963				N	N
A2	CV25G1_01	PT07-2	UNKNOWN	SYBR	None				29.7266	29.5217	0.18							false	0.7547	true	3	23	1	78.8963				N	N
A3	CV25G1_01	PT07-2	UNKNOWN	SYBR	None				29.4495	29.5217	0.18							false	0.7547	true	3	22	1	78.8947				N	N
A4	CV25G1_02	PT07-2	UNKNOWN	SYBR	None				29.7947	29.685	0.0958							false	0.7547	true	3	23	1	78.7457	82.1723			N	Y
A5	CV25G1_02	PT07-2	UNKNOWN	SYBR	None				29.6174	29.685	0.0958							false	0.7547	true	3	23	1	78.5959				N	N
A6	CV25G1_02	PT07-2	UNKNOWN	SYBR	None				29.6429	29.685	0.0958							false	0.7547	true	3	23	1	78.5959				N	N
A7	CV25G1_03	PT07-2	UNKNOWN	SYBR	None				30.0161	29.8748	0.1716							false	0.7547	true	3	23	1	78.7475	76.0654			N	Y
A8	CV25G1_03	PT07-2	UNKNOWN	SYBR	None				29.9243	29.8748	0.1716							false	0.7547	true	3	23	1	78.7475	75.9164			N	Y
A9	CV25G1_03	PT07-2	UNKNOWN	SYBR	None				29.6838	29.8748	0.1716							false	0.7547	true	3	23	1	78.5957				N	N
A10	CV25G1_04	PT07-2	UNKNOWN	SYBR	None				29.504	29.6116	0.1043							false	0.7547	true	3	22	1	78.7447				N	N
A11	CV25G1_04	PT07-2	UNKNOWN	SYBR	None				29.7123	29.6116	0.1043							false	0.7547	true	3	23	1	78.7472				N	N
A12	CV25G1_04	PT07-2	UNKNOWN	SYBR	None				29.6184	29.6116	0.1043							false	0.7547	true	3	23	1	78.7472				N	N
B1	CV25G1_05	PT07-2	UNKNOWN	SYBR	None				29.3722	29.7237	0.3156							false	0.7547	true	3	22	1	78.7474				N	N
B2	CV25G1_05	PT07-2	UNKNOWN	SYBR	None				29.9829	29.7237	0.3156							false	0.7547	true	3	23	1	78.7474				N	N
B3	CV25G1_05	PT07-2	UNKNOWN	SYBR	None				29.8158	29.7237	0.3156							false	0.7547	true	3	23	1	78.7457	75.617			N	Y
B4	CV25G1_06	PT07-2	UNKNOWN	SYBR	None				29.231	29.4211	0.2684							false	0.7547	true	3	22	1	78.8947				N	N
B5	CV25G1_06	PT07-2	UNKNOWN	SYBR	None				29.7281	29.4211	0.2684							false	0.7547	true	3	23	1	78.5959				N	N
B6	CV25G1_06	PT07-2	UNKNOWN	SYBR	None				29.3041	29.4211	0.2684							false	0.7547	true	3	22	1	78.5959				N	N
B7	CV25G1_07	PT07-2	UNKNOWN	SYBR	None				29.571	29.5233	0.0617							false	0.7547	true	3	22	1	78.7475				N	N
B8	CV25G1_07	PT07-2	UNKNOWN	SYBR	None				29.4536	29.5233	0.0617							false	0.7547	true	3	22	1	78.7475				N	N
B9	CV25G1_07	PT07-2	UNKNOWN	SYBR	None				29.5454	29.5233	0.0617							false	0.7547	true	3	22	1	78.7447	82.32			N	Y
B10	CV25G1_08	PT07-2	UNKNOWN	SYBR	None				29.1951	29.0263	0.345							false	0.7547	true	3	22	1	82.9159	78.5957			N	Y
B11	CV25G1_08	PT07-2	UNKNOWN	SYBR	None				29.2544	29.0263	0.345							false	0.7547	true	3	22	1	82.9185	78.7472			N	Y
B12	CV25G1_08	PT07-2	UNKNOWN	SYBR	None				28.6293	29.0263	0.345							false	0.7547	true	3	21	1	82.9185	78.7472			N	Y
C1	CV25G1_09	PT07-2	UNKNOWN	SYBR	None				30.1762	30.0431	0.1176							false	0.7547	true	3	23	1	78.5984	82.7696	75.47		N	Y
C2	CV25G1_09	PT07-2	UNKNOWN	SYBR	None				29.9533	30.0431	0.1176							false	0.7547	true	3	23	1	78.7474	82.6206			N	Y
C3	CV25G1_09	PT07-2	UNKNOWN	SYBR	None				29.9999	30.0431	0.1176							false	0.7547	true	3	23	1	78.7457	82.9172	75.766		N	Y
C4	CV25G1_10	PT07-2	UNKNOWN	SYBR	None				29.8368	29.7659	0.12							false	0.7547	true	3	23	1	78.8947				N	N
C5	CV25G1_10	PT07-2	UNKNOWN	SYBR	None				29.8336	29.7659	0.12							false	0.7547	true	3	23	1	78.5959				N	N
C6	CV25G1_10	PT07-2	UNKNOWN	SYBR	None				29.6273	29.7659	0.12							false	0.7547	true	3	23	1	78.5959				N	N
C7	CV25G1_11	PT07-2	UNKNOWN	SYBR	None				28.5486	28.6433	0.2702							false	0.7547	true	3	22	1	78.7475				N	N
C8	CV25G1_11	PT07-2	UNKNOWN	SYBR	None				28.948	28.6433	0.2702							false	0.7547	true	3	22	1	78.7475				N	N
C9	CV25G1_11	PT07-2	UNKNOWN	SYBR	None				28.4332	28.6433	0.2702							false	0.7547	true	3	21	1	78.7447				N	N
C10	CV25G1_12	PT07-2	UNKNOWN	SYBR	None				27.6801	27.6421	0.0371							false	0.7547	true	3	21	1	78.7447				N	N
C11	CV25G1_12	PT07-2	UNKNOWN	SYBR	None				27.6401	27.6421	0.0371							false	0.7547	true	3	20	1	78.7472				N	N
C12	CV25G1_12	PT07-2	UNKNOWN	SYBR	None				27.6061	27.6421	0.0371							false	0.7547	true	3	20	1	78.7472				N	N
D1	CV25G1_13	PT07-2	UNKNOWN	SYBR	None				28.6734	28.8018	0.1473							false	0.7547	true	3	22	1	78.7474				N	N
D2	CV25G1_13	PT07-2	UNKNOWN	SYBR	None				28.7692	28.8018	0.1473							false	0.7547	true	3	22	1	78.7474	82.0247			N	Y
D3	CV25G1_13	PT07-2	UNKNOWN	SYBR	None				28.9626	28.8018	0.1473							false	0.7547	true	3	22	1	78.8947				N	N
D4	CV25G1_14	PT07-2	UNKNOWN	SYBR	None				28.4383	28.3557	0.0965							false	0.7547	true	3	21	1	78.8947				N	N
D5	CV25G1_14	PT07-2	UNKNOWN	SYBR	None				28.3793	28.3557	0.0965							false	0.7547	true	3	21	1	78.7449	82.6185			N	Y
D6	CV25G1_14	PT07-2	UNKNOWN	SYBR	None				28.2496	28.3557	0.0965							false	0.7547	true	3	21	1	78.7449				N	N
D7	CV25G1_15	PT07-2	UNKNOWN	SYBR	None				28.4416	28.5668	0.1202							false	0.7547	true	3	21	1	78.7475				N	N
D8	CV25G1_15	PT07-2	UNKNOWN	SYBR	None				28.6813	28.5668	0.1202							false	0.7547	true	3	21	1	78.7475				N	N
D9	CV25G1_15	PT07-2	UNKNOWN	SYBR	None				28.5776	28.5668	0.1202							false	0.7547	true	3	22	1	78.7447				N	N
D10	CV25G1_16	PT07-2	UNKNOWN	SYBR	None				21.2383	21.3163	0.2128							false	0.7547	true	3	14	1	78.8937				N	N
D11	CV25G1_16	PT07-2	UNKNOWN	SYBR	None				21.5571	21.3163	0.2128							false	0.7547	true	3	14	1	78.8962				N	N
D12	CV25G1_16	PT07-2	UNKNOWN	SYBR	None				21.1536	21.3163	0.2128							false	0.7547	true	3	14	1	78.8962				N	N
E1	CV25G1_17	PT07-2	UNKNOWN	SYBR	None				26.49	26.8225	0.3129							false	0.7547	true	3	19	1	78.7474				N	N
E2	CV25G1_17	PT07-2	UNKNOWN	SYBR	None				26.8661	26.8225	0.3129							false	0.7547	true	3	20	1	78.7474				N	N
E3	CV25G1_17	PT07-2	UNKNOWN	SYBR	None				27.1114	26.8225	0.3129							false	0.7547	true	3	20	1	78.8947				N	N
E4	CV25G1_18	PT07-2	UNKNOWN	SYBR	None				25.1356	25.2177	0.1029							false	0.7547	true	3	18	1	79.0436				N	N
E5	CV25G1_18	PT07-2	UNKNOWN	SYBR	None				25.3331	25.2177	0.1029							false	0.7547	true	3	18	1	78.8939				N	N
E6	CV25G1_18	PT07-2	UNKNOWN	SYBR	None				25.1844	25.2177	0.1029							false	0.7547	true	3	18	1	78.8939				N	N
E7	CV25G1_19	PT07-2	UNKNOWN	SYBR	None				22.7746	23.2137	0.3803							false	0.7547	true	3	16	1	78.8965				Y	N
E8	CV25G1_19	PT07-2	UNKNOWN	SYBR	None				23.4387	23.2137	0.3803							false	0.7547	true	3	16	1	78.8965				N	N
E9	CV25G1_19	PT07-2	UNKNOWN	SYBR	None				23.4279	23.2137	0.3803							false	0.7547	true	3	16	1	78.8937				N	N
E10	CV25G1_20	PT07-2	UNKNOWN	SYBR	None				22.7048	22.7334	0.1168							false	0.7547	true	3	16	1	78.8937				N	N
E11	CV25G1_20	PT07-2	UNKNOWN	SYBR	None				22.6335	22.7334	0.1168							false	0.7547	true	3	16	1	78.8962				N	N
E12	CV25G1_20	PT07-2	UNKNOWN	SYBR	None				22.8618	22.7334	0.1168							false	0.7547	true	3	16	1	78.8962				N	N
F1	CV25G1_21	PT07-2	UNKNOWN	SYBR	None				22.1568	22.417	0.2628							false	0.7547	true	3	15	1	78.8963				N	N
F2	CV25G1_21	PT07-2	UNKNOWN	SYBR	None				22.4118	22.417	0.2628							false	0.7547	true	3	16	1	78.8963				N	N
F3	CV25G1_21	PT07-2	UNKNOWN	SYBR	None				22.6823	22.417	0.2628							false	0.7547	true	3	16	1	79.0436				N	N
F4	CV25G1_22	PT07-2	UNKNOWN	SYBR	None				21.5587	21.7631	0.1996							false	0.7547	true	3	14	1	79.0436				N	N
F5	CV25G1_22	PT07-2	UNKNOWN	SYBR	None				21.9575	21.7631	0.1996							false	0.7547	true	3	15	1	78.8939				N	N
F6	CV25G1_22	PT07-2	UNKNOWN	SYBR	None				21.7732	21.7631	0.1996							false	0.7547	true	3	15	1	78.8939				N	N
F7	CV25G1_23	PT07-2	UNKNOWN	SYBR	None				22.9637	23.0135	0.0526							false	0.7547	true	3	16	1	78.8965				N	N
F8	CV25G1_23	PT07-2	UNKNOWN	SYBR	None				23.0083	23.0135	0.0526							false	0.7547	true	3	16	1	78.8965				N	N
F9	CV25G1_23	PT07-2	UNKNOWN	SYBR	None				23.0685	23.0135	0.0526							false	0.7547	true	3	16	1	78.8937				N	N
F10	CV25G1_24	PT07-2	UNKNOWN	SYBR	None				23.3557	23.3718	0.0815							false	0.7547	true	3	16	1	78.8937				N	N
F11	CV25G1_24	PT07-2	UNKNOWN	SYBR	None				23.4601	23.3718	0.0815							false	0.7547	true	3	16	1	78.8962				N	N
F12	CV25G1_24	PT07-2	UNKNOWN	SYBR	None				23.2996	23.3718	0.0815							false	0.7547	true	3	16	1	78.8962				N	N
G1	CV25G1_25	PT07-2	UNKNOWN	SYBR	None				24.2976	24.2715	0.1191							false	0.7547	true	3	17	1	78.8963	74.2783			N	Y
G2	CV25G1_25	PT07-2	UNKNOWN	SYBR	None				24.1415	24.2715	0.1191							false	0.7547	true	3	17	1	78.8963				N	N
G3	CV25G1_25	PT07-2	UNKNOWN	SYBR	None				24.3755	24.2715	0.1191							false	0.7547	true	3	17	1	79.1926				N	N
G4	CV25G1_26	PT07-2	UNKNOWN	SYBR	None				28.4767	28.4786	0.0172							false	0.7547	true	3	21	1	79.0436				N	N
G5	CV25G1_26	PT07-2	UNKNOWN	SYBR	None				28.4967	28.4786	0.0172							false	0.7547	true	3	22	1	78.8939				N	N
G6	CV25G1_26	PT07-2	UNKNOWN	SYBR	None				28.4624	28.4786	0.0172							false	0.7547	true	3	21	1	79.0429				N	N
G7	CV25G1_27	PT07-2	UNKNOWN	SYBR	None				28.0995	28.367	0.2432							false	0.7547	true	3	21	1	78.8965				N	N
G8	CV25G1_27	PT07-2	UNKNOWN	SYBR	None				28.4268	28.367	0.2432							false	0.7547	true	3	22	1	78.7475				N	N
G9	CV25G1_27	PT07-2	UNKNOWN	SYBR	None				28.5747	28.367	0.2432							false	0.7547	true	3	21	1	78.8937				N	N
G10	CV25G1_28	PT07-2	UNKNOWN	SYBR	None				28.8555	28.9508	0.1814							false	0.7547	true	3	22	1	78.8937				N	N
G11	CV25G1_28	PT07-2	UNKNOWN	SYBR	None				29.1599	28.9508	0.1814							false	0.7547	true	3	22	1	78.7472				N	N
G12	CV25G1_28	PT07-2	UNKNOWN	SYBR	None				28.8369	28.9508	0.1814							false	0.7547	true	3	22	1	78.8962				N	N
H1	CV25G1_29	PT07-2	UNKNOWN	SYBR	None				28.3274	28.478	0.1951							false	0.7547	true	3	21	1	78.8963				N	N
H2	CV25G1_29	PT07-2	UNKNOWN	SYBR	None				28.4082	28.478	0.1951							false	0.7547	true	3	22	1	78.8963				N	N
H3	CV25G1_29	PT07-2	UNKNOWN	SYBR	None				28.6983	28.478	0.1951							false	0.7547	true	3	22	1	79.1926				N	N
H4	CV25G1_30	PT07-2	UNKNOWN	SYBR	None				27.7645	27.9363	0.1518							false	0.7547	true	3	21	1	79.1926				N	N
H5	CV25G1_30	PT07-2	UNKNOWN	SYBR	None				28.0524	27.9363	0.1518							false	0.7547	true	3	21	1	79.0429				N	N
H6	CV25G1_30	PT07-2	UNKNOWN	SYBR	None				27.992	27.9363	0.1518							false	0.7547	true	3	21	1	79.0429				N	N

Analysis Type = Singleplex
Endogenous Control = PT07-2
RQ Min/Max Confidence Level = 95.0
Reference Sample = CV25G1_01
