# Supplementary material for: Dating Pupae of the Blow Fly Calliphora vicina Robineau–Desvoidy 1830 (Diptera: Calliphoridae) for Post Mortem Interval—Estimation: Validation of Molecular Age Markers
Source: Genes (Basel). 2018 Mar 9;9(3):153. doi: 10.3390/genes9030153 (PMC5867874; doi:10.3390/genes9030153)
Supplement: Supplementary file 1 [file genes-09-00153-s001.zip › S2/CV25/PT7-2_CV25G1_7-9_RUNdata.txt]

* Block Type = 96well
* Chemistry = SYBR_GREEN
* Experiment File Name = D:\RMIF_Doktorarbeit_BZ\Ergebnisse\MACE\OneStepRTqPCR\CV25G1_MACEMarker\P7-2_CV25G1_7-9_P8-1_1-3_RUN.eds
* Experiment Run End Time = Not Started
* Instrument Type = steponeplus
* Passive Reference = ROX

[Results]
Well	Sample Name	Target Name	Task	Reporter	Quencher	RQ	RQ Min	RQ Max	Cт	Cт Mean	Cт SD	ΔCт	ΔCт Mean	ΔCт SE	HK Control ΔCт Mean	HK Control ΔCт SE	ΔΔCт	Automatic Ct Threshold	Ct Threshold	Automatic Baseline	Baseline Start	Baseline End	Efficiency	Tm1	Tm2	Tm3	Comments
A1	CV25G1_31	PT07-2	UNKNOWN	SYBR	None				28.2187	28.0905	0.1117							false	0.7547	true	3	21	1	79.4982			
A2	CV25G1_31	PT07-2	UNKNOWN	SYBR	None				28.0132	28.0905	0.1117							false	0.7547	true	3	21	1	79.4982			
A3	CV25G1_31	PT07-2	UNKNOWN	SYBR	None				28.0397	28.0905	0.1117							false	0.7547	true	3	21	1	79.4969	75.7713		
A4	CV25G1_32	PT07-2	UNKNOWN	SYBR	None				28.2696	28.3851	0.1001							false	0.7547	true	3	21	1	79.4969	75.9204		
A5	CV25G1_32	PT07-2	UNKNOWN	SYBR	None				28.4386	28.3851	0.1001							false	0.7547	true	3	22	1	79.1962	75.6195		
A6	CV25G1_32	PT07-2	UNKNOWN	SYBR	None				28.4471	28.3851	0.1001							false	0.7547	true	3	21	1	79.3452	75.6195		
A7	CV25G1_33	PT07-2	UNKNOWN	SYBR	None				27.9349	28.0034	0.0968							false	0.7547	true	3	21	1	79.7942			
A8	CV25G1_33	PT07-2	UNKNOWN	SYBR	None				28.0718	28.0034	0.0968							false	0.7547	true	3	21	1	79.6452			
A10	CV25G1_34	PT07-2	UNKNOWN	SYBR	None				28.3737	28.2882	0.0791							false	0.7547	true	3	21	1	79.3476	75.6209		
A11	CV25G1_34	PT07-2	UNKNOWN	SYBR	None				28.2176	28.2882	0.0791							false	0.7547	true	3	21	1	79.048			
A12	CV25G1_34	PT07-2	UNKNOWN	SYBR	None				28.2734	28.2882	0.0791							false	0.7547	true	3	21	1	79.346			
B1	CV25G1_35	PT07-2	UNKNOWN	SYBR	None				27.2881	27.2887	0.0421							false	0.7547	true	3	20	1	79.2002			
B2	CV25G1_35	PT07-2	UNKNOWN	SYBR	None				27.331	27.2887	0.0421							false	0.7547	true	3	20	1	79.2002			
B3	CV25G1_35	PT07-2	UNKNOWN	SYBR	None				27.2469	27.2887	0.0421							false	0.7547	true	3	20	1	79.3479			
B4	CV25G1_36	PT07-2	UNKNOWN	SYBR	None				27.1615	27.2257	0.1257							false	0.7547	true	3	20	1	79.3479			
B5	CV25G1_36	PT07-2	UNKNOWN	SYBR	None				27.1451	27.2257	0.1257							false	0.7547	true	3	20	1	79.0472			
B6	CV25G1_36	PT07-2	UNKNOWN	SYBR	None				27.3706	27.2257	0.1257							false	0.7547	true	3	20	1	79.0472			
B7	CV25G1_37	PT07-2	UNKNOWN	SYBR	None				27.8363	27.9034	0.0735							false	0.7547	true	3	20	1	79.7942			
B8	CV25G1_37	PT07-2	UNKNOWN	SYBR	None				27.982	27.9034	0.0735							false	0.7547	true	3	21	1	79.7942			
B9	CV25G1_37	PT07-2	UNKNOWN	SYBR	None				27.8919	27.9034	0.0735							false	0.7547	true	3	21	1	79.6457			
B10	CV25G1_38	PT07-2	UNKNOWN	SYBR	None				26.1155	26.1683	0.0516							false	0.7547	true	3	19	1	78.9004			
B11	CV25G1_38	PT07-2	UNKNOWN	SYBR	None				26.2187	26.1683	0.0516							false	0.7547	true	3	19	1	79.048			
B12	CV25G1_38	PT07-2	UNKNOWN	SYBR	None				26.1706	26.1683	0.0516							false	0.7547	true	3	19	1	79.048			
C1	CV25G1_39	PT07-2	UNKNOWN	SYBR	None				27.7178	27.8479	0.1246							false	0.7547	true	3	20	1	79.2002			
C2	CV25G1_39	PT07-2	UNKNOWN	SYBR	None				27.8598	27.8479	0.1246							false	0.7547	true	3	21	1	79.3492			
C3	CV25G1_39	PT07-2	UNKNOWN	SYBR	None				27.9662	27.8479	0.1246							false	0.7547	true	3	21	1	79.3479			
C4	CV25G1_40	PT07-2	UNKNOWN	SYBR	None				27.9438	27.8714	0.104							false	0.7547	true	3	21	1	79.3479			
C5	CV25G1_40	PT07-2	UNKNOWN	SYBR	None				27.9183	27.8714	0.104							false	0.7547	true	3	20	1	79.0472			
C6	CV25G1_40	PT07-2	UNKNOWN	SYBR	None				27.7522	27.8714	0.104							false	0.7547	true	3	21	1	79.0472			
C7	CV25G1_41	PT07-2	UNKNOWN	SYBR	None				28.1266	28.0236	0.0921							false	0.7547	true	3	21	1	79.4961			
C8	CV25G1_41	PT07-2	UNKNOWN	SYBR	None				27.9949	28.0236	0.0921							false	0.7547	true	3	21	1	79.4961			
C9	CV25G1_41	PT07-2	UNKNOWN	SYBR	None				27.9493	28.0236	0.0921							false	0.7547	true	3	21	1	79.4967			
C10	CV25G1_42	PT07-2	UNKNOWN	SYBR	None				27.7917	27.7418	0.0878							false	0.7547	true	3	21	1	79.7948			
C11	CV25G1_42	PT07-2	UNKNOWN	SYBR	None				27.7932	27.7418	0.0878							false	0.7547	true	3	21	1	79.793			
C12	CV25G1_42	PT07-2	UNKNOWN	SYBR	None				27.6404	27.7418	0.0878							false	0.7547	true	3	21	1	79.644			
D1	CV25G1_43	PT07-2	UNKNOWN	SYBR	None				27.8126	27.897	0.0905							false	0.7547	true	3	21	1	79.7963			
D2	CV25G1_43	PT07-2	UNKNOWN	SYBR	None				27.9926	27.897	0.0905							false	0.7547	true	3	21	1	79.6473			
D3	CV25G1_43	PT07-2	UNKNOWN	SYBR	None				27.8858	27.897	0.0905							false	0.7547	true	3	21	1	79.9439			
D4	CV25G1_44	PT07-2	UNKNOWN	SYBR	None				27.5666	27.5462	0.0641							false	0.7547	true	3	20	1	79.7949			
D5	CV25G1_44	PT07-2	UNKNOWN	SYBR	None				27.5975	27.5462	0.0641							false	0.7547	true	3	21	1	79.6433			
D6	CV25G1_44	PT07-2	UNKNOWN	SYBR	None				27.4743	27.5462	0.0641							false	0.7547	true	3	20	1	79.4943			
D7	CV25G1_45	PT07-2	UNKNOWN	SYBR	None				28.0103	27.8588	0.1345							false	0.7547	true	3	21	1	79.6452	75.4718		
D8	CV25G1_45	PT07-2	UNKNOWN	SYBR	None				27.7536	27.8588	0.1345							false	0.7547	true	3	21	1	79.7942			
D9	CV25G1_45	PT07-2	UNKNOWN	SYBR	None				27.8124	27.8588	0.1345							false	0.7547	true	3	21	1	79.6457			

Analysis Type = Singleplex
Endogenous Control = PT08-1
RQ Min/Max Confidence Level = 95.0
Reference Sample = CV25G1_01
