# Supplementary material for: Dating Pupae of the Blow Fly Calliphora vicina Robineau–Desvoidy 1830 (Diptera: Calliphoridae) for Post Mortem Interval—Estimation: Validation of Molecular Age Markers
Source: Genes (Basel). 2018 Mar 9;9(3):153. doi: 10.3390/genes9030153 (PMC5867874; doi:10.3390/genes9030153)
Supplement: Supplementary file 1 [file genes-09-00153-s001.zip › S2/CV25/PT8-1_CV25G1_1-3_RUNdata.txt]

* Block Type = 96well
* Chemistry = SYBR_GREEN
* Experiment File Name = D:\RMIF_Doktorarbeit_BZ\Ergebnisse\MACE\OneStepRTqPCR\CV25G1_MACEMarker\P7-2_CV25G1_7-9_P8-1_1-3_RUN.eds
* Experiment Run End Time = Not Started
* Instrument Type = steponeplus
* Passive Reference = ROX

[Results]
Well	Sample Name	Target Name	Task	Reporter	Quencher	RQ	RQ Min	RQ Max	Cт	Cт Mean	Cт SD	ΔCт	ΔCт Mean	ΔCт SE	HK Control ΔCт Mean	HK Control ΔCт SE	ΔΔCт	Automatic Ct Threshold	Ct Threshold	Automatic Baseline	Baseline Start	Baseline End	Efficiency	Tm1	Tm2	Tm3	Comments
E1	CV25G1_01	PT08-1	UNKNOWN	SYBR	None				26.9007	26.9135	0.0113							false	0.6505	true	3	20	1	81.7337			
E2	CV25G1_01	PT08-1	UNKNOWN	SYBR	None				26.9223	26.9135	0.0113							false	0.6505	true	3	20	1	81.7337			
E3	CV25G1_01	PT08-1	UNKNOWN	SYBR	None				26.9174	26.9135	0.0113							false	0.6505	true	3	20	1	81.8812			
E4	CV25G1_02	PT08-1	UNKNOWN	SYBR	None				27.3955	27.4471	0.0885							false	0.6505	true	3	20	1	81.7322			
E5	CV25G1_02	PT08-1	UNKNOWN	SYBR	None				27.5493	27.4471	0.0885							false	0.6505	true	3	21	1	81.5807			
E6	CV25G1_02	PT08-1	UNKNOWN	SYBR	None				27.3965	27.4471	0.0885							false	0.6505	true	3	20	1	81.5807			
E7	CV25G1_03	PT08-1	UNKNOWN	SYBR	None				26.9943	26.884	0.1526							false	0.6505	true	3	20	1	81.5828			
E8	CV25G1_03	PT08-1	UNKNOWN	SYBR	None				26.7099	26.884	0.1526							false	0.6505	true	3	20	1	81.5828			
E9	CV25G1_03	PT08-1	UNKNOWN	SYBR	None				26.9479	26.884	0.1526							false	0.6505	true	3	20	1	81.5836			
E10	CV25G1_04	PT08-1	UNKNOWN	SYBR	None				26.9762	26.8576	0.1053							false	0.6505	true	3	20	1	81.7327			
E11	CV25G1_04	PT08-1	UNKNOWN	SYBR	None				26.7753	26.8576	0.1053							false	0.6505	true	3	20	1	81.7299			
E12	CV25G1_04	PT08-1	UNKNOWN	SYBR	None				26.8213	26.8576	0.1053							false	0.6505	true	3	20	1	81.7299			
F1	CV25G1_05	PT08-1	UNKNOWN	SYBR	None				27.5507	27.4967	0.0473							false	0.6505	true	3	21	1	81.4357			
F2	CV25G1_05	PT08-1	UNKNOWN	SYBR	None				27.477	27.4967	0.0473							false	0.6505	true	3	21	1	81.4357			
F3	CV25G1_05	PT08-1	UNKNOWN	SYBR	None				27.4623	27.4967	0.0473							false	0.6505	true	3	21	1	81.5832			
F4	CV25G1_06	PT08-1	UNKNOWN	SYBR	None				26.5676	26.6788	0.1152							false	0.6505	true	3	20	1	81.5832			
F5	CV25G1_06	PT08-1	UNKNOWN	SYBR	None				26.6711	26.6788	0.1152							false	0.6505	true	3	20	1	81.4316			
F6	CV25G1_06	PT08-1	UNKNOWN	SYBR	None				26.7977	26.6788	0.1152							false	0.6505	true	3	20	1	81.4316			
F7	CV25G1_07	PT08-1	UNKNOWN	SYBR	None				26.4698	26.6002	0.1286							false	0.6505	true	3	20	1	81.5828			
F8	CV25G1_07	PT08-1	UNKNOWN	SYBR	None				26.6039	26.6002	0.1286							false	0.6505	true	3	20	1	81.5828			
F9	CV25G1_07	PT08-1	UNKNOWN	SYBR	None				26.727	26.6002	0.1286							false	0.6505	true	3	20	1	81.5836			
F10	CV25G1_08	PT08-1	UNKNOWN	SYBR	None				26.6181	26.5442	0.1077							false	0.6505	true	3	20	1	81.8818			
F11	CV25G1_08	PT08-1	UNKNOWN	SYBR	None				26.4207	26.5442	0.1077							false	0.6505	true	3	20	1	81.8789			
F12	CV25G1_08	PT08-1	UNKNOWN	SYBR	None				26.5939	26.5442	0.1077							false	0.6505	true	3	20	1	81.7299			
G1	CV25G1_09	PT08-1	UNKNOWN	SYBR	None				26.3701	26.3784	0.053							false	0.6505	true	3	20	1	81.5847			
G2	CV25G1_09	PT08-1	UNKNOWN	SYBR	None				26.3301	26.3784	0.053							false	0.6505	true	3	20	1	81.5847			
G3	CV25G1_09	PT08-1	UNKNOWN	SYBR	None				26.4351	26.3784	0.053							false	0.6505	true	3	20	1	81.7322			
G4	CV25G1_10	PT08-1	UNKNOWN	SYBR	None				26.0973	26.1294	0.0687							false	0.6505	true	3	20	1	81.7322			
G5	CV25G1_10	PT08-1	UNKNOWN	SYBR	None				26.2082	26.1294	0.0687							false	0.6505	true	3	20	1	81.5807			
G6	CV25G1_10	PT08-1	UNKNOWN	SYBR	None				26.0826	26.1294	0.0687							false	0.6505	true	3	19	1	81.5807			
G7	CV25G1_11	PT08-1	UNKNOWN	SYBR	None				25.829	25.9049	0.0666							false	0.6505	true	3	19	1	81.5828			
G8	CV25G1_11	PT08-1	UNKNOWN	SYBR	None				25.9327	25.9049	0.0666							false	0.6505	true	3	19	1	81.4337			
G9	CV25G1_11	PT08-1	UNKNOWN	SYBR	None				25.9531	25.9049	0.0666							false	0.6505	true	3	19	1	81.5836			
G10	CV25G1_12	PT08-1	UNKNOWN	SYBR	None				26.1096	26.0314	0.1493							false	0.6505	true	3	20	1	81.8818			
G11	CV25G1_12	PT08-1	UNKNOWN	SYBR	None				26.1254	26.0314	0.1493							false	0.6505	true	3	19	1	81.7299			
G12	CV25G1_12	PT08-1	UNKNOWN	SYBR	None				25.8593	26.0314	0.1493							false	0.6505	true	3	19	1	81.7299			
H1	CV25G1_13	PT08-1	UNKNOWN	SYBR	None				25.3226	25.257	0.0572							false	0.6505	true	3	19	1	82.0318			
H2	CV25G1_13	PT08-1	UNKNOWN	SYBR	None				25.2177	25.257	0.0572							false	0.6505	true	3	18	1	82.0318			
H3	CV25G1_13	PT08-1	UNKNOWN	SYBR	None				25.2306	25.257	0.0572							false	0.6505	true	3	19	1	82.3283			
H4	CV25G1_14	PT08-1	UNKNOWN	SYBR	None				25.863	25.9116	0.0463							false	0.6505	true	3	19	1	81.5832			
H5	CV25G1_14	PT08-1	UNKNOWN	SYBR	None				25.9551	25.9116	0.0463							false	0.6505	true	3	19	1	81.5807			
H6	CV25G1_14	PT08-1	UNKNOWN	SYBR	None				25.9166	25.9116	0.0463							false	0.6505	true	3	20	1	81.5807			
H7	CV25G1_15	PT08-1	UNKNOWN	SYBR	None				24.9541	25.2618	0.2803							false	0.6505	true	3	18	1	81.5828			
H8	CV25G1_15	PT08-1	UNKNOWN	SYBR	None				25.3286	25.2618	0.2803							false	0.6505	true	3	19	1	81.5828			
H9	CV25G1_15	PT08-1	UNKNOWN	SYBR	None				25.5027	25.2618	0.2803							false	0.6505	true	3	19	1	81.5836			

Analysis Type = Singleplex
Endogenous Control = PT08-1
RQ Min/Max Confidence Level = 95.0
Reference Sample = CV25G1_01
