# Supplementary material for: Dating Pupae of the Blow Fly Calliphora vicina Robineau–Desvoidy 1830 (Diptera: Calliphoridae) for Post Mortem Interval—Estimation: Validation of Molecular Age Markers
Source: Genes (Basel). 2018 Mar 9;9(3):153. doi: 10.3390/genes9030153 (PMC5867874; doi:10.3390/genes9030153)
Supplement: Supplementary file 1 [file genes-09-00153-s001.zip › S2/CV25/PT8-1_CV25G1_4-9_RUNdata.txt]

* Block Type = 96well
* Chemistry = SYBR_GREEN
* Experiment File Name = D:\RMIF_Doktorarbeit_BZ\Ergebnisse\MACE\OneStepRTqPCR\CV25G1_MACEMarker\P8-1_CV25G1_4-9_RUN.eds
* Experiment Run End Time = Not Started
* Instrument Type = steponeplus
* Passive Reference = ROX

[Results]
Well	Sample Name	Target Name	Task	Reporter	Quencher	RQ	RQ Min	RQ Max	Cт	Cт Mean	Cт SD	ΔCт	ΔCт Mean	ΔCт SE	HK Control ΔCт Mean	HK Control ΔCт SE	ΔΔCт	Automatic Ct Threshold	Ct Threshold	Automatic Baseline	Baseline Start	Baseline End	Efficiency	Comments
A1	CV25G1_16	PT08-1	UNKNOWN	SYBR	None				27.1088	27.1313	0.0724							false	0.6505	true	3	21	1	
A2	CV25G1_16	PT08-1	UNKNOWN	SYBR	None				27.0728	27.1313	0.0724							false	0.6505	true	3	20	1	
A3	CV25G1_16	PT08-1	UNKNOWN	SYBR	None				27.2123	27.1313	0.0724							false	0.6505	true	3	20	1	
A4	CV25G1_17	PT08-1	UNKNOWN	SYBR	None				24.3885	24.4463	0.05							false	0.6505	true	3	18	1	
A5	CV25G1_17	PT08-1	UNKNOWN	SYBR	None				24.4753	24.4463	0.05							false	0.6505	true	3	18	1	
A6	CV25G1_17	PT08-1	UNKNOWN	SYBR	None				24.475	24.4463	0.05							false	0.6505	true	3	17	1	
A7	CV25G1_18	PT08-1	UNKNOWN	SYBR	None				26.0136	25.9254	0.0994							false	0.6505	true	3	19	1	
A8	CV25G1_18	PT08-1	UNKNOWN	SYBR	None				25.8177	25.9254	0.0994							false	0.6505	true	3	19	1	
A9	CV25G1_18	PT08-1	UNKNOWN	SYBR	None				25.9449	25.9254	0.0994							false	0.6505	true	3	19	1	
A10	CV25G1_19	PT08-1	UNKNOWN	SYBR	None				26.4809	26.5578	0.1718							false	0.6505	true	3	20	1	
A11	CV25G1_19	PT08-1	UNKNOWN	SYBR	None				26.4379	26.5578	0.1718							false	0.6505	true	3	20	1	
A12	CV25G1_19	PT08-1	UNKNOWN	SYBR	None				26.7547	26.5578	0.1718							false	0.6505	true	3	20	1	
B1	CV25G1_20	PT08-1	UNKNOWN	SYBR	None				26.6928	26.6108	0.1527							false	0.6505	true	3	20	1	
B2	CV25G1_20	PT08-1	UNKNOWN	SYBR	None				26.705	26.6108	0.1527							false	0.6505	true	3	20	1	
B3	CV25G1_20	PT08-1	UNKNOWN	SYBR	None				26.4347	26.6108	0.1527							false	0.6505	true	3	20	1	
B4	CV25G1_21	PT08-1	UNKNOWN	SYBR	None				22.4972	22.7236	0.2392							false	0.6505	true	3	16	1	
B5	CV25G1_21	PT08-1	UNKNOWN	SYBR	None				22.6996	22.7236	0.2392							false	0.6505	true	3	16	1	
B6	CV25G1_21	PT08-1	UNKNOWN	SYBR	None				22.9738	22.7236	0.2392							false	0.6505	true	3	16	1	
B7	CV25G1_22	PT08-1	UNKNOWN	SYBR	None				25.8769	25.9149	0.046							false	0.6505	true	3	19	1	
B8	CV25G1_22	PT08-1	UNKNOWN	SYBR	None				25.9661	25.9149	0.046							false	0.6505	true	3	19	1	
B9	CV25G1_22	PT08-1	UNKNOWN	SYBR	None				25.9016	25.9149	0.046							false	0.6505	true	3	19	1	
B10	CV25G1_23	PT08-1	UNKNOWN	SYBR	None				22.819	22.8292	0.3461							false	0.6505	true	3	16	1	
B11	CV25G1_23	PT08-1	UNKNOWN	SYBR	None				23.1803	22.8292	0.3461							false	0.6505	true	3	16	1	
B12	CV25G1_23	PT08-1	UNKNOWN	SYBR	None				22.4883	22.8292	0.3461							false	0.6505	true	3	16	1	
C1	CV25G1_24	PT08-1	UNKNOWN	SYBR	None				22.6866	22.4706	0.2438							false	0.6505	true	3	16	1	
C2	CV25G1_24	PT08-1	UNKNOWN	SYBR	None				22.519	22.4706	0.2438							false	0.6505	true	3	16	1	
C3	CV25G1_24	PT08-1	UNKNOWN	SYBR	None				22.2063	22.4706	0.2438							false	0.6505	true	3	16	1	
C4	CV25G1_25	PT08-1	UNKNOWN	SYBR	None				24.6416	24.624	0.1021							false	0.6505	true	3	17	1	
C5	CV25G1_25	PT08-1	UNKNOWN	SYBR	None				24.5143	24.624	0.1021							false	0.6505	true	3	17	1	
C6	CV25G1_25	PT08-1	UNKNOWN	SYBR	None				24.7162	24.624	0.1021							false	0.6505	true	3	18	1	
C7	CV25G1_26	PT08-1	UNKNOWN	SYBR	None				25.9756	25.9803	0.0156							false	0.6505	true	3	19	1	
C8	CV25G1_26	PT08-1	UNKNOWN	SYBR	None				25.9977	25.9803	0.0156							false	0.6505	true	3	19	1	
C9	CV25G1_26	PT08-1	UNKNOWN	SYBR	None				25.9676	25.9803	0.0156							false	0.6505	true	3	19	1	
C10	CV25G1_27	PT08-1	UNKNOWN	SYBR	None				25.9448	25.9759	0.0314							false	0.6505	true	3	19	1	
C11	CV25G1_27	PT08-1	UNKNOWN	SYBR	None				26.0075	25.9759	0.0314							false	0.6505	true	3	19	1	
C12	CV25G1_27	PT08-1	UNKNOWN	SYBR	None				25.9753	25.9759	0.0314							false	0.6505	true	3	19	1	
D1	CV25G1_28	PT08-1	UNKNOWN	SYBR	None				25.6509	25.5103	0.3227							false	0.6505	true	3	19	1	
D2	CV25G1_28	PT08-1	UNKNOWN	SYBR	None				25.7389	25.5103	0.3227							false	0.6505	true	3	19	1	
D3	CV25G1_28	PT08-1	UNKNOWN	SYBR	None				25.1412	25.5103	0.3227							false	0.6505	true	3	19	1	
D4	CV25G1_29	PT08-1	UNKNOWN	SYBR	None				24.7235	24.7696	0.0581							false	0.6505	true	3	18	1	
D5	CV25G1_29	PT08-1	UNKNOWN	SYBR	None				24.7504	24.7696	0.0581							false	0.6505	true	3	17	1	
D6	CV25G1_29	PT08-1	UNKNOWN	SYBR	None				24.8349	24.7696	0.0581							false	0.6505	true	3	18	1	
D7	CV25G1_30	PT08-1	UNKNOWN	SYBR	None				25.3748	25.4118	0.0343							false	0.6505	true	3	19	1	
D8	CV25G1_30	PT08-1	UNKNOWN	SYBR	None				25.4426	25.4118	0.0343							false	0.6505	true	3	19	1	
D9	CV25G1_30	PT08-1	UNKNOWN	SYBR	None				25.418	25.4118	0.0343							false	0.6505	true	3	19	1	
D10	CV25G1_31	PT08-1	UNKNOWN	SYBR	None				26.6485	26.3935	0.2533							false	0.6505	true	3	20	1	
D11	CV25G1_31	PT08-1	UNKNOWN	SYBR	None				26.1421	26.3935	0.2533							false	0.6505	true	3	19	1	
D12	CV25G1_31	PT08-1	UNKNOWN	SYBR	None				26.3899	26.3935	0.2533							false	0.6505	true	3	19	1	
E1	CV25G1_32	PT08-1	UNKNOWN	SYBR	None				24.5623	24.3276	0.4352							false	0.6505	true	3	18	1	
E2	CV25G1_32	PT08-1	UNKNOWN	SYBR	None				24.595	24.3276	0.4352							false	0.6505	true	3	18	1	
E3	CV25G1_32	PT08-1	UNKNOWN	SYBR	None				23.8254	24.3276	0.4352							false	0.6505	true	3	17	1	
E4	CV25G1_33	PT08-1	UNKNOWN	SYBR	None				21.7289	22.0051	0.2467							false	0.6505	true	3	15	1	
E5	CV25G1_33	PT08-1	UNKNOWN	SYBR	None				22.0827	22.0051	0.2467							false	0.6505	true	3	15	1	
E6	CV25G1_33	PT08-1	UNKNOWN	SYBR	None				22.2037	22.0051	0.2467							false	0.6505	true	3	15	1	
E7	CV25G1_34	PT08-1	UNKNOWN	SYBR	None				26.6556	26.8409	0.1659							false	0.6505	true	3	20	1	
E8	CV25G1_34	PT08-1	UNKNOWN	SYBR	None				26.9755	26.8409	0.1659							false	0.6505	true	3	20	1	
E9	CV25G1_34	PT08-1	UNKNOWN	SYBR	None				26.8918	26.8409	0.1659							false	0.6505	true	3	20	1	
E10	CV25G1_35	PT08-1	UNKNOWN	SYBR	None				26.4233	26.1102	0.2716							false	0.6505	true	3	19	1	
E11	CV25G1_35	PT08-1	UNKNOWN	SYBR	None				25.9366	26.1102	0.2716							false	0.6505	true	3	19	1	
E12	CV25G1_35	PT08-1	UNKNOWN	SYBR	None				25.9709	26.1102	0.2716							false	0.6505	true	3	19	1	
F1	CV25G1_36	PT08-1	UNKNOWN	SYBR	None				22.0015	21.9316	0.438							false	0.6505	true	3	15	1	
F2	CV25G1_36	PT08-1	UNKNOWN	SYBR	None				22.3305	21.9316	0.438							false	0.6505	true	3	15	1	
F3	CV25G1_36	PT08-1	UNKNOWN	SYBR	None				21.4629	21.9316	0.438							false	0.6505	true	3	14	1	
F4	CV25G1_37	PT08-1	UNKNOWN	SYBR	None				23.7961	23.6869	0.2137							false	0.6505	true	3	17	1	
F5	CV25G1_37	PT08-1	UNKNOWN	SYBR	None				23.4406	23.6869	0.2137							false	0.6505	true	3	17	1	
F6	CV25G1_37	PT08-1	UNKNOWN	SYBR	None				23.8238	23.6869	0.2137							false	0.6505	true	3	17	1	
F7	CV25G1_38	PT08-1	UNKNOWN	SYBR	None				24.8042	24.7577	0.0435							false	0.6505	true	3	18	1	
F8	CV25G1_38	PT08-1	UNKNOWN	SYBR	None				24.7511	24.7577	0.0435							false	0.6505	true	3	18	1	
F9	CV25G1_38	PT08-1	UNKNOWN	SYBR	None				24.7179	24.7577	0.0435							false	0.6505	true	3	18	1	
F10	CV25G1_39	PT08-1	UNKNOWN	SYBR	None				25.3653	25.7003	0.3115							false	0.6505	true	3	18	1	
F11	CV25G1_39	PT08-1	UNKNOWN	SYBR	None				25.9812	25.7003	0.3115							false	0.6505	true	3	19	1	
F12	CV25G1_39	PT08-1	UNKNOWN	SYBR	None				25.7545	25.7003	0.3115							false	0.6505	true	3	19	1	
G1	CV25G1_40	PT08-1	UNKNOWN	SYBR	None				22.766	22.9712	0.3368							false	0.6505	true	3	16	1	
G2	CV25G1_40	PT08-1	UNKNOWN	SYBR	None				23.3599	22.9712	0.3368							false	0.6505	true	3	16	1	
G3	CV25G1_40	PT08-1	UNKNOWN	SYBR	None				22.7878	22.9712	0.3368							false	0.6505	true	3	16	1	
G4	CV25G1_41	PT08-1	UNKNOWN	SYBR	None				21.5637	21.6401	0.4219							false	0.6505	true	3	15	1	
G5	CV25G1_41	PT08-1	UNKNOWN	SYBR	None				21.2617	21.6401	0.4219							false	0.6505	true	3	14	1	
G6	CV25G1_41	PT08-1	UNKNOWN	SYBR	None				22.0951	21.6401	0.4219							false	0.6505	true	3	15	1	
G7	CV25G1_42	PT08-1	UNKNOWN	SYBR	None				23.7222	24.0042	0.2916							false	0.6505	true	3	17	1	
G8	CV25G1_42	PT08-1	UNKNOWN	SYBR	None				23.9857	24.0042	0.2916							false	0.6505	true	3	17	1	
G9	CV25G1_42	PT08-1	UNKNOWN	SYBR	None				24.3046	24.0042	0.2916							false	0.6505	true	3	17	1	
G10	CV25G1_43	PT08-1	UNKNOWN	SYBR	None				23.5541	23.6156	0.0749							false	0.6505	true	3	16	1	
G11	CV25G1_43	PT08-1	UNKNOWN	SYBR	None				23.699	23.6156	0.0749							false	0.6505	true	3	17	1	
G12	CV25G1_43	PT08-1	UNKNOWN	SYBR	None				23.5938	23.6156	0.0749							false	0.6505	true	3	16	1	
H1	CV25G1_44	PT08-1	UNKNOWN	SYBR	None				23.9472	23.7907	0.1675							false	0.6505	true	3	17	1	
H2	CV25G1_44	PT08-1	UNKNOWN	SYBR	None				23.8108	23.7907	0.1675							false	0.6505	true	3	16	1	
H3	CV25G1_44	PT08-1	UNKNOWN	SYBR	None				23.6141	23.7907	0.1675							false	0.6505	true	3	16	1	
H4	CV25G1_45	PT08-1	UNKNOWN	SYBR	None				25.2959	24.9954	0.384							false	0.6505	true	3	18	1	
H5	CV25G1_45	PT08-1	UNKNOWN	SYBR	None				24.5627	24.9954	0.384							false	0.6505	true	3	18	1	
H6	CV25G1_45	PT08-1	UNKNOWN	SYBR	None				25.1277	24.9954	0.384							false	0.6505	true	3	18	1	

Analysis Type = Singleplex
Endogenous Control = PT08-1
RQ Min/Max Confidence Level = 95.0
Reference Sample = CV25G1_16
