# Supplementary material for: Dating Pupae of the Blow Fly Calliphora vicina Robineau–Desvoidy 1830 (Diptera: Calliphoridae) for Post Mortem Interval—Estimation: Validation of Molecular Age Markers
Source: Genes (Basel). 2018 Mar 9;9(3):153. doi: 10.3390/genes9030153 (PMC5867874; doi:10.3390/genes9030153)
Supplement: Supplementary file 1 [file genes-09-00153-s001.zip › S2/CV25/PT8-2_CV25G1_1-6_RUNdata.txt]

* Block Type = 96well
* Chemistry = SYBR_GREEN
* Experiment File Name = D:\RMIF_Doktorarbeit_BZ\Ergebnisse\MACE\OneStepRTqPCR\CV25G1_MACEMarker\P08-2_CV25G1_1-6_RUN.eds
* Experiment Run End Time = Not Started
* Instrument Type = steponeplus
* Passive Reference = ROX

[Results]
Well	Sample Name	Target Name	Task	Reporter	Quencher	RQ	RQ Min	RQ Max	Cт	Cт Mean	Cт SD	ΔCт	ΔCт Mean	ΔCт SE	HK Control ΔCт Mean	HK Control ΔCт SE	ΔΔCт	Automatic Ct Threshold	Ct Threshold	Automatic Baseline	Baseline Start	Baseline End	Efficiency	Comments
A1	CV25G1_01	PT08-2	UNKNOWN	SYBR	None				26.3156	25.919	0.3804							false	0.442	true	3	20	1	
A2	CV25G1_01	PT08-2	UNKNOWN	SYBR	None				25.8842	25.919	0.3804							false	0.442	true	3	20	1	
A3	CV25G1_01	PT08-2	UNKNOWN	SYBR	None				25.5572	25.919	0.3804							false	0.442	true	3	20	1	
A4	CV25G1_02	PT08-2	UNKNOWN	SYBR	None				25.4864	25.565	0.0916							false	0.442	true	3	19	1	
A5	CV25G1_02	PT08-2	UNKNOWN	SYBR	None				25.543	25.565	0.0916							false	0.442	true	3	20	1	
A6	CV25G1_02	PT08-2	UNKNOWN	SYBR	None				25.6656	25.565	0.0916							false	0.442	true	3	20	1	
A7	CV25G1_03	PT08-2	UNKNOWN	SYBR	None				25.5227	25.6273	0.1001							false	0.442	true	3	19	1	
A8	CV25G1_03	PT08-2	UNKNOWN	SYBR	None				25.7221	25.6273	0.1001							false	0.442	true	3	20	1	
A9	CV25G1_03	PT08-2	UNKNOWN	SYBR	None				25.637	25.6273	0.1001							false	0.442	true	3	19	1	
A10	CV25G1_04	PT08-2	UNKNOWN	SYBR	None				25.723	25.7576	0.1666							false	0.442	true	3	20	1	
A11	CV25G1_04	PT08-2	UNKNOWN	SYBR	None				25.9387	25.7576	0.1666							false	0.442	true	3	20	1	
A12	CV25G1_04	PT08-2	UNKNOWN	SYBR	None				25.611	25.7576	0.1666							false	0.442	true	3	19	1	
B1	CV25G1_05	PT08-2	UNKNOWN	SYBR	None				25.9295	25.7637	0.1437							false	0.442	true	3	20	1	
B2	CV25G1_05	PT08-2	UNKNOWN	SYBR	None				25.6879	25.7637	0.1437							false	0.442	true	3	20	1	
B3	CV25G1_05	PT08-2	UNKNOWN	SYBR	None				25.6738	25.7637	0.1437							false	0.442	true	3	19	1	
B4	CV25G1_06	PT08-2	UNKNOWN	SYBR	None				25.694	25.5708	0.1254							false	0.442	true	3	19	1	
B5	CV25G1_06	PT08-2	UNKNOWN	SYBR	None				25.5752	25.5708	0.1254							false	0.442	true	3	19	1	
B6	CV25G1_06	PT08-2	UNKNOWN	SYBR	None				25.4433	25.5708	0.1254							false	0.442	true	3	20	1	
B7	CV25G1_07	PT08-2	UNKNOWN	SYBR	None				25.9653	25.9492	0.022							false	0.442	true	3	20	1	
B8	CV25G1_07	PT08-2	UNKNOWN	SYBR	None				25.9581	25.9492	0.022							false	0.442	true	3	20	1	
B9	CV25G1_07	PT08-2	UNKNOWN	SYBR	None				25.9241	25.9492	0.022							false	0.442	true	3	20	1	
B10	CV25G1_08	PT08-2	UNKNOWN	SYBR	None				25.3265	25.5149	0.172							false	0.442	true	3	19	1	
B11	CV25G1_08	PT08-2	UNKNOWN	SYBR	None				25.6635	25.5149	0.172							false	0.442	true	3	20	1	
B12	CV25G1_08	PT08-2	UNKNOWN	SYBR	None				25.5546	25.5149	0.172							false	0.442	true	3	19	1	
C1	CV25G1_09	PT08-2	UNKNOWN	SYBR	None				26.0025	25.876	0.1444							false	0.442	true	3	20	1	
C2	CV25G1_09	PT08-2	UNKNOWN	SYBR	None				25.9068	25.876	0.1444							false	0.442	true	3	20	1	
C3	CV25G1_09	PT08-2	UNKNOWN	SYBR	None				25.7187	25.876	0.1444							false	0.442	true	3	20	1	
C4	CV25G1_10	PT08-2	UNKNOWN	SYBR	None				25.7517	25.6596	0.0803							false	0.442	true	3	20	1	
C5	CV25G1_10	PT08-2	UNKNOWN	SYBR	None				25.6219	25.6596	0.0803							false	0.442	true	3	19	1	
C6	CV25G1_10	PT08-2	UNKNOWN	SYBR	None				25.605	25.6596	0.0803							false	0.442	true	3	20	1	
C7	CV25G1_11	PT08-2	UNKNOWN	SYBR	None				25.9605	25.9604	0.0212							false	0.442	true	3	20	1	
C8	CV25G1_11	PT08-2	UNKNOWN	SYBR	None				25.9391	25.9604	0.0212							false	0.442	true	3	20	1	
C9	CV25G1_11	PT08-2	UNKNOWN	SYBR	None				25.9815	25.9604	0.0212							false	0.442	true	3	19	1	
C10	CV25G1_12	PT08-2	UNKNOWN	SYBR	None				25.8172	25.7047	0.109							false	0.442	true	3	20	1	
C11	CV25G1_12	PT08-2	UNKNOWN	SYBR	None				25.5995	25.7047	0.109							false	0.442	true	3	19	1	
C12	CV25G1_12	PT08-2	UNKNOWN	SYBR	None				25.6974	25.7047	0.109							false	0.442	true	3	20	1	
D1	CV25G1_13	PT08-2	UNKNOWN	SYBR	None				25.3839	25.4004	0.0787							false	0.442	true	3	20	1	
D2	CV25G1_13	PT08-2	UNKNOWN	SYBR	None				25.486	25.4004	0.0787							false	0.442	true	3	19	1	
D3	CV25G1_13	PT08-2	UNKNOWN	SYBR	None				25.3313	25.4004	0.0787							false	0.442	true	3	19	1	
D4	CV25G1_14	PT08-2	UNKNOWN	SYBR	None				25.5711	25.5569	0.0402							false	0.442	true	3	20	1	
D5	CV25G1_14	PT08-2	UNKNOWN	SYBR	None				25.588	25.5569	0.0402							false	0.442	true	3	19	1	
D6	CV25G1_14	PT08-2	UNKNOWN	SYBR	None				25.5116	25.5569	0.0402							false	0.442	true	3	19	1	
D7	CV25G1_15	PT08-2	UNKNOWN	SYBR	None				25.5365	25.551	0.155							false	0.442	true	3	20	1	
D8	CV25G1_15	PT08-2	UNKNOWN	SYBR	None				25.4037	25.551	0.155							false	0.442	true	3	19	1	
D9	CV25G1_15	PT08-2	UNKNOWN	SYBR	None				25.7126	25.551	0.155							false	0.442	true	3	19	1	
D10	CV25G1_16	PT08-2	UNKNOWN	SYBR	None				25.2934	25.4319	0.1217							false	0.442	true	3	19	1	
D11	CV25G1_16	PT08-2	UNKNOWN	SYBR	None				25.4809	25.4319	0.1217							false	0.442	true	3	19	1	
D12	CV25G1_16	PT08-2	UNKNOWN	SYBR	None				25.5214	25.4319	0.1217							false	0.442	true	3	19	1	
E1	CV25G1_17	PT08-2	UNKNOWN	SYBR	None				25.9565	25.8853	0.159							false	0.442	true	3	20	1	
E2	CV25G1_17	PT08-2	UNKNOWN	SYBR	None				25.9964	25.8853	0.159							false	0.442	true	3	20	1	
E3	CV25G1_17	PT08-2	UNKNOWN	SYBR	None				25.7031	25.8853	0.159							false	0.442	true	3	20	1	
E4	CV25G1_18	PT08-2	UNKNOWN	SYBR	None				25.2278	25.2084	0.0325							false	0.442	true	3	19	1	
E5	CV25G1_18	PT08-2	UNKNOWN	SYBR	None				25.2266	25.2084	0.0325							false	0.442	true	3	19	1	
E6	CV25G1_18	PT08-2	UNKNOWN	SYBR	None				25.1709	25.2084	0.0325							false	0.442	true	3	19	1	
E7	CV25G1_19	PT08-2	UNKNOWN	SYBR	None				25.086	25.2056	0.1059							false	0.442	true	3	19	1	
E8	CV25G1_19	PT08-2	UNKNOWN	SYBR	None				25.2435	25.2056	0.1059							false	0.442	true	3	19	1	
E9	CV25G1_19	PT08-2	UNKNOWN	SYBR	None				25.2872	25.2056	0.1059							false	0.442	true	3	19	1	
E10	CV25G1_20	PT08-2	UNKNOWN	SYBR	None				25.8942	25.8731	0.0798							false	0.442	true	3	20	1	
E11	CV25G1_20	PT08-2	UNKNOWN	SYBR	None				25.7848	25.8731	0.0798							false	0.442	true	3	20	1	
E12	CV25G1_20	PT08-2	UNKNOWN	SYBR	None				25.9402	25.8731	0.0798							false	0.442	true	3	20	1	
F1	CV25G1_21	PT08-2	UNKNOWN	SYBR	None				18.099	18.1497	0.0631							false	0.442	true	3	12	1	
F2	CV25G1_21	PT08-2	UNKNOWN	SYBR	None				18.2204	18.1497	0.0631							false	0.442	true	3	12	1	
F3	CV25G1_21	PT08-2	UNKNOWN	SYBR	None				18.1296	18.1497	0.0631							false	0.442	true	3	12	1	
F4	CV25G1_22	PT08-2	UNKNOWN	SYBR	None				22.0348	22.1916	0.1839							false	0.442	true	3	16	1	
F5	CV25G1_22	PT08-2	UNKNOWN	SYBR	None				22.146	22.1916	0.1839							false	0.442	true	3	16	1	
F6	CV25G1_22	PT08-2	UNKNOWN	SYBR	None				22.394	22.1916	0.1839							false	0.442	true	3	16	1	
F7	CV25G1_23	PT08-2	UNKNOWN	SYBR	None				18.1066	18.2988	0.1708							false	0.442	true	3	12	1	
F8	CV25G1_23	PT08-2	UNKNOWN	SYBR	None				18.3567	18.2988	0.1708							false	0.442	true	3	12	1	
F9	CV25G1_23	PT08-2	UNKNOWN	SYBR	None				18.433	18.2988	0.1708							false	0.442	true	3	12	1	
F10	CV25G1_24	PT08-2	UNKNOWN	SYBR	None				17.2669	17.1868	0.1389							false	0.442	true	3	11	1	
F11	CV25G1_24	PT08-2	UNKNOWN	SYBR	None				17.2671	17.1868	0.1389							false	0.442	true	3	11	1	
F12	CV25G1_24	PT08-2	UNKNOWN	SYBR	None				17.0264	17.1868	0.1389							false	0.442	true	3	10	1	
G1	CV25G1_25	PT08-2	UNKNOWN	SYBR	None				19.8343	20.0105	0.1925							false	0.442	true	3	14	1	
G2	CV25G1_25	PT08-2	UNKNOWN	SYBR	None				19.9812	20.0105	0.1925							false	0.442	true	3	14	1	
G3	CV25G1_25	PT08-2	UNKNOWN	SYBR	None				20.2159	20.0105	0.1925							false	0.442	true	3	14	1	
G4	CV25G1_26	PT08-2	UNKNOWN	SYBR	None				22.9501	23.0174	0.1							false	0.442	true	3	17	1	
G5	CV25G1_26	PT08-2	UNKNOWN	SYBR	None				22.9697	23.0174	0.1							false	0.442	true	3	17	1	
G6	CV25G1_26	PT08-2	UNKNOWN	SYBR	None				23.1323	23.0174	0.1							false	0.442	true	3	17	1	
G7	CV25G1_27	PT08-2	UNKNOWN	SYBR	None				23.5071	23.5584	0.0448							false	0.442	true	3	17	1	
G8	CV25G1_27	PT08-2	UNKNOWN	SYBR	None				23.5901	23.5584	0.0448							false	0.442	true	3	17	1	
G9	CV25G1_27	PT08-2	UNKNOWN	SYBR	None				23.578	23.5584	0.0448							false	0.442	true	3	17	1	
G10	CV25G1_28	PT08-2	UNKNOWN	SYBR	None				22.5224	22.5943	0.0662							false	0.442	true	3	16	1	
G11	CV25G1_28	PT08-2	UNKNOWN	SYBR	None				22.6078	22.5943	0.0662							false	0.442	true	3	16	1	
G12	CV25G1_28	PT08-2	UNKNOWN	SYBR	None				22.6527	22.5943	0.0662							false	0.442	true	3	17	1	
H1	CV25G1_29	PT08-2	UNKNOWN	SYBR	None				24.2994	24.316	0.0148							false	0.442	true	3	18	1	
H2	CV25G1_29	PT08-2	UNKNOWN	SYBR	None				24.3205	24.316	0.0148							false	0.442	true	3	18	1	
H3	CV25G1_29	PT08-2	UNKNOWN	SYBR	None				24.3281	24.316	0.0148							false	0.442	true	3	18	1	
H4	CV25G1_30	PT08-2	UNKNOWN	SYBR	None				21.5066	21.6588	0.1343							false	0.442	true	3	15	1	
H5	CV25G1_30	PT08-2	UNKNOWN	SYBR	None				21.7602	21.6588	0.1343							false	0.442	true	3	16	1	
H6	CV25G1_30	PT08-2	UNKNOWN	SYBR	None				21.7097	21.6588	0.1343							false	0.442	true	3	15	1	

Analysis Type = Singleplex
Endogenous Control = PT08-2
RQ Min/Max Confidence Level = 95.0
Reference Sample = CV25G1_01
