# Supplementary material for: Dating Pupae of the Blow Fly Calliphora vicina Robineau–Desvoidy 1830 (Diptera: Calliphoridae) for Post Mortem Interval—Estimation: Validation of Molecular Age Markers
Source: Genes (Basel). 2018 Mar 9;9(3):153. doi: 10.3390/genes9030153 (PMC5867874; doi:10.3390/genes9030153)
Supplement: Supplementary file 1 [file genes-09-00153-s001.zip › S2/CV25/PT8-2_CV25G1_7-9_RUNdata.txt]

* Block Type = 96well
* Chemistry = SYBR_GREEN
* Experiment File Name = D:\RMIF_Doktorarbeit_BZ\Ergebnisse\MACE\OneStepRTqPCR\CV25G1_MACEMarker\P08-2_CV25G1_7-9_P9-1_1-3_RUN.eds
* Experiment Run End Time = Not Started
* Instrument Type = steponeplus
* Passive Reference = ROX

[Results]
Well	Sample Name	Target Name	Task	Reporter	Quencher	RQ	RQ Min	RQ Max	Cт	Cт Mean	Cт SD	ΔCт	ΔCт Mean	ΔCт SE	HK Control ΔCт Mean	HK Control ΔCт SE	ΔΔCт	Automatic Ct Threshold	Ct Threshold	Automatic Baseline	Baseline Start	Baseline End	Efficiency	Comments
A1	CV25G1_31	PT08-2	UNKNOWN	SYBR	None				24.9458	24.7083	0.2057							false	0.442	true	3	19	1	
A2	CV25G1_31	PT08-2	UNKNOWN	SYBR	None				24.5965	24.7083	0.2057							false	0.442	true	3	18	1	
A3	CV25G1_31	PT08-2	UNKNOWN	SYBR	None				24.5828	24.7083	0.2057							false	0.442	true	3	18	1	
A4	CV25G1_32	PT08-2	UNKNOWN	SYBR	None				24.8725	24.8314	0.0601							false	0.442	true	3	19	1	
A5	CV25G1_32	PT08-2	UNKNOWN	SYBR	None				24.7624	24.8314	0.0601							false	0.442	true	3	19	1	
A6	CV25G1_32	PT08-2	UNKNOWN	SYBR	None				24.8592	24.8314	0.0601							false	0.442	true	3	19	1	
A7	CV25G1_33	PT08-2	UNKNOWN	SYBR	None				24.7179	24.5423	0.155							false	0.442	true	3	19	1	
A8	CV25G1_33	PT08-2	UNKNOWN	SYBR	None				24.4843	24.5423	0.155							false	0.442	true	3	18	1	
A9	CV25G1_33	PT08-2	UNKNOWN	SYBR	None				24.4248	24.5423	0.155							false	0.442	true	3	18	1	
A10	CV25G1_34	PT08-2	UNKNOWN	SYBR	None				23.8579	23.8233	0.0321							false	0.442	true	3	18	1	
A11	CV25G1_34	PT08-2	UNKNOWN	SYBR	None				23.8173	23.8233	0.0321							false	0.442	true	3	18	1	
A12	CV25G1_34	PT08-2	UNKNOWN	SYBR	None				23.7946	23.8233	0.0321							false	0.442	true	3	18	1	
B1	CV25G1_35	PT08-2	UNKNOWN	SYBR	None				24.4005	24.4921	0.0845							false	0.442	true	3	18	1	
B2	CV25G1_35	PT08-2	UNKNOWN	SYBR	None				24.5088	24.4921	0.0845							false	0.442	true	3	18	1	
B3	CV25G1_35	PT08-2	UNKNOWN	SYBR	None				24.567	24.4921	0.0845							false	0.442	true	3	18	1	
B4	CV25G1_36	PT08-2	UNKNOWN	SYBR	None				25.2641	25.0553	0.1973							false	0.442	true	3	19	1	
B5	CV25G1_36	PT08-2	UNKNOWN	SYBR	None				24.8719	25.0553	0.1973							false	0.442	true	3	19	1	
B6	CV25G1_36	PT08-2	UNKNOWN	SYBR	None				25.0298	25.0553	0.1973							false	0.442	true	3	19	1	
B7	CV25G1_37	PT08-2	UNKNOWN	SYBR	None				25.0154	24.9905	0.1202							false	0.442	true	3	19	1	
B8	CV25G1_37	PT08-2	UNKNOWN	SYBR	None				25.0963	24.9905	0.1202							false	0.442	true	3	19	1	
B9	CV25G1_37	PT08-2	UNKNOWN	SYBR	None				24.8598	24.9905	0.1202							false	0.442	true	3	19	1	
B10	CV25G1_38	PT08-2	UNKNOWN	SYBR	None				24.9338	24.8772	0.0546							false	0.442	true	3	19	1	
B11	CV25G1_38	PT08-2	UNKNOWN	SYBR	None				24.873	24.8772	0.0546							false	0.442	true	3	19	1	
B12	CV25G1_38	PT08-2	UNKNOWN	SYBR	None				24.8249	24.8772	0.0546							false	0.442	true	3	19	1	
C1	CV25G1_39	PT08-2	UNKNOWN	SYBR	None				25.0639	25.052	0.131							false	0.442	true	3	19	1	
C2	CV25G1_39	PT08-2	UNKNOWN	SYBR	None				24.9154	25.052	0.131							false	0.442	true	3	19	1	
C3	CV25G1_39	PT08-2	UNKNOWN	SYBR	None				25.1767	25.052	0.131							false	0.442	true	3	19	1	
C4	CV25G1_40	PT08-2	UNKNOWN	SYBR	None				24.9047	24.8503	0.1596							false	0.442	true	3	19	1	
C5	CV25G1_40	PT08-2	UNKNOWN	SYBR	None				24.6706	24.8503	0.1596							false	0.442	true	3	19	1	
C6	CV25G1_40	PT08-2	UNKNOWN	SYBR	None				24.9755	24.8503	0.1596							false	0.442	true	3	19	1	
C7	CV25G1_41	PT08-2	UNKNOWN	SYBR	None				25.419	25.27	0.1291							false	0.442	true	3	19	1	
C8	CV25G1_41	PT08-2	UNKNOWN	SYBR	None				25.1931	25.27	0.1291							false	0.442	true	3	19	1	
C9	CV25G1_41	PT08-2	UNKNOWN	SYBR	None				25.1979	25.27	0.1291							false	0.442	true	3	19	1	
C10	CV25G1_42	PT08-2	UNKNOWN	SYBR	None				25.1549	25.0348	0.1239							false	0.442	true	3	19	1	
C11	CV25G1_42	PT08-2	UNKNOWN	SYBR	None				25.0422	25.0348	0.1239							false	0.442	true	3	19	1	
C12	CV25G1_42	PT08-2	UNKNOWN	SYBR	None				24.9073	25.0348	0.1239							false	0.442	true	3	19	1	
D1	CV25G1_43	PT08-2	UNKNOWN	SYBR	None				25.2522	25.0906	0.1669							false	0.442	true	3	19	1	
D2	CV25G1_43	PT08-2	UNKNOWN	SYBR	None				25.101	25.0906	0.1669							false	0.442	true	3	19	1	
D3	CV25G1_43	PT08-2	UNKNOWN	SYBR	None				24.9188	25.0906	0.1669							false	0.442	true	3	19	1	
D4	CV25G1_44	PT08-2	UNKNOWN	SYBR	None				24.9996	24.8192	0.1607							false	0.442	true	3	19	1	
D5	CV25G1_44	PT08-2	UNKNOWN	SYBR	None				24.7666	24.8192	0.1607							false	0.442	true	3	19	1	
D6	CV25G1_44	PT08-2	UNKNOWN	SYBR	None				24.6913	24.8192	0.1607							false	0.442	true	3	19	1	
D7	CV25G1_45	PT08-2	UNKNOWN	SYBR	None				25.1118	25.1141	0.2135							false	0.442	true	3	19	1	
D8	CV25G1_45	PT08-2	UNKNOWN	SYBR	None				24.9018	25.1141	0.2135							false	0.442	true	3	19	1	
D9	CV25G1_45	PT08-2	UNKNOWN	SYBR	None				25.3288	25.1141	0.2135							false	0.442	true	3	19	1	

Analysis Type = Singleplex
Endogenous Control = PT9-1
RQ Min/Max Confidence Level = 95.0
Reference Sample = CV25G1_01
