# Supplementary material for: Dating Pupae of the Blow Fly Calliphora vicina Robineau–Desvoidy 1830 (Diptera: Calliphoridae) for Post Mortem Interval—Estimation: Validation of Molecular Age Markers
Source: Genes (Basel). 2018 Mar 9;9(3):153. doi: 10.3390/genes9030153 (PMC5867874; doi:10.3390/genes9030153)
Supplement: Supplementary file 1 [file genes-09-00153-s001.zip › S2/CV25/PT9-1_CV25G1_1-3_RUNdata.txt]

* Block Type = 96well
* Chemistry = SYBR_GREEN
* Experiment File Name = D:\RMIF_Doktorarbeit_BZ\Ergebnisse\MACE\OneStepRTqPCR\CV25G1_MACEMarker\P08-2_CV25G1_7-9_P9-1_1-3_RUN.eds
* Experiment Run End Time = Not Started
* Instrument Type = steponeplus
* Passive Reference = ROX

[Results]
Well	Sample Name	Target Name	Task	Reporter	Quencher	RQ	RQ Min	RQ Max	Cт	Cт Mean	Cт SD	ΔCт	ΔCт Mean	ΔCт SE	HK Control ΔCт Mean	HK Control ΔCт SE	ΔΔCт	Automatic Ct Threshold	Ct Threshold	Automatic Baseline	Baseline Start	Baseline End	Efficiency	Comments
E1	CV25G1_01	PT09-1	UNKNOWN	SYBR	None				28.2324	28.5027	0.2433							false	0.7016	true	3	21	1	
E2	CV25G1_01	PT09-1	UNKNOWN	SYBR	None				28.5716	28.5027	0.2433							false	0.7016	true	3	22	1	
E3	CV25G1_01	PT09-1	UNKNOWN	SYBR	None				28.7041	28.5027	0.2433							false	0.7016	true	3	22	1	
E4	CV25G1_02	PT09-1	UNKNOWN	SYBR	None				28.2184	28.1328	0.1816							false	0.7016	true	3	21	1	
E5	CV25G1_02	PT09-1	UNKNOWN	SYBR	None				27.9242	28.1328	0.1816							false	0.7016	true	3	21	1	
E6	CV25G1_02	PT09-1	UNKNOWN	SYBR	None				28.2559	28.1328	0.1816							false	0.7016	true	3	21	1	
E7	CV25G1_03	PT09-1	UNKNOWN	SYBR	None				28.2437	28.2961	0.0472							false	0.7016	true	3	21	1	
E8	CV25G1_03	PT09-1	UNKNOWN	SYBR	None				28.3353	28.2961	0.0472							false	0.7016	true	3	21	1	
E9	CV25G1_03	PT09-1	UNKNOWN	SYBR	None				28.3094	28.2961	0.0472							false	0.7016	true	3	21	1	
E10	CV25G1_04	PT09-1	UNKNOWN	SYBR	None				28.9579	28.912	0.0647							false	0.7016	true	3	22	1	
E11	CV25G1_04	PT09-1	UNKNOWN	SYBR	None				28.9401	28.912	0.0647							false	0.7016	true	3	22	1	
E12	CV25G1_04	PT09-1	UNKNOWN	SYBR	None				28.8381	28.912	0.0647							false	0.7016	true	3	22	1	
F1	CV25G1_05	PT09-1	UNKNOWN	SYBR	None				28.3231	28.5035	0.2288							false	0.7016	true	3	21	1	
F2	CV25G1_05	PT09-1	UNKNOWN	SYBR	None				28.7608	28.5035	0.2288							false	0.7016	true	3	22	1	
F3	CV25G1_05	PT09-1	UNKNOWN	SYBR	None				28.4265	28.5035	0.2288							false	0.7016	true	3	21	1	
F4	CV25G1_06	PT09-1	UNKNOWN	SYBR	None				29.1511	29.2407	0.113							false	0.7016	true	3	22	1	
F5	CV25G1_06	PT09-1	UNKNOWN	SYBR	None				29.3677	29.2407	0.113							false	0.7016	true	3	22	1	
F6	CV25G1_06	PT09-1	UNKNOWN	SYBR	None				29.2033	29.2407	0.113							false	0.7016	true	3	22	1	
F7	CV25G1_07	PT09-1	UNKNOWN	SYBR	None				29.3333	29.4254	0.3102							false	0.7016	true	3	22	1	
F8	CV25G1_07	PT09-1	UNKNOWN	SYBR	None				29.7712	29.4254	0.3102							false	0.7016	true	3	22	1	
F9	CV25G1_07	PT09-1	UNKNOWN	SYBR	None				29.1716	29.4254	0.3102							false	0.7016	true	3	22	1	
F10	CV25G1_08	PT09-1	UNKNOWN	SYBR	None				28.4572	28.3327	0.1297							false	0.7016	true	3	22	1	
F11	CV25G1_08	PT09-1	UNKNOWN	SYBR	None				28.3425	28.3327	0.1297							false	0.7016	true	3	22	1	
F12	CV25G1_08	PT09-1	UNKNOWN	SYBR	None				28.1985	28.3327	0.1297							false	0.7016	true	3	22	1	
G1	CV25G1_09	PT09-1	UNKNOWN	SYBR	None				29.3842	29.5812	0.2649							false	0.7016	true	3	23	1	
G2	CV25G1_09	PT09-1	UNKNOWN	SYBR	None				29.8823	29.5812	0.2649							false	0.7016	true	3	23	1	
G3	CV25G1_09	PT09-1	UNKNOWN	SYBR	None				29.4772	29.5812	0.2649							false	0.7016	true	3	23	1	
G4	CV25G1_10	PT09-1	UNKNOWN	SYBR	None				29.1206	29.0901	0.2034							false	0.7016	true	3	22	1	
G5	CV25G1_10	PT09-1	UNKNOWN	SYBR	None				29.2766	29.0901	0.2034							false	0.7016	true	3	22	1	
G6	CV25G1_10	PT09-1	UNKNOWN	SYBR	None				28.8731	29.0901	0.2034							false	0.7016	true	3	22	1	
G7	CV25G1_11	PT09-1	UNKNOWN	SYBR	None				28.9263	29.0151	0.0993							false	0.7016	true	3	22	1	
G8	CV25G1_11	PT09-1	UNKNOWN	SYBR	None				28.9969	29.0151	0.0993							false	0.7016	true	3	22	1	
G9	CV25G1_11	PT09-1	UNKNOWN	SYBR	None				29.1223	29.0151	0.0993							false	0.7016	true	3	22	1	
G10	CV25G1_12	PT09-1	UNKNOWN	SYBR	None				28.4892	28.4388	0.0448							false	0.7016	true	3	21	1	
G11	CV25G1_12	PT09-1	UNKNOWN	SYBR	None				28.4238	28.4388	0.0448							false	0.7016	true	3	21	1	
G12	CV25G1_12	PT09-1	UNKNOWN	SYBR	None				28.4034	28.4388	0.0448							false	0.7016	true	3	21	1	
H1	CV25G1_13	PT09-1	UNKNOWN	SYBR	None				29.5111	29.4833	0.4053							false	0.7016	true	3	22	1	
H2	CV25G1_13	PT09-1	UNKNOWN	SYBR	None				29.0649	29.4833	0.4053							false	0.7016	true	3	22	1	
H3	CV25G1_13	PT09-1	UNKNOWN	SYBR	None				29.874	29.4833	0.4053							false	0.7016	true	3	23	1	
H4	CV25G1_14	PT09-1	UNKNOWN	SYBR	None				29.1031	29.1482	0.2261							false	0.7016	true	3	22	1	
H5	CV25G1_14	PT09-1	UNKNOWN	SYBR	None				29.3934	29.1482	0.2261							false	0.7016	true	3	22	1	
H6	CV25G1_14	PT09-1	UNKNOWN	SYBR	None				28.948	29.1482	0.2261							false	0.7016	true	3	22	1	
H7	CV25G1_15	PT09-1	UNKNOWN	SYBR	None				29.3458	29.3155	0.2385							false	0.7016	true	3	22	1	
H8	CV25G1_15	PT09-1	UNKNOWN	SYBR	None				29.0632	29.3155	0.2385							false	0.7016	true	3	22	1	
H9	CV25G1_15	PT09-1	UNKNOWN	SYBR	None				29.5374	29.3155	0.2385							false	0.7016	true	3	22	1	

Analysis Type = Singleplex
Endogenous Control = PT09-1
RQ Min/Max Confidence Level = 95.0
Reference Sample = CV25G1_01
