# Supplementary material for: Dating Pupae of the Blow Fly Calliphora vicina Robineau–Desvoidy 1830 (Diptera: Calliphoridae) for Post Mortem Interval—Estimation: Validation of Molecular Age Markers
Source: Genes (Basel). 2018 Mar 9;9(3):153. doi: 10.3390/genes9030153 (PMC5867874; doi:10.3390/genes9030153)
Supplement: Supplementary file 1 [file genes-09-00153-s001.zip › S2/CV25/PT9-1_CV25G1_4-9_RUNdata.txt]

* Block Type = 96well
* Chemistry = SYBR_GREEN
* Experiment File Name = D:\RMIF_Doktorarbeit_BZ\Ergebnisse\MACE\OneStepRTqPCR\CV25G1_MACEMarker\P09-1_CV25G1_4-9_RUN.eds
* Experiment Run End Time = Not Started
* Instrument Type = steponeplus
* Passive Reference = ROX

[Results]
Well	Sample Name	Target Name	Task	Reporter	Quencher	RQ	RQ Min	RQ Max	Cт	Cт Mean	Cт SD	ΔCт	ΔCт Mean	ΔCт SE	HK Control ΔCт Mean	HK Control ΔCт SE	ΔΔCт	Automatic Ct Threshold	Ct Threshold	Automatic Baseline	Baseline Start	Baseline End	Efficiency	Comments	NOISE
A1	CV25G1_16	PT09-1	UNKNOWN	SYBR	None				29.9312	30.1895	0.3197							false	0.7016	true	3	23	1		N
A2	CV25G1_16	PT09-1	UNKNOWN	SYBR	None				30.0904	30.1895	0.3197							false	0.7016	true	3	24	1		N
A3	CV25G1_16	PT09-1	UNKNOWN	SYBR	None				30.547	30.1895	0.3197							false	0.7016	true	3	23	1		N
A4	CV25G1_17	PT09-1	UNKNOWN	SYBR	None				30.3235	30.3425	0.0268							false	0.7016	true	3	23	1		N
A6	CV25G1_17	PT09-1	UNKNOWN	SYBR	None				30.3615	30.3425	0.0268							false	0.7016	true	3	23	1		N
A7	CV25G1_18	PT09-1	UNKNOWN	SYBR	None				30.3657	30.4698	0.0903							false	0.7016	true	3	23	1		N
A8	CV25G1_18	PT09-1	UNKNOWN	SYBR	None				30.5267	30.4698	0.0903							false	0.7016	true	3	23	1		N
A9	CV25G1_18	PT09-1	UNKNOWN	SYBR	None				30.517	30.4698	0.0903							false	0.7016	true	3	23	1		N
A10	CV25G1_19	PT09-1	UNKNOWN	SYBR	None				30.6725	30.5915	0.1547							false	0.7016	true	3	24	1		N
A11	CV25G1_19	PT09-1	UNKNOWN	SYBR	None				30.4131	30.5915	0.1547							false	0.7016	true	3	23	1		N
A12	CV25G1_19	PT09-1	UNKNOWN	SYBR	None				30.6889	30.5915	0.1547							false	0.7016	true	3	23	1		N
B1	CV25G1_20	PT09-1	UNKNOWN	SYBR	None				29.8755	30.3395	0.4507							false	0.7016	true	3	23	1		N
B2	CV25G1_20	PT09-1	UNKNOWN	SYBR	None				30.3674	30.3395	0.4507							false	0.7016	true	3	23	1		N
B3	CV25G1_20	PT09-1	UNKNOWN	SYBR	None				30.7756	30.3395	0.4507							false	0.7016	true	3	24	1		N
B4	CV25G1_21	PT09-1	UNKNOWN	SYBR	None				23.997	24.1133	0.1986							false	0.7016	true	3	17	1		N
B5	CV25G1_21	PT09-1	UNKNOWN	SYBR	None				24.3426	24.1133	0.1986							false	0.7016	true	3	17	1		N
B6	CV25G1_21	PT09-1	UNKNOWN	SYBR	None				24.0002	24.1133	0.1986							false	0.7016	true	3	17	1		N
B7	CV25G1_22	PT09-1	UNKNOWN	SYBR	None				28.2935	28.126	0.1774							false	0.7016	true	3	21	1		N
B8	CV25G1_22	PT09-1	UNKNOWN	SYBR	None				27.9401	28.126	0.1774							false	0.7016	true	3	21	1		N
B9	CV25G1_22	PT09-1	UNKNOWN	SYBR	None				28.1446	28.126	0.1774							false	0.7016	true	3	21	1		N
B10	CV25G1_23	PT09-1	UNKNOWN	SYBR	None				21.1309	21.2224	0.099							false	0.7016	true	3	14	1		N
B11	CV25G1_23	PT09-1	UNKNOWN	SYBR	None				21.3275	21.2224	0.099							false	0.7016	true	3	14	1		N
B12	CV25G1_23	PT09-1	UNKNOWN	SYBR	None				21.2089	21.2224	0.099							false	0.7016	true	3	15	1		N
C1	CV25G1_24	PT09-1	UNKNOWN	SYBR	None				20.9814	21.3677	0.3364							false	0.7016	true	3	13	1		N
C2	CV25G1_24	PT09-1	UNKNOWN	SYBR	None				21.5261	21.3677	0.3364							false	0.7016	true	3	14	1		N
C3	CV25G1_24	PT09-1	UNKNOWN	SYBR	None				21.5957	21.3677	0.3364							false	0.7016	true	3	15	1		N
C4	CV25G1_25	PT09-1	UNKNOWN	SYBR	None				18.2259	18.314	0.2206							false	0.7016	true	3	11	1		N
C5	CV25G1_25	PT09-1	UNKNOWN	SYBR	None				18.565	18.314	0.2206							false	0.7016	true	3	11	1		N
C6	CV25G1_25	PT09-1	UNKNOWN	SYBR	None				18.151	18.314	0.2206							false	0.7016	true	3	11	1		N
C7	CV25G1_26	PT09-1	UNKNOWN	SYBR	None				19.8819	19.8442	0.1709							false	0.7016	true	3	13	1		N
C8	CV25G1_26	PT09-1	UNKNOWN	SYBR	None				19.9931	19.8442	0.1709							false	0.7016	true	3	13	1		N
C9	CV25G1_26	PT09-1	UNKNOWN	SYBR	None				19.6576	19.8442	0.1709							false	0.7016	true	3	13	1		Y
C10	CV25G1_27	PT09-1	UNKNOWN	SYBR	None				19.8186	19.7591	0.0541							false	0.7016	true	3	12	1		N
C11	CV25G1_27	PT09-1	UNKNOWN	SYBR	None				19.7462	19.7591	0.0541							false	0.7016	true	3	13	1		N
C12	CV25G1_27	PT09-1	UNKNOWN	SYBR	None				19.7127	19.7591	0.0541							false	0.7016	true	3	13	1		N
D1	CV25G1_28	PT09-1	UNKNOWN	SYBR	None				20.1215	20.429	0.2687							false	0.7016	true	3	13	1		N
D2	CV25G1_28	PT09-1	UNKNOWN	SYBR	None				20.5466	20.429	0.2687							false	0.7016	true	3	14	1		N
D3	CV25G1_28	PT09-1	UNKNOWN	SYBR	None				20.6189	20.429	0.2687							false	0.7016	true	3	14	1		N
D4	CV25G1_29	PT09-1	UNKNOWN	SYBR	None				22.8807	22.9342	0.1478							false	0.7016	true	3	16	1		N
D5	CV25G1_29	PT09-1	UNKNOWN	SYBR	None				23.1013	22.9342	0.1478							false	0.7016	true	3	16	1		N
D6	CV25G1_29	PT09-1	UNKNOWN	SYBR	None				22.8206	22.9342	0.1478							false	0.7016	true	3	16	1		N
D7	CV25G1_30	PT09-1	UNKNOWN	SYBR	None				19.1897	19.2576	0.0629							false	0.7016	true	3	12	1		N
D8	CV25G1_30	PT09-1	UNKNOWN	SYBR	None				19.3139	19.2576	0.0629							false	0.7016	true	3	12	1		N
D9	CV25G1_30	PT09-1	UNKNOWN	SYBR	None				19.2692	19.2576	0.0629							false	0.7016	true	3	12	1		N
D10	CV25G1_31	PT09-1	UNKNOWN	SYBR	None				27.6746	27.9478	0.2376							false	0.7016	true	3	21	1		N
D11	CV25G1_31	PT09-1	UNKNOWN	SYBR	None				28.1062	27.9478	0.2376							false	0.7016	true	3	21	1		N
D12	CV25G1_31	PT09-1	UNKNOWN	SYBR	None				28.0626	27.9478	0.2376							false	0.7016	true	3	21	1		N
E1	CV25G1_32	PT09-1	UNKNOWN	SYBR	None				27.2811	27.6501	0.3681							false	0.7016	true	3	21	1		N
E2	CV25G1_32	PT09-1	UNKNOWN	SYBR	None				27.6519	27.6501	0.3681							false	0.7016	true	3	21	1		N
E3	CV25G1_32	PT09-1	UNKNOWN	SYBR	None				28.0172	27.6501	0.3681							false	0.7016	true	3	21	1		N
E4	CV25G1_33	PT09-1	UNKNOWN	SYBR	None				29.2001	29.1829	0.0274							false	0.7016	true	3	22	1		N
E5	CV25G1_33	PT09-1	UNKNOWN	SYBR	None				29.1972	29.1829	0.0274							false	0.7016	true	3	23	1		N
E6	CV25G1_33	PT09-1	UNKNOWN	SYBR	None				29.1513	29.1829	0.0274							false	0.7016	true	3	22	1		N
E7	CV25G1_34	PT09-1	UNKNOWN	SYBR	None				29.1965	28.9548	0.2201							false	0.7016	true	3	22	1		N
E8	CV25G1_34	PT09-1	UNKNOWN	SYBR	None				28.9017	28.9548	0.2201							false	0.7016	true	3	22	1		N
E9	CV25G1_34	PT09-1	UNKNOWN	SYBR	None				28.766	28.9548	0.2201							false	0.7016	true	3	22	1		N
E10	CV25G1_35	PT09-1	UNKNOWN	SYBR	None				29.8096	29.8073	0.077							false	0.7016	true	3	22	1		N
E11	CV25G1_35	PT09-1	UNKNOWN	SYBR	None				29.8832	29.8073	0.077							false	0.7016	true	3	23	1		N
E12	CV25G1_35	PT09-1	UNKNOWN	SYBR	None				29.7292	29.8073	0.077							false	0.7016	true	3	22	1		N
F1	CV25G1_36	PT09-1	UNKNOWN	SYBR	None				29.9728	30.1821	0.2959							false	0.7016	true	3	23	1		N
F2	CV25G1_36	PT09-1	UNKNOWN	SYBR	None				30.3913	30.1821	0.2959							false	0.7016	true	3	23	1		N
F4	CV25G1_37	PT09-1	UNKNOWN	SYBR	None				30.8397	30.3519	0.4381							false	0.7016	true	3	23	1		N
F5	CV25G1_37	PT09-1	UNKNOWN	SYBR	None				30.2238	30.3519	0.4381							false	0.7016	true	3	23	1		N
F6	CV25G1_37	PT09-1	UNKNOWN	SYBR	None				29.9921	30.3519	0.4381							false	0.7016	true	3	23	1		N
F7	CV25G1_38	PT09-1	UNKNOWN	SYBR	None				28.6946	29.0302	0.3211							false	0.7016	true	3	22	1		N
F8	CV25G1_38	PT09-1	UNKNOWN	SYBR	None				29.3346	29.0302	0.3211							false	0.7016	true	3	22	1		N
F9	CV25G1_38	PT09-1	UNKNOWN	SYBR	None				29.0614	29.0302	0.3211							false	0.7016	true	3	22	1		N
F10	CV25G1_39	PT09-1	UNKNOWN	SYBR	None				30.66	30.3859	0.4476							false	0.7016	true	3	23	1		N
F11	CV25G1_39	PT09-1	UNKNOWN	SYBR	None				30.6283	30.3859	0.4476							false	0.7016	true	3	24	1		N
F12	CV25G1_39	PT09-1	UNKNOWN	SYBR	None				29.8694	30.3859	0.4476							false	0.7016	true	3	22	1		N
G1	CV25G1_40	PT09-1	UNKNOWN	SYBR	None				29.5409	29.9196	0.4177							false	0.7016	true	3	23	1		N
G2	CV25G1_40	PT09-1	UNKNOWN	SYBR	None				29.8502	29.9196	0.4177							false	0.7016	true	3	23	1		N
G3	CV25G1_40	PT09-1	UNKNOWN	SYBR	None				30.3677	29.9196	0.4177							false	0.7016	true	3	23	1		N
G4	CV25G1_41	PT09-1	UNKNOWN	SYBR	None				29.3424	29.6311	0.3092							false	0.7016	true	3	23	1		N
G5	CV25G1_41	PT09-1	UNKNOWN	SYBR	None				29.9574	29.6311	0.3092							false	0.7016	true	3	23	1		N
G6	CV25G1_41	PT09-1	UNKNOWN	SYBR	None				29.5934	29.6311	0.3092							false	0.7016	true	3	23	1		N
G7	CV25G1_42	PT09-1	UNKNOWN	SYBR	None				29.9984	30.2478	0.3526							false	0.7016	true	3	23	1		N
G9	CV25G1_42	PT09-1	UNKNOWN	SYBR	None				30.4971	30.2478	0.3526							false	0.7016	true	3	23	1		N
G10	CV25G1_43	PT09-1	UNKNOWN	SYBR	None				29.2264	29.4402	0.1859							false	0.7016	true	3	22	1		N
G11	CV25G1_43	PT09-1	UNKNOWN	SYBR	None				29.5301	29.4402	0.1859							false	0.7016	true	3	23	1		N
G12	CV25G1_43	PT09-1	UNKNOWN	SYBR	None				29.564	29.4402	0.1859							false	0.7016	true	3	22	1		N
H1	CV25G1_44	PT09-1	UNKNOWN	SYBR	None				29.152	29.5176	0.331							false	0.7016	true	3	22	1		N
H2	CV25G1_44	PT09-1	UNKNOWN	SYBR	None				29.7969	29.5176	0.331							false	0.7016	true	3	23	1		N
H3	CV25G1_44	PT09-1	UNKNOWN	SYBR	None				29.6041	29.5176	0.331							false	0.7016	true	3	23	1		N
H4	CV25G1_45	PT09-1	UNKNOWN	SYBR	None				30.0048	30.2556	0.2395							false	0.7016	true	3	23	1		N
H5	CV25G1_45	PT09-1	UNKNOWN	SYBR	None				30.482	30.2556	0.2395							false	0.7016	true	3	23	1		N
H6	CV25G1_45	PT09-1	UNKNOWN	SYBR	None				30.2798	30.2556	0.2395							false	0.7016	true	3	23	1		N
H7		PT09-1	NTC	SYBR	None				Undetermined									false	0.7016	true	3	35	1		N

Analysis Type = Singleplex
Endogenous Control = PT09-1
RQ Min/Max Confidence Level = 95.0
Reference Sample = CV25G1_16
