# Supplementary material for: Dating Pupae of the Blow Fly Calliphora vicina Robineau–Desvoidy 1830 (Diptera: Calliphoridae) for Post Mortem Interval—Estimation: Validation of Molecular Age Markers
Source: Genes (Basel). 2018 Mar 9;9(3):153. doi: 10.3390/genes9030153 (PMC5867874; doi:10.3390/genes9030153)
Supplement: Supplementary file 1 [file genes-09-00153-s001.zip › S2/CV25/PT9-2_CV25G1_1-6_RUNdata.txt]

* Block Type = 96well
* Chemistry = SYBR_GREEN
* Experiment File Name = D:\RMIF_Doktorarbeit_BZ\Ergebnisse\MACE\OneStepRTqPCR\CV25G1_MACEMarker\P09-2_CV25G1_1-6_RUN.eds
* Experiment Run End Time = Not Started
* Instrument Type = steponeplus
* Passive Reference = ROX

[Results]
Well	Sample Name	Target Name	Task	Reporter	Quencher	RQ	RQ Min	RQ Max	Cт	Cт Mean	Cт SD	ΔCт	ΔCт Mean	ΔCт SE	HK Control ΔCт Mean	HK Control ΔCт SE	ΔΔCт	Automatic Ct Threshold	Ct Threshold	Automatic Baseline	Baseline Start	Baseline End	Efficiency	Comments
A1	CV25G1_01	PT09-2	UNKNOWN	SYBR	None				26.0033	25.9455	0.0768							false	0.7792	true	3	19	1	
A2	CV25G1_01	PT09-2	UNKNOWN	SYBR	None				25.8584	25.9455	0.0768							false	0.7792	true	3	19	1	
A3	CV25G1_01	PT09-2	UNKNOWN	SYBR	None				25.9748	25.9455	0.0768							false	0.7792	true	3	19	1	
A4	CV25G1_02	PT09-2	UNKNOWN	SYBR	None				25.788	25.8448	0.0492							false	0.7792	true	3	18	1	
A5	CV25G1_02	PT09-2	UNKNOWN	SYBR	None				25.8723	25.8448	0.0492							false	0.7792	true	3	18	1	
A6	CV25G1_02	PT09-2	UNKNOWN	SYBR	None				25.8741	25.8448	0.0492							false	0.7792	true	3	19	1	
A7	CV25G1_03	PT09-2	UNKNOWN	SYBR	None				25.5808	25.5749	0.0387							false	0.7792	true	3	18	1	
A8	CV25G1_03	PT09-2	UNKNOWN	SYBR	None				25.5335	25.5749	0.0387							false	0.7792	true	3	18	1	
A9	CV25G1_03	PT09-2	UNKNOWN	SYBR	None				25.6103	25.5749	0.0387							false	0.7792	true	3	19	1	
A10	CV25G1_04	PT09-2	UNKNOWN	SYBR	None				25.6866	25.6123	0.0806							false	0.7792	true	3	19	1	
A11	CV25G1_04	PT09-2	UNKNOWN	SYBR	None				25.5267	25.6123	0.0806							false	0.7792	true	3	18	1	
A12	CV25G1_04	PT09-2	UNKNOWN	SYBR	None				25.6236	25.6123	0.0806							false	0.7792	true	3	18	1	
B1	CV25G1_05	PT09-2	UNKNOWN	SYBR	None				25.8838	25.8672	0.0306							false	0.7792	true	3	19	1	
B2	CV25G1_05	PT09-2	UNKNOWN	SYBR	None				25.8859	25.8672	0.0306							false	0.7792	true	3	19	1	
B3	CV25G1_05	PT09-2	UNKNOWN	SYBR	None				25.8318	25.8672	0.0306							false	0.7792	true	3	19	1	
B4	CV25G1_06	PT09-2	UNKNOWN	SYBR	None				24.8263	24.7885	0.0342							false	0.7792	true	3	18	1	
B5	CV25G1_06	PT09-2	UNKNOWN	SYBR	None				24.7792	24.7885	0.0342							false	0.7792	true	3	17	1	
B6	CV25G1_06	PT09-2	UNKNOWN	SYBR	None				24.7599	24.7885	0.0342							false	0.7792	true	3	18	1	
B7	CV25G1_07	PT09-2	UNKNOWN	SYBR	None				25.2219	25.1258	0.084							false	0.7792	true	3	18	1	
B8	CV25G1_07	PT09-2	UNKNOWN	SYBR	None				25.0894	25.1258	0.084							false	0.7792	true	3	18	1	
B9	CV25G1_07	PT09-2	UNKNOWN	SYBR	None				25.0662	25.1258	0.084							false	0.7792	true	3	18	1	
B10	CV25G1_08	PT09-2	UNKNOWN	SYBR	None				24.5572	24.6319	0.0682							false	0.7792	true	3	18	1	
B11	CV25G1_08	PT09-2	UNKNOWN	SYBR	None				24.6476	24.6319	0.0682							false	0.7792	true	3	17	1	
B12	CV25G1_08	PT09-2	UNKNOWN	SYBR	None				24.6907	24.6319	0.0682							false	0.7792	true	3	18	1	
C1	CV25G1_09	PT09-2	UNKNOWN	SYBR	None				24.3511	24.4159	0.0702							false	0.7792	true	3	17	1	
C2	CV25G1_09	PT09-2	UNKNOWN	SYBR	None				24.4904	24.4159	0.0702							false	0.7792	true	3	17	1	
C3	CV25G1_09	PT09-2	UNKNOWN	SYBR	None				24.4061	24.4159	0.0702							false	0.7792	true	3	17	1	
C4	CV25G1_10	PT09-2	UNKNOWN	SYBR	None				25.7908	25.8146	0.0235							false	0.7792	true	3	19	1	
C5	CV25G1_10	PT09-2	UNKNOWN	SYBR	None				25.8153	25.8146	0.0235							false	0.7792	true	3	18	1	
C6	CV25G1_10	PT09-2	UNKNOWN	SYBR	None				25.8377	25.8146	0.0235							false	0.7792	true	3	18	1	
C7	CV25G1_11	PT09-2	UNKNOWN	SYBR	None				26.1239	26.0582	0.0655							false	0.7792	true	3	19	1	
C8	CV25G1_11	PT09-2	UNKNOWN	SYBR	None				26.0577	26.0582	0.0655							false	0.7792	true	3	18	1	
C9	CV25G1_11	PT09-2	UNKNOWN	SYBR	None				25.993	26.0582	0.0655							false	0.7792	true	3	19	1	
C10	CV25G1_12	PT09-2	UNKNOWN	SYBR	None				25.0533	25.0884	0.0324							false	0.7792	true	3	18	1	
C11	CV25G1_12	PT09-2	UNKNOWN	SYBR	None				25.1172	25.0884	0.0324							false	0.7792	true	3	18	1	
C12	CV25G1_12	PT09-2	UNKNOWN	SYBR	None				25.0947	25.0884	0.0324							false	0.7792	true	3	18	1	
D1	CV25G1_13	PT09-2	UNKNOWN	SYBR	None				24.8204	24.8816	0.0589							false	0.7792	true	3	18	1	
D2	CV25G1_13	PT09-2	UNKNOWN	SYBR	None				24.938	24.8816	0.0589							false	0.7792	true	3	18	1	
D3	CV25G1_13	PT09-2	UNKNOWN	SYBR	None				24.8865	24.8816	0.0589							false	0.7792	true	3	18	1	
D4	CV25G1_14	PT09-2	UNKNOWN	SYBR	None				25.7077	25.6729	0.0781							false	0.7792	true	3	19	1	
D5	CV25G1_14	PT09-2	UNKNOWN	SYBR	None				25.7274	25.6729	0.0781							false	0.7792	true	3	18	1	
D6	CV25G1_14	PT09-2	UNKNOWN	SYBR	None				25.5834	25.6729	0.0781							false	0.7792	true	3	18	1	
D7	CV25G1_15	PT09-2	UNKNOWN	SYBR	None				25.3465	25.406	0.0571							false	0.7792	true	3	18	1	
D8	CV25G1_15	PT09-2	UNKNOWN	SYBR	None				25.4604	25.406	0.0571							false	0.7792	true	3	18	1	
D9	CV25G1_15	PT09-2	UNKNOWN	SYBR	None				25.4112	25.406	0.0571							false	0.7792	true	3	18	1	
D10	CV25G1_16	PT09-2	UNKNOWN	SYBR	None				25.552	25.5418	0.0758							false	0.7792	true	3	18	1	
D11	CV25G1_16	PT09-2	UNKNOWN	SYBR	None				25.4613	25.5418	0.0758							false	0.7792	true	3	18	1	
D12	CV25G1_16	PT09-2	UNKNOWN	SYBR	None				25.612	25.5418	0.0758							false	0.7792	true	3	18	1	
E1	CV25G1_17	PT09-2	UNKNOWN	SYBR	None				26.5964	26.5782	0.0262							false	0.7792	true	3	19	1	
E2	CV25G1_17	PT09-2	UNKNOWN	SYBR	None				26.5482	26.5782	0.0262							false	0.7792	true	3	19	1	
E3	CV25G1_17	PT09-2	UNKNOWN	SYBR	None				26.5901	26.5782	0.0262							false	0.7792	true	3	19	1	
E4	CV25G1_18	PT09-2	UNKNOWN	SYBR	None				25.0599	25.0781	0.038							false	0.7792	true	3	18	1	
E5	CV25G1_18	PT09-2	UNKNOWN	SYBR	None				25.1218	25.0781	0.038							false	0.7792	true	3	18	1	
E6	CV25G1_18	PT09-2	UNKNOWN	SYBR	None				25.0527	25.0781	0.038							false	0.7792	true	3	18	1	
E7	CV25G1_19	PT09-2	UNKNOWN	SYBR	None				25.2622	25.2888	0.0581							false	0.7792	true	3	18	1	
E8	CV25G1_19	PT09-2	UNKNOWN	SYBR	None				25.2487	25.2888	0.0581							false	0.7792	true	3	18	1	
E9	CV25G1_19	PT09-2	UNKNOWN	SYBR	None				25.3554	25.2888	0.0581							false	0.7792	true	3	18	1	
E10	CV25G1_20	PT09-2	UNKNOWN	SYBR	None				25.3668	25.3394	0.024							false	0.7792	true	3	18	1	
E11	CV25G1_20	PT09-2	UNKNOWN	SYBR	None				25.3291	25.3394	0.024							false	0.7792	true	3	18	1	
E12	CV25G1_20	PT09-2	UNKNOWN	SYBR	None				25.3222	25.3394	0.024							false	0.7792	true	3	18	1	
F1	CV25G1_21	PT09-2	UNKNOWN	SYBR	None				25.0693	25.1107	0.0654							false	0.7792	true	3	18	1	
F2	CV25G1_21	PT09-2	UNKNOWN	SYBR	None				25.0767	25.1107	0.0654							false	0.7792	true	3	18	1	
F3	CV25G1_21	PT09-2	UNKNOWN	SYBR	None				25.1862	25.1107	0.0654							false	0.7792	true	3	18	1	
F4	CV25G1_22	PT09-2	UNKNOWN	SYBR	None				25.3399	25.2902	0.0452							false	0.7792	true	3	18	1	
F5	CV25G1_22	PT09-2	UNKNOWN	SYBR	None				25.2514	25.2902	0.0452							false	0.7792	true	3	18	1	
F6	CV25G1_22	PT09-2	UNKNOWN	SYBR	None				25.2794	25.2902	0.0452							false	0.7792	true	3	18	1	
F7	CV25G1_23	PT09-2	UNKNOWN	SYBR	None				21.6823	21.6983	0.0152							false	0.7792	true	3	15	1	
F8	CV25G1_23	PT09-2	UNKNOWN	SYBR	None				21.7125	21.6983	0.0152							false	0.7792	true	3	14	1	
F9	CV25G1_23	PT09-2	UNKNOWN	SYBR	None				21.7002	21.6983	0.0152							false	0.7792	true	3	15	1	
F10	CV25G1_24	PT09-2	UNKNOWN	SYBR	None				23.7457	23.7298	0.0311							false	0.7792	true	3	17	1	
F11	CV25G1_24	PT09-2	UNKNOWN	SYBR	None				23.7497	23.7298	0.0311							false	0.7792	true	3	16	1	
F12	CV25G1_24	PT09-2	UNKNOWN	SYBR	None				23.694	23.7298	0.0311							false	0.7792	true	3	17	1	
G1	CV25G1_25	PT09-2	UNKNOWN	SYBR	None				19.5698	19.5682	0.0418							false	0.7792	true	3	13	1	
G2	CV25G1_25	PT09-2	UNKNOWN	SYBR	None				19.5256	19.5682	0.0418							false	0.7792	true	3	12	1	
G3	CV25G1_25	PT09-2	UNKNOWN	SYBR	None				19.6092	19.5682	0.0418							false	0.7792	true	3	13	1	
G4	CV25G1_26	PT09-2	UNKNOWN	SYBR	None				21.5035	21.5493	0.0431							false	0.7792	true	3	15	1	
G5	CV25G1_26	PT09-2	UNKNOWN	SYBR	None				21.5891	21.5493	0.0431							false	0.7792	true	3	15	1	
G6	CV25G1_26	PT09-2	UNKNOWN	SYBR	None				21.5552	21.5493	0.0431							false	0.7792	true	3	15	1	
G7	CV25G1_27	PT09-2	UNKNOWN	SYBR	None				20.5152	20.5223	0.0074							false	0.7792	true	3	13	1	
G8	CV25G1_27	PT09-2	UNKNOWN	SYBR	None				20.5299	20.5223	0.0074							false	0.7792	true	3	13	1	
G9	CV25G1_27	PT09-2	UNKNOWN	SYBR	None				20.5217	20.5223	0.0074							false	0.7792	true	3	13	1	
G10	CV25G1_28	PT09-2	UNKNOWN	SYBR	None				22.1968	22.2079	0.0907							false	0.7792	true	3	15	1	
G11	CV25G1_28	PT09-2	UNKNOWN	SYBR	None				22.3036	22.2079	0.0907							false	0.7792	true	3	15	1	
G12	CV25G1_28	PT09-2	UNKNOWN	SYBR	None				22.1232	22.2079	0.0907							false	0.7792	true	3	15	1	
H1	CV25G1_29	PT09-2	UNKNOWN	SYBR	None				23.4579	23.403	0.0728							false	0.7792	true	3	16	1	
H2	CV25G1_29	PT09-2	UNKNOWN	SYBR	None				23.3205	23.403	0.0728							false	0.7792	true	3	16	1	
H3	CV25G1_29	PT09-2	UNKNOWN	SYBR	None				23.4306	23.403	0.0728							false	0.7792	true	3	16	1	
H4	CV25G1_30	PT09-2	UNKNOWN	SYBR	None				20.3297	20.2936	0.0558							false	0.7792	true	3	13	1	
H5	CV25G1_30	PT09-2	UNKNOWN	SYBR	None				20.3217	20.2936	0.0558							false	0.7792	true	3	13	1	
H6	CV25G1_30	PT09-2	UNKNOWN	SYBR	None				20.2293	20.2936	0.0558							false	0.7792	true	3	13	1	

Analysis Type = Singleplex
Endogenous Control = PT09-2
RQ Min/Max Confidence Level = 95.0
Reference Sample = CV25G1_01
