# Supplementary material for: Dating Pupae of the Blow Fly Calliphora vicina Robineau–Desvoidy 1830 (Diptera: Calliphoridae) for Post Mortem Interval—Estimation: Validation of Molecular Age Markers
Source: Genes (Basel). 2018 Mar 9;9(3):153. doi: 10.3390/genes9030153 (PMC5867874; doi:10.3390/genes9030153)
Supplement: Supplementary file 1 [file genes-09-00153-s001.zip › S2/CV25/PT9-2_CV25G1_7-9_RUNdata.txt]

* Block Type = 96well
* Chemistry = SYBR_GREEN
* Experiment File Name = D:\RMIF_Doktorarbeit_BZ\Ergebnisse\MACE\OneStepRTqPCR\CV25G1_MACEMarker\P09-2_CV25G1_7-9_P10-1_1-3_RUN.eds
* Experiment Run End Time = Not Started
* Instrument Type = steponeplus
* Passive Reference = ROX

[Results]
Well	Sample Name	Target Name	Task	Reporter	Quencher	RQ	RQ Min	RQ Max	Cт	Cт Mean	Cт SD	ΔCт	ΔCт Mean	ΔCт SE	HK Control ΔCт Mean	HK Control ΔCт SE	ΔΔCт	Automatic Ct Threshold	Ct Threshold	Automatic Baseline	Baseline Start	Baseline End	Efficiency	Comments
A1	CV25G1_31	PT09-2	UNKNOWN	SYBR	None				26.3813	26.4503	0.101							false	0.7792	true	3	19	1	
A2	CV25G1_31	PT09-2	UNKNOWN	SYBR	None				26.4035	26.4503	0.101							false	0.7792	true	3	19	1	
A3	CV25G1_31	PT09-2	UNKNOWN	SYBR	None				26.5662	26.4503	0.101							false	0.7792	true	3	19	1	
A4	CV25G1_32	PT09-2	UNKNOWN	SYBR	None				26.6254	26.697	0.0708							false	0.7792	true	3	19	1	
A5	CV25G1_32	PT09-2	UNKNOWN	SYBR	None				26.6986	26.697	0.0708							false	0.7792	true	3	20	1	
A6	CV25G1_32	PT09-2	UNKNOWN	SYBR	None				26.7669	26.697	0.0708							false	0.7792	true	3	20	1	
A7	CV25G1_33	PT09-2	UNKNOWN	SYBR	None				26.3172	26.2937	0.0787							false	0.7792	true	3	19	1	
A8	CV25G1_33	PT09-2	UNKNOWN	SYBR	None				26.358	26.2937	0.0787							false	0.7792	true	3	19	1	
A9	CV25G1_33	PT09-2	UNKNOWN	SYBR	None				26.2059	26.2937	0.0787							false	0.7792	true	3	19	1	
A10	CV25G1_34	PT09-2	UNKNOWN	SYBR	None				27.4596	27.5057	0.0658							false	0.7792	true	3	20	1	
A11	CV25G1_34	PT09-2	UNKNOWN	SYBR	None				27.5811	27.5057	0.0658							false	0.7792	true	3	20	1	
A12	CV25G1_34	PT09-2	UNKNOWN	SYBR	None				27.4763	27.5057	0.0658							false	0.7792	true	3	20	1	
B1	CV25G1_35	PT09-2	UNKNOWN	SYBR	None				27.2494	27.3324	0.0719							false	0.7792	true	3	20	1	
B2	CV25G1_35	PT09-2	UNKNOWN	SYBR	None				27.3737	27.3324	0.0719							false	0.7792	true	3	20	1	
B3	CV25G1_35	PT09-2	UNKNOWN	SYBR	None				27.3741	27.3324	0.0719							false	0.7792	true	3	20	1	
B4	CV25G1_36	PT09-2	UNKNOWN	SYBR	None				26.8498	26.9633	0.1166							false	0.7792	true	3	19	1	
B5	CV25G1_36	PT09-2	UNKNOWN	SYBR	None				26.9574	26.9633	0.1166							false	0.7792	true	3	20	1	
B6	CV25G1_36	PT09-2	UNKNOWN	SYBR	None				27.0828	26.9633	0.1166							false	0.7792	true	3	20	1	
B7	CV25G1_37	PT09-2	UNKNOWN	SYBR	None				26.9028	26.9286	0.0318							false	0.7792	true	3	20	1	
B8	CV25G1_37	PT09-2	UNKNOWN	SYBR	None				26.9642	26.9286	0.0318							false	0.7792	true	3	20	1	
B9	CV25G1_37	PT09-2	UNKNOWN	SYBR	None				26.9188	26.9286	0.0318							false	0.7792	true	3	20	1	
B10	CV25G1_38	PT09-2	UNKNOWN	SYBR	None				26.378	26.4906	0.0975							false	0.7792	true	3	19	1	
B11	CV25G1_38	PT09-2	UNKNOWN	SYBR	None				26.5485	26.4906	0.0975							false	0.7792	true	3	20	1	
B12	CV25G1_38	PT09-2	UNKNOWN	SYBR	None				26.5451	26.4906	0.0975							false	0.7792	true	3	19	1	
C1	CV25G1_39	PT09-2	UNKNOWN	SYBR	None				27.1714	27.284	0.117							false	0.7792	true	3	20	1	
C2	CV25G1_39	PT09-2	UNKNOWN	SYBR	None				27.2758	27.284	0.117							false	0.7792	true	3	20	1	
C3	CV25G1_39	PT09-2	UNKNOWN	SYBR	None				27.4049	27.284	0.117							false	0.7792	true	3	20	1	
C4	CV25G1_40	PT09-2	UNKNOWN	SYBR	None				26.7585	26.7735	0.0621							false	0.7792	true	3	20	1	
C5	CV25G1_40	PT09-2	UNKNOWN	SYBR	None				26.7203	26.7735	0.0621							false	0.7792	true	3	20	1	
C6	CV25G1_40	PT09-2	UNKNOWN	SYBR	None				26.8417	26.7735	0.0621							false	0.7792	true	3	20	1	
C7	CV25G1_41	PT09-2	UNKNOWN	SYBR	None				27.0605	26.84	0.2529							false	0.7792	true	3	20	1	
C8	CV25G1_41	PT09-2	UNKNOWN	SYBR	None				26.8957	26.84	0.2529							false	0.7792	true	3	20	1	
C9	CV25G1_41	PT09-2	UNKNOWN	SYBR	None				26.564	26.84	0.2529							false	0.7792	true	3	20	1	
C10	CV25G1_42	PT09-2	UNKNOWN	SYBR	None				26.8463	26.9182	0.0702							false	0.7792	true	3	20	1	
C11	CV25G1_42	PT09-2	UNKNOWN	SYBR	None				26.9219	26.9182	0.0702							false	0.7792	true	3	20	1	
C12	CV25G1_42	PT09-2	UNKNOWN	SYBR	None				26.9865	26.9182	0.0702							false	0.7792	true	3	20	1	
D1	CV25G1_43	PT09-2	UNKNOWN	SYBR	None				26.4929	26.6	0.1145							false	0.7792	true	3	19	1	
D2	CV25G1_43	PT09-2	UNKNOWN	SYBR	None				26.5863	26.6	0.1145							false	0.7792	true	3	19	1	
D3	CV25G1_43	PT09-2	UNKNOWN	SYBR	None				26.7207	26.6	0.1145							false	0.7792	true	3	19	1	
D4	CV25G1_44	PT09-2	UNKNOWN	SYBR	None				26.7152	26.6958	0.0175							false	0.7792	true	3	20	1	
D5	CV25G1_44	PT09-2	UNKNOWN	SYBR	None				26.6909	26.6958	0.0175							false	0.7792	true	3	20	1	
D6	CV25G1_44	PT09-2	UNKNOWN	SYBR	None				26.6813	26.6958	0.0175							false	0.7792	true	3	20	1	
D7	CV25G1_45	PT09-2	UNKNOWN	SYBR	None				27.1194	26.9639	0.1689							false	0.7792	true	3	20	1	
D8	CV25G1_45	PT09-2	UNKNOWN	SYBR	None				26.9879	26.9639	0.1689							false	0.7792	true	3	20	1	
D9	CV25G1_45	PT09-2	UNKNOWN	SYBR	None				26.7843	26.9639	0.1689							false	0.7792	true	3	20	1	

Analysis Type = Singleplex
Endogenous Control = PT09-2
RQ Min/Max Confidence Level = 95.0
Reference Sample = CV25G1_01
