# Supplementary material for: Dating Pupae of the Blow Fly Calliphora vicina Robineau–Desvoidy 1830 (Diptera: Calliphoridae) for Post Mortem Interval—Estimation: Validation of Molecular Age Markers
Source: Genes (Basel). 2018 Mar 9;9(3):153. doi: 10.3390/genes9030153 (PMC5867874; doi:10.3390/genes9030153)
Supplement: Supplementary file 1 [file genes-09-00153-s001.zip › S2/CV25/R1_CV25G1_1-6_RUNdata.txt]

* Block Type = 96well
* Chemistry = SYBR_GREEN
* Experiment File Name = D:\RMIF_Doktorarbeit_BZ\Ergebnisse\MACE\OneStepRTqPCR\CV25G1_MACEMarker\R1_CV25G1_1-6_RUN.eds
* Experiment Run End Time = Not Started
* Instrument Type = steponeplus
* Passive Reference = ROX
[Results]
Well	Sample Name	Target Name	Task	Reporter	Quencher	RQ	RQ Min	RQ Max	Cт	Cт Mean	Cт SD	ΔCт	ΔCт Mean	ΔCт SE	HK Control ΔCт Mean	HK Control ΔCт SE	ΔΔCт	Automatic Ct Threshold	Ct Threshold	Automatic Baseline	Baseline Start	Baseline End	Efficiency	Comments
A1	CV25G1_01	R1	UNKNOWN	SYBR	None				22.2867	22.591	0.3109							false	0.5	true	3	16	1
A2	CV25G1_01	R1	UNKNOWN	SYBR	None				22.5781	22.591	0.3109							false	0.5	true	3	16	1
A3	CV25G1_01	R1	UNKNOWN	SYBR	None				22.908	22.591	0.3109							false	0.5	true	3	16	1
A4	CV25G1_02	R1	UNKNOWN	SYBR	None				23.6547	23.6022	0.0455							false	0.5	true	3	17	1
A5	CV25G1_02	R1	UNKNOWN	SYBR	None				23.5766	23.6022	0.0455							false	0.5	true	3	18	1
A6	CV25G1_02	R1	UNKNOWN	SYBR	None				23.5752	23.6022	0.0455							false	0.5	true	3	17	1
A7	CV25G1_03	R1	UNKNOWN	SYBR	None				22.0079	21.9254	0.1084							false	0.5	true	3	16	1
A8	CV25G1_03	R1	UNKNOWN	SYBR	None				21.9656	21.9254	0.1084							false	0.5	true	3	15	1
A9	CV25G1_03	R1	UNKNOWN	SYBR	None				21.8027	21.9254	0.1084							false	0.5	true	3	15	1
A10	CV25G1_04	R1	UNKNOWN	SYBR	None				22.0409	22.1876	0.1586							false	0.5	true	3	16	1
A11	CV25G1_04	R1	UNKNOWN	SYBR	None				22.166	22.1876	0.1586							false	0.5	true	3	16	1
A12	CV25G1_04	R1	UNKNOWN	SYBR	None				22.3559	22.1876	0.1586							false	0.5	true	3	16	1
B1	CV25G1_05	R1	UNKNOWN	SYBR	None				21.7165	21.9816	0.2867							false	0.5	true	3	15	1
B2	CV25G1_05	R1	UNKNOWN	SYBR	None				21.9425	21.9816	0.2867							false	0.5	true	3	15	1
B3	CV25G1_05	R1	UNKNOWN	SYBR	None				22.2858	21.9816	0.2867							false	0.5	true	3	16	1
B4	CV25G1_06	R1	UNKNOWN	SYBR	None				21.4025	21.479	0.0683							false	0.5	true	3	15	1
B5	CV25G1_06	R1	UNKNOWN	SYBR	None				21.534	21.479	0.0683							false	0.5	true	3	15	1
B6	CV25G1_06	R1	UNKNOWN	SYBR	None				21.5004	21.479	0.0683							false	0.5	true	3	15	1
B7	CV25G1_07	R1	UNKNOWN	SYBR	None				22.094	21.8351	0.2807							false	0.5	true	3	15	1
B8	CV25G1_07	R1	UNKNOWN	SYBR	None				21.8745	21.8351	0.2807							false	0.5	true	3	15	1
B9	CV25G1_07	R1	UNKNOWN	SYBR	None				21.5368	21.8351	0.2807							false	0.5	true	3	15	1
B10	CV25G1_08	R1	UNKNOWN	SYBR	None				22.2194	22.1534	0.0863							false	0.5	true	3	16	1
B11	CV25G1_08	R1	UNKNOWN	SYBR	None				22.0557	22.1534	0.0863							false	0.5	true	3	15	1
B12	CV25G1_08	R1	UNKNOWN	SYBR	None				22.1851	22.1534	0.0863							false	0.5	true	3	16	1
C1	CV25G1_09	R1	UNKNOWN	SYBR	None				21.2559	21.444	0.1953							false	0.5	true	3	15	1
C2	CV25G1_09	R1	UNKNOWN	SYBR	None				21.4303	21.444	0.1953							false	0.5	true	3	15	1
C3	CV25G1_09	R1	UNKNOWN	SYBR	None				21.6458	21.444	0.1953							false	0.5	true	3	15	1
C4	CV25G1_10	R1	UNKNOWN	SYBR	None				21.5342	21.7306	0.1706							false	0.5	true	3	15	1
C5	CV25G1_10	R1	UNKNOWN	SYBR	None				21.815	21.7306	0.1706							false	0.5	true	3	16	1
C6	CV25G1_10	R1	UNKNOWN	SYBR	None				21.8426	21.7306	0.1706							false	0.5	true	3	15	1
C7	CV25G1_11	R1	UNKNOWN	SYBR	None				23.735	23.4654	0.2973							false	0.5	true	3	17	1
C8	CV25G1_11	R1	UNKNOWN	SYBR	None				23.5148	23.4654	0.2973							false	0.5	true	3	17	1
C9	CV25G1_11	R1	UNKNOWN	SYBR	None				23.1465	23.4654	0.2973							false	0.5	true	3	17	1
C10	CV25G1_12	R1	UNKNOWN	SYBR	None				23.0033	22.8585	0.1254							false	0.5	true	3	17	1
C11	CV25G1_12	R1	UNKNOWN	SYBR	None				22.7886	22.8585	0.1254							false	0.5	true	3	16	1
C12	CV25G1_12	R1	UNKNOWN	SYBR	None				22.7837	22.8585	0.1254							false	0.5	true	3	16	1
D1	CV25G1_13	R1	UNKNOWN	SYBR	None				20.9778	21.4656	0.4533							false	0.5	true	3	15	1
D2	CV25G1_13	R1	UNKNOWN	SYBR	None				21.5452	21.4656	0.4533							false	0.5	true	3	15	1
D3	CV25G1_13	R1	UNKNOWN	SYBR	None				21.8739	21.4656	0.4533							false	0.5	true	3	15	1
D4	CV25G1_14	R1	UNKNOWN	SYBR	None				22.7066	22.8133	0.0925							false	0.5	true	3	16	1
D5	CV25G1_14	R1	UNKNOWN	SYBR	None				22.8643	22.8133	0.0925							false	0.5	true	3	17	1
D6	CV25G1_14	R1	UNKNOWN	SYBR	None				22.8692	22.8133	0.0925							false	0.5	true	3	17	1
D7	CV25G1_15	R1	UNKNOWN	SYBR	None				23.26	23.1482	0.1521							false	0.5	true	3	17	1
D8	CV25G1_15	R1	UNKNOWN	SYBR	None				23.2096	23.1482	0.1521							false	0.5	true	3	17	1
D9	CV25G1_15	R1	UNKNOWN	SYBR	None				22.975	23.1482	0.1521							false	0.5	true	3	17	1
D10	CV25G1_16	R1	UNKNOWN	SYBR	None				21.7241	21.609	0.1968							false	0.5	true	3	15	1
D11	CV25G1_16	R1	UNKNOWN	SYBR	None				21.3817	21.609	0.1968							false	0.5	true	3	15	1
D12	CV25G1_16	R1	UNKNOWN	SYBR	None				21.7211	21.609	0.1968							false	0.5	true	3	15	1
E1	CV25G1_17	R1	UNKNOWN	SYBR	None				22.2023	22.5115	0.3329							false	0.5	true	3	16	1
E2	CV25G1_17	R1	UNKNOWN	SYBR	None				22.4684	22.5115	0.3329							false	0.5	true	3	16	1
E3	CV25G1_17	R1	UNKNOWN	SYBR	None				22.8638	22.5115	0.3329							false	0.5	true	3	17	1
E4	CV25G1_18	R1	UNKNOWN	SYBR	None				23.0546	22.9193	0.1275							false	0.5	true	3	17	1
E5	CV25G1_18	R1	UNKNOWN	SYBR	None				22.9018	22.9193	0.1275							false	0.5	true	3	17	1
E6	CV25G1_18	R1	UNKNOWN	SYBR	None				22.8015	22.9193	0.1275							false	0.5	true	3	16	1
E7	CV25G1_19	R1	UNKNOWN	SYBR	None				23.1119	23.0255	0.0802							false	0.5	true	3	17	1
E8	CV25G1_19	R1	UNKNOWN	SYBR	None				23.0113	23.0255	0.0802							false	0.5	true	3	16	1
E9	CV25G1_19	R1	UNKNOWN	SYBR	None				22.9534	23.0255	0.0802							false	0.5	true	3	17	1
E10	CV25G1_20	R1	UNKNOWN	SYBR	None				23.092	22.9687	0.1068							false	0.5	true	3	17	1
E11	CV25G1_20	R1	UNKNOWN	SYBR	None				22.9053	22.9687	0.1068							false	0.5	true	3	16	1
E12	CV25G1_20	R1	UNKNOWN	SYBR	None				22.9087	22.9687	0.1068							false	0.5	true	3	17	1
F1	CV25G1_21	R1	UNKNOWN	SYBR	None				22.6051	22.7222	0.1241							false	0.5	true	3	16	1
F2	CV25G1_21	R1	UNKNOWN	SYBR	None				22.7092	22.7222	0.1241							false	0.5	true	3	16	1
F3	CV25G1_21	R1	UNKNOWN	SYBR	None				22.8523	22.7222	0.1241							false	0.5	true	3	16	1
F4	CV25G1_22	R1	UNKNOWN	SYBR	None				22.3567	22.6473	0.2586							false	0.5	true	3	16	1
F5	CV25G1_22	R1	UNKNOWN	SYBR	None				22.7332	22.6473	0.2586							false	0.5	true	3	17	1
F6	CV25G1_22	R1	UNKNOWN	SYBR	None				22.8521	22.6473	0.2586							false	0.5	true	3	16	1
F7	CV25G1_23	R1	UNKNOWN	SYBR	None				23.5558	23.4404	0.1624							false	0.5	true	3	17	1
F8	CV25G1_23	R1	UNKNOWN	SYBR	None				23.5108	23.4404	0.1624							false	0.5	true	3	17	1
F9	CV25G1_23	R1	UNKNOWN	SYBR	None				23.2547	23.4404	0.1624							false	0.5	true	3	17	1
F10	CV25G1_24	R1	UNKNOWN	SYBR	None				24.1082	23.9192	0.1712							false	0.5	true	3	18	1
F11	CV25G1_24	R1	UNKNOWN	SYBR	None				23.875	23.9192	0.1712							false	0.5	true	3	17	1
F12	CV25G1_24	R1	UNKNOWN	SYBR	None				23.7744	23.9192	0.1712							false	0.5	true	3	18	1
G1	CV25G1_25	R1	UNKNOWN	SYBR	None				21.7075	21.755	0.1089							false	0.5	true	3	15	1
G2	CV25G1_25	R1	UNKNOWN	SYBR	None				21.6778	21.755	0.1089							false	0.5	true	3	15	1
G3	CV25G1_25	R1	UNKNOWN	SYBR	None				21.8796	21.755	0.1089							false	0.5	true	3	15	1
G4	CV25G1_26	R1	UNKNOWN	SYBR	None				22.4565	22.6732	0.1944							false	0.5	true	3	16	1
G5	CV25G1_26	R1	UNKNOWN	SYBR	None				22.7308	22.6732	0.1944							false	0.5	true	3	16	1
G6	CV25G1_26	R1	UNKNOWN	SYBR	None				22.8323	22.6732	0.1944							false	0.5	true	3	17	1
G7	CV25G1_27	R1	UNKNOWN	SYBR	None				21.6247	21.8017	0.154							false	0.5	true	3	15	1
G8	CV25G1_27	R1	UNKNOWN	SYBR	None				21.9046	21.8017	0.154							false	0.5	true	3	15	1
G9	CV25G1_27	R1	UNKNOWN	SYBR	None				21.876	21.8017	0.154							false	0.5	true	3	15	1
G10	CV25G1_28	R1	UNKNOWN	SYBR	None				22.585	22.7258	0.1525							false	0.5	true	3	16	1
G11	CV25G1_28	R1	UNKNOWN	SYBR	None				22.8878	22.7258	0.1525							false	0.5	true	3	16	1
G12	CV25G1_28	R1	UNKNOWN	SYBR	None				22.7045	22.7258	0.1525							false	0.5	true	3	16	1
H1	CV25G1_29	R1	UNKNOWN	SYBR	None				21.0304	20.9716	0.0518							false	0.5	true	3	15	1
H2	CV25G1_29	R1	UNKNOWN	SYBR	None				20.9516	20.9716	0.0518							false	0.5	true	3	15	1
H3	CV25G1_29	R1	UNKNOWN	SYBR	None				20.9329	20.9716	0.0518							false	0.5	true	3	15	1
H4	CV25G1_30	R1	UNKNOWN	SYBR	None				20.8538	21.0147	0.1933							false	0.5	true	3	15	1
H5	CV25G1_30	R1	UNKNOWN	SYBR	None				20.9611	21.0147	0.1933							false	0.5	true	3	15	1
H6	CV25G1_30	R1	UNKNOWN	SYBR	None				21.2291	21.0147	0.1933							false	0.5	true	3	15	1
