# Supplementary material for: Dating Pupae of the Blow Fly Calliphora vicina Robineau–Desvoidy 1830 (Diptera: Calliphoridae) for Post Mortem Interval—Estimation: Validation of Molecular Age Markers
Source: Genes (Basel). 2018 Mar 9;9(3):153. doi: 10.3390/genes9030153 (PMC5867874; doi:10.3390/genes9030153)
Supplement: Supplementary file 1 [file genes-09-00153-s001.zip › S2/CV25/R1_CV25G1_7-9_RUNdata.txt]

* Block Type = 96well
* Chemistry = SYBR_GREEN
* Experiment File Name = D:\RMIF_Doktorarbeit_BZ\Ergebnisse\MACE\OneStepRTqPCR\CV25G1_MACEMarker\R1_CV25G1_7-9_R2_1-3_RUN.eds
* Experiment Run End Time = Not Started
* Instrument Type = steponeplus
* Passive Reference = ROX
[Results]
Well	Sample Name	Target Name	Task	Reporter	Quencher	RQ	RQ Min	RQ Max	Cт	Cт Mean	Cт SD	ΔCт	ΔCт Mean	ΔCт SE	HK Control ΔCт Mean	HK Control ΔCт SE	ΔΔCт	Automatic Ct Threshold	Ct Threshold	Automatic Baseline	Baseline Start	Baseline End	Efficiency	Comments
A1	CV25G1_31	R1	UNKNOWN	SYBR	None				22.0362	21.9882	0.0452							false	0.5	true	3	16	1
A2	CV25G1_31	R1	UNKNOWN	SYBR	None				21.9465	21.9882	0.0452							false	0.5	true	3	16	1
A3	CV25G1_31	R1	UNKNOWN	SYBR	None				21.9819	21.9882	0.0452							false	0.5	true	3	15	1
A4	CV25G1_32	R1	UNKNOWN	SYBR	None				21.3668	21.278	0.0773							false	0.5	true	3	15	1
A5	CV25G1_32	R1	UNKNOWN	SYBR	None				21.2255	21.278	0.0773							false	0.5	true	3	15	1
A6	CV25G1_32	R1	UNKNOWN	SYBR	None				21.2417	21.278	0.0773							false	0.5	true	3	15	1
A7	CV25G1_33	R1	UNKNOWN	SYBR	None				21.5186	21.5722	0.0816							false	0.5	true	3	15	1
A8	CV25G1_33	R1	UNKNOWN	SYBR	None				21.532	21.5722	0.0816							false	0.5	true	3	15	1
A9	CV25G1_33	R1	UNKNOWN	SYBR	None				21.6661	21.5722	0.0816							false	0.5	true	3	15	1
A10	CV25G1_34	R1	UNKNOWN	SYBR	None				23.2309	23.4049	0.1651							false	0.5	true	3	17	1
A11	CV25G1_34	R1	UNKNOWN	SYBR	None				23.4243	23.4049	0.1651							false	0.5	true	3	17	1
A12	CV25G1_34	R1	UNKNOWN	SYBR	None				23.5594	23.4049	0.1651							false	0.5	true	3	17	1
B1	CV25G1_35	R1	UNKNOWN	SYBR	None				20.8273	20.8268	0.0155							false	0.5	true	3	14	1
B2	CV25G1_35	R1	UNKNOWN	SYBR	None				20.8421	20.8268	0.0155							false	0.5	true	3	14	1
B3	CV25G1_35	R1	UNKNOWN	SYBR	None				20.8111	20.8268	0.0155							false	0.5	true	3	15	1
B4	CV25G1_36	R1	UNKNOWN	SYBR	None				22.0557	22.0845	0.0265							false	0.5	true	3	15	1
B5	CV25G1_36	R1	UNKNOWN	SYBR	None				22.1077	22.0845	0.0265							false	0.5	true	3	16	1
B6	CV25G1_36	R1	UNKNOWN	SYBR	None				22.0902	22.0845	0.0265							false	0.5	true	3	16	1
B7	CV25G1_37	R1	UNKNOWN	SYBR	None				21.6067	21.7463	0.1362							false	0.5	true	3	15	1
B8	CV25G1_37	R1	UNKNOWN	SYBR	None				21.7533	21.7463	0.1362							false	0.5	true	3	16	1
B9	CV25G1_37	R1	UNKNOWN	SYBR	None				21.8789	21.7463	0.1362							false	0.5	true	3	16	1
B10	CV25G1_38	R1	UNKNOWN	SYBR	None				21.3816	21.7105	0.2964							false	0.5	true	3	14	1
B11	CV25G1_38	R1	UNKNOWN	SYBR	None				21.7932	21.7105	0.2964							false	0.5	true	3	15	1
B12	CV25G1_38	R1	UNKNOWN	SYBR	None				21.9567	21.7105	0.2964							false	0.5	true	3	16	1
C1	CV25G1_39	R1	UNKNOWN	SYBR	None				21.7048	21.7369	0.0469							false	0.5	true	3	15	1
C2	CV25G1_39	R1	UNKNOWN	SYBR	None				21.7907	21.7369	0.0469							false	0.5	true	3	16	1
C3	CV25G1_39	R1	UNKNOWN	SYBR	None				21.7152	21.7369	0.0469							false	0.5	true	3	15	1
C4	CV25G1_40	R1	UNKNOWN	SYBR	None				21.6068	21.6106	0.0226							false	0.5	true	3	16	1
C5	CV25G1_40	R1	UNKNOWN	SYBR	None				21.6349	21.6106	0.0226							false	0.5	true	3	15	1
C6	CV25G1_40	R1	UNKNOWN	SYBR	None				21.5901	21.6106	0.0226							false	0.5	true	3	15	1
C7	CV25G1_41	R1	UNKNOWN	SYBR	None				21.8296	22.0761	0.262							false	0.5	true	3	16	1
C8	CV25G1_41	R1	UNKNOWN	SYBR	None				22.0473	22.0761	0.262							false	0.5	true	3	16	1
C9	CV25G1_41	R1	UNKNOWN	SYBR	None				22.3513	22.0761	0.262							false	0.5	true	3	16	1
C10	CV25G1_42	R1	UNKNOWN	SYBR	None				22.0491	22.28	0.2							false	0.5	true	3	16	1
C11	CV25G1_42	R1	UNKNOWN	SYBR	None				22.3896	22.28	0.2							false	0.5	true	3	16	1
C12	CV25G1_42	R1	UNKNOWN	SYBR	None				22.4012	22.28	0.2							false	0.5	true	3	16	1
D1	CV25G1_43	R1	UNKNOWN	SYBR	None				20.2169	20.2073	0.0286							false	0.5	true	3	14	1
D2	CV25G1_43	R1	UNKNOWN	SYBR	None				20.1751	20.2073	0.0286							false	0.5	true	3	14	1
D3	CV25G1_43	R1	UNKNOWN	SYBR	None				20.2299	20.2073	0.0286							false	0.5	true	3	14	1
D4	CV25G1_44	R1	UNKNOWN	SYBR	None				20.343	20.3334	0.0447							false	0.5	true	3	14	1
D5	CV25G1_44	R1	UNKNOWN	SYBR	None				20.2846	20.3334	0.0447							false	0.5	true	3	14	1
D6	CV25G1_44	R1	UNKNOWN	SYBR	None				20.3726	20.3334	0.0447							false	0.5	true	3	14	1
D7	CV25G1_45	R1	UNKNOWN	SYBR	None				21.1308	21.5042	0.378							false	0.5	true	3	15	1
D8	CV25G1_45	R1	UNKNOWN	SYBR	None				21.4953	21.5042	0.378							false	0.5	true	3	15	1
D9	CV25G1_45	R1	UNKNOWN	SYBR	None				21.8866	21.5042	0.378							false	0.5	true	3	16	1
Analysis Type = Singleplex
Endogenous Control = R1
RQ Min/Max Confidence Level = 95.0
Reference Sample = CV25G1_01
