# Supplementary material for: Dating Pupae of the Blow Fly Calliphora vicina Robineau–Desvoidy 1830 (Diptera: Calliphoridae) for Post Mortem Interval—Estimation: Validation of Molecular Age Markers
Source: Genes (Basel). 2018 Mar 9;9(3):153. doi: 10.3390/genes9030153 (PMC5867874; doi:10.3390/genes9030153)
Supplement: Supplementary file 1 [file genes-09-00153-s001.zip › S2/CV25/R2_CV25G1_1-3_RUNdata.txt]

* Block Type = 96well
* Chemistry = SYBR_GREEN
* Experiment File Name = D:\RMIF_Doktorarbeit_BZ\Ergebnisse\MACE\OneStepRTqPCR\CV25G1_MACEMarker\R1_CV25G1_7-9_R2_1-3_RUN.eds
* Experiment Run End Time = Not Started
* Instrument Type = steponeplus
* Passive Reference = ROX
[Results]
Well	Sample Name	Target Name	Task	Reporter	Quencher	RQ	RQ Min	RQ Max	Cт	Cт Mean	Cт SD	ΔCт	ΔCт Mean	ΔCт SE	HK Control ΔCт Mean	HK Control ΔCт SE	ΔΔCт	Automatic Ct Threshold	Ct Threshold	Automatic Baseline	Baseline Start	Baseline End	Efficiency	Comments	NOISE
E1	CV25G1_01	R2	UNKNOWN	SYBR	None				21.2535	21.2247	0.0253							false	1.0268	true	3	14	1		N
E2	CV25G1_01	R2	UNKNOWN	SYBR	None				21.2061	21.2247	0.0253							false	1.0268	true	3	14	1		N
E3	CV25G1_01	R2	UNKNOWN	SYBR	None				21.2144	21.2247	0.0253							false	1.0268	true	3	14	1		N
E4	CV25G1_02	R2	UNKNOWN	SYBR	None				21.5074	21.4975	0.0102							false	1.0268	true	3	14	1		Y
E5	CV25G1_02	R2	UNKNOWN	SYBR	None				21.498	21.4975	0.0102							false	1.0268	true	3	14	1		N
E6	CV25G1_02	R2	UNKNOWN	SYBR	None				21.487	21.4975	0.0102							false	1.0268	true	3	14	1		N
E7	CV25G1_03	R2	UNKNOWN	SYBR	None				21.1773	21.4037	0.2536							false	1.0268	true	3	14	1		N
E8	CV25G1_03	R2	UNKNOWN	SYBR	None				21.356	21.4037	0.2536							false	1.0268	true	3	14	1		N
E9	CV25G1_03	R2	UNKNOWN	SYBR	None				21.6777	21.4037	0.2536							false	1.0268	true	3	14	1		N
E10	CV25G1_04	R2	UNKNOWN	SYBR	None				21.9615	22.018	0.2805							false	1.0268	true	3	14	1		N
E11	CV25G1_04	R2	UNKNOWN	SYBR	None				22.3224	22.018	0.2805							false	1.0268	true	3	15	1		N
E12	CV25G1_04	R2	UNKNOWN	SYBR	None				21.7701	22.018	0.2805							false	1.0268	true	3	15	1		N
F1	CV25G1_05	R2	UNKNOWN	SYBR	None				20.903	20.9324	0.0323							false	1.0268	true	3	14	1		N
F2	CV25G1_05	R2	UNKNOWN	SYBR	None				20.967	20.9324	0.0323							false	1.0268	true	3	14	1		N
F3	CV25G1_05	R2	UNKNOWN	SYBR	None				20.9272	20.9324	0.0323							false	1.0268	true	3	14	1		N
F4	CV25G1_06	R2	UNKNOWN	SYBR	None				21.3808	21.3624	0.0297							false	1.0268	true	3	14	1		N
F5	CV25G1_06	R2	UNKNOWN	SYBR	None				21.3282	21.3624	0.0297							false	1.0268	true	3	14	1		N
F6	CV25G1_06	R2	UNKNOWN	SYBR	None				21.3782	21.3624	0.0297							false	1.0268	true	3	14	1		N
F7	CV25G1_07	R2	UNKNOWN	SYBR	None				21.4565	21.6406	0.1767							false	1.0268	true	3	14	1		N
F8	CV25G1_07	R2	UNKNOWN	SYBR	None				21.6564	21.6406	0.1767							false	1.0268	true	3	14	1		N
F9	CV25G1_07	R2	UNKNOWN	SYBR	None				21.8089	21.6406	0.1767							false	1.0268	true	3	14	1		N
F10	CV25G1_08	R2	UNKNOWN	SYBR	None				21.9892	22.0607	0.1231							false	1.0268	true	3	15	1		N
F11	CV25G1_08	R2	UNKNOWN	SYBR	None				22.2028	22.0607	0.1231							false	1.0268	true	3	15	1		N
F12	CV25G1_08	R2	UNKNOWN	SYBR	None				21.9901	22.0607	0.1231							false	1.0268	true	3	15	1		N
G1	CV25G1_09	R2	UNKNOWN	SYBR	None				20.9469	21.0008	0.0784							false	1.0268	true	3	13	1		N
G2	CV25G1_09	R2	UNKNOWN	SYBR	None				21.0908	21.0008	0.0784							false	1.0268	true	3	13	1		N
G3	CV25G1_09	R2	UNKNOWN	SYBR	None				20.9647	21.0008	0.0784							false	1.0268	true	3	14	1		N
G4	CV25G1_10	R2	UNKNOWN	SYBR	None				21.6747	21.7394	0.1325							false	1.0268	true	3	14	1		N
G5	CV25G1_10	R2	UNKNOWN	SYBR	None				21.8918	21.7394	0.1325							false	1.0268	true	3	14	1		N
G6	CV25G1_10	R2	UNKNOWN	SYBR	None				21.6517	21.7394	0.1325							false	1.0268	true	3	14	1		N
G7	CV25G1_11	R2	UNKNOWN	SYBR	None				21.8782	21.9399	0.0587							false	1.0268	true	3	15	1		N
G8	CV25G1_11	R2	UNKNOWN	SYBR	None				21.995	21.9399	0.0587							false	1.0268	true	3	14	1		N
G9	CV25G1_11	R2	UNKNOWN	SYBR	None				21.9464	21.9399	0.0587							false	1.0268	true	3	15	1		N
G10	CV25G1_12	R2	UNKNOWN	SYBR	None				22.0061	22.2275	0.2165							false	1.0268	true	3	15	1		N
G11	CV25G1_12	R2	UNKNOWN	SYBR	None				22.4388	22.2275	0.2165							false	1.0268	true	3	15	1		N
G12	CV25G1_12	R2	UNKNOWN	SYBR	None				22.2376	22.2275	0.2165							false	1.0268	true	3	15	1		N
H1	CV25G1_13	R2	UNKNOWN	SYBR	None				21.4642	21.4501	0.0123							false	1.0268	true	3	14	1		N
H2	CV25G1_13	R2	UNKNOWN	SYBR	None				21.4414	21.4501	0.0123							false	1.0268	true	3	14	1		N
H3	CV25G1_13	R2	UNKNOWN	SYBR	None				21.4446	21.4501	0.0123							false	1.0268	true	3	14	1		N
H4	CV25G1_14	R2	UNKNOWN	SYBR	None				21.978	21.9879	0.0296							false	1.0268	true	3	14	1		N
H5	CV25G1_14	R2	UNKNOWN	SYBR	None				21.9645	21.9879	0.0296							false	1.0268	true	3	15	1		N
H6	CV25G1_14	R2	UNKNOWN	SYBR	None				22.0212	21.9879	0.0296							false	1.0268	true	3	15	1		N
H7	CV25G1_15	R2	UNKNOWN	SYBR	None				21.9344	22.065	0.1489							false	1.0268	true	3	14	1		N
H8	CV25G1_15	R2	UNKNOWN	SYBR	None				22.2271	22.065	0.1489							false	1.0268	true	3	15	1		N
H9	CV25G1_15	R2	UNKNOWN	SYBR	None				22.0335	22.065	0.1489							false	1.0268	true	3	14	1		N
Analysis Type = Singleplex
Endogenous Control = R1
RQ Min/Max Confidence Level = 95.0
Reference Sample = CV25G1_01
