# Supplementary material for: Dating Pupae of the Blow Fly Calliphora vicina Robineau–Desvoidy 1830 (Diptera: Calliphoridae) for Post Mortem Interval—Estimation: Validation of Molecular Age Markers
Source: Genes (Basel). 2018 Mar 9;9(3):153. doi: 10.3390/genes9030153 (PMC5867874; doi:10.3390/genes9030153)
Supplement: Supplementary file 1 [file genes-09-00153-s001.zip › S2/CV25/R2_CV25G1_4-9_RUNdata.txt]

* Block Type = 96well
* Chemistry = SYBR_GREEN
* Experiment File Name = D:\RMIF_Doktorarbeit_BZ\Ergebnisse\MACE\OneStepRTqPCR\CV25G1_MACEMarker\R2_CV25G1_4-9_RUN.eds
* Experiment Run End Time = Not Started
* Instrument Type = steponeplus
* Passive Reference = ROX
[Results]
Well	Sample Name	Target Name	Task	Reporter	Quencher	RQ	RQ Min	RQ Max	Cт	Cт Mean	Cт SD	ΔCт	ΔCт Mean	ΔCт SE	HK Control ΔCт Mean	HK Control ΔCт SE	ΔΔCт	Automatic Ct Threshold	Ct Threshold	Automatic Baseline	Baseline Start	Baseline End	Efficiency	Comments	NOISE
A1	CV25G1_16	R2	UNKNOWN	SYBR	None				22.4986	22.5095	0.1064							false	1.0268	true	3	15	1		N
A2	CV25G1_16	R2	UNKNOWN	SYBR	None				22.4089	22.5095	0.1064							false	1.0268	true	3	15	1		N
A3	CV25G1_16	R2	UNKNOWN	SYBR	None				22.6209	22.5095	0.1064							false	1.0268	true	3	15	1		N
A4	CV25G1_17	R2	UNKNOWN	SYBR	None				23.056	23.0332	0.0343							false	1.0268	true	3	16	1		N
A5	CV25G1_17	R2	UNKNOWN	SYBR	None				22.9938	23.0332	0.0343							false	1.0268	true	3	16	1		N
A6	CV25G1_17	R2	UNKNOWN	SYBR	None				23.0498	23.0332	0.0343							false	1.0268	true	3	16	1		N
A7	CV25G1_18	R2	UNKNOWN	SYBR	None				22.1079	22.0428	0.1758							false	1.0268	true	3	15	1		N
A8	CV25G1_18	R2	UNKNOWN	SYBR	None				21.8438	22.0428	0.1758							false	1.0268	true	3	14	1		N
A9	CV25G1_18	R2	UNKNOWN	SYBR	None				22.1768	22.0428	0.1758							false	1.0268	true	3	15	1		N
A10	CV25G1_19	R2	UNKNOWN	SYBR	None				22.9224	22.7737	0.3668							false	1.0268	true	3	15	1		N
A11	CV25G1_19	R2	UNKNOWN	SYBR	None				23.0428	22.7737	0.3668							false	1.0268	true	3	16	1		N
A12	CV25G1_19	R2	UNKNOWN	SYBR	None				22.3558	22.7737	0.3668							false	1.0268	true	3	15	1		N
B1	CV25G1_20	R2	UNKNOWN	SYBR	None				22.1093	22.2694	0.2197							false	1.0268	true	3	15	1		N
B2	CV25G1_20	R2	UNKNOWN	SYBR	None				22.1791	22.2694	0.2197							false	1.0268	true	3	15	1		N
B3	CV25G1_20	R2	UNKNOWN	SYBR	None				22.5199	22.2694	0.2197							false	1.0268	true	3	15	1		N
B4	CV25G1_21	R2	UNKNOWN	SYBR	None				21.8669	21.9385	0.1425							false	1.0268	true	3	15	1		N
B5	CV25G1_21	R2	UNKNOWN	SYBR	None				21.846	21.9385	0.1425							false	1.0268	true	3	14	1		N
B6	CV25G1_21	R2	UNKNOWN	SYBR	None				22.1027	21.9385	0.1425							false	1.0268	true	3	15	1		N
B7	CV25G1_22	R2	UNKNOWN	SYBR	None				22.0464	21.9729	0.2127							false	1.0268	true	3	14	1		N
B8	CV25G1_22	R2	UNKNOWN	SYBR	None				21.7331	21.9729	0.2127							false	1.0268	true	3	14	1		N
B9	CV25G1_22	R2	UNKNOWN	SYBR	None				22.1391	21.9729	0.2127							false	1.0268	true	3	15	1		N
B10	CV25G1_23	R2	UNKNOWN	SYBR	None				22.5001	22.5297	0.0304							false	1.0268	true	3	15	1		N
B11	CV25G1_23	R2	UNKNOWN	SYBR	None				22.5608	22.5297	0.0304							false	1.0268	true	3	15	1		N
B12	CV25G1_23	R2	UNKNOWN	SYBR	None				22.5281	22.5297	0.0304							false	1.0268	true	3	15	1		N
C1	CV25G1_24	R2	UNKNOWN	SYBR	None				22.1324	22.2172	0.1498							false	1.0268	true	3	15	1		N
C2	CV25G1_24	R2	UNKNOWN	SYBR	None				22.3901	22.2172	0.1498							false	1.0268	true	3	15	1		N
C3	CV25G1_24	R2	UNKNOWN	SYBR	None				22.129	22.2172	0.1498							false	1.0268	true	3	14	1		N
C4	CV25G1_25	R2	UNKNOWN	SYBR	None				21.7145	21.77	0.0494							false	1.0268	true	3	14	1		N
C5	CV25G1_25	R2	UNKNOWN	SYBR	None				21.8093	21.77	0.0494							false	1.0268	true	3	14	1		N
C6	CV25G1_25	R2	UNKNOWN	SYBR	None				21.7862	21.77	0.0494							false	1.0268	true	3	14	1		N
C7	CV25G1_26	R2	UNKNOWN	SYBR	None				21.996	21.6778	0.2811							false	1.0268	true	3	15	1		N
C8	CV25G1_26	R2	UNKNOWN	SYBR	None				21.4629	21.6778	0.2811							false	1.0268	true	3	14	1		N
C9	CV25G1_26	R2	UNKNOWN	SYBR	None				21.5746	21.6778	0.2811							false	1.0268	true	3	14	1		N
C10	CV25G1_27	R2	UNKNOWN	SYBR	None				21.8319	21.7713	0.0947							false	1.0268	true	3	14	1		N
C11	CV25G1_27	R2	UNKNOWN	SYBR	None				21.8199	21.7713	0.0947							false	1.0268	true	3	14	1		N
C12	CV25G1_27	R2	UNKNOWN	SYBR	None				21.6621	21.7713	0.0947							false	1.0268	true	3	14	1		N
D1	CV25G1_28	R2	UNKNOWN	SYBR	None				21.8165	21.8714	0.0508							false	1.0268	true	3	14	1		N
D2	CV25G1_28	R2	UNKNOWN	SYBR	None				21.8811	21.8714	0.0508							false	1.0268	true	3	14	1		N
D3	CV25G1_28	R2	UNKNOWN	SYBR	None				21.9166	21.8714	0.0508							false	1.0268	true	3	14	1		N
D4	CV25G1_29	R2	UNKNOWN	SYBR	None				20.9791	21.0547	0.166							false	1.0268	true	3	13	1		N
D5	CV25G1_29	R2	UNKNOWN	SYBR	None				20.9399	21.0547	0.166							false	1.0268	true	3	13	1		N
D6	CV25G1_29	R2	UNKNOWN	SYBR	None				21.245	21.0547	0.166							false	1.0268	true	3	14	1		N
D7	CV25G1_30	R2	UNKNOWN	SYBR	None				21.8399	21.882	0.0684							false	1.0268	true	3	14	1		N
D8	CV25G1_30	R2	UNKNOWN	SYBR	None				21.961	21.882	0.0684							false	1.0268	true	3	14	1		N
D9	CV25G1_30	R2	UNKNOWN	SYBR	None				21.8453	21.882	0.0684							false	1.0268	true	3	15	1		N
D10	CV25G1_31	R2	UNKNOWN	SYBR	None				21.6687	21.5157	0.1528							false	1.0268	true	3	14	1		N
D11	CV25G1_31	R2	UNKNOWN	SYBR	None				21.5154	21.5157	0.1528							false	1.0268	true	3	14	1		N
D12	CV25G1_31	R2	UNKNOWN	SYBR	None				21.3631	21.5157	0.1528							false	1.0268	true	3	14	1		N
E1	CV25G1_32	R2	UNKNOWN	SYBR	None				21.0909	21.2289	0.1865							false	1.0268	true	3	14	1		N
E2	CV25G1_32	R2	UNKNOWN	SYBR	None				21.1546	21.2289	0.1865							false	1.0268	true	3	14	1		N
E3	CV25G1_32	R2	UNKNOWN	SYBR	None				21.4411	21.2289	0.1865							false	1.0268	true	3	14	1		N
E4	CV25G1_33	R2	UNKNOWN	SYBR	None				20.9751	20.9457	0.1498							false	1.0268	true	3	14	1		Y
E5	CV25G1_33	R2	UNKNOWN	SYBR	None				21.0786	20.9457	0.1498							false	1.0268	true	3	14	1		N
E6	CV25G1_33	R2	UNKNOWN	SYBR	None				20.7833	20.9457	0.1498							false	1.0268	true	3	13	1		N
E7	CV25G1_34	R2	UNKNOWN	SYBR	None				21.8619	22.003	0.1437							false	1.0268	true	3	15	1		N
E8	CV25G1_34	R2	UNKNOWN	SYBR	None				22.1492	22.003	0.1437							false	1.0268	true	3	15	1		N
E9	CV25G1_34	R2	UNKNOWN	SYBR	None				21.9978	22.003	0.1437							false	1.0268	true	3	15	1		N
E10	CV25G1_35	R2	UNKNOWN	SYBR	None				20.6409	20.7016	0.0743							false	1.0268	true	3	13	1		N
E11	CV25G1_35	R2	UNKNOWN	SYBR	None				20.6795	20.7016	0.0743							false	1.0268	true	3	13	1		N
E12	CV25G1_35	R2	UNKNOWN	SYBR	None				20.7846	20.7016	0.0743							false	1.0268	true	3	13	1		N
F1	CV25G1_36	R2	UNKNOWN	SYBR	None				21.244	21.2958	0.1844							false	1.0268	true	3	14	1		N
F2	CV25G1_36	R2	UNKNOWN	SYBR	None				21.5005	21.2958	0.1844							false	1.0268	true	3	14	1		N
F3	CV25G1_36	R2	UNKNOWN	SYBR	None				21.1428	21.2958	0.1844							false	1.0268	true	3	14	1		N
F4	CV25G1_37	R2	UNKNOWN	SYBR	None				21.4364	21.2732	0.1539							false	1.0268	true	3	14	1		N
F5	CV25G1_37	R2	UNKNOWN	SYBR	None				21.1305	21.2732	0.1539							false	1.0268	true	3	14	1		N
F6	CV25G1_37	R2	UNKNOWN	SYBR	None				21.2527	21.2732	0.1539							false	1.0268	true	3	14	1		N
F7	CV25G1_38	R2	UNKNOWN	SYBR	None				22.0222	22.1948	0.1559							false	1.0268	true	3	15	1		N
F8	CV25G1_38	R2	UNKNOWN	SYBR	None				22.2368	22.1948	0.1559							false	1.0268	true	3	15	1		N
F9	CV25G1_38	R2	UNKNOWN	SYBR	None				22.3254	22.1948	0.1559							false	1.0268	true	3	15	1		N
F10	CV25G1_39	R2	UNKNOWN	SYBR	None				22.3352	22.1709	0.1521							false	1.0268	true	3	15	1		N
F11	CV25G1_39	R2	UNKNOWN	SYBR	None				22.0349	22.1709	0.1521							false	1.0268	true	3	15	1		N
F12	CV25G1_39	R2	UNKNOWN	SYBR	None				22.1427	22.1709	0.1521							false	1.0268	true	3	15	1		N
G1	CV25G1_40	R2	UNKNOWN	SYBR	None				21.6387	21.6733	0.03							false	1.0268	true	3	14	1		N
G2	CV25G1_40	R2	UNKNOWN	SYBR	None				21.6918	21.6733	0.03							false	1.0268	true	3	14	1		N
G3	CV25G1_40	R2	UNKNOWN	SYBR	None				21.6894	21.6733	0.03							false	1.0268	true	3	14	1		N
G4	CV25G1_41	R2	UNKNOWN	SYBR	None				21.5792	21.7236	0.2025							false	1.0268	true	3	14	1		N
G5	CV25G1_41	R2	UNKNOWN	SYBR	None				21.6365	21.7236	0.2025							false	1.0268	true	3	14	1		N
G6	CV25G1_41	R2	UNKNOWN	SYBR	None				21.9551	21.7236	0.2025							false	1.0268	true	3	15	1		N
G7	CV25G1_42	R2	UNKNOWN	SYBR	None				20.9753	21.0175	0.0871							false	1.0268	true	3	14	1		N
G8	CV25G1_42	R2	UNKNOWN	SYBR	None				20.9594	21.0175	0.0871							false	1.0268	true	3	14	1		N
G9	CV25G1_42	R2	UNKNOWN	SYBR	None				21.1177	21.0175	0.0871							false	1.0268	true	3	14	1		N
G10	CV25G1_43	R2	UNKNOWN	SYBR	None				20.9633	21.1729	0.1993							false	1.0268	true	3	13	1		N
G11	CV25G1_43	R2	UNKNOWN	SYBR	None				21.3599	21.1729	0.1993							false	1.0268	true	3	14	1		N
G12	CV25G1_43	R2	UNKNOWN	SYBR	None				21.1953	21.1729	0.1993							false	1.0268	true	3	14	1		N
H1	CV25G1_44	R2	UNKNOWN	SYBR	None				20.8094	20.8339	0.0332							false	1.0268	true	3	14	1		N
H2	CV25G1_44	R2	UNKNOWN	SYBR	None				20.8206	20.8339	0.0332							false	1.0268	true	3	14	1		N
H3	CV25G1_44	R2	UNKNOWN	SYBR	None				20.8717	20.8339	0.0332							false	1.0268	true	3	14	1		N
H4	CV25G1_45	R2	UNKNOWN	SYBR	None				20.9804	20.9739	0.0099							false	1.0268	true	3	14	1		N
H5	CV25G1_45	R2	UNKNOWN	SYBR	None				20.9625	20.9739	0.0099							false	1.0268	true	3	14	1		N
H6	CV25G1_45	R2	UNKNOWN	SYBR	None				20.9789	20.9739	0.0099							false	1.0268	true	3	14	1		N
Analysis Type = Singleplex
Endogenous Control = R2
RQ Min/Max Confidence Level = 95.0
Reference Sample = CV25G1_16
