# Supplementary material for: Dating Pupae of the Blow Fly Calliphora vicina Robineau–Desvoidy 1830 (Diptera: Calliphoridae) for Post Mortem Interval—Estimation: Validation of Molecular Age Markers
Source: Genes (Basel). 2018 Mar 9;9(3):153. doi: 10.3390/genes9030153 (PMC5867874; doi:10.3390/genes9030153)
Supplement: Supplementary file 1 [file genes-09-00153-s001.zip › S1/Variance_MC_R1.xlsx]

## Sheet: Caption
S1. Multiple comparison (MC) analysis
Either Uncorrected Fisher's LSD or Uncorrected Dunn's test were conducted to explore significant differences between the tested groups. A group is defined as all samples the same age reared at a certain temperature (17 °C, 20 °C or 25°C, respectively).

## Sheet: B-1
B-1
17°C										20°C										25°C
Number of families	1									Number of families	1									Number of families	1
Number of comparisons per family	14									Number of comparisons per family	66									Number of comparisons per family	21
Alpha	0.05									Alpha	0.05									Alpha	0.05
Uncorrected Fisher's LSD	Mean Diff,	95,00% CI of diff,	Significant?	Summary	Individual P Value					Uncorrected Dunn's test	Mean rank diff,	Significant?	Summary	Individual P Value						Uncorrected Dunn's test	Mean rank diff,	Significant?	Summary	Individual P Value
140 vs. 155	-1.954	-2,164 to -1,744	Yes	****	<0,0001	A-B				172 vs. 190	0.8667	No	ns	0.9637	A-B					184 vs. 207	-5	No	ns	0.622	A-B
155 vs. 170	3.326	3,116 to 3,536	Yes	****	<0,0001	B-C				172 vs. 208	56.37	Yes	**	0.003	A-C					184 vs. 230	46.03	Yes	****	<0,0001	A-C
155 vs. 185	3.778	3,568 to 3,988	Yes	****	<0,0001	B-D				172 vs. 226	60.7	Yes	**	0.0014	A-D					184 vs. 253	35.5	Yes	***	0.0006	A-D
155 vs. 200	4.075	3,865 to 4,285	Yes	****	<0,0001	B-E				172 vs. 245	64.6	Yes	***	0.0007	A-E					184 vs. 276	33.03	Yes	**	0.0011	A-E
155 vs. 215	4.052	3,841 to 4,262	Yes	****	<0,0001	B-F				172 vs. 262	67.2	Yes	***	0.0004	A-F					184 vs. 299	55.21	Yes	****	<0,0001	A-F
155 vs. 230	4.061	3,851 to 4,271	Yes	****	<0,0001	B-G				172 vs. 280	80.1	Yes	****	<0,0001	A-G					184 vs. 322	68.38	Yes	****	<0,0001	A-G
155 vs. 245	3.695	3,485 to 3,905	Yes	****	<0,0001	B-H				172 vs. 298	80.6	Yes	****	<0,0001	A-H					207 vs. 230	51.03	Yes	****	<0,0001	B-C
155 vs. 260	4.115	3,905 to 4,325	Yes	****	<0,0001	B-I				172 vs. 316	101.6	Yes	****	<0,0001	A-I					207 vs. 253	40.5	Yes	****	<0,0001	B-D
155 vs. 275	4.278	4,068 to 4,488	Yes	****	<0,0001	B-J				172 vs. 335	139.4	Yes	****	<0,0001	A-J					207 vs. 276	38.03	Yes	***	0.0002	B-E
155 vs. 290	4.827	4,617 to 5,037	Yes	****	<0,0001	B-K				172 vs. 352	129.2	Yes	****	<0,0001	A-K					207 vs. 299	60.21	Yes	****	<0,0001	B-F
155 vs. 305	4.822	4,612 to 5,032	Yes	****	<0,0001	B-L				172 vs. 370	124.6	Yes	****	<0,0001	A-L					207 vs. 322	73.38	Yes	****	<0,0001	B-G
155 vs. 320	5.361	5,151 to 5,571	Yes	****	<0,0001	B-M				190 vs. 208	55.5	Yes	**	0.0035	B-C					230 vs. 253	-10.53	No	ns	0.3075	C-D
155 vs. 335	5.351	5,141 to 5,561	Yes	****	<0,0001	B-N				190 vs. 226	59.83	Yes	**	0.0017	B-D					230 vs. 276	-13	No	ns	0.1999	C-E
155 vs. 350	5.206	4,996 to 5,416	Yes	****	<0,0001	B-O				190 vs. 245	63.73	Yes	***	0.0008	B-E					230 vs. 299	9.181	No	ns	0.3737	C-F
										190 vs. 262	66.33	Yes	***	0.0005	B-F					230 vs. 322	22.34	No	ns	0.0662	C-G
										190 vs. 280	79.23	Yes	****	<0,0001	B-G					253 vs. 276	-2.467	No	ns	0.8111	D-E
Test details	Mean 1	Mean 2	Mean Diff,	SE of diff,	n1	n2	t	DF		190 vs. 298	79.73	Yes	****	<0,0001	B-H					253 vs. 299	19.71	No	ns	0.0604	D-F
										190 vs. 316	100.7	Yes	****	<0,0001	B-I					253 vs. 322	32.88	Yes	**	0.0076	D-G
140 vs. 155	-0.1803	1.774	-1.954	0.1066	15	15	18.33	210		190 vs. 335	138.5	Yes	****	<0,0001	B-J					276 vs. 299	22.18	Yes	*	0.0316	E-F
155 vs. 170	1.774	-1.552	3.326	0.1066	15	15	31.2	210		190 vs. 352	128.3	Yes	****	<0,0001	B-K					276 vs. 322	35.34	Yes	**	0.0037	E-G
155 vs. 185	1.774	-2.004	3.778	0.1066	15	15	35.45	210		190 vs. 370	123.7	Yes	****	<0,0001	B-L					299 vs. 322	13.16	No	ns	0.285	F-G
155 vs. 200	1.774	-2.301	4.075	0.1066	15	15	38.23	210		208 vs. 226	4.333	No	ns	0.8198	C-D
155 vs. 215	1.774	-2.278	4.052	0.1066	15	15	38.01	210		208 vs. 245	8.233	No	ns	0.6651	C-E
155 vs. 230	1.774	-2.288	4.061	0.1066	15	15	38.1	210		208 vs. 262	10.83	No	ns	0.569	C-F					Test details	Mean rank 1	Mean rank 2	Mean rank diff,	n1	n2
155 vs. 245	1.774	-1.922	3.695	0.1066	15	15	34.67	210		208 vs. 280	23.73	No	ns	0.2121	C-G
155 vs. 260	1.774	-2.341	4.115	0.1066	15	15	38.61	210		208 vs. 298	24.23	No	ns	0.2027	C-H					184 vs. 207	79	84	-5	15	15
155 vs. 275	1.774	-2.504	4.278	0.1066	15	15	40.14	210		208 vs. 316	45.23	Yes	*	0.0174	C-I					184 vs. 230	79	32.97	46.03	15	15
155 vs. 290	1.774	-3.053	4.827	0.1066	15	15	45.29	210		208 vs. 335	83.03	Yes	****	<0,0001	C-J					184 vs. 253	79	43.5	35.5	15	14
155 vs. 305	1.774	-3.049	4.822	0.1066	15	15	45.24	210		208 vs. 352	72.83	Yes	***	0.0001	C-K					184 vs. 276	79	45.97	33.03	15	15
155 vs. 320	1.774	-3.587	5.361	0.1066	15	15	50.3	210		208 vs. 370	68.2	Yes	***	0.0003	C-L					184 vs. 299	79	23.79	55.21	15	14
155 vs. 335	1.774	-3.578	5.351	0.1066	15	15	50.21	210		226 vs. 245	3.9	No	ns	0.8375	D-E					184 vs. 322	79	10.63	68.38	15	8
155 vs. 350	1.774	-3.433	5.206	0.1066	15	15	48.85	210		226 vs. 262	6.5	No	ns	0.7326	D-F					207 vs. 230	84	32.97	51.03	15	15
										226 vs. 280	19.4	No	ns	0.3078	D-G					207 vs. 253	84	43.5	40.5	15	14
										226 vs. 298	19.9	No	ns	0.2955	D-H					207 vs. 276	84	45.97	38.03	15	15
										226 vs. 316	40.9	Yes	*	0.0315	D-I					207 vs. 299	84	23.79	60.21	15	14
										226 vs. 335	78.7	Yes	****	<0,0001	D-J					207 vs. 322	84	10.63	73.38	15	8
										226 vs. 352	68.5	Yes	***	0.0003	D-K					230 vs. 253	32.97	43.5	-10.53	15	14
										226 vs. 370	63.87	Yes	***	0.0008	D-L					230 vs. 276	32.97	45.97	-13	15	15
										245 vs. 262	2.6	No	ns	0.8913	E-F					230 vs. 299	32.97	23.79	9.181	15	14
										245 vs. 280	15.5	No	ns	0.4151	E-G					230 vs. 322	32.97	10.63	22.34	15	8
										245 vs. 298	16	No	ns	0.4003	E-H					253 vs. 276	43.5	45.97	-2.467	14	15
										245 vs. 316	37	No	ns	0.0518	E-I					253 vs. 299	43.5	23.79	19.71	14	14
										245 vs. 335	74.8	Yes	****	<0,0001	E-J					253 vs. 322	43.5	10.63	32.88	14	8
										245 vs. 352	64.6	Yes	***	0.0007	E-K					276 vs. 299	45.97	23.79	22.18	15	14
										245 vs. 370	59.97	Yes	**	0.0016	E-L					276 vs. 322	45.97	10.63	35.34	15	8
										262 vs. 280	12.9	No	ns	0.4977	F-G					299 vs. 322	23.79	10.63	13.16	14	8
										262 vs. 298	13.4	No	ns	0.4811	F-H
										262 vs. 316	34.4	No	ns	0.0705	F-I
										262 vs. 335	72.2	Yes	***	0.0001	F-J
										262 vs. 352	62	Yes	**	0.0011	F-K
										262 vs. 370	57.37	Yes	**	0.0026	F-L
										280 vs. 298	0.5	No	ns	0.979	G-H
										280 vs. 316	21.5	No	ns	0.2583	G-I
										280 vs. 335	59.3	Yes	**	0.0018	G-J
										280 vs. 352	49.1	Yes	**	0.0098	G-K
										280 vs. 370	44.47	Yes	*	0.0194	G-L
										298 vs. 316	21	No	ns	0.2696	H-I
										298 vs. 335	58.8	Yes	**	0.002	H-J
										298 vs. 352	48.6	Yes	*	0.0106	H-K
										298 vs. 370	43.97	Yes	*	0.0208	H-L
										316 vs. 335	37.8	Yes	*	0.0469	I-J
										316 vs. 352	27.6	No	ns	0.1468	I-K
										316 vs. 370	22.97	No	ns	0.2273	I-L
										335 vs. 352	-10.2	No	ns	0.5918	J-K
										335 vs. 370	-14.83	No	ns	0.4355	J-L
										352 vs. 370	-4.633	No	ns	0.8076	K-L
										Test details	Mean rank 1	Mean rank 2	Mean rank diff,	n1	n2
										172 vs. 190	165.9	165.1	0.8667	15	15
										172 vs. 208	165.9	109.6	56.37	15	15
										172 vs. 226	165.9	105.2	60.7	15	15
										172 vs. 245	165.9	101.3	64.6	15	15
										172 vs. 262	165.9	98.73	67.2	15	15
										172 vs. 280	165.9	85.83	80.1	15	15
										172 vs. 298	165.9	85.33	80.6	15	15
										172 vs. 316	165.9	64.33	101.6	15	15
										172 vs. 335	165.9	26.53	139.4	15	15
										172 vs. 352	165.9	36.73	129.2	15	15
										172 vs. 370	165.9	41.37	124.6	15	15
										190 vs. 208	165.1	109.6	55.5	15	15
										190 vs. 226	165.1	105.2	59.83	15	15
										190 vs. 245	165.1	101.3	63.73	15	15
										190 vs. 262	165.1	98.73	66.33	15	15
										190 vs. 280	165.1	85.83	79.23	15	15
										190 vs. 298	165.1	85.33	79.73	15	15
										190 vs. 316	165.1	64.33	100.7	15	15
										190 vs. 335	165.1	26.53	138.5	15	15
										190 vs. 352	165.1	36.73	128.3	15	15
										190 vs. 370	165.1	41.37	123.7	15	15
										208 vs. 226	109.6	105.2	4.333	15	15
										208 vs. 245	109.6	101.3	8.233	15	15
										208 vs. 262	109.6	98.73	10.83	15	15
										208 vs. 280	109.6	85.83	23.73	15	15
										208 vs. 298	109.6	85.33	24.23	15	15
										208 vs. 316	109.6	64.33	45.23	15	15
										208 vs. 335	109.6	26.53	83.03	15	15
										208 vs. 352	109.6	36.73	72.83	15	15
										208 vs. 370	109.6	41.37	68.2	15	15
										226 vs. 245	105.2	101.3	3.9	15	15
										226 vs. 262	105.2	98.73	6.5	15	15
										226 vs. 280	105.2	85.83	19.4	15	15
										226 vs. 298	105.2	85.33	19.9	15	15
										226 vs. 316	105.2	64.33	40.9	15	15
										226 vs. 335	105.2	26.53	78.7	15	15
										226 vs. 352	105.2	36.73	68.5	15	15
										226 vs. 370	105.2	41.37	63.87	15	15
										245 vs. 262	101.3	98.73	2.6	15	15
										245 vs. 280	101.3	85.83	15.5	15	15
										245 vs. 298	101.3	85.33	16	15	15
										245 vs. 316	101.3	64.33	37	15	15
										245 vs. 335	101.3	26.53	74.8	15	15
										245 vs. 352	101.3	36.73	64.6	15	15
										245 vs. 370	101.3	41.37	59.97	15	15
										262 vs. 280	98.73	85.83	12.9	15	15
										262 vs. 298	98.73	85.33	13.4	15	15
										262 vs. 316	98.73	64.33	34.4	15	15
										262 vs. 335	98.73	26.53	72.2	15	15
										262 vs. 352	98.73	36.73	62	15	15
										262 vs. 370	98.73	41.37	57.37	15	15
										280 vs. 298	85.83	85.33	0.5	15	15
										280 vs. 316	85.83	64.33	21.5	15	15
										280 vs. 335	85.83	26.53	59.3	15	15
										280 vs. 352	85.83	36.73	49.1	15	15
										280 vs. 370	85.83	41.37	44.47	15	15
										298 vs. 316	85.33	64.33	21	15	15
										298 vs. 335	85.33	26.53	58.8	15	15
										298 vs. 352	85.33	36.73	48.6	15	15
										298 vs. 370	85.33	41.37	43.97	15	15
										316 vs. 335	64.33	26.53	37.8	15	15
										316 vs. 352	64.33	36.73	27.6	15	15
										316 vs. 370	64.33	41.37	22.97	15	15
										335 vs. 352	26.53	36.73	-10.2	15	15
										335 vs. 370	26.53	41.37	-14.83	15	15
										352 vs. 370	36.73	41.37	-4.633	15	15

## Sheet: B-2
B-2
17°C										20°C										25°C
Number of families	1									Number of families	1									Number of families	1
Number of comparisons per family	14									Number of comparisons per family	66									Number of comparisons per family	36
Alpha	0.05									Alpha	0.05									Alpha	0.05
Uncorrected Dunn's test	Mean rank diff,	Significant?	Summary	Individual P Value	B-?					Uncorrected Dunn's test	Mean rank diff,	Significant?	Summary	Individual P Value						Uncorrected Fisher's LSD	Mean Diff,	95,00% CI of diff,	Significant?	Summary	Individual P Value
155 vs. 140	16.2	No	ns	0.4955	A	140				172 vs. 190	-6.867	No	ns	0.7181	A-B					184 vs. 207	-3.64	-4,79 to -2,49	Yes	****	<0,0001	A-B
155 vs. 170	31.83	No	ns	0.1805	C	170				172 vs. 208	42.93	Yes	*	0.024	A-C					184 vs. 230	3.943	2,731 to 5,155	Yes	****	<0,0001	A-C
155 vs. 185	76.4	Yes	**	0.0013	D	185				172 vs. 226	41.83	Yes	*	0.0279	A-D					184 vs. 253	2.383	1,233 to 3,533	Yes	****	<0,0001	A-D
155 vs. 200	85.67	Yes	***	0.0003	E	200				172 vs. 245	47.83	Yes	*	0.0119	A-E					184 vs. 276	2.716	1,566 to 3,866	Yes	****	<0,0001	A-E
155 vs. 215	89.33	Yes	***	0.0002	F	215				172 vs. 262	51.07	Yes	**	0.0073	A-F					184 vs. 299	3.887	2,675 to 5,1	Yes	****	<0,0001	A-F
155 vs. 230	80.57	Yes	***	0.0007	G	230				172 vs. 280	92.57	Yes	****	<0,0001	A-G					184 vs. 322	4.379	3,229 to 5,529	Yes	****	<0,0001	A-G
155 vs. 245	106.8	Yes	****	<0,0001	H	245				172 vs. 298	110.3	Yes	****	<0,0001	A-H					184 vs. 345	7.135	5,985 to 8,285	Yes	****	<0,0001	A-H
155 vs. 260	97.97	Yes	****	<0,0001	I	260				172 vs. 316	99.17	Yes	****	<0,0001	A-I					184 vs. 368	8.657	7,507 to 9,807	Yes	****	<0,0001	A-I
155 vs. 275	99.4	Yes	****	<0,0001	J	275				172 vs. 335	132.7	Yes	****	<0,0001	A-J					207 vs. 230	7.583	6,433 to 8,733	Yes	****	<0,0001	B-C
155 vs. 290	160	Yes	****	<0,0001	K	290				172 vs. 352	126.8	Yes	****	<0,0001	A-K					207 vs. 253	6.023	4,939 to 7,107	Yes	****	<0,0001	B-D
155 vs. 305	150.8	Yes	****	<0,0001	L	305				172 vs. 370	113.3	Yes	****	<0,0001	A-L					207 vs. 276	6.356	5,272 to 7,44	Yes	****	<0,0001	B-E
155 vs. 320	195.4	Yes	****	<0,0001	M	320				190 vs. 208	49.8	Yes	**	0.0088	B-C					207 vs. 299	7.527	6,377 to 8,677	Yes	****	<0,0001	B-F
155 vs. 335	188.2	Yes	****	<0,0001	N	335				190 vs. 226	48.7	Yes	*	0.0105	B-D					207 vs. 322	8.019	6,935 to 9,103	Yes	****	<0,0001	B-G
155 vs. 350	196.4	Yes	****	<0,0001	O	350				190 vs. 245	54.7	Yes	**	0.004	B-E					207 vs. 345	10.77	9,691 to 11,86	Yes	****	<0,0001	B-H
										190 vs. 262	57.93	Yes	**	0.0023	B-F					207 vs. 368	12.3	11,21 to 13,38	Yes	****	<0,0001	B-I
										190 vs. 280	99.43	Yes	****	<0,0001	B-G					230 vs. 253	-1.56	-2,71 to -0,4098	Yes	**	0.0083	C-D
Test details	Mean rank 1	Mean rank 2	Mean rank diff,	n1	n2					190 vs. 298	117.2	Yes	****	<0,0001	B-H					230 vs. 276	-1.227	-2,377 to -0,07716	Yes	*	0.0367	C-E
										190 vs. 316	106	Yes	****	<0,0001	B-I					230 vs. 299	-0.0554	-1,268 to 1,157	No	ns	0.928	C-F
155 vs. 140	218	201.8	16.2	15	15					190 vs. 335	139.6	Yes	****	<0,0001	B-J					230 vs. 322	0.4364	-0,7135 to 1,586	No	ns	0.4538	C-G
155 vs. 170	218	186.2	31.83	15	15					190 vs. 352	133.6	Yes	****	<0,0001	B-K					230 vs. 345	3.192	2,042 to 4,342	Yes	****	<0,0001	C-H
155 vs. 185	218	141.6	76.4	15	15					190 vs. 370	120.2	Yes	****	<0,0001	B-L					230 vs. 368	4.714	3,564 to 5,864	Yes	****	<0,0001	C-I
155 vs. 200	218	132.3	85.67	15	15					208 vs. 226	-1.1	No	ns	0.9539	C-D					253 vs. 276	0.3327	-0,7515 to 1,417	No	ns	0.5446	D-E
155 vs. 215	218	128.7	89.33	15	15					208 vs. 245	4.9	No	ns	0.7967	C-E					253 vs. 299	1.504	0,3544 to 2,654	Yes	*	0.0108	D-F
155 vs. 230	218	137.4	80.57	15	15					208 vs. 262	8.133	No	ns	0.669	C-F					253 vs. 322	1.996	0,912 to 3,08	Yes	***	0.0004	D-G
155 vs. 245	218	111.2	106.8	15	15					208 vs. 280	49.63	Yes	**	0.0091	C-G					253 vs. 345	4.752	3,668 to 5,836	Yes	****	<0,0001	D-H
155 vs. 260	218	120	97.97	15	15					208 vs. 298	67.37	Yes	***	0.0004	C-H					253 vs. 368	6.274	5,19 to 7,358	Yes	****	<0,0001	D-I
155 vs. 275	218	118.6	99.4	15	15					208 vs. 316	56.23	Yes	**	0.0031	C-I					276 vs. 299	1.172	0,02175 to 2,322	Yes	*	0.0459	E-F
155 vs. 290	218	57.97	160	15	15					208 vs. 335	89.77	Yes	****	<0,0001	C-J					276 vs. 322	1.664	0,5793 to 2,748	Yes	**	0.0029	E-G
155 vs. 305	218	67.23	150.8	15	15					208 vs. 352	83.83	Yes	****	<0,0001	C-K					276 vs. 345	4.419	3,335 to 5,503	Yes	****	<0,0001	E-H
155 vs. 320	218	22.57	195.4	15	15					208 vs. 370	70.37	Yes	***	0.0002	C-L					276 vs. 368	5.941	4,857 to 7,026	Yes	****	<0,0001	E-I
155 vs. 335	218	29.77	188.2	15	15					226 vs. 245	6	No	ns	0.7524	D-E					299 vs. 322	0.4918	-0,6581 to 1,642	No	ns	0.3987	F-G
155 vs. 350	218	21.63	196.4	15	15					226 vs. 262	9.233	No	ns	0.6274	D-F					299 vs. 345	3.247	2,097 to 4,397	Yes	****	<0,0001	F-H
										226 vs. 280	50.73	Yes	**	0.0077	D-G					299 vs. 368	4.77	3,62 to 5,92	Yes	****	<0,0001	F-I
										226 vs. 298	68.47	Yes	***	0.0003	D-H					322 vs. 345	2.756	1,671 to 3,84	Yes	****	<0,0001	G-H
										226 vs. 316	57.33	Yes	**	0.0026	D-I					322 vs. 368	4.278	3,194 to 5,362	Yes	****	<0,0001	G-I
										226 vs. 335	90.87	Yes	****	<0,0001	D-J					345 vs. 368	1.522	0,4382 to 2,607	Yes	**	0.0063	H-I
										226 vs. 352	84.93	Yes	****	<0,0001	D-K
										226 vs. 370	71.47	Yes	***	0.0002	D-L
										245 vs. 262	3.233	No	ns	0.865	E-F					Test details	Mean 1	Mean 2	Mean Diff,	SE of diff,	n1	n2	t	DF
										245 vs. 280	44.73	Yes	*	0.0187	E-G
										245 vs. 298	62.47	Yes	**	0.001	E-H					184 vs. 207	-0.7249	2.915	-3.64	0.5806	12	15	6.269	117
										245 vs. 316	51.33	Yes	**	0.007	E-I					184 vs. 230	-0.7249	-4.668	3.943	0.6121	12	12	6.442	117
										245 vs. 335	84.87	Yes	****	<0,0001	E-J					184 vs. 253	-0.7249	-3.108	2.383	0.5806	12	15	4.104	117
										245 vs. 352	78.93	Yes	****	<0,0001	E-K					184 vs. 276	-0.7249	-3.441	2.716	0.5806	12	15	4.677	117
										245 vs. 370	65.47	Yes	***	0.0006	E-L					184 vs. 299	-0.7249	-4.612	3.887	0.6121	12	12	6.351	117
										262 vs. 280	41.5	Yes	*	0.0291	F-G					184 vs. 322	-0.7249	-5.104	4.379	0.5806	12	15	7.542	117
										262 vs. 298	59.23	Yes	**	0.0018	F-H					184 vs. 345	-0.7249	-7.86	7.135	0.5806	12	15	12.29	117
										262 vs. 316	48.1	Yes	*	0.0114	F-I					184 vs. 368	-0.7249	-9.382	8.657	0.5806	12	15	14.91	117
										262 vs. 335	81.63	Yes	****	<0,0001	F-J					207 vs. 230	2.915	-4.668	7.583	0.5806	15	12	13.06	117
										262 vs. 352	75.7	Yes	****	<0,0001	F-K					207 vs. 253	2.915	-3.108	6.023	0.5474	15	15	11	117
										262 vs. 370	62.23	Yes	**	0.0011	F-L					207 vs. 276	2.915	-3.441	6.356	0.5474	15	15	11.61	117
										280 vs. 298	17.73	No	ns	0.3512	G-H					207 vs. 299	2.915	-4.612	7.527	0.5806	15	12	12.96	117
										280 vs. 316	6.6	No	ns	0.7286	G-I					207 vs. 322	2.915	-5.104	8.019	0.5474	15	15	14.65	117
										280 vs. 335	40.13	Yes	*	0.0349	G-J					207 vs. 345	2.915	-7.86	10.77	0.5474	15	15	19.68	117
										280 vs. 352	34.2	No	ns	0.0722	G-K					207 vs. 368	2.915	-9.382	12.3	0.5474	15	15	22.46	117
										280 vs. 370	20.73	No	ns	0.2757	G-L					230 vs. 253	-4.668	-3.108	-1.56	0.5806	12	15	2.686	117
										298 vs. 316	-11.13	No	ns	0.5584	H-I					230 vs. 276	-4.668	-3.441	-1.227	0.5806	12	15	2.113	117
										298 vs. 335	22.4	No	ns	0.239	H-J					230 vs. 299	-4.668	-4.612	-0.0554	0.6121	12	12	0.09052	117
										298 vs. 352	16.47	No	ns	0.3867	H-K					230 vs. 322	-4.668	-5.104	0.4364	0.5806	12	15	0.7516	117
										298 vs. 370	3	No	ns	0.8747	H-L					230 vs. 345	-4.668	-7.86	3.192	0.5806	12	15	5.497	117
										316 vs. 335	33.53	No	ns	0.0779	I-J					230 vs. 368	-4.668	-9.382	4.714	0.5806	12	15	8.119	117
										316 vs. 352	27.6	No	ns	0.1468	I-K					253 vs. 276	-3.108	-3.441	0.3327	0.5474	15	15	0.6077	117
										316 vs. 370	14.13	No	ns	0.4575	I-L					253 vs. 299	-3.108	-4.612	1.504	0.5806	15	12	2.591	117
										335 vs. 352	-5.933	No	ns	0.7551	J-K					253 vs. 322	-3.108	-5.104	1.996	0.5474	15	15	3.646	117
										335 vs. 370	-19.4	No	ns	0.3078	J-L					253 vs. 345	-3.108	-7.86	4.752	0.5474	15	15	8.68	117
										352 vs. 370	-13.47	No	ns	0.479	K-L					253 vs. 368	-3.108	-9.382	6.274	0.5474	15	15	11.46	117
																				276 vs. 299	-3.441	-4.612	1.172	0.5806	15	12	2.018	117
																				276 vs. 322	-3.441	-5.104	1.664	0.5474	15	15	3.039	117
										Test details	Mean rank 1	Mean rank 2	Mean rank diff,	n1	n2					276 vs. 345	-3.441	-7.86	4.419	0.5474	15	15	8.072	117
																				276 vs. 368	-3.441	-9.382	5.941	0.5474	15	15	10.85	117
										172 vs. 190	161.5	168.3	-6.867	15	15					299 vs. 322	-4.612	-5.104	0.4918	0.5806	12	15	0.847	117
										172 vs. 208	161.5	118.5	42.93	15	15					299 vs. 345	-4.612	-7.86	3.247	0.5806	12	15	5.593	117
										172 vs. 226	161.5	119.6	41.83	15	15					299 vs. 368	-4.612	-9.382	4.77	0.5806	12	15	8.215	117
										172 vs. 245	161.5	113.6	47.83	15	15					322 vs. 345	-5.104	-7.86	2.756	0.5474	15	15	5.034	117
										172 vs. 262	161.5	110.4	51.07	15	15					322 vs. 368	-5.104	-9.382	4.278	0.5474	15	15	7.814	117
										172 vs. 280	161.5	68.9	92.57	15	15					345 vs. 368	-7.86	-9.382	1.522	0.5474	15	15	2.781	117
										172 vs. 298	161.5	51.17	110.3	15	15
										172 vs. 316	161.5	62.3	99.17	15	15
										172 vs. 335	161.5	28.77	132.7	15	15
										172 vs. 352	161.5	34.7	126.8	15	15
										172 vs. 370	161.5	48.17	113.3	15	15
										190 vs. 208	168.3	118.5	49.8	15	15
										190 vs. 226	168.3	119.6	48.7	15	15
										190 vs. 245	168.3	113.6	54.7	15	15
										190 vs. 262	168.3	110.4	57.93	15	15
										190 vs. 280	168.3	68.9	99.43	15	15
										190 vs. 298	168.3	51.17	117.2	15	15
										190 vs. 316	168.3	62.3	106	15	15
										190 vs. 335	168.3	28.77	139.6	15	15
										190 vs. 352	168.3	34.7	133.6	15	15
										190 vs. 370	168.3	48.17	120.2	15	15
										208 vs. 226	118.5	119.6	-1.1	15	15
										208 vs. 245	118.5	113.6	4.9	15	15
										208 vs. 262	118.5	110.4	8.133	15	15
										208 vs. 280	118.5	68.9	49.63	15	15
										208 vs. 298	118.5	51.17	67.37	15	15
										208 vs. 316	118.5	62.3	56.23	15	15
										208 vs. 335	118.5	28.77	89.77	15	15
										208 vs. 352	118.5	34.7	83.83	15	15
										208 vs. 370	118.5	48.17	70.37	15	15
										226 vs. 245	119.6	113.6	6	15	15
										226 vs. 262	119.6	110.4	9.233	15	15
										226 vs. 280	119.6	68.9	50.73	15	15
										226 vs. 298	119.6	51.17	68.47	15	15
										226 vs. 316	119.6	62.3	57.33	15	15
										226 vs. 335	119.6	28.77	90.87	15	15
										226 vs. 352	119.6	34.7	84.93	15	15
										226 vs. 370	119.6	48.17	71.47	15	15
										245 vs. 262	113.6	110.4	3.233	15	15
										245 vs. 280	113.6	68.9	44.73	15	15
										245 vs. 298	113.6	51.17	62.47	15	15
										245 vs. 316	113.6	62.3	51.33	15	15
										245 vs. 335	113.6	28.77	84.87	15	15
										245 vs. 352	113.6	34.7	78.93	15	15
										245 vs. 370	113.6	48.17	65.47	15	15
										262 vs. 280	110.4	68.9	41.5	15	15
										262 vs. 298	110.4	51.17	59.23	15	15
										262 vs. 316	110.4	62.3	48.1	15	15
										262 vs. 335	110.4	28.77	81.63	15	15
										262 vs. 352	110.4	34.7	75.7	15	15
										262 vs. 370	110.4	48.17	62.23	15	15
										280 vs. 298	68.9	51.17	17.73	15	15
										280 vs. 316	68.9	62.3	6.6	15	15
										280 vs. 335	68.9	28.77	40.13	15	15
										280 vs. 352	68.9	34.7	34.2	15	15
										280 vs. 370	68.9	48.17	20.73	15	15
										298 vs. 316	51.17	62.3	-11.13	15	15
										298 vs. 335	51.17	28.77	22.4	15	15
										298 vs. 352	51.17	34.7	16.47	15	15
										298 vs. 370	51.17	48.17	3	15	15
										316 vs. 335	62.3	28.77	33.53	15	15
										316 vs. 352	62.3	34.7	27.6	15	15
										316 vs. 370	62.3	48.17	14.13	15	15
										335 vs. 352	28.77	34.7	-5.933	15	15
										335 vs. 370	28.77	48.17	-19.4	15	15
										352 vs. 370	34.7	48.17	-13.47	15	15

## Sheet: C-1
C-1
17°C										20°C										25°C
Number of families	1									Number of families	1									Number of families	1
Number of comparisons per family	14									Number of comparisons per family	66									Number of comparisons per family	36
Alpha	0.05									Alpha	0.05									Alpha	0.05
Uncorrected Dunn's test	Mean rank diff,	Significant?	Summary	Individual P Value	C-?					Uncorrected Dunn's test	Mean rank diff,	Significant?	Summary	Individual P Value						Uncorrected Fisher's LSD	Mean Diff,	95,00% CI of diff,	Significant?	Summary	Individual P Value
170 vs. 140	161.9	Yes	****	<0,0001	A	6.25				172 vs. 190	-101.7	Yes	****	<0,0001	A-B					184 vs. 207	-9.876	-10,48 to -9,276	Yes	****	<0,0001	A-B
170 vs. 155	171.4	Yes	****	<0,0001	B	12.5				172 vs. 208	-108	Yes	****	<0,0001	A-C					184 vs. 230	-3.54	-4,139 to -2,94	Yes	****	<0,0001	A-C
170 vs. 185	20.93	No	ns	0.3785	D	25				172 vs. 226	-83.67	Yes	****	<0,0001	A-D					184 vs. 253	-2.216	-2,816 to -1,617	Yes	****	<0,0001	A-D
170 vs. 200	64.8	Yes	**	0.0064	E	31.25				172 vs. 245	-63.8	Yes	***	0.0008	A-E					184 vs. 276	-2.044	-2,644 to -1,445	Yes	****	<0,0001	A-E
170 vs. 215	59.33	Yes	*	0.0126	F	37.5				172 vs. 262	-45.67	Yes	*	0.0164	A-F					184 vs. 299	-0.4568	-1,056 to 0,1426	No	ns	0.134	A-F
170 vs. 230	76.4	Yes	**	0.0013	G	43.75				172 vs. 280	-12.73	No	ns	0.5033	A-G					184 vs. 322	-1.806	-2,406 to -1,207	Yes	****	<0,0001	A-G
170 vs. 245	118	Yes	****	<0,0001	H	50				172 vs. 298	21.47	No	ns	0.2592	A-H					184 vs. 345	-0.3964	-0,9958 to 0,203	No	ns	0.1929	A-H
170 vs. 260	115.1	Yes	****	<0,0001	I	56.25				172 vs. 316	-49.13	Yes	**	0.0098	A-I					184 vs. 368	-2.894	-3,493 to -2,294	Yes	****	<0,0001	A-I
170 vs. 275	144.7	Yes	****	<0,0001	J	62.5				172 vs. 335	10	No	ns	0.5992	A-J					207 vs. 230	6.336	5,736 to 6,935	Yes	****	<0,0001	B-C
170 vs. 290	116.9	Yes	****	<0,0001	K	68.75				172 vs. 352	44.6	Yes	*	0.0191	A-K					207 vs. 253	7.659	7,06 to 8,259	Yes	****	<0,0001	B-D
170 vs. 305	122.7	Yes	****	<0,0001	L	75				172 vs. 370	-66.13	Yes	***	0.0005	A-L					207 vs. 276	7.831	7,232 to 8,431	Yes	****	<0,0001	B-E
170 vs. 320	184.5	Yes	****	<0,0001	M	81.25				190 vs. 208	-6.267	No	ns	0.7419	B-C					207 vs. 299	9.419	8,82 to 10,02	Yes	****	<0,0001	B-F
170 vs. 335	183.7	Yes	****	<0,0001	N	87.5				190 vs. 226	18.07	No	ns	0.3423	B-D					207 vs. 322	8.069	7,47 to 8,669	Yes	****	<0,0001	B-G
170 vs. 350	34.47	No	ns	0.1471	O	93.75				190 vs. 245	37.93	Yes	*	0.0462	B-E					207 vs. 345	9.479	8,88 to 10,08	Yes	****	<0,0001	B-H
										190 vs. 262	56.07	Yes	**	0.0032	B-F					207 vs. 368	6.982	6,383 to 7,582	Yes	****	<0,0001	B-I
										190 vs. 280	89	Yes	****	<0,0001	B-G					230 vs. 253	1.323	0,724 to 1,923	Yes	****	<0,0001	C-D
Test details	Mean rank 1	Mean rank 2	Mean rank diff,	n1	n2					190 vs. 298	123.2	Yes	****	<0,0001	B-H					230 vs. 276	1.496	0,8962 to 2,095	Yes	****	<0,0001	C-E
										190 vs. 316	52.6	Yes	**	0.0057	B-I					230 vs. 299	3.083	2,484 to 3,683	Yes	****	<0,0001	C-F
170 vs. 140	218	56.13	161.9	15	15					190 vs. 335	111.7	Yes	****	<0,0001	B-J					230 vs. 322	1.734	1,134 to 2,333	Yes	****	<0,0001	C-G
170 vs. 155	218	46.6	171.4	15	15					190 vs. 352	146.3	Yes	****	<0,0001	B-K					230 vs. 345	3.143	2,544 to 3,743	Yes	****	<0,0001	C-H
170 vs. 185	218	197.1	20.93	15	15					190 vs. 370	35.6	No	ns	0.0613	B-L					230 vs. 368	0.6464	0,04696 to 1,246	Yes	*	0.0348	C-I
170 vs. 200	218	153.2	64.8	15	15					208 vs. 226	24.33	No	ns	0.2009	C-D					253 vs. 276	0.1721	-0,4273 to 0,7715	No	ns	0.5708	D-E
170 vs. 215	218	158.7	59.33	15	15					208 vs. 245	44.2	Yes	*	0.0202	C-E					253 vs. 299	1.76	1,16 to 2,359	Yes	****	<0,0001	D-F
170 vs. 230	218	141.6	76.4	15	15					208 vs. 262	62.33	Yes	**	0.0011	C-F					253 vs. 322	0.4101	-0,1893 to 1,009	No	ns	0.1782	D-G
170 vs. 245	218	100	118	15	15					208 vs. 280	95.27	Yes	****	<0,0001	C-G					253 vs. 345	1.82	1,221 to 2,419	Yes	****	<0,0001	D-H
170 vs. 260	218	102.9	115.1	15	15					208 vs. 298	129.5	Yes	****	<0,0001	C-H					253 vs. 368	-0.6771	-1,276 to -0,07769	Yes	*	0.0271	D-I
170 vs. 275	218	73.27	144.7	15	15					208 vs. 316	58.87	Yes	**	0.002	C-I					276 vs. 299	1.588	0,9881 to 2,187	Yes	****	<0,0001	E-F
170 vs. 290	218	101.1	116.9	15	15					208 vs. 335	118	Yes	****	<0,0001	C-J					276 vs. 322	0.2379	-0,3615 to 0,8373	No	ns	0.4336	E-G
170 vs. 305	218	95.27	122.7	15	15					208 vs. 352	152.6	Yes	****	<0,0001	C-K					276 vs. 345	1.648	1,048 to 2,247	Yes	****	<0,0001	E-H
170 vs. 320	218	33.47	184.5	15	15					208 vs. 370	41.87	Yes	*	0.0278	C-L					276 vs. 368	-0.8492	-1,449 to -0,2498	Yes	**	0.0059	E-I
170 vs. 335	218	34.27	183.7	15	15					226 vs. 245	19.87	No	ns	0.2964	D-E					299 vs. 322	-1.35	-1,949 to -0,7502	Yes	****	<0,0001	F-G
170 vs. 350	218	183.5	34.47	15	15					226 vs. 262	38	Yes	*	0.0458	D-F					299 vs. 345	0.06033	-0,5391 to 0,6597	No	ns	0.8424	F-H
										226 vs. 280	70.93	Yes	***	0.0002	D-G					299 vs. 368	-2.437	-3,036 to -1,837	Yes	****	<0,0001	F-I
										226 vs. 298	105.1	Yes	****	<0,0001	D-H					322 vs. 345	1.41	0,8105 to 2,009	Yes	****	<0,0001	G-H
										226 vs. 316	34.53	No	ns	0.0695	D-I					322 vs. 368	-1.087	-1,687 to -0,4878	Yes	***	0.0005	G-I
										226 vs. 335	93.67	Yes	****	<0,0001	D-J					345 vs. 368	-2.497	-3,096 to -1,898	Yes	****	<0,0001	H-I
										226 vs. 352	128.3	Yes	****	<0,0001	D-K
										226 vs. 370	17.53	No	ns	0.3568	D-L
										245 vs. 262	18.13	No	ns	0.3406	E-F					Test details	Mean 1	Mean 2	Mean Diff,	SE of diff,	n1	n2	t	DF
										245 vs. 280	51.07	Yes	**	0.0073	E-G
										245 vs. 298	85.27	Yes	****	<0,0001	E-H					184 vs. 207	-0.4433	9.432	-9.876	0.3029	15	15	32.61	126
										245 vs. 316	14.67	No	ns	0.4408	E-I					184 vs. 230	-0.4433	3.097	-3.54	0.3029	15	15	11.69	126
										245 vs. 335	73.8	Yes	***	0.0001	E-J					184 vs. 253	-0.4433	1.773	-2.216	0.3029	15	15	7.318	126
										245 vs. 352	108.4	Yes	****	<0,0001	E-K					184 vs. 276	-0.4433	1.601	-2.044	0.3029	15	15	6.749	126
										245 vs. 370	-2.333	No	ns	0.9024	E-L					184 vs. 299	-0.4433	0.01349	-0.4568	0.3029	15	15	1.508	126
										262 vs. 280	32.93	No	ns	0.0835	F-G					184 vs. 322	-0.4433	1.363	-1.806	0.3029	15	15	5.964	126
										262 vs. 298	67.13	Yes	***	0.0004	F-H					184 vs. 345	-0.4433	-0.04684	-0.3964	0.3029	15	15	1.309	126
										262 vs. 316	-3.467	No	ns	0.8554	F-I					184 vs. 368	-0.4433	2.45	-2.894	0.3029	15	15	9.553	126
										262 vs. 335	55.67	Yes	**	0.0034	F-J					207 vs. 230	9.432	3.097	6.336	0.3029	15	15	20.92	126
										262 vs. 352	90.27	Yes	****	<0,0001	F-K					207 vs. 253	9.432	1.773	7.659	0.3029	15	15	25.29	126
										262 vs. 370	-20.47	No	ns	0.2821	F-L					207 vs. 276	9.432	1.601	7.831	0.3029	15	15	25.86	126
										280 vs. 298	34.2	No	ns	0.0723	G-H					207 vs. 299	9.432	0.01349	9.419	0.3029	15	15	31.1	126
										280 vs. 316	-36.4	No	ns	0.0557	G-I					207 vs. 322	9.432	1.363	8.069	0.3029	15	15	26.64	126
										280 vs. 335	22.73	No	ns	0.2322	G-J					207 vs. 345	9.432	-0.04684	9.479	0.3029	15	15	31.3	126
										280 vs. 352	57.33	Yes	**	0.0026	G-K					207 vs. 368	9.432	2.45	6.982	0.3029	15	15	23.05	126
										280 vs. 370	-53.4	Yes	**	0.005	G-L					230 vs. 253	3.097	1.773	1.323	0.3029	15	15	4.369	126
										298 vs. 316	-70.6	Yes	***	0.0002	H-I					230 vs. 276	3.097	1.601	1.496	0.3029	15	15	4.938	126
										298 vs. 335	-11.47	No	ns	0.5467	H-J					230 vs. 299	3.097	0.01349	3.083	0.3029	15	15	10.18	126
										298 vs. 352	23.13	No	ns	0.224	H-K					230 vs. 322	3.097	1.363	1.734	0.3029	15	15	5.723	126
										298 vs. 370	-87.6	Yes	****	<0,0001	H-L					230 vs. 345	3.097	-0.04684	3.143	0.3029	15	15	10.38	126
										316 vs. 335	59.13	Yes	**	0.0019	I-J					230 vs. 368	3.097	2.45	0.6464	0.3029	15	15	2.134	126
										316 vs. 352	93.73	Yes	****	<0,0001	I-K					253 vs. 276	1.773	1.601	0.1721	0.3029	15	15	0.5683	126
										316 vs. 370	-17	No	ns	0.3716	I-L					253 vs. 299	1.773	0.01349	1.76	0.3029	15	15	5.81	126
										335 vs. 352	34.6	No	ns	0.069	J-K					253 vs. 322	1.773	1.363	0.4101	0.3029	15	15	1.354	126
										335 vs. 370	-76.13	Yes	****	<0,0001	J-L					253 vs. 345	1.773	-0.04684	1.82	0.3029	15	15	6.009	126
										352 vs. 370	-110.7	Yes	****	<0,0001	K-L					253 vs. 368	1.773	2.45	-0.6771	0.3029	15	15	2.235	126
																				276 vs. 299	1.601	0.01349	1.588	0.3029	15	15	5.241	126
																				276 vs. 322	1.601	1.363	0.2379	0.3029	15	15	0.7855	126
										Test details	Mean rank 1	Mean rank 2	Mean rank diff,	n1	n2					276 vs. 345	1.601	-0.04684	1.648	0.3029	15	15	5.441	126
																				276 vs. 368	1.601	2.45	-0.8492	0.3029	15	15	2.804	126
										172 vs. 190	52.6	154.3	-101.7	15	15					299 vs. 322	0.01349	1.363	-1.35	0.3029	15	15	4.456	126
										172 vs. 208	52.6	160.6	-108	15	15					299 vs. 345	0.01349	-0.04684	0.06033	0.3029	15	15	0.1992	126
										172 vs. 226	52.6	136.3	-83.67	15	15					299 vs. 368	0.01349	2.45	-2.437	0.3029	15	15	8.045	126
										172 vs. 245	52.6	116.4	-63.8	15	15					322 vs. 345	1.363	-0.04684	1.41	0.3029	15	15	4.655	126
										172 vs. 262	52.6	98.27	-45.67	15	15					322 vs. 368	1.363	2.45	-1.087	0.3029	15	15	3.589	126
										172 vs. 280	52.6	65.33	-12.73	15	15					345 vs. 368	-0.04684	2.45	-2.497	0.3029	15	15	8.244	126
										172 vs. 298	52.6	31.13	21.47	15	15
										172 vs. 316	52.6	101.7	-49.13	15	15
										172 vs. 335	52.6	42.6	10	15	15
										172 vs. 352	52.6	8	44.6	15	15
										172 vs. 370	52.6	118.7	-66.13	15	15
										190 vs. 208	154.3	160.6	-6.267	15	15
										190 vs. 226	154.3	136.3	18.07	15	15
										190 vs. 245	154.3	116.4	37.93	15	15
										190 vs. 262	154.3	98.27	56.07	15	15
										190 vs. 280	154.3	65.33	89	15	15
										190 vs. 298	154.3	31.13	123.2	15	15
										190 vs. 316	154.3	101.7	52.6	15	15
										190 vs. 335	154.3	42.6	111.7	15	15
										190 vs. 352	154.3	8	146.3	15	15
										190 vs. 370	154.3	118.7	35.6	15	15
										208 vs. 226	160.6	136.3	24.33	15	15
										208 vs. 245	160.6	116.4	44.2	15	15
										208 vs. 262	160.6	98.27	62.33	15	15
										208 vs. 280	160.6	65.33	95.27	15	15
										208 vs. 298	160.6	31.13	129.5	15	15
										208 vs. 316	160.6	101.7	58.87	15	15
										208 vs. 335	160.6	42.6	118	15	15
										208 vs. 352	160.6	8	152.6	15	15
										208 vs. 370	160.6	118.7	41.87	15	15
										226 vs. 245	136.3	116.4	19.87	15	15
										226 vs. 262	136.3	98.27	38	15	15
										226 vs. 280	136.3	65.33	70.93	15	15
										226 vs. 298	136.3	31.13	105.1	15	15
										226 vs. 316	136.3	101.7	34.53	15	15
										226 vs. 335	136.3	42.6	93.67	15	15
										226 vs. 352	136.3	8	128.3	15	15
										226 vs. 370	136.3	118.7	17.53	15	15
										245 vs. 262	116.4	98.27	18.13	15	15
										245 vs. 280	116.4	65.33	51.07	15	15
										245 vs. 298	116.4	31.13	85.27	15	15
										245 vs. 316	116.4	101.7	14.67	15	15
										245 vs. 335	116.4	42.6	73.8	15	15
										245 vs. 352	116.4	8	108.4	15	15
										245 vs. 370	116.4	118.7	-2.333	15	15
										262 vs. 280	98.27	65.33	32.93	15	15
										262 vs. 298	98.27	31.13	67.13	15	15
										262 vs. 316	98.27	101.7	-3.467	15	15
										262 vs. 335	98.27	42.6	55.67	15	15
										262 vs. 352	98.27	8	90.27	15	15
										262 vs. 370	98.27	118.7	-20.47	15	15
										280 vs. 298	65.33	31.13	34.2	15	15
										280 vs. 316	65.33	101.7	-36.4	15	15
										280 vs. 335	65.33	42.6	22.73	15	15
										280 vs. 352	65.33	8	57.33	15	15
										280 vs. 370	65.33	118.7	-53.4	15	15
										298 vs. 316	31.13	101.7	-70.6	15	15
										298 vs. 335	31.13	42.6	-11.47	15	15
										298 vs. 352	31.13	8	23.13	15	15
										298 vs. 370	31.13	118.7	-87.6	15	15
										316 vs. 335	101.7	42.6	59.13	15	15
										316 vs. 352	101.7	8	93.73	15	15
										316 vs. 370	101.7	118.7	-17	15	15
										335 vs. 352	42.6	8	34.6	15	15
										335 vs. 370	42.6	118.7	-76.13	15	15
										352 vs. 370	8	118.7	-110.7	15	15

## Sheet: C-2
C-2
17°C										20°C										25°C
Number of families	1									Number of families	1									Number of families	1
Number of comparisons per family	14									Number of comparisons per family	66									Number of comparisons per family	36
Alpha	0.05									Alpha	0.05									Alpha	0.05
Uncorrected Dunn's test	Mean rank diff,	Significant?	Summary	Individual P Value						Uncorrected Fisher's LSD	Mean Diff,	95,00% CI of diff,	Significant?	Summary	Individual P Value					Uncorrected Dunn's test	Mean rank diff,	Significant?	Summary	Individual P Value
170 vs. 140	-125.3	Yes	****	<0,0001	A-C					172 vs. 190	-1.42	-1,624 to -1,216	Yes	****	<0,0001	A-B				184 vs. 207	-63.2	Yes	****	<0,0001	A-B
170 vs. 155	-142.9	Yes	****	<0,0001	B-C					172 vs. 208	-0.6978	-0,9128 to -0,4829	Yes	****	<0,0001	A-C				184 vs. 230	-46.27	Yes	**	0.0012	A-C
170 vs. 185	25.47	No	ns	0.284	C-D					172 vs. 226	-0.2172	-0,4211 to -0,01325	Yes	*	0.037	A-D				184 vs. 253	-33.67	Yes	*	0.0184	A-D
170 vs. 200	105	Yes	****	<0,0001	C-E					172 vs. 245	-0.2326	-0,4365 to -0,02865	Yes	*	0.0257	A-E				184 vs. 276	-14.47	No	ns	0.3111	A-E
170 vs. 215	67.47	Yes	**	0.0045	C-F					172 vs. 262	-0.1444	-0,3483 to 0,05956	No	ns	0.164	A-F				184 vs. 299	22	No	ns	0.1235	A-F
170 vs. 230	90	Yes	***	0.0002	C-G					172 vs. 280	0.1461	-0,05783 to 0,35	No	ns	0.159	A-G				184 vs. 322	35.23	Yes	*	0.0136	A-G
170 vs. 245	96.53	Yes	****	<0,0001	C-H					172 vs. 298	0.2438	0,0399 to 0,4477	Yes	*	0.0194	A-H				184 vs. 345	44.27	Yes	**	0.0019	A-H
170 vs. 260	109.8	Yes	****	<0,0001	C-I					172 vs. 316	0.2821	0,07823 to 0,4861	Yes	**	0.007	A-I				184 vs. 368	27.3	No	ns	0.056	A-I
170 vs. 275	122.5	Yes	****	<0,0001	C-J					172 vs. 335	0.4496	0,2347 to 0,6646	Yes	****	<0,0001	A-J				207 vs. 230	16.93	No	ns	0.2358	B-C
170 vs. 290	146.1	Yes	****	<0,0001	C-K					172 vs. 352	0.3978	0,1938 to 0,6017	Yes	***	0.0002	A-K				207 vs. 253	29.53	Yes	*	0.0387	B-D
170 vs. 305	145	Yes	****	<0,0001	C-L					172 vs. 370	0.3425	0,1386 to 0,5465	Yes	**	0.0011	A-L				207 vs. 276	48.73	Yes	***	0.0006	B-E
170 vs. 320	172.9	Yes	****	<0,0001	C-M					190 vs. 208	0.7222	0,5183 to 0,9261	Yes	****	<0,0001	B-C				207 vs. 299	85.2	Yes	****	<0,0001	B-F
170 vs. 335	160.6	Yes	****	<0,0001	C-N					190 vs. 226	1.203	1,011 to 1,395	Yes	****	<0,0001	B-D				207 vs. 322	98.43	Yes	****	<0,0001	B-G
170 vs. 350	65.4	Yes	**	0.0059	C-O					190 vs. 245	1.187	0,9952 to 1,38	Yes	****	<0,0001	B-E				207 vs. 345	107.5	Yes	****	<0,0001	B-H
										190 vs. 262	1.276	1,083 to 1,468	Yes	****	<0,0001	B-F				207 vs. 368	90.5	Yes	****	<0,0001	B-I
										190 vs. 280	1.566	1,374 to 1,758	Yes	****	<0,0001	B-G				230 vs. 253	12.6	No	ns	0.3777	C-D
Test details	Mean rank 1	Mean rank 2	Mean rank diff,	n1	n2					190 vs. 298	1.664	1,472 to 1,856	Yes	****	<0,0001	B-H				230 vs. 276	31.8	Yes	*	0.026	C-E
										190 vs. 316	1.702	1,51 to 1,894	Yes	****	<0,0001	B-I				230 vs. 299	68.27	Yes	****	<0,0001	C-F
170 vs. 140	92.67	218	-125.3	15	15					190 vs. 335	1.87	1,666 to 2,074	Yes	****	<0,0001	B-J				230 vs. 322	81.5	Yes	****	<0,0001	C-G
170 vs. 155	75.07	218	-142.9	15	15					190 vs. 352	1.818	1,626 to 2,01	Yes	****	<0,0001	B-K				230 vs. 345	90.53	Yes	****	<0,0001	C-H
170 vs. 185	218	192.5	25.47	15	15					190 vs. 370	1.763	1,57 to 1,955	Yes	****	<0,0001	B-L				230 vs. 368	73.57	Yes	****	<0,0001	C-I
170 vs. 200	218	113	105	15	15					208 vs. 226	0.4807	0,2767 to 0,6846	Yes	****	<0,0001	C-D				253 vs. 276	19.2	No	ns	0.1789	D-E
170 vs. 215	218	150.5	67.47	15	15					208 vs. 245	0.4653	0,2613 to 0,6692	Yes	****	<0,0001	C-E				253 vs. 299	55.67	Yes	****	<0,0001	D-F
170 vs. 230	218	128	90	15	15					208 vs. 262	0.5535	0,3495 to 0,7574	Yes	****	<0,0001	C-F				253 vs. 322	68.9	Yes	****	<0,0001	D-G
170 vs. 245	218	121.5	96.53	15	15					208 vs. 280	0.8439	0,64 to 1,048	Yes	****	<0,0001	C-G				253 vs. 345	77.93	Yes	****	<0,0001	D-H
170 vs. 260	218	108.2	109.8	15	15					208 vs. 298	0.9417	0,7377 to 1,146	Yes	****	<0,0001	C-H				253 vs. 368	60.97	Yes	****	<0,0001	D-I
170 vs. 275	218	95.53	122.5	15	15					208 vs. 316	0.98	0,7761 to 1,184	Yes	****	<0,0001	C-I				276 vs. 299	36.47	Yes	*	0.0107	E-F
170 vs. 290	218	71.87	146.1	15	15					208 vs. 335	1.147	0,9325 to 1,362	Yes	****	<0,0001	C-J				276 vs. 322	49.7	Yes	***	0.0005	E-G
170 vs. 305	218	73	145	15	15					208 vs. 352	1.096	0,8917 to 1,3	Yes	****	<0,0001	C-K				276 vs. 345	58.73	Yes	****	<0,0001	E-H
170 vs. 320	218	45.13	172.9	15	15					208 vs. 370	1.04	0,8365 to 1,244	Yes	****	<0,0001	C-L				276 vs. 368	41.77	Yes	**	0.0035	E-I
170 vs. 335	218	57.4	160.6	15	15					226 vs. 245	-0.0154	-0,2077 to 0,1769	No	ns	0.8745	D-E				299 vs. 322	13.23	No	ns	0.3542	F-G
170 vs. 350	218	152.6	65.4	15	15					226 vs. 262	0.07281	-0,1194 to 0,2651	No	ns	0.4556	D-F				299 vs. 345	22.27	No	ns	0.119	F-H
										226 vs. 280	0.3633	0,171 to 0,5555	Yes	***	0.0003	D-G				299 vs. 368	5.3	No	ns	0.7106	F-I
										226 vs. 298	0.461	0,2687 to 0,6533	Yes	****	<0,0001	D-H				322 vs. 345	9.033	No	ns	0.5271	G-H
										226 vs. 316	0.4993	0,3071 to 0,6916	Yes	****	<0,0001	D-I				322 vs. 368	-7.933	No	ns	0.5786	G-I
										226 vs. 335	0.6668	0,4629 to 0,8707	Yes	****	<0,0001	D-J				345 vs. 368	-16.97	No	ns	0.2349	H-I
										226 vs. 352	0.6149	0,4227 to 0,8072	Yes	****	<0,0001	D-K
										226 vs. 370	0.5597	0,3675 to 0,752	Yes	****	<0,0001	D-L
										245 vs. 262	0.08821	-0,104 to 0,2805	No	ns	0.3662	E-F				Test details	Mean rank 1	Mean rank 2	Mean rank diff,	n1	n2
										245 vs. 280	0.3787	0,1864 to 0,5709	Yes	***	0.0001	E-G
										245 vs. 298	0.4764	0,2841 to 0,6687	Yes	****	<0,0001	E-H				184 vs. 207	64.8	128	-63.2	15	15
										245 vs. 316	0.5147	0,3225 to 0,707	Yes	****	<0,0001	E-I				184 vs. 230	64.8	111.1	-46.27	15	15
										245 vs. 335	0.6822	0,4783 to 0,8861	Yes	****	<0,0001	E-J				184 vs. 253	64.8	98.47	-33.67	15	15
										245 vs. 352	0.6303	0,4381 to 0,8226	Yes	****	<0,0001	E-K				184 vs. 276	64.8	79.27	-14.47	15	15
										245 vs. 370	0.5751	0,3829 to 0,7674	Yes	****	<0,0001	E-L				184 vs. 299	64.8	42.8	22	15	15
										262 vs. 280	0.2905	0,09819 to 0,4827	Yes	**	0.0033	F-G				184 vs. 322	64.8	29.57	35.23	15	15
										262 vs. 298	0.3882	0,1959 to 0,5804	Yes	***	0.0001	F-H				184 vs. 345	64.8	20.53	44.27	15	15
										262 vs. 316	0.4265	0,2342 to 0,6188	Yes	****	<0,0001	F-I				184 vs. 368	64.8	37.5	27.3	15	15
										262 vs. 335	0.594	0,3901 to 0,7979	Yes	****	<0,0001	F-J				207 vs. 230	128	111.1	16.93	15	15
										262 vs. 352	0.5421	0,3499 to 0,7344	Yes	****	<0,0001	F-K				207 vs. 253	128	98.47	29.53	15	15
										262 vs. 370	0.4869	0,2946 to 0,6792	Yes	****	<0,0001	F-L				207 vs. 276	128	79.27	48.73	15	15
										280 vs. 298	0.09773	-0,09453 to 0,29	No	ns	0.317	G-H				207 vs. 299	128	42.8	85.2	15	15
										280 vs. 316	0.1361	-0,05621 to 0,3283	No	ns	0.1642	G-I				207 vs. 322	128	29.57	98.43	15	15
										280 vs. 335	0.3035	0,09962 to 0,5075	Yes	**	0.0038	G-J				207 vs. 345	128	20.53	107.5	15	15
										280 vs. 352	0.2517	0,0594 to 0,4439	Yes	*	0.0106	G-K				207 vs. 368	128	37.5	90.5	15	15
										280 vs. 370	0.1964	0,004187 to 0,3887	Yes	*	0.0453	G-L				230 vs. 253	111.1	98.47	12.6	15	15
										298 vs. 316	0.03833	-0,1539 to 0,2306	No	ns	0.6943	H-I				230 vs. 276	111.1	79.27	31.8	15	15
										298 vs. 335	0.2058	0,001896 to 0,4097	Yes	*	0.0479	H-J				230 vs. 299	111.1	42.8	68.27	15	15
										298 vs. 352	0.1539	-0,03833 to 0,3462	No	ns	0.1158	H-K				230 vs. 322	111.1	29.57	81.5	15	15
										298 vs. 370	0.09872	-0,09354 to 0,291	No	ns	0.3121	H-L				230 vs. 345	111.1	20.53	90.53	15	15
										316 vs. 335	0.1675	-0,03643 to 0,3714	No	ns	0.1068	I-J				230 vs. 368	111.1	37.5	73.57	15	15
										316 vs. 352	0.1156	-0,07665 to 0,3079	No	ns	0.2368	I-K				253 vs. 276	98.47	79.27	19.2	15	15
										316 vs. 370	0.06039	-0,1319 to 0,2527	No	ns	0.5359	I-L				253 vs. 299	98.47	42.8	55.67	15	15
										335 vs. 352	-0.05188	-0,2558 to 0,152	No	ns	0.616	J-K				253 vs. 322	98.47	29.57	68.9	15	15
										335 vs. 370	-0.1071	-0,311 to 0,09683	No	ns	0.3012	J-L				253 vs. 345	98.47	20.53	77.93	15	15
										352 vs. 370	-0.05521	-0,2475 to 0,137	No	ns	0.5714	K-L				253 vs. 368	98.47	37.5	60.97	15	15
																				276 vs. 299	79.27	42.8	36.47	15	15
																				276 vs. 322	79.27	29.57	49.7	15	15
										Test details	Mean 1	Mean 2	Mean Diff,	SE of diff,	n1	n2	t	DF		276 vs. 345	79.27	20.53	58.73	15	15
																				276 vs. 368	79.27	37.5	41.77	15	15
										172 vs. 190	0.000331	1.42	-1.42	0.1033	12	15	13.75	159		299 vs. 322	42.8	29.57	13.23	15	15
										172 vs. 208	0.000331	0.6982	-0.6978	0.1088	12	12	6.412	159		299 vs. 345	42.8	20.53	22.27	15	15
										172 vs. 226	0.000331	0.2175	-0.2172	0.1033	12	15	2.103	159		299 vs. 368	42.8	37.5	5.3	15	15
										172 vs. 245	0.000331	0.2329	-0.2326	0.1033	12	15	2.252	159		322 vs. 345	29.57	20.53	9.033	15	15
										172 vs. 262	0.000331	0.1447	-0.1444	0.1033	12	15	1.398	159		322 vs. 368	29.57	37.5	-7.933	15	15
										172 vs. 280	0.000331	-0.1458	0.1461	0.1033	12	15	1.415	159		345 vs. 368	20.53	37.5	-16.97	15	15
										172 vs. 298	0.000331	-0.2435	0.2438	0.1033	12	15	2.361	159
										172 vs. 316	0.000331	-0.2818	0.2821	0.1033	12	15	2.733	159
										172 vs. 335	0.000331	-0.4493	0.4496	0.1088	12	12	4.131	159
										172 vs. 352	0.000331	-0.3974	0.3978	0.1033	12	15	3.852	159
										172 vs. 370	0.000331	-0.3422	0.3425	0.1033	12	15	3.318	159
										190 vs. 208	1.42	0.6982	0.7222	0.1033	15	12	6.995	159
										190 vs. 226	1.42	0.2175	1.203	0.09735	15	15	12.36	159
										190 vs. 245	1.42	0.2329	1.187	0.09735	15	15	12.2	159
										190 vs. 262	1.42	0.1447	1.276	0.09735	15	15	13.1	159
										190 vs. 280	1.42	-0.1458	1.566	0.09735	15	15	16.09	159
										190 vs. 298	1.42	-0.2435	1.664	0.09735	15	15	17.09	159
										190 vs. 316	1.42	-0.2818	1.702	0.09735	15	15	17.49	159
										190 vs. 335	1.42	-0.4493	1.87	0.1033	15	12	18.11	159
										190 vs. 352	1.42	-0.3974	1.818	0.09735	15	15	18.67	159
										190 vs. 370	1.42	-0.3422	1.763	0.09735	15	15	18.11	159
										208 vs. 226	0.6982	0.2175	0.4807	0.1033	12	15	4.655	159
										208 vs. 245	0.6982	0.2329	0.4653	0.1033	12	15	4.506	159
										208 vs. 262	0.6982	0.1447	0.5535	0.1033	12	15	5.36	159
										208 vs. 280	0.6982	-0.1458	0.8439	0.1033	12	15	8.173	159
										208 vs. 298	0.6982	-0.2435	0.9417	0.1033	12	15	9.12	159
										208 vs. 316	0.6982	-0.2818	0.98	0.1033	12	15	9.491	159
										208 vs. 335	0.6982	-0.4493	1.147	0.1088	12	12	10.54	159
										208 vs. 352	0.6982	-0.3974	1.096	0.1033	12	15	10.61	159
										208 vs. 370	0.6982	-0.3422	1.04	0.1033	12	15	10.08	159
										226 vs. 245	0.2175	0.2329	-0.0154	0.09735	15	15	0.1582	159
										226 vs. 262	0.2175	0.1447	0.07281	0.09735	15	15	0.748	159
										226 vs. 280	0.2175	-0.1458	0.3633	0.09735	15	15	3.732	159
										226 vs. 298	0.2175	-0.2435	0.461	0.09735	15	15	4.736	159
										226 vs. 316	0.2175	-0.2818	0.4993	0.09735	15	15	5.129	159
										226 vs. 335	0.2175	-0.4493	0.6668	0.1033	15	12	6.458	159
										226 vs. 352	0.2175	-0.3974	0.6149	0.09735	15	15	6.317	159
										226 vs. 370	0.2175	-0.3422	0.5597	0.09735	15	15	5.75	159
										245 vs. 262	0.2329	0.1447	0.08821	0.09735	15	15	0.9062	159
										245 vs. 280	0.2329	-0.1458	0.3787	0.09735	15	15	3.89	159
										245 vs. 298	0.2329	-0.2435	0.4764	0.09735	15	15	4.894	159
										245 vs. 316	0.2329	-0.2818	0.5147	0.09735	15	15	5.287	159
										245 vs. 335	0.2329	-0.4493	0.6822	0.1033	15	12	6.607	159
										245 vs. 352	0.2329	-0.3974	0.6303	0.09735	15	15	6.475	159
										245 vs. 370	0.2329	-0.3422	0.5751	0.09735	15	15	5.908	159
										262 vs. 280	0.1447	-0.1458	0.2905	0.09735	15	15	2.984	159
										262 vs. 298	0.1447	-0.2435	0.3882	0.09735	15	15	3.988	159
										262 vs. 316	0.1447	-0.2818	0.4265	0.09735	15	15	4.381	159
										262 vs. 335	0.1447	-0.4493	0.594	0.1033	15	12	5.753	159
										262 vs. 352	0.1447	-0.3974	0.5421	0.09735	15	15	5.569	159
										262 vs. 370	0.1447	-0.3422	0.4869	0.09735	15	15	5.002	159
										280 vs. 298	-0.1458	-0.2435	0.09773	0.09735	15	15	1.004	159
										280 vs. 316	-0.1458	-0.2818	0.1361	0.09735	15	15	1.398	159
										280 vs. 335	-0.1458	-0.4493	0.3035	0.1033	15	12	2.94	159
										280 vs. 352	-0.1458	-0.3974	0.2517	0.09735	15	15	2.585	159
										280 vs. 370	-0.1458	-0.3422	0.1964	0.09735	15	15	2.018	159
										298 vs. 316	-0.2435	-0.2818	0.03833	0.09735	15	15	0.3937	159
										298 vs. 335	-0.2435	-0.4493	0.2058	0.1033	15	12	1.993	159
										298 vs. 352	-0.2435	-0.3974	0.1539	0.09735	15	15	1.581	159
										298 vs. 370	-0.2435	-0.3422	0.09872	0.09735	15	15	1.014	159
										316 vs. 335	-0.2818	-0.4493	0.1675	0.1033	15	12	1.622	159
										316 vs. 352	-0.2818	-0.3974	0.1156	0.09735	15	15	1.188	159
										316 vs. 370	-0.2818	-0.3422	0.06039	0.09735	15	15	0.6204	159
										335 vs. 352	-0.4493	-0.3974	-0.05188	0.1033	12	15	0.5025	159
										335 vs. 370	-0.4493	-0.3422	-0.1071	0.1033	12	15	1.037	159
										352 vs. 370	-0.3974	-0.3422	-0.05521	0.09735	15	15	0.5672	159

## Sheet: D-1 (17°C)
D-1
17°C
Number of families	1
Number of comparisons per family	14
Alpha	0.05
Uncorrected Fisher's LSD	Mean Diff,	95,00% CI of diff,	Significant?	Summary	Individual P Value
140 vs. 185	-0.1671	-0,5833 to 0,2492	No	ns	0.4283	A-D
155 vs. 185	-0.03417	-0,4064 to 0,3381	No	ns	0.856	B-D
170 vs. 185	-0.04229	-0,4146 to 0,33	No	ns	0.8224	C-D
185 vs. 200	0.6949	0,3227 to 1,067	Yes	***	0.0003	D-E
185 vs. 215	0.379	0,006731 to 0,7513	Yes	*	0.0461	D-F
185 vs. 230	0.4363	0,06402 to 0,8086	Yes	*	0.022	D-G
185 vs. 245	-0.1304	-0,5026 to 0,2419	No	ns	0.4893	D-H
185 vs. 260	-0.04697	-0,4192 to 0,3253	No	ns	0.8031	D-I
185 vs. 275	-0.1174	-0,4897 to 0,2549	No	ns	0.5335	D-J
185 vs. 290	0.1971	-0,1751 to 0,5694	No	ns	0.2964	D-K
185 vs. 305	0.1263	-0,246 to 0,4985	No	ns	0.5031	D-L
185 vs. 320	0.02933	-0,3429 to 0,4016	No	ns	0.8763	D-M
185 vs. 335	-0.03783	-0,4101 to 0,3344	No	ns	0.8408	D-N
185 vs. 350	-0.09316	-0,4654 to 0,2791	No	ns	0.6211	D-O
Test details	Mean 1	Mean 2	Mean Diff,	SE of diff,	n1	n2	t	DF
140 vs. 185	-0.0586	0.1085	-0.1671	0.2102	6	9	0.7949	117
155 vs. 185	0.07429	0.1085	-0.03417	0.188	9	9	0.1818	117
170 vs. 185	0.06617	0.1085	-0.04229	0.188	9	9	0.225	117
185 vs. 200	0.1085	-0.5865	0.6949	0.188	9	9	3.697	117
185 vs. 215	0.1085	-0.2705	0.379	0.188	9	9	2.016	117
185 vs. 230	0.1085	-0.3278	0.4363	0.188	9	9	2.321	117
185 vs. 245	0.1085	0.2388	-0.1304	0.188	9	9	0.6936	117
185 vs. 260	0.1085	0.1554	-0.04697	0.188	9	9	0.2499	117
185 vs. 275	0.1085	0.2258	-0.1174	0.188	9	9	0.6245	117
185 vs. 290	0.1085	-0.08868	0.1971	0.188	9	9	1.049	117
185 vs. 305	0.1085	-0.01781	0.1263	0.188	9	9	0.6717	117
185 vs. 320	0.1085	0.07914	0.02933	0.188	9	9	0.156	117
185 vs. 335	0.1085	0.1463	-0.03783	0.188	9	9	0.2013	117
185 vs. 350	0.1085	0.2016	-0.09316	0.188	9	9	0.4956	117

## Sheet: D-2 (17°C)
D-2
17°C
Number of families	1
Number of comparisons per family	14
Alpha	0.05
Uncorrected Fisher's LSD	Mean Diff,	95,00% CI of diff,	Significant?	Summary	Individual P Value
140 vs. 185	0.2708	0,1288 to 0,4129	Yes	***	0.0003	A-D
155 vs. 185	-0.6537	-0,7957 to -0,5116	Yes	****	<0,0001	B-D
170 vs. 185	-0.6216	-0,7804 to -0,4628	Yes	****	<0,0001	C-D
185 vs. 200	-0.2235	-0,3656 to -0,08146	Yes	**	0.0023	D-E
185 vs. 215	-0.3474	-0,4894 to -0,2053	Yes	****	<0,0001	D-F
185 vs. 230	-0.3739	-0,5159 to -0,2318	Yes	****	<0,0001	D-G
185 vs. 245	-0.3011	-0,4432 to -0,1591	Yes	****	<0,0001	D-H
185 vs. 260	-0.4199	-0,5619 to -0,2778	Yes	****	<0,0001	D-I
185 vs. 275	-0.1929	-0,3349 to -0,05083	Yes	**	0.0082	D-J
185 vs. 290	-0.3804	-0,5225 to -0,2384	Yes	****	<0,0001	D-K
185 vs. 305	-0.2937	-0,4357 to -0,1516	Yes	****	<0,0001	D-L
185 vs. 320	-0.2943	-0,4364 to -0,1523	Yes	****	<0,0001	D-M
185 vs. 335	-0.3063	-0,4483 to -0,1642	Yes	****	<0,0001	D-N
185 vs. 350	-0.2897	-0,4318 to -0,1477	Yes	****	<0,0001	D-O
Test details	Mean 1	Mean 2	Mean Diff,	SE of diff,	n1	n2	t	DF
140 vs. 185	-0.2698	-0.5406	0.2708	0.07172	9	9	3.776	117
155 vs. 185	-1.194	-0.5406	-0.6537	0.07172	9	9	9.114	117
170 vs. 185	-1.162	-0.5406	-0.6216	0.08019	6	9	7.751	117
185 vs. 200	-0.5406	-0.3171	-0.2235	0.07172	9	9	3.116	117
185 vs. 215	-0.5406	-0.1932	-0.3474	0.07172	9	9	4.843	117
185 vs. 230	-0.5406	-0.1668	-0.3739	0.07172	9	9	5.212	117
185 vs. 245	-0.5406	-0.2395	-0.3011	0.07172	9	9	4.199	117
185 vs. 260	-0.5406	-0.1208	-0.4199	0.07172	9	9	5.854	117
185 vs. 275	-0.5406	-0.3478	-0.1929	0.07172	9	9	2.689	117
185 vs. 290	-0.5406	-0.1602	-0.3804	0.07172	9	9	5.304	117
185 vs. 305	-0.5406	-0.247	-0.2937	0.07172	9	9	4.094	117
185 vs. 320	-0.5406	-0.2463	-0.2943	0.07172	9	9	4.104	117
185 vs. 335	-0.5406	-0.2344	-0.3063	0.07172	9	9	4.27	117
185 vs. 350	-0.5406	-0.2509	-0.2897	0.07172	9	9	4.04	117

## Sheet: E-2
E-2
17°C										20°C										25°C
Number of families	1									Number of families	1									Number of families	1
Number of comparisons per family	14									Number of comparisons per family	66									Number of comparisons per family	36
Alpha	0.05									Alpha	0.05									Alpha	0.05
Uncorrected Dunn's test	Mean rank diff,	Significant?	Summary	Individual P Value	E-?					Uncorrected Dunn's test	Mean rank diff,	Significant?	Summary	Individual P Value						Uncorrected Fisher's LSD	Mean Diff,	95,00% CI of diff,	Significant?	Summary	Individual P Value
200 vs. 140	125.5	Yes	****	<0,0001	A	6.25				172 vs. 190	1.8	No	ns	0.9246	A-B					184 vs. 207	0.6756	-0,009735 to 1,361	No	ns	0.0533	A-B
200 vs. 155	85.23	Yes	***	0.0003	B	12.5				172 vs. 208	-51	Yes	**	0.0074	A-C					184 vs. 230	-3.447	-4,132 to -2,762	Yes	****	<0,0001	A-C
200 vs. 170	69.07	Yes	**	0.0037	C	18.75				172 vs. 226	-76.87	Yes	****	<0,0001	A-D					184 vs. 253	-3.482	-4,167 to -2,796	Yes	****	<0,0001	A-D
200 vs. 185	19.33	No	ns	0.416	D	25				172 vs. 245	-58.4	Yes	**	0.0021	A-E					184 vs. 276	-1.222	-1,908 to -0,5369	Yes	***	0.0006	A-E
200 vs. 215	11	No	ns	0.6435	F	37.5				172 vs. 262	-28.33	No	ns	0.1364	A-F					184 vs. 299	-0.4337	-1,119 to 0,2516	No	ns	0.2127	A-F
200 vs. 230	51.9	Yes	*	0.029	G	43.75				172 vs. 280	-0.06667	No	ns	0.9972	A-G					184 vs. 322	-0.1494	-0,8346 to 0,5359	No	ns	0.667	A-G
200 vs. 245	97.7	Yes	****	<0,0001	H	50				172 vs. 298	21.87	No	ns	0.2504	A-H					184 vs. 345	1.106	0,4206 to 1,791	Yes	**	0.0018	A-H
200 vs. 260	103.9	Yes	****	<0,0001	I	56.25				172 vs. 316	43.47	Yes	*	0.0223	A-I					184 vs. 368	2.596	1,911 to 3,282	Yes	****	<0,0001	A-I
200 vs. 275	94	Yes	****	<0,0001	J	62.5				172 vs. 335	51.8	Yes	**	0.0065	A-J					207 vs. 230	-4.122	-4,808 to -3,437	Yes	****	<0,0001	B-C
200 vs. 290	132.7	Yes	****	<0,0001	K	68.75				172 vs. 352	72.6	Yes	***	0.0001	A-K					207 vs. 253	-4.157	-4,842 to -3,472	Yes	****	<0,0001	B-D
200 vs. 305	130.5	Yes	****	<0,0001	L	75				172 vs. 370	87.53	Yes	****	<0,0001	A-L					207 vs. 276	-1.898	-2,583 to -1,213	Yes	****	<0,0001	B-E
200 vs. 320	155.4	Yes	****	<0,0001	M	81.25				190 vs. 208	-52.8	Yes	**	0.0055	B-C					207 vs. 299	-1.109	-1,795 to -0,424	Yes	**	0.0017	B-F
200 vs. 335	168	Yes	****	<0,0001	N	87.5				190 vs. 226	-78.67	Yes	****	<0,0001	B-D					207 vs. 322	-0.8249	-1,51 to -0,1396	Yes	*	0.0187	B-G
200 vs. 350	195.7	Yes	****	<0,0001	O	93.75				190 vs. 245	-60.2	Yes	**	0.0016	B-E					207 vs. 345	0.4304	-0,2549 to 1,116	No	ns	0.2163	B-H
										190 vs. 262	-30.13	No	ns	0.1132	B-F					207 vs. 368	1.921	1,236 to 2,606	Yes	****	<0,0001	B-I
										190 vs. 280	-1.867	No	ns	0.9218	B-G					230 vs. 253	-0.03476	-0,7201 to 0,6505	No	ns	0.9202	C-D
Test details	Mean rank 1	Mean rank 2	Mean rank diff,	n1	n2					190 vs. 298	20.07	No	ns	0.2916	B-H					230 vs. 276	2.225	1,539 to 2,91	Yes	****	<0,0001	C-E
										190 vs. 316	41.67	Yes	*	0.0285	B-I					230 vs. 299	3.013	2,328 to 3,698	Yes	****	<0,0001	C-F
200 vs. 140	209	83.53	125.5	15	15					190 vs. 335	50	Yes	**	0.0086	B-J					230 vs. 322	3.297	2,612 to 3,983	Yes	****	<0,0001	C-G
200 vs. 155	209	123.8	85.23	15	15					190 vs. 352	70.8	Yes	***	0.0002	B-K					230 vs. 345	4.553	3,867 to 5,238	Yes	****	<0,0001	C-H
200 vs. 170	209	139.9	69.07	15	15					190 vs. 370	85.73	Yes	****	<0,0001	B-L					230 vs. 368	6.043	5,358 to 6,729	Yes	****	<0,0001	C-I
200 vs. 185	209	189.7	19.33	15	15					208 vs. 226	-25.87	No	ns	0.174	C-D					253 vs. 276	2.259	1,574 to 2,945	Yes	****	<0,0001	D-E
200 vs. 215	209	198	11	15	15					208 vs. 245	-7.4	No	ns	0.6973	C-E					253 vs. 299	3.048	2,363 to 3,733	Yes	****	<0,0001	D-F
200 vs. 230	209	157.1	51.9	15	15					208 vs. 262	22.67	No	ns	0.2335	C-F					253 vs. 322	3.332	2,647 to 4,018	Yes	****	<0,0001	D-G
200 vs. 245	209	111.3	97.7	15	15					208 vs. 280	50.93	Yes	**	0.0074	C-G					253 vs. 345	4.588	3,902 to 5,273	Yes	****	<0,0001	D-H
200 vs. 260	209	105.1	103.9	15	15					208 vs. 298	72.87	Yes	***	0.0001	C-H					253 vs. 368	6.078	5,393 to 6,763	Yes	****	<0,0001	D-I
200 vs. 275	209	115	94	15	15					208 vs. 316	94.47	Yes	****	<0,0001	C-I					276 vs. 299	0.7886	0,1033 to 1,474	Yes	*	0.0245	E-F
200 vs. 290	209	76.27	132.7	15	15					208 vs. 335	102.8	Yes	****	<0,0001	C-J					276 vs. 322	1.073	0,3876 to 1,758	Yes	**	0.0024	E-G
200 vs. 305	209	78.53	130.5	15	15					208 vs. 352	123.6	Yes	****	<0,0001	C-K					276 vs. 345	2.328	1,643 to 3,013	Yes	****	<0,0001	E-H
200 vs. 320	209	53.57	155.4	15	15					208 vs. 370	138.5	Yes	****	<0,0001	C-L					276 vs. 368	3.819	3,133 to 4,504	Yes	****	<0,0001	E-I
200 vs. 335	209	41	168	15	15					226 vs. 245	18.47	No	ns	0.3318	D-E					299 vs. 322	0.2843	-0,401 to 0,9696	No	ns	0.4131	F-G
200 vs. 350	209	13.27	195.7	15	15					226 vs. 262	48.53	Yes	*	0.0107	D-F					299 vs. 345	1.54	0,8543 to 2,225	Yes	****	<0,0001	F-H
										226 vs. 280	76.8	Yes	****	<0,0001	D-G					299 vs. 368	3.03	2,345 to 3,715	Yes	****	<0,0001	F-I
										226 vs. 298	98.73	Yes	****	<0,0001	D-H					322 vs. 345	1.255	0,57 to 1,941	Yes	***	0.0004	G-H
										226 vs. 316	120.3	Yes	****	<0,0001	D-I					322 vs. 368	2.746	2,061 to 3,431	Yes	****	<0,0001	G-I
										226 vs. 335	128.7	Yes	****	<0,0001	D-J					345 vs. 368	1.491	0,8052 to 2,176	Yes	****	<0,0001	H-I
										226 vs. 352	149.5	Yes	****	<0,0001	D-K
										226 vs. 370	164.4	Yes	****	<0,0001	D-L
										245 vs. 262	30.07	No	ns	0.114	E-F					Test details	Mean 1	Mean 2	Mean Diff,	SE of diff,	n1	n2	t	DF
										245 vs. 280	58.33	Yes	**	0.0022	E-G
										245 vs. 298	80.27	Yes	****	<0,0001	E-H					184 vs. 207	0.2071	-0.4684	0.6756	0.3463	15	15	1.951	126
										245 vs. 316	101.9	Yes	****	<0,0001	E-I					184 vs. 230	0.2071	3.654	-3.447	0.3463	15	15	9.954	126
										245 vs. 335	110.2	Yes	****	<0,0001	E-J					184 vs. 253	0.2071	3.689	-3.482	0.3463	15	15	10.05	126
										245 vs. 352	131	Yes	****	<0,0001	E-K					184 vs. 276	0.2071	1.429	-1.222	0.3463	15	15	3.53	126
										245 vs. 370	145.9	Yes	****	<0,0001	E-L					184 vs. 299	0.2071	0.6408	-0.4337	0.3463	15	15	1.252	126
										262 vs. 280	28.27	No	ns	0.1374	F-G					184 vs. 322	0.2071	0.3565	-0.1494	0.3463	15	15	0.4313	126
										262 vs. 298	50.2	Yes	**	0.0083	F-H					184 vs. 345	0.2071	-0.8988	1.106	0.3463	15	15	3.194	126
										262 vs. 316	71.8	Yes	***	0.0002	F-I					184 vs. 368	0.2071	-2.389	2.596	0.3463	15	15	7.498	126
										262 vs. 335	80.13	Yes	****	<0,0001	F-J					207 vs. 230	-0.4684	3.654	-4.122	0.3463	15	15	11.9	126
										262 vs. 352	100.9	Yes	****	<0,0001	F-K					207 vs. 253	-0.4684	3.689	-4.157	0.3463	15	15	12	126
										262 vs. 370	115.9	Yes	****	<0,0001	F-L					207 vs. 276	-0.4684	1.429	-1.898	0.3463	15	15	5.48	126
										280 vs. 298	21.93	No	ns	0.249	G-H					207 vs. 299	-0.4684	0.6408	-1.109	0.3463	15	15	3.203	126
										280 vs. 316	43.53	Yes	*	0.0221	G-I					207 vs. 322	-0.4684	0.3565	-0.8249	0.3463	15	15	2.382	126
										280 vs. 335	51.87	Yes	**	0.0064	G-J					207 vs. 345	-0.4684	-0.8988	0.4304	0.3463	15	15	1.243	126
										280 vs. 352	72.67	Yes	***	0.0001	G-K					207 vs. 368	-0.4684	-2.389	1.921	0.3463	15	15	5.547	126
										280 vs. 370	87.6	Yes	****	<0,0001	G-L					230 vs. 253	3.654	3.689	-0.03476	0.3463	15	15	0.1004	126
										298 vs. 316	21.6	No	ns	0.2563	H-I					230 vs. 276	3.654	1.429	2.225	0.3463	15	15	6.424	126
										298 vs. 335	29.93	No	ns	0.1157	H-J					230 vs. 299	3.654	0.6408	3.013	0.3463	15	15	8.701	126
										298 vs. 352	50.73	Yes	**	0.0077	H-K					230 vs. 322	3.654	0.3565	3.297	0.3463	15	15	9.522	126
										298 vs. 370	65.67	Yes	***	0.0006	H-L					230 vs. 345	3.654	-0.8988	4.553	0.3463	15	15	13.15	126
										316 vs. 335	8.333	No	ns	0.6614	I-J					230 vs. 368	3.654	-2.389	6.043	0.3463	15	15	17.45	126
										316 vs. 352	29.13	No	ns	0.1257	I-K					253 vs. 276	3.689	1.429	2.259	0.3463	15	15	6.525	126
										316 vs. 370	44.07	Yes	*	0.0206	I-L					253 vs. 299	3.689	0.6408	3.048	0.3463	15	15	8.802	126
										335 vs. 352	20.8	No	ns	0.2743	J-K					253 vs. 322	3.689	0.3565	3.332	0.3463	15	15	9.623	126
										335 vs. 370	35.73	No	ns	0.0604	J-L					253 vs. 345	3.689	-0.8988	4.588	0.3463	15	15	13.25	126
										352 vs. 370	14.93	No	ns	0.4325	K-L					253 vs. 368	3.689	-2.389	6.078	0.3463	15	15	17.55	126
																				276 vs. 299	1.429	0.6408	0.7886	0.3463	15	15	2.277	126
																				276 vs. 322	1.429	0.3565	1.073	0.3463	15	15	3.098	126
										Test details	Mean rank 1	Mean rank 2	Mean rank diff,	n1	n2					276 vs. 345	1.429	-0.8988	2.328	0.3463	15	15	6.723	126
																				276 vs. 368	1.429	-2.389	3.819	0.3463	15	15	11.03	126
										172 vs. 190	95.87	94.07	1.8	15	15					299 vs. 322	0.6408	0.3565	0.2843	0.3463	15	15	0.8211	126
										172 vs. 208	95.87	146.9	-51	15	15					299 vs. 345	0.6408	-0.8988	1.54	0.3463	15	15	4.446	126
										172 vs. 226	95.87	172.7	-76.87	15	15					299 vs. 368	0.6408	-2.389	3.03	0.3463	15	15	8.75	126
										172 vs. 245	95.87	154.3	-58.4	15	15					322 vs. 345	0.3565	-0.8988	1.255	0.3463	15	15	3.625	126
										172 vs. 262	95.87	124.2	-28.33	15	15					322 vs. 368	0.3565	-2.389	2.746	0.3463	15	15	7.929	126
										172 vs. 280	95.87	95.93	-0.06667	15	15					345 vs. 368	-0.8988	-2.389	1.491	0.3463	15	15	4.304	126
										172 vs. 298	95.87	74	21.87	15	15
										172 vs. 316	95.87	52.4	43.47	15	15
										172 vs. 335	95.87	44.07	51.8	15	15
										172 vs. 352	95.87	23.27	72.6	15	15
										172 vs. 370	95.87	8.333	87.53	15	15
										190 vs. 208	94.07	146.9	-52.8	15	15
										190 vs. 226	94.07	172.7	-78.67	15	15
										190 vs. 245	94.07	154.3	-60.2	15	15
										190 vs. 262	94.07	124.2	-30.13	15	15
										190 vs. 280	94.07	95.93	-1.867	15	15
										190 vs. 298	94.07	74	20.07	15	15
										190 vs. 316	94.07	52.4	41.67	15	15
										190 vs. 335	94.07	44.07	50	15	15
										190 vs. 352	94.07	23.27	70.8	15	15
										190 vs. 370	94.07	8.333	85.73	15	15
										208 vs. 226	146.9	172.7	-25.87	15	15
										208 vs. 245	146.9	154.3	-7.4	15	15
										208 vs. 262	146.9	124.2	22.67	15	15
										208 vs. 280	146.9	95.93	50.93	15	15
										208 vs. 298	146.9	74	72.87	15	15
										208 vs. 316	146.9	52.4	94.47	15	15
										208 vs. 335	146.9	44.07	102.8	15	15
										208 vs. 352	146.9	23.27	123.6	15	15
										208 vs. 370	146.9	8.333	138.5	15	15
										226 vs. 245	172.7	154.3	18.47	15	15
										226 vs. 262	172.7	124.2	48.53	15	15
										226 vs. 280	172.7	95.93	76.8	15	15
										226 vs. 298	172.7	74	98.73	15	15
										226 vs. 316	172.7	52.4	120.3	15	15
										226 vs. 335	172.7	44.07	128.7	15	15
										226 vs. 352	172.7	23.27	149.5	15	15
										226 vs. 370	172.7	8.333	164.4	15	15
										245 vs. 262	154.3	124.2	30.07	15	15
										245 vs. 280	154.3	95.93	58.33	15	15
										245 vs. 298	154.3	74	80.27	15	15
										245 vs. 316	154.3	52.4	101.9	15	15
										245 vs. 335	154.3	44.07	110.2	15	15
										245 vs. 352	154.3	23.27	131	15	15
										245 vs. 370	154.3	8.333	145.9	15	15
										262 vs. 280	124.2	95.93	28.27	15	15
										262 vs. 298	124.2	74	50.2	15	15
										262 vs. 316	124.2	52.4	71.8	15	15
										262 vs. 335	124.2	44.07	80.13	15	15
										262 vs. 352	124.2	23.27	100.9	15	15
										262 vs. 370	124.2	8.333	115.9	15	15
										280 vs. 298	95.93	74	21.93	15	15
										280 vs. 316	95.93	52.4	43.53	15	15
										280 vs. 335	95.93	44.07	51.87	15	15
										280 vs. 352	95.93	23.27	72.67	15	15
										280 vs. 370	95.93	8.333	87.6	15	15
										298 vs. 316	74	52.4	21.6	15	15
										298 vs. 335	74	44.07	29.93	15	15
										298 vs. 352	74	23.27	50.73	15	15
										298 vs. 370	74	8.333	65.67	15	15
										316 vs. 335	52.4	44.07	8.333	15	15
										316 vs. 352	52.4	23.27	29.13	15	15
										316 vs. 370	52.4	8.333	44.07	15	15
										335 vs. 352	44.07	23.27	20.8	15	15
										335 vs. 370	44.07	8.333	35.73	15	15
										352 vs. 370	23.27	8.333	14.93	15	15

## Sheet: F-1
17°C										20°C										25°C
Number of families	1									Number of families	1									Number of families	1
Number of comparisons per family	14									Number of comparisons per family	66									Number of comparisons per family	36
Alpha	0.05									Alpha	0.05									Alpha	0.05
Uncorrected Dunn's test	Mean rank diff,	Significant?	Summary	Individual P Value						Uncorrected Dunn's test	Mean rank diff,	Significant?	Summary	Individual P Value						Uncorrected Dunn's test	Mean rank diff,	Significant?	Summary	Individual P Value
140 vs. 215	-189.1	Yes	****	<0,0001	A-F					172 vs. 190	-51.6	Yes	**	0.0067	A-B					184 vs. 207	-20.03	No	ns	0.1607	A-B
155 vs. 215	-169.7	Yes	****	<0,0001	B-F					172 vs. 208	-123.8	Yes	****	<0,0001	A-C					184 vs. 230	-102	Yes	****	<0,0001	A-C
170 vs. 215	-66	Yes	**	0.0055	C-F					172 vs. 226	-145.3	Yes	****	<0,0001	A-D					184 vs. 253	-111.5	Yes	****	<0,0001	A-D
185 vs. 215	-22.8	No	ns	0.3375	D-F					172 vs. 245	-153.3	Yes	****	<0,0001	A-E					184 vs. 276	-83.63	Yes	****	<0,0001	A-E
200 vs. 215	-10.33	No	ns	0.6638	E-F					172 vs. 262	-114.8	Yes	****	<0,0001	A-F					184 vs. 299	-60.43	Yes	****	<0,0001	A-F
215 vs. 230	19.07	No	ns	0.4225	F-G					172 vs. 280	-88.53	Yes	****	<0,0001	A-G					184 vs. 322	-56.43	Yes	****	<0,0001	A-G
215 vs. 245	55.47	Yes	*	0.0196	F-H					172 vs. 298	-65.07	Yes	***	0.0006	A-H					184 vs. 345	-34.77	Yes	*	0.0149	A-H
215 vs. 260	94.13	Yes	****	<0,0001	F-I					172 vs. 316	-63.8	Yes	***	0.0008	A-I					184 vs. 368	-19.33	No	ns	0.1759	A-I
215 vs. 275	103.7	Yes	****	<0,0001	F-J					172 vs. 335	-46.53	Yes	*	0.0145	A-J					207 vs. 230	-81.93	Yes	****	<0,0001	B-C
215 vs. 290	103.3	Yes	****	<0,0001	F-K					172 vs. 352	-23.47	No	ns	0.2174	A-K					207 vs. 253	-91.47	Yes	****	<0,0001	B-D
215 vs. 305	116.9	Yes	****	<0,0001	F-L					172 vs. 370	-15.4	No	ns	0.4183	A-L					207 vs. 276	-63.6	Yes	****	<0,0001	B-E
215 vs. 320	143.6	Yes	****	<0,0001	F-M					190 vs. 208	-72.2	Yes	***	0.0001	B-C					207 vs. 299	-40.4	Yes	**	0.0047	B-F
215 vs. 335	148.2	Yes	****	<0,0001	F-N					190 vs. 226	-93.67	Yes	****	<0,0001	B-D					207 vs. 322	-36.4	Yes	*	0.0108	B-G
215 vs. 350	185.7	Yes	****	<0,0001	F-O					190 vs. 245	-101.7	Yes	****	<0,0001	B-E					207 vs. 345	-14.73	No	ns	0.3023	B-H
										190 vs. 262	-63.2	Yes	***	0.0009	B-F					207 vs. 368	0.7	No	ns	0.9609	B-I
										190 vs. 280	-36.93	No	ns	0.0522	B-G					230 vs. 253	-9.533	No	ns	0.5045	C-D
Test details	Mean rank 1	Mean rank 2	Mean rank diff,	n1	n2					190 vs. 298	-13.47	No	ns	0.4791	B-H					230 vs. 276	18.33	No	ns	0.1993	C-E
										190 vs. 316	-12.2	No	ns	0.5214	B-I					230 vs. 299	41.53	Yes	**	0.0036	C-F
140 vs. 215	19.07	208.2	-189.1	15	15					190 vs. 335	5.067	No	ns	0.79	B-J					230 vs. 322	45.53	Yes	**	0.0014	C-G
155 vs. 215	38.47	208.2	-169.7	15	15					190 vs. 352	28.13	No	ns	0.1392	B-K					230 vs. 345	67.2	Yes	****	<0,0001	C-H
170 vs. 215	142.2	208.2	-66	15	15					190 vs. 370	36.2	No	ns	0.0571	B-L					230 vs. 368	82.63	Yes	****	<0,0001	C-I
185 vs. 215	185.4	208.2	-22.8	15	15					208 vs. 226	-21.47	No	ns	0.2592	C-D					253 vs. 276	27.87	No	ns	0.051	D-E
200 vs. 215	197.9	208.2	-10.33	15	15					208 vs. 245	-29.53	No	ns	0.1206	C-E					253 vs. 299	51.07	Yes	***	0.0003	D-F
215 vs. 230	208.2	189.1	19.07	15	15					208 vs. 262	9	No	ns	0.6362	C-F					253 vs. 322	55.07	Yes	***	0.0001	D-G
215 vs. 245	208.2	152.7	55.47	15	15					208 vs. 280	35.27	No	ns	0.0638	C-G					253 vs. 345	76.73	Yes	****	<0,0001	D-H
215 vs. 260	208.2	114.1	94.13	15	15					208 vs. 298	58.73	Yes	**	0.002	C-H					253 vs. 368	92.17	Yes	****	<0,0001	D-I
215 vs. 275	208.2	104.5	103.7	15	15					208 vs. 316	60	Yes	**	0.0016	C-I					276 vs. 299	23.2	No	ns	0.1043	E-F
215 vs. 290	208.2	104.9	103.3	15	15					208 vs. 335	77.27	Yes	****	<0,0001	C-J					276 vs. 322	27.2	No	ns	0.0569	E-G
215 vs. 305	208.2	91.33	116.9	15	15					208 vs. 352	100.3	Yes	****	<0,0001	C-K					276 vs. 345	48.87	Yes	***	0.0006	E-H
215 vs. 320	208.2	64.6	143.6	15	15					208 vs. 370	108.4	Yes	****	<0,0001	C-L					276 vs. 368	64.3	Yes	****	<0,0001	E-I
215 vs. 335	208.2	60	148.2	15	15					226 vs. 245	-8.067	No	ns	0.6716	D-E					299 vs. 322	4	No	ns	0.7794	F-G
215 vs. 350	208.2	22.47	185.7	15	15					226 vs. 262	30.47	No	ns	0.1093	D-F					299 vs. 345	25.67	No	ns	0.0723	F-H
										226 vs. 280	56.73	Yes	**	0.0029	D-G					299 vs. 368	41.1	Yes	**	0.004	F-I
										226 vs. 298	80.2	Yes	****	<0,0001	D-H					322 vs. 345	21.67	No	ns	0.1293	G-H
										226 vs. 316	81.47	Yes	****	<0,0001	D-I					322 vs. 368	37.1	Yes	**	0.0094	G-I
										226 vs. 335	98.73	Yes	****	<0,0001	D-J					345 vs. 368	15.43	No	ns	0.2799	H-I
										226 vs. 352	121.8	Yes	****	<0,0001	D-K
										226 vs. 370	129.9	Yes	****	<0,0001	D-L
										245 vs. 262	38.53	Yes	*	0.0428	E-F					Test details	Mean rank 1	Mean rank 2	Mean rank diff,	n1	n2
										245 vs. 280	64.8	Yes	***	0.0007	E-G
										245 vs. 298	88.27	Yes	****	<0,0001	E-H					184 vs. 207	13.77	33.8	-20.03	15	15
										245 vs. 316	89.53	Yes	****	<0,0001	E-I					184 vs. 230	13.77	115.7	-102	15	15
										245 vs. 335	106.8	Yes	****	<0,0001	E-J					184 vs. 253	13.77	125.3	-111.5	15	15
										245 vs. 352	129.9	Yes	****	<0,0001	E-K					184 vs. 276	13.77	97.4	-83.63	15	15
										245 vs. 370	137.9	Yes	****	<0,0001	E-L					184 vs. 299	13.77	74.2	-60.43	15	15
										262 vs. 280	26.27	No	ns	0.1674	F-G					184 vs. 322	13.77	70.2	-56.43	15	15
										262 vs. 298	49.73	Yes	**	0.009	F-H					184 vs. 345	13.77	48.53	-34.77	15	15
										262 vs. 316	51	Yes	**	0.0074	F-I					184 vs. 368	13.77	33.1	-19.33	15	15
										262 vs. 335	68.27	Yes	***	0.0003	F-J					207 vs. 230	33.8	115.7	-81.93	15	15
										262 vs. 352	91.33	Yes	****	<0,0001	F-K					207 vs. 253	33.8	125.3	-91.47	15	15
										262 vs. 370	99.4	Yes	****	<0,0001	F-L					207 vs. 276	33.8	97.4	-63.6	15	15
										280 vs. 298	23.47	No	ns	0.2174	G-H					207 vs. 299	33.8	74.2	-40.4	15	15
										280 vs. 316	24.73	No	ns	0.1936	G-I					207 vs. 322	33.8	70.2	-36.4	15	15
										280 vs. 335	42	Yes	*	0.0273	G-J					207 vs. 345	33.8	48.53	-14.73	15	15
										280 vs. 352	65.07	Yes	***	0.0006	G-K					207 vs. 368	33.8	33.1	0.7	15	15
										280 vs. 370	73.13	Yes	***	0.0001	G-L					230 vs. 253	115.7	125.3	-9.533	15	15
										298 vs. 316	1.267	No	ns	0.9469	H-I					230 vs. 276	115.7	97.4	18.33	15	15
										298 vs. 335	18.53	No	ns	0.33	H-J					230 vs. 299	115.7	74.2	41.53	15	15
										298 vs. 352	41.6	Yes	*	0.0288	H-K					230 vs. 322	115.7	70.2	45.53	15	15
										298 vs. 370	49.67	Yes	**	0.009	H-L					230 vs. 345	115.7	48.53	67.2	15	15
										316 vs. 335	17.27	No	ns	0.3641	I-J					230 vs. 368	115.7	33.1	82.63	15	15
										316 vs. 352	40.33	Yes	*	0.034	I-K					253 vs. 276	125.3	97.4	27.87	15	15
										316 vs. 370	48.4	Yes	*	0.011	I-L					253 vs. 299	125.3	74.2	51.07	15	15
										335 vs. 352	23.07	No	ns	0.2254	J-K					253 vs. 322	125.3	70.2	55.07	15	15
										335 vs. 370	31.13	No	ns	0.1018	J-L					253 vs. 345	125.3	48.53	76.73	15	15
										352 vs. 370	8.067	No	ns	0.6716	K-L					253 vs. 368	125.3	33.1	92.17	15	15
																				276 vs. 299	97.4	74.2	23.2	15	15
																				276 vs. 322	97.4	70.2	27.2	15	15
										Test details	Mean rank 1	Mean rank 2	Mean rank diff,	n1	n2					276 vs. 345	97.4	48.53	48.87	15	15
																				276 vs. 368	97.4	33.1	64.3	15	15
										172 vs. 190	16.2	67.8	-51.6	15	15					299 vs. 322	74.2	70.2	4	15	15
										172 vs. 208	16.2	140	-123.8	15	15					299 vs. 345	74.2	48.53	25.67	15	15
										172 vs. 226	16.2	161.5	-145.3	15	15					299 vs. 368	74.2	33.1	41.1	15	15
										172 vs. 245	16.2	169.5	-153.3	15	15					322 vs. 345	70.2	48.53	21.67	15	15
										172 vs. 262	16.2	131	-114.8	15	15					322 vs. 368	70.2	33.1	37.1	15	15
										172 vs. 280	16.2	104.7	-88.53	15	15					345 vs. 368	48.53	33.1	15.43	15	15
										172 vs. 298	16.2	81.27	-65.07	15	15
										172 vs. 316	16.2	80	-63.8	15	15
										172 vs. 335	16.2	62.73	-46.53	15	15
										172 vs. 352	16.2	39.67	-23.47	15	15
										172 vs. 370	16.2	31.6	-15.4	15	15
										190 vs. 208	67.8	140	-72.2	15	15
										190 vs. 226	67.8	161.5	-93.67	15	15
										190 vs. 245	67.8	169.5	-101.7	15	15
										190 vs. 262	67.8	131	-63.2	15	15
										190 vs. 280	67.8	104.7	-36.93	15	15
										190 vs. 298	67.8	81.27	-13.47	15	15
										190 vs. 316	67.8	80	-12.2	15	15
										190 vs. 335	67.8	62.73	5.067	15	15
										190 vs. 352	67.8	39.67	28.13	15	15
										190 vs. 370	67.8	31.6	36.2	15	15
										208 vs. 226	140	161.5	-21.47	15	15
										208 vs. 245	140	169.5	-29.53	15	15
										208 vs. 262	140	131	9	15	15
										208 vs. 280	140	104.7	35.27	15	15
										208 vs. 298	140	81.27	58.73	15	15
										208 vs. 316	140	80	60	15	15
										208 vs. 335	140	62.73	77.27	15	15
										208 vs. 352	140	39.67	100.3	15	15
										208 vs. 370	140	31.6	108.4	15	15
										226 vs. 245	161.5	169.5	-8.067	15	15
										226 vs. 262	161.5	131	30.47	15	15
										226 vs. 280	161.5	104.7	56.73	15	15
										226 vs. 298	161.5	81.27	80.2	15	15
										226 vs. 316	161.5	80	81.47	15	15
										226 vs. 335	161.5	62.73	98.73	15	15
										226 vs. 352	161.5	39.67	121.8	15	15
										226 vs. 370	161.5	31.6	129.9	15	15
										245 vs. 262	169.5	131	38.53	15	15
										245 vs. 280	169.5	104.7	64.8	15	15
										245 vs. 298	169.5	81.27	88.27	15	15
										245 vs. 316	169.5	80	89.53	15	15
										245 vs. 335	169.5	62.73	106.8	15	15
										245 vs. 352	169.5	39.67	129.9	15	15
										245 vs. 370	169.5	31.6	137.9	15	15
										262 vs. 280	131	104.7	26.27	15	15
										262 vs. 298	131	81.27	49.73	15	15
										262 vs. 316	131	80	51	15	15
										262 vs. 335	131	62.73	68.27	15	15
										262 vs. 352	131	39.67	91.33	15	15
										262 vs. 370	131	31.6	99.4	15	15
										280 vs. 298	104.7	81.27	23.47	15	15
										280 vs. 316	104.7	80	24.73	15	15
										280 vs. 335	104.7	62.73	42	15	15
										280 vs. 352	104.7	39.67	65.07	15	15
										280 vs. 370	104.7	31.6	73.13	15	15
										298 vs. 316	81.27	80	1.267	15	15
										298 vs. 335	81.27	62.73	18.53	15	15
										298 vs. 352	81.27	39.67	41.6	15	15
										298 vs. 370	81.27	31.6	49.67	15	15
										316 vs. 335	80	62.73	17.27	15	15
										316 vs. 352	80	39.67	40.33	15	15
										316 vs. 370	80	31.6	48.4	15	15
										335 vs. 352	62.73	39.67	23.07	15	15
										335 vs. 370	62.73	31.6	31.13	15	15
										352 vs. 370	39.67	31.6	8.067	15	15

## Sheet: F-2
17°C										20°C										25°C
Number of families	1									Number of families	1									Number of families	1
Number of comparisons per family	14									Number of comparisons per family	66									Number of comparisons per family	36
Alpha	0.05									Alpha	0.05									Alpha	0.05
Uncorrected Dunn's test	Mean rank diff,	Significant?	Summary	Individual P Value						Uncorrected Fisher's LSD	Mean Diff,	95,00% CI of diff,	Significant?	Summary	Individual P Value					Uncorrected Fisher's LSD	Mean Diff,	95,00% CI of diff,	Significant?	Summary	Individual P Value
140 vs. 215	-36.67	No	ns	0.1229	A-F					172 vs. 190	4.45	4,035 to 4,865	Yes	****	<0,0001	A-B				184 vs. 207	5.392	4,537 to 6,246	Yes	****	<0,0001	A-B
155 vs. 215	-143.5	Yes	****	<0,0001	B-F					172 vs. 208	5.303	4,887 to 5,718	Yes	****	<0,0001	A-C				184 vs. 230	3.256	2,401 to 4,111	Yes	****	<0,0001	A-C
170 vs. 215	-141.8	Yes	****	<0,0001	C-F					172 vs. 226	-1.4	-1,816 to -0,985	Yes	****	<0,0001	A-D				184 vs. 253	-3.583	-4,437 to -2,728	Yes	****	<0,0001	A-D
185 vs. 215	-107.2	Yes	****	<0,0001	D-F					172 vs. 245	-3.931	-4,347 to -3,516	Yes	****	<0,0001	A-E				184 vs. 276	0.6971	-0,1576 to 1,552	No	ns	0.109	A-E
200 vs. 215	-21.33	No	ns	0.3694	E-F					172 vs. 262	-0.1587	-0,5741 to 0,2566	No	ns	0.4515	A-F				184 vs. 299	3.851	2,996 to 4,706	Yes	****	<0,0001	A-F
215 vs. 230	22.13	No	ns	0.3518	F-G					172 vs. 280	2.78	2,364 to 3,195	Yes	****	<0,0001	A-G				184 vs. 322	3.512	2,657 to 4,367	Yes	****	<0,0001	A-G
215 vs. 245	83.9	Yes	***	0.0004	F-H					172 vs. 298	2.724	2,308 to 3,139	Yes	****	<0,0001	A-H				184 vs. 345	3.29	2,436 to 4,145	Yes	****	<0,0001	A-H
215 vs. 260	83.8	Yes	***	0.0004	F-I					172 vs. 316	5.03	4,615 to 5,446	Yes	****	<0,0001	A-I				184 vs. 368	3.968	3,114 to 4,823	Yes	****	<0,0001	A-I
215 vs. 275	80.2	Yes	***	0.0007	F-J					172 vs. 335	5.411	4,995 to 5,826	Yes	****	<0,0001	A-J				207 vs. 230	-2.136	-2,99 to -1,281	Yes	****	<0,0001	B-C
215 vs. 290	146.9	Yes	****	<0,0001	F-K					172 vs. 352	5.479	5,064 to 5,895	Yes	****	<0,0001	A-K				207 vs. 253	-8.974	-9,829 to -8,119	Yes	****	<0,0001	B-D
215 vs. 305	150.4	Yes	****	<0,0001	F-L					172 vs. 370	5.825	5,384 to 6,265	Yes	****	<0,0001	A-L				207 vs. 276	-4.695	-5,549 to -3,84	Yes	****	<0,0001	B-E
215 vs. 320	178.3	Yes	****	<0,0001	F-M					190 vs. 208	0.8527	0,4374 to 1,268	Yes	****	<0,0001	B-C				207 vs. 299	-1.541	-2,395 to -0,6859	Yes	***	0.0005	B-F
215 vs. 335	163.5	Yes	****	<0,0001	F-N					190 vs. 226	-5.85	-6,266 to -5,435	Yes	****	<0,0001	B-D				207 vs. 322	-1.88	-2,735 to -1,025	Yes	****	<0,0001	B-G
215 vs. 350	165.4	Yes	****	<0,0001	F-O					190 vs. 245	-8.381	-8,797 to -7,966	Yes	****	<0,0001	B-E				207 vs. 345	-2.101	-2,956 to -1,247	Yes	****	<0,0001	B-H
										190 vs. 262	-4.609	-5,024 to -4,193	Yes	****	<0,0001	B-F				207 vs. 368	-1.423	-2,278 to -0,5684	Yes	**	0.0013	B-I
										190 vs. 280	-1.67	-2,086 to -1,255	Yes	****	<0,0001	B-G				230 vs. 253	-6.839	-7,693 to -5,984	Yes	****	<0,0001	C-D
Test details	Mean rank 1	Mean rank 2	Mean rank diff,	n1	n2					190 vs. 298	-1.726	-2,142 to -1,311	Yes	****	<0,0001	B-H				230 vs. 276	-2.559	-3,414 to -1,704	Yes	****	<0,0001	C-E
										190 vs. 316	0.5804	0,1651 to 0,9957	Yes	**	0.0064	B-I				230 vs. 299	0.5949	-0,2598 to 1,45	No	ns	0.1708	C-F
140 vs. 215	178	214.7	-36.67	15	15					190 vs. 335	0.9607	0,5454 to 1,376	Yes	****	<0,0001	B-J				230 vs. 322	0.2557	-0,599 to 1,11	No	ns	0.5549	C-G
155 vs. 215	71.2	214.7	-143.5	15	15					190 vs. 352	1.029	0,6141 to 1,445	Yes	****	<0,0001	B-K				230 vs. 345	0.03428	-0,8205 to 0,889	No	ns	0.9369	C-H
170 vs. 215	72.83	214.7	-141.8	15	15					190 vs. 370	1.375	0,9345 to 1,816	Yes	****	<0,0001	B-L				230 vs. 368	0.7124	-0,1423 to 1,567	No	ns	0.1016	C-I
185 vs. 215	107.5	214.7	-107.2	15	15					208 vs. 226	-6.703	-7,118 to -6,288	Yes	****	<0,0001	C-D				253 vs. 276	4.28	3,425 to 5,134	Yes	****	<0,0001	D-E
200 vs. 215	193.3	214.7	-21.33	15	15					208 vs. 245	-9.234	-9,649 to -8,819	Yes	****	<0,0001	C-E				253 vs. 299	7.434	6,579 to 8,288	Yes	****	<0,0001	D-F
215 vs. 230	214.7	192.5	22.13	15	15					208 vs. 262	-5.461	-5,877 to -5,046	Yes	****	<0,0001	C-F				253 vs. 322	7.094	6,24 to 7,949	Yes	****	<0,0001	D-G
215 vs. 245	214.7	130.8	83.9	15	15					208 vs. 280	-2.523	-2,938 to -2,108	Yes	****	<0,0001	C-G				253 vs. 345	6.873	6,018 to 7,728	Yes	****	<0,0001	D-H
215 vs. 260	214.7	130.9	83.8	15	15					208 vs. 298	-2.579	-2,994 to -2,164	Yes	****	<0,0001	C-H				253 vs. 368	7.551	6,696 to 8,406	Yes	****	<0,0001	D-I
215 vs. 275	214.7	134.5	80.2	15	15					208 vs. 316	-0.2723	-0,6877 to 0,143	No	ns	0.1973	C-I				276 vs. 299	3.154	2,299 to 4,009	Yes	****	<0,0001	E-F
215 vs. 290	214.7	67.77	146.9	15	15					208 vs. 335	0.108	-0,3074 to 0,5233	No	ns	0.6085	C-J				276 vs. 322	2.815	1,96 to 3,669	Yes	****	<0,0001	E-G
215 vs. 305	214.7	64.27	150.4	15	15					208 vs. 352	0.1767	-0,2387 to 0,592	No	ns	0.4022	C-K				276 vs. 345	2.593	1,739 to 3,448	Yes	****	<0,0001	E-H
215 vs. 320	214.7	36.33	178.3	15	15					208 vs. 370	0.5223	0,08177 to 0,9628	Yes	*	0.0204	C-L				276 vs. 368	3.271	2,417 to 4,126	Yes	****	<0,0001	E-I
215 vs. 335	214.7	51.2	163.5	15	15					226 vs. 245	-2.531	-2,947 to -2,116	Yes	****	<0,0001	D-E				299 vs. 322	-0.3392	-1,194 to 0,5155	No	ns	0.4337	F-G
215 vs. 350	214.7	49.27	165.4	15	15					226 vs. 262	1.242	0,8262 to 1,657	Yes	****	<0,0001	D-F				299 vs. 345	-0.5607	-1,415 to 0,2941	No	ns	0.1966	F-H
										226 vs. 280	4.18	3,765 to 4,595	Yes	****	<0,0001	D-G				299 vs. 368	0.1175	-0,7373 to 0,9722	No	ns	0.7861	F-I
										226 vs. 298	4.124	3,708 to 4,539	Yes	****	<0,0001	D-H				322 vs. 345	-0.2214	-1,076 to 0,6333	No	ns	0.6091	G-H
										226 vs. 316	6.431	6,015 to 6,846	Yes	****	<0,0001	D-I				322 vs. 368	0.4567	-0,398 to 1,311	No	ns	0.2924	G-I
										226 vs. 335	6.811	6,396 to 7,226	Yes	****	<0,0001	D-J				345 vs. 368	0.6781	-0,1766 to 1,533	No	ns	0.1189	H-I
										226 vs. 352	6.88	6,464 to 7,295	Yes	****	<0,0001	D-K
										226 vs. 370	7.225	6,785 to 7,666	Yes	****	<0,0001	D-L
										245 vs. 262	3.773	3,357 to 4,188	Yes	****	<0,0001	E-F				Test details	Mean 1	Mean 2	Mean Diff,	SE of diff,	n1	n2	t	DF
										245 vs. 280	6.711	6,296 to 7,127	Yes	****	<0,0001	E-G
										245 vs. 298	6.655	6,24 to 7,07	Yes	****	<0,0001	E-H				184 vs. 207	-0.04813	-5.44	5.392	0.4319	15	15	12.48	126
										245 vs. 316	8.962	8,546 to 9,377	Yes	****	<0,0001	E-I				184 vs. 230	-0.04813	-3.304	3.256	0.4319	15	15	7.539	126
										245 vs. 335	9.342	8,927 to 9,757	Yes	****	<0,0001	E-J				184 vs. 253	-0.04813	3.534	-3.583	0.4319	15	15	8.294	126
										245 vs. 352	9.411	8,995 to 9,826	Yes	****	<0,0001	E-K				184 vs. 276	-0.04813	-0.7452	0.6971	0.4319	15	15	1.614	126
										245 vs. 370	9.756	9,316 to 10,2	Yes	****	<0,0001	E-L				184 vs. 299	-0.04813	-3.899	3.851	0.4319	15	15	8.916	126
										262 vs. 280	2.938	2,523 to 3,354	Yes	****	<0,0001	F-G				184 vs. 322	-0.04813	-3.56	3.512	0.4319	15	15	8.131	126
										262 vs. 298	2.882	2,467 to 3,298	Yes	****	<0,0001	F-H				184 vs. 345	-0.04813	-3.338	3.29	0.4319	15	15	7.618	126
										262 vs. 316	5.189	4,774 to 5,604	Yes	****	<0,0001	F-I				184 vs. 368	-0.04813	-4.017	3.968	0.4319	15	15	9.188	126
										262 vs. 335	5.569	5,154 to 5,985	Yes	****	<0,0001	F-J				207 vs. 230	-5.44	-3.304	-2.136	0.4319	15	15	4.944	126
										262 vs. 352	5.638	5,223 to 6,053	Yes	****	<0,0001	F-K				207 vs. 253	-5.44	3.534	-8.974	0.4319	15	15	20.78	126
										262 vs. 370	5.984	5,543 to 6,424	Yes	****	<0,0001	F-L				207 vs. 276	-5.44	-0.7452	-4.695	0.4319	15	15	10.87	126
										280 vs. 298	-0.0562	-0,4715 to 0,3591	No	ns	0.7897	G-H				207 vs. 299	-5.44	-3.899	-1.541	0.4319	15	15	3.567	126
										280 vs. 316	2.251	1,835 to 2,666	Yes	****	<0,0001	G-I				207 vs. 322	-5.44	-3.56	-1.88	0.4319	15	15	4.352	126
										280 vs. 335	2.631	2,216 to 3,046	Yes	****	<0,0001	G-J				207 vs. 345	-5.44	-3.338	-2.101	0.4319	15	15	4.865	126
										280 vs. 352	2.7	2,284 to 3,115	Yes	****	<0,0001	G-K				207 vs. 368	-5.44	-4.017	-1.423	0.4319	15	15	3.295	126
										280 vs. 370	3.045	2,605 to 3,486	Yes	****	<0,0001	G-L				230 vs. 253	-3.304	3.534	-6.839	0.4319	15	15	15.83	126
										298 vs. 316	2.307	1,891 to 2,722	Yes	****	<0,0001	H-I				230 vs. 276	-3.304	-0.7452	-2.559	0.4319	15	15	5.925	126
										298 vs. 335	2.687	2,272 to 3,102	Yes	****	<0,0001	H-J				230 vs. 299	-3.304	-3.899	0.5949	0.4319	15	15	1.377	126
										298 vs. 352	2.756	2,34 to 3,171	Yes	****	<0,0001	H-K				230 vs. 322	-3.304	-3.56	0.2557	0.4319	15	15	0.592	126
										298 vs. 370	3.101	2,661 to 3,542	Yes	****	<0,0001	H-L				230 vs. 345	-3.304	-3.338	0.03428	0.4319	15	15	0.07936	126
										316 vs. 335	0.3803	-0,03505 to 0,7956	No	ns	0.0725	I-J				230 vs. 368	-3.304	-4.017	0.7124	0.4319	15	15	1.649	126
										316 vs. 352	0.449	0,03367 to 0,8643	Yes	*	0.0343	I-K				253 vs. 276	3.534	-0.7452	4.28	0.4319	15	15	9.908	126
										316 vs. 370	0.7946	0,3541 to 1,235	Yes	***	0.0005	I-L				253 vs. 299	3.534	-3.899	7.434	0.4319	15	15	17.21	126
										335 vs. 352	0.06872	-0,3466 to 0,4841	No	ns	0.7443	J-K				253 vs. 322	3.534	-3.56	7.094	0.4319	15	15	16.43	126
										335 vs. 370	0.4143	-0,02619 to 0,8549	No	ns	0.0651	J-L				253 vs. 345	3.534	-3.338	6.873	0.4319	15	15	15.91	126
										352 vs. 370	0.3456	-0,09491 to 0,7861	No	ns	0.1233	K-L				253 vs. 368	3.534	-4.017	7.551	0.4319	15	15	17.48	126
																				276 vs. 299	-0.7452	-3.899	3.154	0.4319	15	15	7.302	126
																				276 vs. 322	-0.7452	-3.56	2.815	0.4319	15	15	6.517	126
										Test details	Mean 1	Mean 2	Mean Diff,	SE of diff,	n1	n2	t	DF		276 vs. 345	-0.7452	-3.338	2.593	0.4319	15	15	6.004	126
																				276 vs. 368	-0.7452	-4.017	3.271	0.4319	15	15	7.574	126
										172 vs. 190	0.6256	-3.824	4.45	0.2104	15	15	21.15	165		299 vs. 322	-3.899	-3.56	-0.3392	0.4319	15	15	0.7854	126
										172 vs. 208	0.6256	-4.677	5.303	0.2104	15	15	25.21	165		299 vs. 345	-3.899	-3.338	-0.5607	0.4319	15	15	1.298	126
										172 vs. 226	0.6256	2.026	-1.4	0.2104	15	15	6.657	165		299 vs. 368	-3.899	-4.017	0.1175	0.4319	15	15	0.272	126
										172 vs. 245	0.6256	4.557	-3.931	0.2104	15	15	18.69	165		322 vs. 345	-3.56	-3.338	-0.2214	0.4319	15	15	0.5126	126
										172 vs. 262	0.6256	0.7843	-0.1587	0.2104	15	15	0.7546	165		322 vs. 368	-3.56	-4.017	0.4567	0.4319	15	15	1.057	126
										172 vs. 280	0.6256	-2.154	2.78	0.2104	15	15	13.21	165		345 vs. 368	-3.338	-4.017	0.6781	0.4319	15	15	1.57	126
										172 vs. 298	0.6256	-2.098	2.724	0.2104	15	15	12.95	165
										172 vs. 316	0.6256	-4.405	5.03	0.2104	15	15	23.91	165
										172 vs. 335	0.6256	-4.785	5.411	0.2104	15	15	25.72	165
										172 vs. 352	0.6256	-4.854	5.479	0.2104	15	15	26.05	165
										172 vs. 370	0.6256	-5.199	5.825	0.2231	15	12	26.11	165
										190 vs. 208	-3.824	-4.677	0.8527	0.2104	15	15	4.054	165
										190 vs. 226	-3.824	2.026	-5.85	0.2104	15	15	27.81	165
										190 vs. 245	-3.824	4.557	-8.381	0.2104	15	15	39.84	165
										190 vs. 262	-3.824	0.7843	-4.609	0.2104	15	15	21.91	165
										190 vs. 280	-3.824	-2.154	-1.67	0.2104	15	15	7.94	165
										190 vs. 298	-3.824	-2.098	-1.726	0.2104	15	15	8.207	165
										190 vs. 316	-3.824	-4.405	0.5804	0.2104	15	15	2.759	165
										190 vs. 335	-3.824	-4.785	0.9607	0.2104	15	15	4.567	165
										190 vs. 352	-3.824	-4.854	1.029	0.2104	15	15	4.894	165
										190 vs. 370	-3.824	-5.199	1.375	0.2231	15	12	6.163	165
										208 vs. 226	-4.677	2.026	-6.703	0.2104	15	15	31.87	165
										208 vs. 245	-4.677	4.557	-9.234	0.2104	15	15	43.9	165
										208 vs. 262	-4.677	0.7843	-5.461	0.2104	15	15	25.96	165
										208 vs. 280	-4.677	-2.154	-2.523	0.2104	15	15	11.99	165
										208 vs. 298	-4.677	-2.098	-2.579	0.2104	15	15	12.26	165
										208 vs. 316	-4.677	-4.405	-0.2723	0.2104	15	15	1.295	165
										208 vs. 335	-4.677	-4.785	0.108	0.2104	15	15	0.5132	165
										208 vs. 352	-4.677	-4.854	0.1767	0.2104	15	15	0.8399	165
										208 vs. 370	-4.677	-5.199	0.5223	0.2231	15	12	2.341	165
										226 vs. 245	2.026	4.557	-2.531	0.2104	15	15	12.03	165
										226 vs. 262	2.026	0.7843	1.242	0.2104	15	15	5.902	165
										226 vs. 280	2.026	-2.154	4.18	0.2104	15	15	19.87	165
										226 vs. 298	2.026	-2.098	4.124	0.2104	15	15	19.6	165
										226 vs. 316	2.026	-4.405	6.431	0.2104	15	15	30.57	165
										226 vs. 335	2.026	-4.785	6.811	0.2104	15	15	32.38	165
										226 vs. 352	2.026	-4.854	6.88	0.2104	15	15	32.71	165
										226 vs. 370	2.026	-5.199	7.225	0.2231	15	12	32.38	165
										245 vs. 262	4.557	0.7843	3.773	0.2104	15	15	17.94	165
										245 vs. 280	4.557	-2.154	6.711	0.2104	15	15	31.9	165
										245 vs. 298	4.557	-2.098	6.655	0.2104	15	15	31.64	165
										245 vs. 316	4.557	-4.405	8.962	0.2104	15	15	42.6	165
										245 vs. 335	4.557	-4.785	9.342	0.2104	15	15	44.41	165
										245 vs. 352	4.557	-4.854	9.411	0.2104	15	15	44.74	165
										245 vs. 370	4.557	-5.199	9.756	0.2231	15	12	43.73	165
										262 vs. 280	0.7843	-2.154	2.938	0.2104	15	15	13.97	165
										262 vs. 298	0.7843	-2.098	2.882	0.2104	15	15	13.7	165
										262 vs. 316	0.7843	-4.405	5.189	0.2104	15	15	24.67	165
										262 vs. 335	0.7843	-4.785	5.569	0.2104	15	15	26.48	165
										262 vs. 352	0.7843	-4.854	5.638	0.2104	15	15	26.8	165
										262 vs. 370	0.7843	-5.199	5.984	0.2231	15	12	26.82	165
										280 vs. 298	-2.154	-2.098	-0.0562	0.2104	15	15	0.2672	165
										280 vs. 316	-2.154	-4.405	2.251	0.2104	15	15	10.7	165
										280 vs. 335	-2.154	-4.785	2.631	0.2104	15	15	12.51	165
										280 vs. 352	-2.154	-4.854	2.7	0.2104	15	15	12.83	165
										280 vs. 370	-2.154	-5.199	3.045	0.2231	15	12	13.65	165
										298 vs. 316	-2.098	-4.405	2.307	0.2104	15	15	10.97	165
										298 vs. 335	-2.098	-4.785	2.687	0.2104	15	15	12.77	165
										298 vs. 352	-2.098	-4.854	2.756	0.2104	15	15	13.1	165
										298 vs. 370	-2.098	-5.199	3.101	0.2231	15	12	13.9	165
										316 vs. 335	-4.405	-4.785	0.3803	0.2104	15	15	1.808	165
										316 vs. 352	-4.405	-4.854	0.449	0.2104	15	15	2.134	165
										316 vs. 370	-4.405	-5.199	0.7946	0.2231	15	12	3.561	165
										335 vs. 352	-4.785	-4.854	0.06872	0.2104	15	15	0.3267	165
										335 vs. 370	-4.785	-5.199	0.4143	0.2231	15	12	1.857	165
										352 vs. 370	-4.854	-5.199	0.3456	0.2231	15	12	1.549	165

[truncated: 18 more sheets: G-1, G-2, H-1, H-2, I-1, I-2, J-1, J-2, K-1, K2, L-1, L-2, M-1, M-2, N-1, N-2, O-1, O-2]
